# Supplementary material for: Discovery and population genomics of structural variation in a songbird genus
Source: Nat Commun. 2020 Jul 7;11:3403. doi: 10.1038/s41467-020-17195-4 (PMC7341801; doi:10.1038/s41467-020-17195-4)
Supplement: Supplementary file 5 — Supplementary Dataset 1-5 [file 41467_2020_17195_MOESM5_ESM.zip]

Archive with 11 entries (10 files):
- Supplementary Data 1.zip
- __MACOSX/
- __MACOSX/._Supplementary Data 1.zip
- Supplementary Data 3.zip
- __MACOSX/._Supplementary Data 3.zip
- Supplementary Data 2.zip
- __MACOSX/._Supplementary Data 2.zip
- Supplementary Data 5.zip
- __MACOSX/._Supplementary Data 5.zip
- Supplementary Data 4.zip
- __MACOSX/._Supplementary Data 4.zip
