# Supplementary material for: Discovery and population genomics of structural variation in a songbird genus
Source: Nat Commun. 2020 Jul 7;11:3403. doi: 10.1038/s41467-020-17195-4 (PMC7341801; doi:10.1038/s41467-020-17195-4)
Supplement: Supplementary file 6 — Source Data file [file 41467_2020_17195_MOESM6_ESM.zip]

Archive with 54 entries (53 files):
- source_files/
- __MACOSX/._source_files
- source_files/OM_LR_SVs_2019-09-16
- __MACOSX/source_files/._OM_LR_SVs_2019-09-16
- source_files/HAC_snps.bed
- __MACOSX/source_files/._HAC_snps.bed
- source_files/chr1_LTR_element_5kb_flanks.fas
- __MACOSX/source_files/._chr1_LTR_element_5kb_flanks.fas
- source_files/1Mb_windows.genome.CH.bed
- __MACOSX/source_files/._1Mb_windows.genome.CH.bed
- source_files/CH_genomefile.txt
- __MACOSX/source_files/._CH_genomefile.txt
- source_files/LR_SV_calls_fst.table
- __MACOSX/source_files/._LR_SV_calls_fst.table
- source_files/NDP_genotypes.txt
- __MACOSX/source_files/._NDP_genotypes.txt
- source_files/HC_snps.bed
- __MACOSX/source_files/._HC_snps.bed
- source_files/JDv2.3.genome_file.txt
- __MACOSX/source_files/._JDv2.3.genome_file.txt
- source_files/LR_SV_calls.variants_to_exclude
- __MACOSX/source_files/._LR_SV_calls.variants_to_exclude
- source_files/repeat_motif_lengths
- __MACOSX/source_files/._repeat_motif_lengths
- source_files/SR_SV_calls.PCA_format
- __MACOSX/source_files/._SR_SV_calls.PCA_format
- source_files/RepeatMasker_pipeline_output
- __MACOSX/source_files/._RepeatMasker_pipeline_output
- source_files/repeatmasker_HCv5.5.bed
- __MACOSX/source_files/._repeatmasker_HCv5.5.bed
- source_files/JD_snps.bed
- __MACOSX/source_files/._JD_snps.bed
- source_files/1Mb_windows.genome.JDv2.3.bed
- __MACOSX/source_files/._1Mb_windows.genome.JDv2.3.bed
- source_files/README.txt
- __MACOSX/source_files/._README.txt
- source_files/1Mb_windows.genome.HCv5.5.bed
- __MACOSX/source_files/._1Mb_windows.genome.HCv5.5.bed
- source_files/NDP_transformed_gene_counts
- __MACOSX/source_files/._NDP_transformed_gene_counts
- source_files/v5.5.genome_file.txt
- __MACOSX/source_files/._v5.5.genome_file.txt
- source_files/primary_contigs_HCv5.5-associated_contigs_HCv5.0_Assemblytics_smartiesv.SURVIVOR.table
- __MACOSX/source_files/._primary_contigs_HCv5.5-associated_contigs_HCv5.0_Assemblytics_smartiesv.SURVIVOR.table
- source_files/primary_contigs_HAC-associated_contigs_HAC.0_Assemblytics_smartiesv.SURVIVOR.table
- __MACOSX/source_files/._primary_contigs_HAC-associated_contigs_HAC.0_Assemblytics_smartiesv.SURVIVOR.table
- source_files/primary_contigs_JDv2.3-associated_contigs_JDv2.0.0_Assemblytics_smartiesv.SURVIVOR.table
- __MACOSX/source_files/._primary_contigs_JDv2.3-associated_contigs_JDv2.0.0_Assemblytics_smartiesv.SURVIVOR.table
- source_files/HCv5.5.genome_file.txt
- __MACOSX/source_files/._HCv5.5.genome_file.txt
- source_files/LR_SV_calls.chr_pos_type_len
- __MACOSX/source_files/._LR_SV_calls.chr_pos_type_len
- source_files/LR_SV_calls.PCA_format
- __MACOSX/source_files/._LR_SV_calls.PCA_format
