# Supplementary material for: Discovery and population genomics of structural variation in a songbird genus
Source: Nat Commun. 2020 Jul 7;11:3403. doi: 10.1038/s41467-020-17195-4 (PMC7341801; doi:10.1038/s41467-020-17195-4)
Supplement: Supplementary file 6 — Source Data file [file 41467_2020_17195_MOESM6_ESM.zip › source_files/OM_LR_SVs_2019-09-16]

Sc8eucV_10_HRSCAF_100__chr15	53588	OM	1149	DEL
Sc8eucV_10_HRSCAF_100__chr15	58193	LR	1185	DEL
Sc8eucV_10_HRSCAF_100__chr15	65669	OM	622	INS
Sc8eucV_10_HRSCAF_100__chr15	65567	LR	301	DEL
Sc8eucV_10_HRSCAF_100__chr15	113504	LR	507	INS
Sc8eucV_10_HRSCAF_100__chr15	149953	OM	1235	INS
Sc8eucV_10_HRSCAF_100__chr15	190742	OM	471	DEL
Sc8eucV_10_HRSCAF_100__chr15	200254	OM	2351	DEL
Sc8eucV_10_HRSCAF_100__chr15	210965	LR	101	INS
Sc8eucV_10_HRSCAF_100__chr15	209567	OM	2603	DEL
Sc8eucV_10_HRSCAF_100__chr15	209567	OM	2557	DEL
Sc8eucV_10_HRSCAF_100__chr15	209567	OM	2454	DEL
Sc8eucV_10_HRSCAF_100__chr15	213599	LR	2522	DEL
Sc8eucV_10_HRSCAF_100__chr15	240147	LR	98	DEL
Sc8eucV_10_HRSCAF_100__chr15	272553	LR	156	DEL
Sc8eucV_10_HRSCAF_100__chr15	298091	LR	144	INS
Sc8eucV_10_HRSCAF_100__chr15	356515	LR	139	INS
Sc8eucV_10_HRSCAF_100__chr15	405798	LR	406	DEL
Sc8eucV_10_HRSCAF_100__chr15	411205	OM	811	DEL
Sc8eucV_10_HRSCAF_100__chr15	431226	OM	447	DEL
Sc8eucV_10_HRSCAF_100__chr15	432115	LR	383	INS
Sc8eucV_10_HRSCAF_100__chr15	437410	LR	78	INS
Sc8eucV_10_HRSCAF_100__chr15	437223	LR	2460	DEL
Sc8eucV_10_HRSCAF_100__chr15	441559	OM	2769	DEL
Sc8eucV_10_HRSCAF_100__chr15	468853	OM	6949	INS
Sc8eucV_10_HRSCAF_100__chr15	502333	OM	256	DEL
Sc8eucV_10_HRSCAF_100__chr15	504908	LR	206	DEL
Sc8eucV_10_HRSCAF_100__chr15	514399	LR	74	INS
Sc8eucV_10_HRSCAF_100__chr15	517229	LR	97	DEL
Sc8eucV_10_HRSCAF_100__chr15	517246	LR	407	INS
Sc8eucV_10_HRSCAF_100__chr15	544498	LR	203	INS
Sc8eucV_10_HRSCAF_100__chr15	572029	OM	719	INS
Sc8eucV_10_HRSCAF_100__chr15	579114	LR	626	INS
Sc8eucV_10_HRSCAF_100__chr15	600115	LR	244	INS
Sc8eucV_10_HRSCAF_100__chr15	601994	LR	74	DEL
Sc8eucV_10_HRSCAF_100__chr15	619797	LR	115	DEL
Sc8eucV_10_HRSCAF_100__chr15	619789	LR	150	INS
Sc8eucV_10_HRSCAF_100__chr15	628341	LR	368	DEL
Sc8eucV_10_HRSCAF_100__chr15	669993	LR	54	INS
Sc8eucV_10_HRSCAF_100__chr15	673102	LR	111	INS
Sc8eucV_10_HRSCAF_100__chr15	674801	LR	89	DEL
Sc8eucV_10_HRSCAF_100__chr15	686120	OM	2391	INS
Sc8eucV_10_HRSCAF_100__chr15	695663	LR	53	DEL
Sc8eucV_10_HRSCAF_100__chr15	699434	LR	72	DEL
Sc8eucV_10_HRSCAF_100__chr15	709347	LR	98	DEL
Sc8eucV_10_HRSCAF_100__chr15	709343	LR	111	INS
Sc8eucV_10_HRSCAF_100__chr15	713616	LR	106	DEL
Sc8eucV_10_HRSCAF_100__chr15	722385	LR	972	INS
Sc8eucV_10_HRSCAF_100__chr15	723986	LR	85	DEL
Sc8eucV_10_HRSCAF_100__chr15	734033	LR	198	INS
Sc8eucV_10_HRSCAF_100__chr15	733920	LR	121	DEL
Sc8eucV_10_HRSCAF_100__chr15	736751	LR	340	DEL
Sc8eucV_10_HRSCAF_100__chr15	755860	LR	417	DEL
Sc8eucV_10_HRSCAF_100__chr15	756465	LR	680	INS
Sc8eucV_10_HRSCAF_100__chr15	756577	OM	918	INS
Sc8eucV_10_HRSCAF_100__chr15	767482	LR	85	INS
Sc8eucV_10_HRSCAF_100__chr15	779349	OM	105	INS
Sc8eucV_10_HRSCAF_100__chr15	786223	OM	1045	INS
Sc8eucV_10_HRSCAF_100__chr15	791095	LR	342	INS
Sc8eucV_10_HRSCAF_100__chr15	792205	OM	550	INS
Sc8eucV_10_HRSCAF_100__chr15	821314	OM	1101	DEL
Sc8eucV_10_HRSCAF_100__chr15	826832	LR	63	INS
Sc8eucV_10_HRSCAF_100__chr15	842960	OM	1568	INS
Sc8eucV_10_HRSCAF_100__chr15	860913	LR	52	DEL
Sc8eucV_10_HRSCAF_100__chr15	865187	LR	81	DEL
Sc8eucV_10_HRSCAF_100__chr15	869888	OM	504	DEL
Sc8eucV_10_HRSCAF_100__chr15	876859	OM	1345	INS
Sc8eucV_10_HRSCAF_100__chr15	882180	OM	253	INS
Sc8eucV_10_HRSCAF_100__chr15	888612	OM	583	DEL
Sc8eucV_10_HRSCAF_100__chr15	906494	LR	134	INS
Sc8eucV_10_HRSCAF_100__chr15	906452	LR	368	DEL
Sc8eucV_10_HRSCAF_100__chr15	906378	OM	228	INS
Sc8eucV_10_HRSCAF_100__chr15	908112	OM	623	INS
Sc8eucV_10_HRSCAF_100__chr15	923982	OM	988	DEL
Sc8eucV_10_HRSCAF_100__chr15	961034	LR	121	DEL
Sc8eucV_10_HRSCAF_100__chr15	961612	LR	200	INS
Sc8eucV_10_HRSCAF_100__chr15	978555	OM	2214	INS
Sc8eucV_10_HRSCAF_100__chr15	994970	LR	54	DEL
Sc8eucV_10_HRSCAF_100__chr15	1023866	LR	121	INS
Sc8eucV_10_HRSCAF_100__chr15	1023883	LR	64	DEL
Sc8eucV_10_HRSCAF_100__chr15	1041318	LR	147	DEL
Sc8eucV_10_HRSCAF_100__chr15	1041430	LR	141	INS
Sc8eucV_10_HRSCAF_100__chr15	1079783	LR	200	INS
Sc8eucV_10_HRSCAF_100__chr15	1094120	LR	62	DEL
Sc8eucV_10_HRSCAF_100__chr15	1094273	LR	152	INS
Sc8eucV_10_HRSCAF_100__chr15	1098614	LR	71	INS
Sc8eucV_10_HRSCAF_100__chr15	1130347	LR	119	INS
Sc8eucV_10_HRSCAF_100__chr15	1130337	LR	159	DEL
Sc8eucV_10_HRSCAF_100__chr15	1130752	OM	488	INS
Sc8eucV_10_HRSCAF_100__chr15	1134499	LR	185	INS
Sc8eucV_10_HRSCAF_100__chr15	1161325	OM	271	INS
Sc8eucV_10_HRSCAF_100__chr15	1165233	OM	646	INS
Sc8eucV_10_HRSCAF_100__chr15	1168161	LR	89	DEL
Sc8eucV_10_HRSCAF_100__chr15	1181407	OM	440	INS
Sc8eucV_10_HRSCAF_100__chr15	1211698	LR	193	INS
Sc8eucV_10_HRSCAF_100__chr15	1231211	LR	447	DEL
Sc8eucV_10_HRSCAF_100__chr15	1258024	OM	217	DEL
Sc8eucV_10_HRSCAF_100__chr15	1304751	LR	72	INS
Sc8eucV_10_HRSCAF_100__chr15	1338569	LR	501	INS
Sc8eucV_10_HRSCAF_100__chr15	1343954	LR	176	INS
Sc8eucV_10_HRSCAF_100__chr15	1370235	LR	73	DEL
Sc8eucV_10_HRSCAF_100__chr15	1383437	LR	79	INS
Sc8eucV_10_HRSCAF_100__chr15	1399630	LR	72	DEL
Sc8eucV_10_HRSCAF_100__chr15	1399650	LR	194	INS
Sc8eucV_10_HRSCAF_100__chr15	1432112	LR	71	INS
Sc8eucV_10_HRSCAF_100__chr15	1436284	LR	153	INS
Sc8eucV_10_HRSCAF_100__chr15	1459055	OM	571	DEL
Sc8eucV_10_HRSCAF_100__chr15	1474070	LR	153	DEL
Sc8eucV_10_HRSCAF_100__chr15	1495968	LR	489	INS
Sc8eucV_10_HRSCAF_100__chr15	1495963	LR	385	DEL
Sc8eucV_10_HRSCAF_100__chr15	1566699	LR	76	INS
Sc8eucV_10_HRSCAF_100__chr15	1581967	LR	658	INS
Sc8eucV_10_HRSCAF_100__chr15	1591369	LR	59	DEL
Sc8eucV_10_HRSCAF_100__chr15	1598663	LR	2257	INS
Sc8eucV_10_HRSCAF_100__chr15	1602048	LR	72	DEL
Sc8eucV_10_HRSCAF_100__chr15	1602057	LR	163	INS
Sc8eucV_10_HRSCAF_100__chr15	1660092	LR	359	INS
Sc8eucV_10_HRSCAF_100__chr15	1689157	LR	184	INS
Sc8eucV_10_HRSCAF_100__chr15	1689149	LR	322	DEL
Sc8eucV_10_HRSCAF_100__chr15	1701107	OM	2462	INS
Sc8eucV_10_HRSCAF_100__chr15	1767439	OM	501	INS
Sc8eucV_10_HRSCAF_100__chr15	1769327	LR	498	DEL
Sc8eucV_10_HRSCAF_100__chr15	1782976	LR	418	DEL
Sc8eucV_10_HRSCAF_100__chr15	1803301	OM	874	DEL
Sc8eucV_10_HRSCAF_100__chr15	1822203	OM	954	INS
Sc8eucV_10_HRSCAF_100__chr15	1824704	LR	318	INS
Sc8eucV_10_HRSCAF_100__chr15	1855165	OM	140	INS
Sc8eucV_10_HRSCAF_100__chr15	1873305	LR	190	DEL
Sc8eucV_10_HRSCAF_100__chr15	1887498	LR	321	INS
Sc8eucV_10_HRSCAF_100__chr15	1888635	LR	612	DEL
Sc8eucV_10_HRSCAF_100__chr15	1892679	OM	1055	INS
Sc8eucV_10_HRSCAF_100__chr15	1902917	LR	391	INS
Sc8eucV_10_HRSCAF_100__chr15	1902638	LR	272	DEL
Sc8eucV_10_HRSCAF_100__chr15	1914230	LR	308	INS
Sc8eucV_10_HRSCAF_100__chr15	1934957	LR	139	DEL
Sc8eucV_10_HRSCAF_100__chr15	1934906	LR	286	INS
Sc8eucV_10_HRSCAF_100__chr15	1940933	OM	166	INS
Sc8eucV_10_HRSCAF_100__chr15	2022211	OM	60	INS
Sc8eucV_10_HRSCAF_100__chr15	2028703	OM	572	INS
Sc8eucV_10_HRSCAF_100__chr15	2036413	LR	76	INS
Sc8eucV_10_HRSCAF_100__chr15	2101787	LR	208	DEL
Sc8eucV_10_HRSCAF_100__chr15	2121132	OM	132	DEL
Sc8eucV_10_HRSCAF_100__chr15	2189109	OM	311	INS
Sc8eucV_10_HRSCAF_100__chr15	2199706	LR	51	DEL
Sc8eucV_10_HRSCAF_100__chr15	2211887	LR	76	INS
Sc8eucV_10_HRSCAF_100__chr15	2264104	OM	5966	DEL
Sc8eucV_10_HRSCAF_100__chr15	2290412	OM	366	DEL
Sc8eucV_10_HRSCAF_100__chr15	2313503	LR	57	DEL
Sc8eucV_10_HRSCAF_100__chr15	2358297	LR	222	DEL
Sc8eucV_10_HRSCAF_100__chr15	2366425	OM	336	INS
Sc8eucV_10_HRSCAF_100__chr15	2366901	LR	92	INS
Sc8eucV_10_HRSCAF_100__chr15	2384009	LR	56	DEL
Sc8eucV_10_HRSCAF_100__chr15	2425826	LR	210	DEL
Sc8eucV_10_HRSCAF_100__chr15	2434343	LR	120	DEL
Sc8eucV_10_HRSCAF_100__chr15	2434486	LR	76	INS
Sc8eucV_10_HRSCAF_100__chr15	2459331	LR	60	INS
Sc8eucV_10_HRSCAF_100__chr15	2464972	LR	61	DEL
Sc8eucV_10_HRSCAF_100__chr15	2464961	LR	79	INS
Sc8eucV_10_HRSCAF_100__chr15	2484477	OM	222	INS
Sc8eucV_10_HRSCAF_100__chr15	2566429	LR	179	INS
Sc8eucV_10_HRSCAF_100__chr15	2568226	LR	313	DEL
Sc8eucV_10_HRSCAF_100__chr15	2605031	OM	270	DEL
Sc8eucV_10_HRSCAF_100__chr15	2627095	OM	501	DEL
Sc8eucV_10_HRSCAF_100__chr15	2647384	LR	115	DEL
Sc8eucV_10_HRSCAF_100__chr15	2655541	OM	310	INS
Sc8eucV_10_HRSCAF_100__chr15	2660103	OM	443	DEL
Sc8eucV_10_HRSCAF_100__chr15	2730339	OM	7804	DEL
Sc8eucV_10_HRSCAF_100__chr15	2750772	LR	125	INS
Sc8eucV_10_HRSCAF_100__chr15	2753389	LR	617	INS
Sc8eucV_10_HRSCAF_100__chr15	2768445	OM	1954	INS
Sc8eucV_10_HRSCAF_100__chr15	2768445	OM	1890	INS
Sc8eucV_10_HRSCAF_100__chr15	2768928	LR	2720	INS
Sc8eucV_10_HRSCAF_100__chr15	2800220	LR	64	DEL
Sc8eucV_10_HRSCAF_100__chr15	2814316	LR	54	INS
Sc8eucV_10_HRSCAF_100__chr15	2829797	LR	7215	DEL
Sc8eucV_10_HRSCAF_100__chr15	2834095	OM	7144	DEL
Sc8eucV_10_HRSCAF_100__chr15	2886630	OM	368	DEL
Sc8eucV_10_HRSCAF_100__chr15	2936294	OM	746	DEL
Sc8eucV_10_HRSCAF_100__chr15	2988103	LR	82	INS
Sc8eucV_10_HRSCAF_100__chr15	2988371	LR	54	DEL
Sc8eucV_10_HRSCAF_100__chr15	2999285	LR	52	INS
Sc8eucV_10_HRSCAF_100__chr15	3045755	LR	99	DEL
Sc8eucV_10_HRSCAF_100__chr15	3045759	LR	194	INS
Sc8eucV_10_HRSCAF_100__chr15	3075342	OM	361	DEL
Sc8eucV_10_HRSCAF_100__chr15	3077085	OM	10302	DEL
Sc8eucV_10_HRSCAF_100__chr15	3100350	OM	460	INS
Sc8eucV_10_HRSCAF_100__chr15	3131637	LR	52	DEL
Sc8eucV_10_HRSCAF_100__chr15	3172890	OM	1569	DEL
Sc8eucV_10_HRSCAF_100__chr15	3202312	OM	516	INS
Sc8eucV_10_HRSCAF_100__chr15	3203361	LR	51	INS
Sc8eucV_10_HRSCAF_100__chr15	3263849	OM	1925	INS
Sc8eucV_10_HRSCAF_100__chr15	3284392	LR	121	INS
Sc8eucV_10_HRSCAF_100__chr15	3296224	LR	106	INS
Sc8eucV_10_HRSCAF_100__chr15	3298486	OM	227	INS
Sc8eucV_10_HRSCAF_100__chr15	3310417	OM	263	INS
Sc8eucV_10_HRSCAF_100__chr15	3330336	LR	89	DEL
Sc8eucV_10_HRSCAF_100__chr15	3383373	LR	58	DEL
Sc8eucV_10_HRSCAF_100__chr15	3420714	LR	100	DEL
Sc8eucV_10_HRSCAF_100__chr15	3432141	LR	297	INS
Sc8eucV_10_HRSCAF_100__chr15	3455812	OM	363	DEL
Sc8eucV_10_HRSCAF_100__chr15	3515230	LR	151	DEL
Sc8eucV_10_HRSCAF_100__chr15	3515440	LR	275	INS
Sc8eucV_10_HRSCAF_100__chr15	3552402	LR	57	INS
Sc8eucV_10_HRSCAF_100__chr15	3636711	LR	79	DEL
Sc8eucV_10_HRSCAF_100__chr15	3659438	LR	71	INS
Sc8eucV_10_HRSCAF_100__chr15	3659689	LR	352	DEL
Sc8eucV_10_HRSCAF_100__chr15	3766411	LR	91	DEL
Sc8eucV_10_HRSCAF_100__chr15	3767404	OM	364	INS
Sc8eucV_10_HRSCAF_100__chr15	3789564	LR	52	INS
Sc8eucV_10_HRSCAF_100__chr15	3815741	OM	647	INS
Sc8eucV_10_HRSCAF_100__chr15	3855266	OM	335	INS
Sc8eucV_10_HRSCAF_100__chr15	3887104	OM	414	DEL
Sc8eucV_10_HRSCAF_100__chr15	3891435	LR	108	INS
Sc8eucV_10_HRSCAF_100__chr15	3895319	OM	738	INS
Sc8eucV_10_HRSCAF_100__chr15	3897310	LR	54	INS
Sc8eucV_10_HRSCAF_100__chr15	3925145	LR	59	DEL
Sc8eucV_10_HRSCAF_100__chr15	3925160	LR	125	INS
Sc8eucV_10_HRSCAF_100__chr15	3939993	LR	72	INS
Sc8eucV_10_HRSCAF_100__chr15	3975155	OM	543	DEL
Sc8eucV_10_HRSCAF_100__chr15	3989183	OM	382	INS
Sc8eucV_10_HRSCAF_100__chr15	4000652	LR	89	DEL
Sc8eucV_10_HRSCAF_100__chr15	4000627	LR	97	INS
Sc8eucV_10_HRSCAF_100__chr15	4046806	LR	65	INS
Sc8eucV_10_HRSCAF_100__chr15	4058588	LR	125	DEL
Sc8eucV_10_HRSCAF_100__chr15	4099926	LR	54	DEL
Sc8eucV_10_HRSCAF_100__chr15	4099977	LR	71	INS
Sc8eucV_10_HRSCAF_100__chr15	4113865	LR	52	DEL
Sc8eucV_10_HRSCAF_100__chr15	4116921	LR	99	INS
Sc8eucV_10_HRSCAF_100__chr15	4120479	LR	238	DEL
Sc8eucV_10_HRSCAF_100__chr15	4200592	LR	216	DEL
Sc8eucV_10_HRSCAF_100__chr15	4200854	LR	125	INS
Sc8eucV_10_HRSCAF_100__chr15	4198196	OM	1034	DEL
Sc8eucV_10_HRSCAF_100__chr15	4204312	OM	250	DEL
Sc8eucV_10_HRSCAF_100__chr15	4291136	OM	396	INS
Sc8eucV_10_HRSCAF_100__chr15	4305914	LR	133	INS
Sc8eucV_10_HRSCAF_100__chr15	4309894	LR	312	DEL
Sc8eucV_10_HRSCAF_100__chr15	4310476	LR	87	INS
Sc8eucV_10_HRSCAF_100__chr15	4335793	LR	201	DEL
Sc8eucV_10_HRSCAF_100__chr15	4335822	LR	1011	INS
Sc8eucV_10_HRSCAF_100__chr15	4359839	LR	76	INS
Sc8eucV_10_HRSCAF_100__chr15	4359847	LR	94	DEL
Sc8eucV_10_HRSCAF_100__chr15	4379826	LR	73	DEL
Sc8eucV_10_HRSCAF_100__chr15	4423969	LR	77	INS
Sc8eucV_10_HRSCAF_100__chr15	4446071	LR	302	INS
Sc8eucV_10_HRSCAF_100__chr15	4454471	LR	80	INS
Sc8eucV_10_HRSCAF_100__chr15	4460831	OM	348	INS
Sc8eucV_10_HRSCAF_100__chr15	4486217	LR	70	DEL
Sc8eucV_10_HRSCAF_100__chr15	4486230	LR	233	INS
Sc8eucV_10_HRSCAF_100__chr15	4491043	LR	109	DEL
Sc8eucV_10_HRSCAF_100__chr15	4523050	LR	66	INS
Sc8eucV_10_HRSCAF_100__chr15	4523040	LR	228	DEL
Sc8eucV_10_HRSCAF_100__chr15	4529996	LR	213	DEL
Sc8eucV_10_HRSCAF_100__chr15	4532865	LR	321	INS
Sc8eucV_10_HRSCAF_100__chr15	4543437	LR	214	INS
Sc8eucV_10_HRSCAF_100__chr15	4579664	LR	283	DEL
Sc8eucV_10_HRSCAF_100__chr15	4591491	LR	99	DEL
Sc8eucV_10_HRSCAF_100__chr15	4591535	LR	60	INS
Sc8eucV_10_HRSCAF_100__chr15	4595718	LR	57	INS
Sc8eucV_10_HRSCAF_100__chr15	4603780	LR	282	DEL
Sc8eucV_10_HRSCAF_100__chr15	4611650	LR	785	DEL
Sc8eucV_10_HRSCAF_100__chr15	4627207	OM	179	INS
Sc8eucV_10_HRSCAF_100__chr15	4627207	OM	55	DEL
Sc8eucV_10_HRSCAF_100__chr15	4675809	OM	554	DEL
Sc8eucV_10_HRSCAF_100__chr15	4673791	OM	742	INS
Sc8eucV_10_HRSCAF_100__chr15	4676850	OM	1095	DEL
Sc8eucV_10_HRSCAF_100__chr15	4688626	OM	557	DEL
Sc8eucV_10_HRSCAF_100__chr15	4717338	LR	80	DEL
Sc8eucV_10_HRSCAF_100__chr15	4746086	OM	652	DEL
Sc8eucV_10_HRSCAF_100__chr15	4766048	OM	526	DEL
Sc8eucV_10_HRSCAF_100__chr15	4789549	LR	87	INS
Sc8eucV_10_HRSCAF_100__chr15	4807076	LR	211	DEL
Sc8eucV_10_HRSCAF_100__chr15	4807972	LR	83	INS
Sc8eucV_10_HRSCAF_100__chr15	4819486	OM	788	INS
Sc8eucV_10_HRSCAF_100__chr15	4820161	LR	595	INS
Sc8eucV_10_HRSCAF_100__chr15	4820164	LR	225	DEL
Sc8eucV_10_HRSCAF_100__chr15	4819486	OM	380	INS
Sc8eucV_10_HRSCAF_100__chr15	4825388	LR	80	INS
Sc8eucV_10_HRSCAF_100__chr15	4827563	OM	665	INS
Sc8eucV_10_HRSCAF_100__chr15	4830834	LR	61	INS
Sc8eucV_10_HRSCAF_100__chr15	4861164	LR	455	INS
Sc8eucV_10_HRSCAF_100__chr15	4865226	LR	71	DEL
Sc8eucV_10_HRSCAF_100__chr15	4865279	LR	114	INS
Sc8eucV_10_HRSCAF_100__chr15	4865513	OM	7159	INS
Sc8eucV_10_HRSCAF_100__chr15	4914578	OM	581	DEL
Sc8eucV_10_HRSCAF_100__chr15	4944182	LR	80	DEL
Sc8eucV_10_HRSCAF_100__chr15	4957015	OM	602	DEL
Sc8eucV_10_HRSCAF_100__chr15	4957786	LR	123	INS
Sc8eucV_10_HRSCAF_100__chr15	4957832	LR	85	DEL
Sc8eucV_10_HRSCAF_100__chr15	4974612	LR	75	INS
Sc8eucV_10_HRSCAF_100__chr15	4975344	LR	98	DEL
Sc8eucV_10_HRSCAF_100__chr15	4993998	LR	175	INS
Sc8eucV_10_HRSCAF_100__chr15	4998378	LR	64	INS
Sc8eucV_10_HRSCAF_100__chr15	5015136	OM	1246	INS
Sc8eucV_10_HRSCAF_100__chr15	5015594	LR	222	INS
Sc8eucV_10_HRSCAF_100__chr15	5015652	LR	194	DEL
Sc8eucV_10_HRSCAF_100__chr15	5015136	OM	354	INS
Sc8eucV_10_HRSCAF_100__chr15	5020890	LR	577	DEL
Sc8eucV_10_HRSCAF_100__chr15	5021385	OM	631	DEL
Sc8eucV_10_HRSCAF_100__chr15	5050292	LR	461	INS
Sc8eucV_10_HRSCAF_100__chr15	5060275	LR	251	DEL
Sc8eucV_10_HRSCAF_100__chr15	5065439	LR	77	INS
Sc8eucV_10_HRSCAF_100__chr15	5085602	LR	106	DEL
Sc8eucV_10_HRSCAF_100__chr15	5095630	LR	57	INS
Sc8eucV_10_HRSCAF_100__chr15	5098712	LR	180	INS
Sc8eucV_10_HRSCAF_100__chr15	5109527	LR	97	DEL
Sc8eucV_10_HRSCAF_100__chr15	5125407	LR	88	INS
Sc8eucV_10_HRSCAF_100__chr15	5133967	LR	173	INS
Sc8eucV_10_HRSCAF_100__chr15	5149677	LR	58	DEL
Sc8eucV_10_HRSCAF_100__chr15	5154480	OM	366	DEL
Sc8eucV_10_HRSCAF_100__chr15	5167544	LR	75	INS
Sc8eucV_10_HRSCAF_100__chr15	5201173	OM	7908	INS
Sc8eucV_10_HRSCAF_100__chr15	5203174	LR	327	INS
Sc8eucV_10_HRSCAF_100__chr15	5219935	OM	523	INS
Sc8eucV_10_HRSCAF_100__chr15	5228395	OM	757	INS
Sc8eucV_10_HRSCAF_100__chr15	5231417	LR	483	INS
Sc8eucV_10_HRSCAF_100__chr15	5231421	LR	213	DEL
Sc8eucV_10_HRSCAF_100__chr15	5229521	OM	433	INS
Sc8eucV_10_HRSCAF_100__chr15	5266721	OM	245	DEL
Sc8eucV_10_HRSCAF_100__chr15	5295956	LR	60	DEL
Sc8eucV_10_HRSCAF_100__chr15	5299769	OM	584	INS
Sc8eucV_10_HRSCAF_100__chr15	5304744	OM	294	DEL
Sc8eucV_10_HRSCAF_100__chr15	5351425	OM	519	DEL
Sc8eucV_10_HRSCAF_100__chr15	5390155	LR	162	INS
Sc8eucV_10_HRSCAF_100__chr15	5390166	LR	256	DEL
Sc8eucV_10_HRSCAF_100__chr15	5407967	LR	72	INS
Sc8eucV_10_HRSCAF_100__chr15	5413672	OM	363	INS
Sc8eucV_10_HRSCAF_100__chr15	5431081	LR	113	DEL
Sc8eucV_10_HRSCAF_100__chr15	5444267	OM	357	INS
Sc8eucV_10_HRSCAF_100__chr15	5478800	OM	300	INS
Sc8eucV_10_HRSCAF_100__chr15	5491012	LR	322	INS
Sc8eucV_10_HRSCAF_100__chr15	5491021	LR	174	DEL
Sc8eucV_10_HRSCAF_100__chr15	5493719	OM	3109	INS
Sc8eucV_10_HRSCAF_100__chr15	5493719	OM	1829	INS
Sc8eucV_10_HRSCAF_100__chr15	5500668	LR	647	DEL
Sc8eucV_10_HRSCAF_100__chr15	5512478	OM	593	INS
Sc8eucV_10_HRSCAF_100__chr15	5512496	LR	471	INV
Sc8eucV_10_HRSCAF_100__chr15	5512968	LR	1814	DEL
Sc8eucV_10_HRSCAF_100__chr15	5512478	OM	77	INS
Sc8eucV_10_HRSCAF_100__chr15	5525602	LR	154	DEL
Sc8eucV_10_HRSCAF_100__chr15	5525633	LR	146	INS
Sc8eucV_10_HRSCAF_100__chr15	5542779	LR	57	INS
Sc8eucV_10_HRSCAF_100__chr15	5561033	OM	626	DEL
Sc8eucV_10_HRSCAF_100__chr15	5576886	LR	67	INS
Sc8eucV_10_HRSCAF_100__chr15	5689870	LR	348	DEL
Sc8eucV_10_HRSCAF_100__chr15	5742673	LR	98	DEL
Sc8eucV_10_HRSCAF_100__chr15	5742782	LR	132	INS
Sc8eucV_10_HRSCAF_100__chr15	5775491	OM	1066	INS
Sc8eucV_10_HRSCAF_100__chr15	5804999	LR	113	INS
Sc8eucV_10_HRSCAF_100__chr15	5805033	LR	52	DEL
Sc8eucV_10_HRSCAF_100__chr15	5812522	LR	56	DEL
Sc8eucV_10_HRSCAF_100__chr15	5812550	LR	254	INS
Sc8eucV_10_HRSCAF_100__chr15	5919847	LR	645	DEL
Sc8eucV_10_HRSCAF_100__chr15	5929111	OM	40353	INS
Sc8eucV_10_HRSCAF_100__chr15	5961977	LR	53	DEL
Sc8eucV_10_HRSCAF_100__chr15	5962170	OM	471	INS
Sc8eucV_10_HRSCAF_100__chr15	5976734	LR	77	INS
Sc8eucV_10_HRSCAF_100__chr15	6011700	LR	55	DEL
Sc8eucV_10_HRSCAF_100__chr15	6051383	LR	179	DEL
Sc8eucV_10_HRSCAF_100__chr15	6068159	OM	418	DEL
Sc8eucV_10_HRSCAF_100__chr15	6089184	OM	6178	INS
Sc8eucV_10_HRSCAF_100__chr15	6091699	OM	401	DEL
Sc8eucV_10_HRSCAF_100__chr15	6114171	LR	79	INS
Sc8eucV_10_HRSCAF_100__chr15	6119351	LR	1252	INS
Sc8eucV_10_HRSCAF_100__chr15	6141801	LR	990	INS
Sc8eucV_10_HRSCAF_100__chr15	6201086	OM	1713	INS
Sc8eucV_10_HRSCAF_100__chr15	6207817	OM	305	INS
Sc8eucV_10_HRSCAF_100__chr15	6211695	OM	1761	DEL
Sc8eucV_10_HRSCAF_100__chr15	6213532	LR	420	DEL
Sc8eucV_10_HRSCAF_100__chr15	6225708	OM	273	DEL
Sc8eucV_10_HRSCAF_100__chr15	6402593	LR	60	INS
Sc8eucV_10_HRSCAF_100__chr15	6435337	OM	2279	INS
Sc8eucV_10_HRSCAF_100__chr15	6457571	OM	612	DEL
Sc8eucV_10_HRSCAF_100__chr15	6457627	LR	531	DEL
Sc8eucV_10_HRSCAF_100__chr15	6495157	OM	112	DEL
Sc8eucV_10_HRSCAF_100__chr15	6760891	OM	1055	INS
Sc8eucV_10_HRSCAF_100__chr15	6829856	LR	76	INS
Sc8eucV_10_HRSCAF_100__chr15	6872526	LR	67	DEL
Sc8eucV_10_HRSCAF_100__chr15	6884156	OM	188	DEL
Sc8eucV_10_HRSCAF_100__chr15	6932831	LR	140	INS
Sc8eucV_10_HRSCAF_100__chr15	7026512	OM	2381	INS
Sc8eucV_10_HRSCAF_100__chr15	7048225	LR	76	DEL
Sc8eucV_10_HRSCAF_100__chr15	7072659	OM	360	INS
Sc8eucV_10_HRSCAF_100__chr15	7071269	LR	124	INS
Sc8eucV_10_HRSCAF_100__chr15	7085781	OM	222	INS
Sc8eucV_10_HRSCAF_100__chr15	7120057	OM	842	INS
Sc8eucV_10_HRSCAF_100__chr15	7143330	LR	66	DEL
Sc8eucV_10_HRSCAF_100__chr15	7148253	LR	51	DEL
Sc8eucV_10_HRSCAF_100__chr15	7248479	LR	103	INS
Sc8eucV_10_HRSCAF_100__chr15	7316627	OM	763	INS
Sc8eucV_10_HRSCAF_100__chr15	7356946	LR	55	INS
Sc8eucV_10_HRSCAF_100__chr15	7399213	LR	109	DEL
Sc8eucV_10_HRSCAF_100__chr15	7473918	OM	143	DEL
Sc8eucV_10_HRSCAF_100__chr15	7474428	OM	478	INS
Sc8eucV_10_HRSCAF_100__chr15	7511498	LR	77	DEL
Sc8eucV_10_HRSCAF_100__chr15	7511534	LR	171	INS
Sc8eucV_10_HRSCAF_100__chr15	7517766	LR	100	DEL
Sc8eucV_10_HRSCAF_100__chr15	7542752	LR	1313	INS
Sc8eucV_10_HRSCAF_100__chr15	7546147	LR	265	INS
Sc8eucV_10_HRSCAF_100__chr15	7558397	OM	2351	INS
Sc8eucV_10_HRSCAF_100__chr15	7564435	LR	653	DEL
Sc8eucV_10_HRSCAF_100__chr15	7598216	LR	1272	INS
Sc8eucV_10_HRSCAF_100__chr15	7620419	LR	53	DEL
Sc8eucV_10_HRSCAF_100__chr15	7687095	LR	613	DEL
Sc8eucV_10_HRSCAF_100__chr15	7699878	LR	52	DEL
Sc8eucV_10_HRSCAF_100__chr15	7735289	LR	168	DEL
Sc8eucV_10_HRSCAF_100__chr15	7735458	LR	117	INS
Sc8eucV_10_HRSCAF_100__chr15	7773005	LR	77	DEL
Sc8eucV_10_HRSCAF_100__chr15	7789822	OM	361	INS
Sc8eucV_10_HRSCAF_100__chr15	7789822	OM	1439	INS
Sc8eucV_10_HRSCAF_100__chr15	7797119	OM	582	INS
Sc8eucV_10_HRSCAF_100__chr15	7797119	OM	133	INS
Sc8eucV_10_HRSCAF_100__chr15	7816342	OM	933	INS
Sc8eucV_10_HRSCAF_100__chr15	7816304	LR	771	INS
Sc8eucV_10_HRSCAF_100__chr15	7825164	LR	81	DEL
Sc8eucV_10_HRSCAF_100__chr15	7828239	LR	94	INS
Sc8eucV_10_HRSCAF_100__chr15	7832075	OM	3314	INS
Sc8eucV_10_HRSCAF_100__chr15	7844688	LR	66	INS
Sc8eucV_10_HRSCAF_100__chr15	7855678	LR	702	INS
Sc8eucV_10_HRSCAF_100__chr15	7868220	LR	91	INS
Sc8eucV_10_HRSCAF_100__chr15	7868241	LR	115	DEL
Sc8eucV_10_HRSCAF_100__chr15	7898827	LR	96	DEL
Sc8eucV_10_HRSCAF_100__chr15	7898826	LR	190	INS
Sc8eucV_10_HRSCAF_100__chr15	7911303	LR	671	INV
Sc8eucV_10_HRSCAF_100__chr15	7911161	OM	1957	INS
Sc8eucV_10_HRSCAF_100__chr15	7916483	OM	554	INS
Sc8eucV_10_HRSCAF_100__chr15	7919003	OM	1278	INS
Sc8eucV_10_HRSCAF_100__chr15	7926906	OM	457	DEL
Sc8eucV_10_HRSCAF_100__chr15	7942207	LR	256	DEL
Sc8eucV_10_HRSCAF_100__chr15	7948244	OM	286	INS
Sc8eucV_10_HRSCAF_100__chr15	8082661	LR	82	DEL
Sc8eucV_10_HRSCAF_100__chr15	8161504	LR	60	INS
Sc8eucV_10_HRSCAF_100__chr15	8210683	LR	87	INS
Sc8eucV_10_HRSCAF_100__chr15	8232926	LR	52	INS
Sc8eucV_10_HRSCAF_100__chr15	8264998	LR	69	DEL
Sc8eucV_10_HRSCAF_100__chr15	8333414	LR	216	DEL
Sc8eucV_10_HRSCAF_100__chr15	8333873	LR	327	INS
Sc8eucV_10_HRSCAF_100__chr15	8367211	LR	157	DEL
Sc8eucV_10_HRSCAF_100__chr15	8409112	LR	70	INS
Sc8eucV_10_HRSCAF_100__chr15	8415094	LR	64	DEL
Sc8eucV_10_HRSCAF_100__chr15	8426482	LR	777	INS
Sc8eucV_10_HRSCAF_100__chr15	8435974	OM	37689	INS
Sc8eucV_10_HRSCAF_100__chr15	8435974	OM	101714	INS
Sc8eucV_10_HRSCAF_100__chr15	8450589	LR	203	DEL
Sc8eucV_10_HRSCAF_100__chr15	8448595	OM	9610	INS
Sc8eucV_10_HRSCAF_100__chr15	8455559	OM	291	INS
Sc8eucV_10_HRSCAF_100__chr15	8455559	OM	115	DEL
Sc8eucV_10_HRSCAF_100__chr15	8459669	OM	6332	INS
Sc8eucV_10_HRSCAF_100__chr15	8461004	OM	38111	INS
Sc8eucV_10_HRSCAF_100__chr15	8470941	LR	51	INS
Sc8eucV_10_HRSCAF_100__chr15	8479861	LR	99	INS
Sc8eucV_10_HRSCAF_100__chr15	8510524	LR	126	DEL
Sc8eucV_10_HRSCAF_100__chr15	8510723	LR	63	INS
Sc8eucV_10_HRSCAF_100__chr15	8525611	OM	1111	INS
Sc8eucV_10_HRSCAF_100__chr15	8528877	OM	118	INS
Sc8eucV_10_HRSCAF_100__chr15	8558939	LR	119	DEL
Sc8eucV_10_HRSCAF_100__chr15	8566224	OM	285	INS
Sc8eucV_10_HRSCAF_100__chr15	8591278	OM	815	INS
Sc8eucV_10_HRSCAF_100__chr15	8600202	LR	554	INS
Sc8eucV_10_HRSCAF_100__chr15	8622793	LR	69	DEL
Sc8eucV_10_HRSCAF_100__chr15	8655312	OM	67	INS
Sc8eucV_10_HRSCAF_100__chr15	8659015	LR	660	DEL
Sc8eucV_10_HRSCAF_100__chr15	8665605	LR	314	INS
Sc8eucV_10_HRSCAF_100__chr15	8667894	LR	107	DEL
Sc8eucV_10_HRSCAF_100__chr15	8686006	LR	52	DEL
Sc8eucV_10_HRSCAF_100__chr15	8684860	OM	6395	INS
Sc8eucV_10_HRSCAF_100__chr15	8693615	OM	2510	INS
Sc8eucV_10_HRSCAF_100__chr15	8734813	OM	655	INS
Sc8eucV_10_HRSCAF_100__chr15	8761270	OM	339	INS
Sc8eucV_10_HRSCAF_100__chr15	8780634	OM	1670	INS
Sc8eucV_10_HRSCAF_100__chr15	8802077	LR	80	DEL
Sc8eucV_10_HRSCAF_100__chr15	8808385	OM	455	INS
Sc8eucV_10_HRSCAF_100__chr15	8808385	OM	55	DEL
Sc8eucV_10_HRSCAF_100__chr15	8824245	OM	1345	INS
Sc8eucV_10_HRSCAF_100__chr15	8824524	LR	212	DEL
Sc8eucV_10_HRSCAF_100__chr15	8825250	LR	115	INS
Sc8eucV_10_HRSCAF_100__chr15	8868737	LR	82	INS
Sc8eucV_10_HRSCAF_100__chr15	8877061	OM	60	DEL
Sc8eucV_10_HRSCAF_100__chr15	8894217	LR	109	DEL
Sc8eucV_10_HRSCAF_100__chr15	8893258	LR	1407	INS
Sc8eucV_10_HRSCAF_100__chr15	8903978	OM	11093	DEL
Sc8eucV_10_HRSCAF_100__chr15	8911360	OM	282	INS
Sc8eucV_10_HRSCAF_100__chr15	8911360	OM	6348	INS
Sc8eucV_10_HRSCAF_100__chr15	8911360	OM	43190	INS
Sc8eucV_10_HRSCAF_100__chr15	8911360	OM	137864	INS
Sc8eucV_10_HRSCAF_100__chr15	8911360	OM	52719	INS
Sc8eucV_10_HRSCAF_100__chr15	8916971	OM	57668	INS
Sc8eucV_10_HRSCAF_100__chr15	8916971	OM	76495	INS
Sc8eucV_10_HRSCAF_100__chr15	8916971	OM	101255	INS
Sc8eucV_10_HRSCAF_100__chr15	8916971	OM	65608	INS
Sc8eucV_10_HRSCAF_100__chr15	8937041	LR	19180	INS
Sc8eucV_10_HRSCAF_100__chr15	8935729	OM	5247	INS
Sc8eucV_10_HRSCAF_100__chr15	8939188	LR	23549	DEL
Sc8eucV_10_HRSCAF_100__chr15	8945992	OM	87336	INS
Sc8eucV_10_HRSCAF_100__chr15	8966327	LR	725	INS
Sc8eucV_10_HRSCAF_100__chr15	8974426	OM	541	INS
Sc8eucV_10_HRSCAF_100__chr15	8977688	LR	349	INS
Sc8eucV_10_HRSCAF_100__chr15	8991752	OM	1391	DEL
Sc8eucV_10_HRSCAF_100__chr15	9039549	LR	453	INS
Sc8eucV_10_HRSCAF_100__chr15	9050679	LR	937	INS
Sc8eucV_10_HRSCAF_100__chr15	9051924	LR	1277	DEL
Sc8eucV_10_HRSCAF_100__chr15	9176712	OM	546	DEL
Sc8eucV_10_HRSCAF_100__chr15	9224989	OM	400	DEL
Sc8eucV_10_HRSCAF_100__chr15	9279428	OM	6082	INS
Sc8eucV_10_HRSCAF_100__chr15	9304372	LR	183	DEL
Sc8eucV_10_HRSCAF_100__chr15	9360651	OM	146	INS
Sc8eucV_10_HRSCAF_100__chr15	9361327	OM	2150	INS
Sc8eucV_10_HRSCAF_100__chr15	9368168	OM	340	DEL
Sc8eucV_10_HRSCAF_100__chr15	9378718	LR	260	DEL
Sc8eucV_10_HRSCAF_100__chr15	9441967	OM	511	DEL
Sc8eucV_10_HRSCAF_100__chr15	9458184	LR	1339	DEL
Sc8eucV_10_HRSCAF_100__chr15	9493194	OM	565	INS
Sc8eucV_10_HRSCAF_100__chr15	9624962	OM	1450	DEL
Sc8eucV_10_HRSCAF_100__chr15	9703570	OM	192	INS
Sc8eucV_10_HRSCAF_100__chr15	9714280	OM	502	DEL
Sc8eucV_10_HRSCAF_100__chr15	9714280	OM	429	DEL
Sc8eucV_10_HRSCAF_100__chr15	9782768	LR	193	INS
Sc8eucV_10_HRSCAF_100__chr15	9789891	OM	12264	DEL
Sc8eucV_10_HRSCAF_100__chr15	9817176	LR	58	INS
Sc8eucV_10_HRSCAF_100__chr15	9834975	LR	931	INS
Sc8eucV_10_HRSCAF_100__chr15	9862279	LR	63	INS
Sc8eucV_10_HRSCAF_100__chr15	9876103	LR	920	INS
Sc8eucV_10_HRSCAF_100__chr15	9881369	OM	938	INS
Sc8eucV_10_HRSCAF_100__chr15	9970417	LR	936	INS
Sc8eucV_10_HRSCAF_100__chr15	9969415	OM	1088	INS
Sc8eucV_10_HRSCAF_100__chr15	10019309	LR	102	INS
Sc8eucV_10_HRSCAF_100__chr15	10043613	LR	61	INS
Sc8eucV_10_HRSCAF_100__chr15	10060186	LR	79	INS
Sc8eucV_10_HRSCAF_100__chr15	10133398	LR	64	INS
Sc8eucV_10_HRSCAF_100__chr15	10181937	LR	55	DEL
Sc8eucV_10_HRSCAF_100__chr15	10209978	LR	1376	DEL
Sc8eucV_10_HRSCAF_100__chr15	10211845	OM	1194	DEL
Sc8eucV_10_HRSCAF_100__chr15	10222884	LR	471	INS
Sc8eucV_10_HRSCAF_100__chr15	10270076	OM	1115	INS
Sc8eucV_10_HRSCAF_100__chr15	10281243	LR	216	INS
Sc8eucV_10_HRSCAF_100__chr15	10278436	OM	461	INS
Sc8eucV_10_HRSCAF_100__chr15	10303999	LR	53	INS
Sc8eucV_10_HRSCAF_100__chr15	10314029	OM	52	DEL
Sc8eucV_10_HRSCAF_100__chr15	10322146	LR	117	DEL
Sc8eucV_10_HRSCAF_100__chr15	10320227	OM	634	INS
Sc8eucV_10_HRSCAF_100__chr15	10324876	OM	84	INS
Sc8eucV_10_HRSCAF_100__chr15	10329590	LR	1302	INS
Sc8eucV_10_HRSCAF_100__chr15	10356085	LR	89	INS
Sc8eucV_10_HRSCAF_100__chr15	10377309	LR	62	DEL
Sc8eucV_10_HRSCAF_100__chr15	10387083	LR	1368	INS
Sc8eucV_10_HRSCAF_100__chr15	10399461	LR	71	INS
Sc8eucV_10_HRSCAF_100__chr15	10405626	OM	182	DEL
Sc8eucV_10_HRSCAF_100__chr15	10409800	LR	76	INS
Sc8eucV_10_HRSCAF_100__chr15	10408058	LR	2255	DEL
Sc8eucV_10_HRSCAF_100__chr15	10475333	OM	8895	INS
Sc8eucV_10_HRSCAF_100__chr15	10532222	LR	653	DEL
Sc8eucV_10_HRSCAF_100__chr15	10538813	OM	2545	INS
Sc8eucV_10_HRSCAF_100__chr15	10548594	LR	2238	INS
Sc8eucV_10_HRSCAF_100__chr15	10551789	OM	467	INS
Sc8eucV_10_HRSCAF_100__chr15	10561986	LR	61	INS
Sc8eucV_10_HRSCAF_100__chr15	10626378	LR	74	DEL
Sc8eucV_10_HRSCAF_100__chr15	10647255	LR	59	INS
Sc8eucV_10_HRSCAF_100__chr15	10659171	LR	107	DEL
Sc8eucV_10_HRSCAF_100__chr15	10759270	OM	635	DEL
Sc8eucV_10_HRSCAF_100__chr15	10764288	LR	59	DEL
Sc8eucV_10_HRSCAF_100__chr15	10773021	LR	6976	INS
Sc8eucV_10_HRSCAF_100__chr15	10776009	LR	6264	DEL
Sc8eucV_10_HRSCAF_100__chr15	10776906	OM	5979	DEL
Sc8eucV_10_HRSCAF_100__chr15	10783144	LR	299	INS
Sc8eucV_10_HRSCAF_100__chr15	10798728	OM	13982	DEL
Sc8eucV_10_HRSCAF_100__chr15	10816340	LR	86	DEL
Sc8eucV_10_HRSCAF_100__chr15	10822770	OM	4570	INS
Sc8eucV_10_HRSCAF_100__chr15	10827841	LR	75	DEL
Sc8eucV_10_HRSCAF_100__chr15	10826534	LR	2232	INS
Sc8eucV_10_HRSCAF_100__chr15	10832589	LR	531	DEL
Sc8eucV_10_HRSCAF_100__chr15	10843673	LR	14034	DEL
Sc8eucV_10_HRSCAF_100__chr15	10849071	LR	980	INS
Sc8eucV_10_HRSCAF_100__chr15	10846128	LR	30607	INV
Sc8eucV_10_HRSCAF_100__chr15	10855287	LR	665	DEL
Sc8eucV_10_HRSCAF_100__chr15	10859447	LR	10694	DEL
Sc8eucV_10_HRSCAF_100__chr15	10874025	LR	116	DEL
Sc8eucV_10_HRSCAF_100__chr15	10876720	LR	2716	DEL
Sc8eucV_10_HRSCAF_100__chr15	10879431	LR	5332	DEL
Sc8eucV_10_HRSCAF_100__chr15	10888793	LR	552	INS
Sc8eucV_10_HRSCAF_100__chr15	10915436	OM	104	DEL
Sc8eucV_10_HRSCAF_100__chr15	10914877	OM	393	DEL
Sc8eucV_10_HRSCAF_100__chr15	10936367	LR	2862	INS
Sc8eucV_10_HRSCAF_100__chr15	10972844	LR	54	DEL
Sc8eucV_10_HRSCAF_100__chr15	10973002	LR	64	INS
Sc8eucV_10_HRSCAF_100__chr15	10985890	LR	69	INS
Sc8eucV_10_HRSCAF_100__chr15	10997753	LR	647	DEL
Sc8eucV_10_HRSCAF_100__chr15	11032486	LR	1276	INS
Sc8eucV_10_HRSCAF_100__chr15	11037453	LR	573	INS
Sc8eucV_10_HRSCAF_100__chr15	11049189	LR	691	INS
Sc8eucV_10_HRSCAF_100__chr15	11059518	OM	244	INS
Sc8eucV_10_HRSCAF_100__chr15	11062289	OM	492	DEL
Sc8eucV_10_HRSCAF_100__chr15	11071458	OM	353	DEL
Sc8eucV_10_HRSCAF_100__chr15	11077837	LR	110	INS
Sc8eucV_10_HRSCAF_100__chr15	11089539	OM	2226	DEL
Sc8eucV_10_HRSCAF_100__chr15	11094629	LR	1110	INS
Sc8eucV_10_HRSCAF_100__chr15	11136574	OM	827	INS
Sc8eucV_10_HRSCAF_100__chr15	11136574	OM	8714	INS
Sc8eucV_10_HRSCAF_100__chr15	11149438	LR	58	INS
Sc8eucV_10_HRSCAF_100__chr15	11164084	OM	468	INS
Sc8eucV_10_HRSCAF_100__chr15	11179116	LR	630	DEL
Sc8eucV_10_HRSCAF_100__chr15	11184622	LR	119	INS
Sc8eucV_10_HRSCAF_100__chr15	11186623	LR	77	DEL
Sc8eucV_10_HRSCAF_100__chr15	11209144	LR	71	DEL
Sc8eucV_10_HRSCAF_100__chr15	11219350	LR	58	DEL
Sc8eucV_10_HRSCAF_100__chr15	11229613	LR	442	DEL
Sc8eucV_10_HRSCAF_100__chr15	11258819	LR	203	DEL
Sc8eucV_10_HRSCAF_100__chr15	11266178	LR	57	DEL
Sc8eucV_10_HRSCAF_100__chr15	11266208	LR	129	INS
Sc8eucV_10_HRSCAF_100__chr15	11271271	OM	152	INS
Sc8eucV_10_HRSCAF_100__chr15	11272717	OM	465	DEL
Sc8eucV_10_HRSCAF_100__chr15	11274548	LR	556	INS
Sc8eucV_10_HRSCAF_100__chr15	11275335	OM	558	INS
Sc8eucV_10_HRSCAF_100__chr15	11282273	OM	758	INS
Sc8eucV_10_HRSCAF_100__chr15	11284124	LR	106	INS
Sc8eucV_10_HRSCAF_100__chr15	11309765	LR	685	DEL
Sc8eucV_10_HRSCAF_100__chr15	11313597	LR	378	DEL
Sc8eucV_10_HRSCAF_100__chr15	11334245	LR	931	INS
Sc8eucV_10_HRSCAF_100__chr15	11346255	LR	401	INS
Sc8eucV_10_HRSCAF_100__chr15	11352002	LR	5563	DEL
Sc8eucV_10_HRSCAF_100__chr15	11369903	LR	584	DEL
Sc8eucV_10_HRSCAF_100__chr15	11371627	LR	159	INS
Sc8eucV_10_HRSCAF_100__chr15	11373013	OM	638	DEL
Sc8eucV_10_HRSCAF_100__chr15	11386008	LR	511	INS
Sc8eucV_10_HRSCAF_100__chr15	11385288	LR	468	DEL
Sc8eucV_10_HRSCAF_100__chr15	11387280	OM	1050	INS
Sc8eucV_10_HRSCAF_100__chr15	11390765	OM	643	INS
Sc8eucV_10_HRSCAF_100__chr15	11394420	LR	61	INS
Sc8eucV_10_HRSCAF_100__chr15	11407486	LR	61	DEL
Sc8eucV_10_HRSCAF_100__chr15	11407533	LR	99	INS
Sc8eucV_10_HRSCAF_100__chr15	11417609	OM	623	DEL
Sc8eucV_10_HRSCAF_100__chr15	11417609	OM	1722	DEL
Sc8eucV_10_HRSCAF_100__chr15	11433318	LR	381	DEL
Sc8eucV_10_HRSCAF_100__chr15	11442256	LR	194	DEL
Sc8eucV_10_HRSCAF_100__chr15	11442141	LR	220	INS
Sc8eucV_10_HRSCAF_100__chr15	11458543	OM	55	DEL
Sc8eucV_10_HRSCAF_100__chr15	11474947	LR	182	DEL
Sc8eucV_10_HRSCAF_100__chr15	11484417	LR	143	INS
Sc8eucV_10_HRSCAF_100__chr15	11511438	OM	667	INS
Sc8eucV_10_HRSCAF_100__chr15	11513721	LR	140	DEL
Sc8eucV_10_HRSCAF_100__chr15	11514034	LR	177	INS
Sc8eucV_10_HRSCAF_100__chr15	11518646	OM	16576	INV
Sc8eucV_10_HRSCAF_100__chr15	11526279	LR	185	DEL
Sc8eucV_10_HRSCAF_100__chr15	11533569	LR	133	DEL
Sc8eucV_10_HRSCAF_100__chr15	11533687	LR	145	INS
Sc8eucV_10_HRSCAF_100__chr15	11536191	LR	1584	DEL
Sc8eucV_10_HRSCAF_100__chr15	11536956	OM	1694	DEL
Sc8eucV_10_HRSCAF_100__chr15	11549543	LR	353	DEL
Sc8eucV_10_HRSCAF_100__chr15	11552902	OM	273	DEL
Sc8eucV_10_HRSCAF_100__chr15	11556663	LR	65	INS
Sc8eucV_10_HRSCAF_100__chr15	11563564	LR	55	DEL
Sc8eucV_10_HRSCAF_100__chr15	11566328	LR	51	INS
Sc8eucV_10_HRSCAF_100__chr15	11574584	LR	71	INS
Sc8eucV_10_HRSCAF_100__chr15	11578048	LR	53	DEL
Sc8eucV_10_HRSCAF_100__chr15	11581212	LR	351	INS
Sc8eucV_10_HRSCAF_100__chr15	11599702	LR	109	INS
Sc8eucV_10_HRSCAF_100__chr15	11599611	LR	352	DEL
Sc8eucV_10_HRSCAF_100__chr15	11615469	LR	556	DEL
Sc8eucV_10_HRSCAF_100__chr15	11622076	LR	208	INS
Sc8eucV_10_HRSCAF_100__chr15	11649623	LR	70	INS
Sc8eucV_10_HRSCAF_100__chr15	11654451	LR	74	INS
Sc8eucV_10_HRSCAF_100__chr15	11659341	LR	207	DEL
Sc8eucV_10_HRSCAF_100__chr15	11662299	LR	682	INS
Sc8eucV_10_HRSCAF_100__chr15	11664608	LR	211	DEL
Sc8eucV_10_HRSCAF_100__chr15	11671782	LR	68	DEL
Sc8eucV_10_HRSCAF_100__chr15	11671747	LR	119	INS
Sc8eucV_10_HRSCAF_100__chr15	11677413	OM	590	DEL
Sc8eucV_10_HRSCAF_100__chr15	11675378	OM	542	DEL
Sc8eucV_10_HRSCAF_100__chr15	11682053	LR	74	INS
Sc8eucV_10_HRSCAF_100__chr15	11684051	LR	1335	DEL
Sc8eucV_10_HRSCAF_100__chr15	11684262	OM	905	DEL
Sc8eucV_10_HRSCAF_100__chr15	11684262	OM	848	DEL
Sc8eucV_10_HRSCAF_100__chr15	11690308	OM	331	INS
Sc8eucV_10_HRSCAF_100__chr15	11694473	OM	564	INS
Sc8eucV_10_HRSCAF_100__chr15	11708416	LR	745	INS
Sc8eucV_10_HRSCAF_100__chr15	11709158	LR	992	INV
Sc8eucV_10_HRSCAF_100__chr15	11709926	LR	741	DEL
Sc8eucV_10_HRSCAF_100__chr15	11718771	LR	61	DEL
Sc8eucV_10_HRSCAF_100__chr15	11723309	OM	963	INS
Sc8eucV_10_HRSCAF_100__chr15	11728132	LR	380	DEL
Sc8eucV_10_HRSCAF_100__chr15	11735679	OM	885	INS
Sc8eucV_10_HRSCAF_100__chr15	11735679	OM	313	DEL
Sc8eucV_10_HRSCAF_100__chr15	11739617	LR	698	INS
Sc8eucV_10_HRSCAF_100__chr15	11743290	LR	2530	DEL
Sc8eucV_10_HRSCAF_100__chr15	11745468	OM	1516	INS
Sc8eucV_10_HRSCAF_100__chr15	11749434	LR	169	INS
Sc8eucV_10_HRSCAF_100__chr15	11756360	LR	52	DEL
Sc8eucV_10_HRSCAF_100__chr15	11762966	OM	241	INS
Sc8eucV_10_HRSCAF_100__chr15	11765321	LR	87	INS
Sc8eucV_10_HRSCAF_100__chr15	11773669	LR	249	DEL
Sc8eucV_10_HRSCAF_100__chr15	11774051	LR	402	INS
Sc8eucV_10_HRSCAF_100__chr15	11777473	LR	280	INS
Sc8eucV_10_HRSCAF_100__chr15	11777413	OM	269	INS
Sc8eucV_10_HRSCAF_100__chr15	11779058	LR	126	DEL
Sc8eucV_10_HRSCAF_100__chr15	11786025	LR	121	DEL
Sc8eucV_10_HRSCAF_100__chr15	11795199	LR	303	INS
Sc8eucV_10_HRSCAF_100__chr15	11795508	LR	81	DEL
Sc8eucV_10_HRSCAF_100__chr15	11800038	LR	590	DEL
Sc8eucV_10_HRSCAF_100__chr15	11810389	LR	215	DEL
Sc8eucV_10_HRSCAF_100__chr15	11810470	LR	220	INS
Sc8eucV_10_HRSCAF_100__chr15	11813512	LR	220	INS
Sc8eucV_10_HRSCAF_100__chr15	11816141	LR	86	DEL
Sc8eucV_10_HRSCAF_100__chr15	11821298	LR	182	DEL
Sc8eucV_10_HRSCAF_100__chr15	11826242	LR	160	INS
Sc8eucV_10_HRSCAF_100__chr15	11848899	LR	950	DEL
Sc8eucV_10_HRSCAF_100__chr15	11853205	LR	87	DEL
Sc8eucV_10_HRSCAF_100__chr15	11853238	LR	126	INS
Sc8eucV_10_HRSCAF_100__chr15	11859419	LR	680	INS
Sc8eucV_10_HRSCAF_100__chr15	11867285	LR	304	DEL
Sc8eucV_10_HRSCAF_100__chr15	11870929	LR	244	INS
Sc8eucV_10_HRSCAF_100__chr15	11876259	LR	69	INS
Sc8eucV_10_HRSCAF_100__chr15	11876496	OM	926	INS
Sc8eucV_10_HRSCAF_100__chr15	11879254	LR	154	DEL
Sc8eucV_10_HRSCAF_100__chr15	11879262	LR	131	INS
Sc8eucV_10_HRSCAF_100__chr15	11884774	LR	231	INS
Sc8eucV_10_HRSCAF_100__chr15	11886708	LR	218	DEL
Sc8eucV_10_HRSCAF_100__chr15	11888531	LR	134	INS
Sc8eucV_10_HRSCAF_100__chr15	11903760	LR	188	INS
Sc8eucV_10_HRSCAF_100__chr15	11904531	OM	555	INS
Sc8eucV_10_HRSCAF_100__chr15	11906283	OM	528	DEL
Sc8eucV_10_HRSCAF_100__chr15	11906799	OM	1685	DEL
Sc8eucV_10_HRSCAF_100__chr15	11907972	LR	1676	DEL
Sc8eucV_10_HRSCAF_100__chr15	11910495	OM	281	INS
Sc8eucV_10_HRSCAF_100__chr15	11922684	LR	69	DEL
Sc8eucV_10_HRSCAF_100__chr15	11939305	LR	65	INS
Sc8eucV_10_HRSCAF_100__chr15	11947798	LR	188	INS
Sc8eucV_10_HRSCAF_100__chr15	11951856	LR	59	DEL
Sc8eucV_10_HRSCAF_100__chr15	11951886	LR	91	INS
Sc8eucV_10_HRSCAF_100__chr15	11951450	OM	66	INS
Sc8eucV_10_HRSCAF_100__chr15	11954683	OM	1812	DEL
Sc8eucV_10_HRSCAF_100__chr15	11956948	OM	6208	INS
Sc8eucV_10_HRSCAF_100__chr15	11961444	OM	23086	INS
Sc8eucV_10_HRSCAF_100__chr15	11973792	LR	108	DEL
Sc8eucV_10_HRSCAF_100__chr15	11973458	LR	1259	INS
Sc8eucV_10_HRSCAF_100__chr15	11977736	LR	80	DEL
Sc8eucV_10_HRSCAF_100__chr15	11979539	LR	131	INV
Sc8eucV_10_HRSCAF_100__chr15	11997774	LR	653	DEL
Sc8eucV_10_HRSCAF_100__chr15	12000887	LR	67	DEL
Sc8eucV_10_HRSCAF_100__chr15	12005863	OM	282	DEL
Sc8eucV_10_HRSCAF_100__chr15	12015524	LR	71	INS
Sc8eucV_10_HRSCAF_100__chr15	12022204	LR	157	INS
Sc8eucV_10_HRSCAF_100__chr15	12023047	LR	83	DEL
Sc8eucV_10_HRSCAF_100__chr15	12034982	LR	69	INS
Sc8eucV_10_HRSCAF_100__chr15	12035178	LR	57	DEL
Sc8eucV_10_HRSCAF_100__chr15	12043937	OM	536	INS
Sc8eucV_10_HRSCAF_100__chr15	12043937	OM	442	INS
Sc8eucV_10_HRSCAF_100__chr15	12051238	OM	650	DEL
Sc8eucV_10_HRSCAF_100__chr15	12073787	LR	377	INS
Sc8eucV_10_HRSCAF_100__chr15	12073726	LR	335	DEL
Sc8eucV_10_HRSCAF_100__chr15	12082828	LR	308	DEL
Sc8eucV_10_HRSCAF_100__chr15	12082327	OM	850	INS
Sc8eucV_10_HRSCAF_100__chr15	12082880	LR	553	INS
Sc8eucV_10_HRSCAF_100__chr15	12087407	OM	856	INS
Sc8eucV_10_HRSCAF_100__chr15	12086611	LR	949	DEL
Sc8eucV_10_HRSCAF_100__chr15	12087407	OM	749	INS
Sc8eucV_10_HRSCAF_100__chr15	12102556	OM	1286	DEL
Sc8eucV_10_HRSCAF_100__chr15	12105338	OM	394	INS
Sc8eucV_10_HRSCAF_100__chr15	12115799	OM	487	DEL
Sc8eucV_10_HRSCAF_100__chr15	12119581	LR	100	DEL
Sc8eucV_10_HRSCAF_100__chr15	12119579	LR	142	INS
Sc8eucV_10_HRSCAF_100__chr15	12130740	LR	64	INS
Sc8eucV_10_HRSCAF_100__chr15	12142026	OM	196	DEL
Sc8eucV_10_HRSCAF_100__chr15	12145930	OM	523	INS
Sc8eucV_10_HRSCAF_100__chr15	12153580	OM	403	DEL
Sc8eucV_10_HRSCAF_100__chr15	12157102	LR	143	DEL
Sc8eucV_10_HRSCAF_100__chr15	12162559	OM	362	INS
Sc8eucV_10_HRSCAF_100__chr15	12165395	LR	133	DEL
Sc8eucV_10_HRSCAF_100__chr15	12180683	OM	348	DEL
Sc8eucV_10_HRSCAF_100__chr15	12187074	OM	22251	INS
Sc8eucV_10_HRSCAF_100__chr15	12190379	OM	543	DEL
Sc8eucV_10_HRSCAF_100__chr15	12254426	LR	131	INS
Sc8eucV_10_HRSCAF_100__chr15	12278404	OM	648	DEL
Sc8eucV_10_HRSCAF_100__chr15	12278404	OM	891	DEL
Sc8eucV_10_HRSCAF_100__chr15	12289549	OM	149	INS
Sc8eucV_10_HRSCAF_100__chr15	12302847	OM	579	DEL
Sc8eucV_10_HRSCAF_100__chr15	12348959	OM	996	DEL
Sc8eucV_10_HRSCAF_100__chr15	12373105	LR	89	INS
Sc8eucV_10_HRSCAF_100__chr15	12385146	OM	319	INS
Sc8eucV_10_HRSCAF_100__chr15	12390199	OM	347	DEL
Sc8eucV_10_HRSCAF_100__chr15	12391270	LR	66	DEL
Sc8eucV_10_HRSCAF_100__chr15	12391346	LR	118	INS
Sc8eucV_10_HRSCAF_100__chr15	12397115	OM	364	INS
Sc8eucV_10_HRSCAF_100__chr15	12403022	OM	530	INS
Sc8eucV_10_HRSCAF_100__chr15	12422586	LR	155	DEL
Sc8eucV_10_HRSCAF_100__chr15	12422782	LR	87	INS
Sc8eucV_10_HRSCAF_100__chr15	12426399	LR	133	DEL
Sc8eucV_10_HRSCAF_100__chr15	12435910	LR	345	DEL
Sc8eucV_10_HRSCAF_100__chr15	12436006	LR	96	INS
Sc8eucV_10_HRSCAF_100__chr15	12445320	OM	4800	INS
Sc8eucV_10_HRSCAF_100__chr15	12458838	LR	105	DEL
Sc8eucV_10_HRSCAF_100__chr15	12484786	LR	293	DEL
Sc8eucV_10_HRSCAF_100__chr15	12488716	LR	53	DEL
Sc8eucV_10_HRSCAF_100__chr15	12489449	LR	76	INS
Sc8eucV_10_HRSCAF_100__chr15	12496615	LR	54	INS
Sc8eucV_10_HRSCAF_100__chr15	12496779	LR	53	DEL
Sc8eucV_10_HRSCAF_100__chr15	12497127	OM	147	INS
Sc8eucV_10_HRSCAF_100__chr15	12497127	OM	23128	INS
Sc8eucV_10_HRSCAF_100__chr15	12497127	OM	27989	INS
Sc8eucV_10_HRSCAF_100__chr15	12503839	LR	305	DEL
Sc8eucV_10_HRSCAF_100__chr15	12504067	LR	134	INS
Sc8eucV_10_HRSCAF_100__chr15	12515120	OM	24758	INS
Sc8eucV_10_HRSCAF_100__chr15	12515120	OM	23456	INS
Sc8eucV_10_HRSCAF_100__chr15	12515120	OM	24255	INS
Sc8eucV_10_HRSCAF_100__chr15	12521739	LR	119	INS
Sc8eucV_10_HRSCAF_100__chr15	12522080	LR	136	DEL
Sc8eucV_10_HRSCAF_100__chr15	12538752	LR	1887	INS
Sc8eucV_10_HRSCAF_100__chr15	12539021	LR	1450	DEL
Sc8eucV_10_HRSCAF_100__chr15	12552990	LR	599	DEL
Sc8eucV_10_HRSCAF_100__chr15	12555628	LR	84	INS
Sc8eucV_10_HRSCAF_100__chr15	12561707	LR	170	DEL
Sc8eucV_10_HRSCAF_100__chr15	12573028	LR	60	DEL
Sc8eucV_10_HRSCAF_100__chr15	12575758	LR	69	INS
Sc8eucV_10_HRSCAF_100__chr15	12577192	LR	106	DEL
Sc8eucV_10_HRSCAF_100__chr15	12580614	LR	130	INS
Sc8eucV_10_HRSCAF_100__chr15	12581341	LR	312	DEL
Sc8eucV_10_HRSCAF_100__chr15	12589217	LR	86	DEL
Sc8eucV_10_HRSCAF_100__chr15	12589386	LR	91	INS
Sc8eucV_10_HRSCAF_100__chr15	12598835	LR	116	DEL
Sc8eucV_10_HRSCAF_100__chr15	12598831	LR	119	INS
Sc8eucV_10_HRSCAF_100__chr15	12610973	LR	280	DEL
Sc8eucV_10_HRSCAF_100__chr15	12619889	LR	83	INS
Sc8eucV_10_HRSCAF_100__chr15	12620109	LR	142	DEL
Sc8eucV_10_HRSCAF_100__chr15	12627182	LR	238	INS
Sc8eucV_10_HRSCAF_100__chr15	12631137	LR	101	DEL
Sc8eucV_10_HRSCAF_100__chr15	12648223	LR	56	INS
Sc8eucV_10_HRSCAF_100__chr15	12648770	LR	58	DEL
Sc8eucV_10_HRSCAF_100__chr15	12659595	LR	73	DEL
Sc8eucV_10_HRSCAF_100__chr15	12659811	LR	128	INS
Sc8eucV_10_HRSCAF_100__chr15	12663477	LR	83	INS
Sc8eucV_10_HRSCAF_100__chr15	12669826	LR	61	DEL
Sc8eucV_10_HRSCAF_100__chr15	12674116	LR	130	INS
Sc8eucV_10_HRSCAF_100__chr15	12676084	LR	438	INV
Sc8eucV_10_HRSCAF_100__chr15	12693525	LR	71	DEL
Sc8eucV_10_HRSCAF_100__chr15	12710878	OM	301	DEL
Sc8eucV_10_HRSCAF_100__chr15	12716596	LR	317	DEL
Sc8eucV_10_HRSCAF_100__chr15	12718721	LR	140	INS
Sc8eucV_10_HRSCAF_100__chr15	12736155	LR	73	DEL
Sc8eucV_10_HRSCAF_100__chr15	12740176	LR	65	INS
Sc8eucV_10_HRSCAF_100__chr15	12747251	LR	162	DEL
Sc8eucV_10_HRSCAF_100__chr15	12759476	LR	97	DEL
Sc8eucV_10_HRSCAF_100__chr15	12776423	LR	55	DEL
Sc8eucV_10_HRSCAF_100__chr15	12776412	LR	187	INS
Sc8eucV_10_HRSCAF_100__chr15	12786585	LR	66	DEL
Sc8eucV_10_HRSCAF_100__chr15	12786512	LR	288	INS
Sc8eucV_10_HRSCAF_100__chr15	12790965	OM	1014	DEL
Sc8eucV_10_HRSCAF_100__chr15	12800247	LR	335	DEL
Sc8eucV_10_HRSCAF_100__chr15	12801986	OM	1489	INS
Sc8eucV_10_HRSCAF_100__chr15	12835521	LR	667	DEL
Sc8eucV_10_HRSCAF_100__chr15	12836471	OM	1138	INS
Sc8eucV_10_HRSCAF_100__chr15	12847286	LR	65	INS
Sc8eucV_10_HRSCAF_100__chr15	12888456	LR	63	DEL
Sc8eucV_10_HRSCAF_100__chr15	12905296	LR	357	DEL
Sc8eucV_10_HRSCAF_100__chr15	12926028	LR	719	DEL
Sc8eucV_10_HRSCAF_100__chr15	12929880	LR	68052	DEL
Sc8eucV_10_HRSCAF_100__chr15	12943137	LR	90	DEL
Sc8eucV_10_HRSCAF_100__chr15	12980304	OM	623	DEL
Sc8eucV_10_HRSCAF_100__chr15	13034035	LR	490	DEL
Sc8eucV_10_HRSCAF_100__chr15	13048079	LR	9768	INS
Sc8eucV_10_HRSCAF_100__chr15	13053863	LR	3608	DEL
Sc8eucV_10_HRSCAF_100__chr15	13058011	OM	513	DEL
Sc8eucV_10_HRSCAF_100__chr15	13131936	OM	916	INS
Sc8eucV_10_HRSCAF_100__chr15	13134153	LR	138	DEL
Sc8eucV_10_HRSCAF_100__chr15	13134234	LR	84	INS
Sc8eucV_10_HRSCAF_100__chr15	13180629	LR	115	INS
Sc8eucV_10_HRSCAF_100__chr15	13218792	OM	927	INS
Sc8eucV_10_HRSCAF_100__chr15	13232087	LR	488	DEL
Sc8eucV_10_HRSCAF_100__chr15	13232717	LR	86	INS
Sc8eucV_10_HRSCAF_100__chr15	13237175	OM	980	INS
Sc8eucV_10_HRSCAF_100__chr15	13255155	LR	303	INS
Sc8eucV_10_HRSCAF_100__chr15	13334981	OM	6725	INS
Sc8eucV_10_HRSCAF_100__chr15	13374024	OM	91	INS
Sc8eucV_10_HRSCAF_100__chr15	13434662	LR	58	INS
Sc8eucV_10_HRSCAF_100__chr15	13438196	LR	483	DEL
Sc8eucV_10_HRSCAF_100__chr15	13439017	LR	702	INS
Sc8eucV_10_HRSCAF_100__chr15	13445860	OM	862	INS
Sc8eucV_10_HRSCAF_100__chr15	13445860	OM	743	INS
Sc8eucV_10_HRSCAF_100__chr15	13477462	OM	395	INS
Sc8eucV_10_HRSCAF_100__chr15	13488164	LR	772	DEL
Sc8eucV_10_HRSCAF_100__chr15	13496026	LR	57	DEL
Sc8eucV_10_HRSCAF_100__chr15	13504769	LR	73	INS
Sc8eucV_10_HRSCAF_100__chr15	13534106	OM	237	INS
Sc8eucV_10_HRSCAF_100__chr15	13543623	OM	75	INS
Sc8eucV_10_HRSCAF_100__chr15	13583142	OM	137	DEL
Sc8eucV_10_HRSCAF_100__chr15	13593845	LR	82	INS
Sc8eucV_10_HRSCAF_100__chr15	13604752	OM	10931	INS
Sc8eucV_10_HRSCAF_100__chr15	13618439	OM	427	DEL
Sc8eucV_10_HRSCAF_100__chr15	13623593	OM	4692	DEL
Sc8eucV_10_HRSCAF_100__chr15	13649910	OM	177	DEL
Sc8eucV_10_HRSCAF_100__chr15	13696035	OM	370	DEL
Sc8eucV_10_HRSCAF_100__chr15	13699929	OM	552	INS
Sc8eucV_10_HRSCAF_100__chr15	13708388	LR	100	INS
Sc8eucV_10_HRSCAF_100__chr15	13718605	OM	350	INS
Sc8eucV_10_HRSCAF_100__chr15	13739465	LR	66	INS
Sc8eucV_10_HRSCAF_100__chr15	13742794	LR	79	INS
Sc8eucV_10_HRSCAF_100__chr15	13803797	OM	135	DEL
Sc8eucV_10_HRSCAF_100__chr15	13808809	OM	587	DEL
Sc8eucV_10_HRSCAF_100__chr15	13822452	LR	302	INS
Sc8eucV_10_HRSCAF_100__chr15	13822097	LR	411	DEL
Sc8eucV_10_HRSCAF_100__chr15	13828981	OM	308	DEL
Sc8eucV_10_HRSCAF_100__chr15	13843096	LR	64	DEL
Sc8eucV_10_HRSCAF_100__chr15	13843097	LR	165	INS
Sc8eucV_10_HRSCAF_100__chr15	13846229	LR	362	INS
Sc8eucV_10_HRSCAF_100__chr15	13847030	OM	653	DEL
Sc8eucV_10_HRSCAF_100__chr15	13855225	OM	1221	INS
Sc8eucV_10_HRSCAF_100__chr15	13858468	LR	321	DEL
Sc8eucV_10_HRSCAF_100__chr15	13861301	LR	683	INS
Sc8eucV_10_HRSCAF_100__chr15	13894337	LR	469	DEL
Sc8eucV_10_HRSCAF_100__chr15	13922912	OM	121	DEL
Sc8eucV_10_HRSCAF_100__chr15	13944442	LR	134	DEL
Sc8eucV_10_HRSCAF_100__chr15	13944944	OM	168	DEL
Sc8eucV_10_HRSCAF_100__chr15	13948224	LR	245	DEL
Sc8eucV_10_HRSCAF_100__chr15	13952770	LR	208	DEL
Sc8eucV_10_HRSCAF_100__chr15	13953071	LR	554	INS
Sc8eucV_10_HRSCAF_100__chr15	13960475	LR	67	DEL
Sc8eucV_10_HRSCAF_100__chr15	13960485	LR	97	INS
Sc8eucV_10_HRSCAF_100__chr15	13969391	LR	177	INS
Sc8eucV_10_HRSCAF_100__chr15	13970030	LR	126	DEL
Sc8eucV_10_HRSCAF_100__chr15	13977121	LR	144	DEL
Sc8eucV_10_HRSCAF_100__chr15	13977255	LR	52	INS
Sc8eucV_10_HRSCAF_100__chr15	13982128	OM	726	DEL
Sc8eucV_10_HRSCAF_100__chr15	13987203	LR	753	INS
Sc8eucV_10_HRSCAF_100__chr15	13987450	LR	298	DEL
Sc8eucV_10_HRSCAF_100__chr15	13988235	OM	529	DEL
Sc8eucV_10_HRSCAF_100__chr15	13990801	OM	987	INS
Sc8eucV_10_HRSCAF_100__chr15	14039605	LR	116	INS
Sc8eucV_10_HRSCAF_100__chr15	14039543	LR	368	DEL
Sc8eucV_10_HRSCAF_100__chr15	14048683	LR	154	DEL
Sc8eucV_10_HRSCAF_100__chr15	14056778	OM	318	DEL
Sc8eucV_10_HRSCAF_100__chr15	14098810	LR	172	INS
Sc8eucV_10_HRSCAF_100__chr15	14114257	OM	288	INS
Sc8eucV_10_HRSCAF_100__chr15	14158875	LR	57	DEL
Sc8eucV_10_HRSCAF_100__chr15	14189705	OM	1635	INS
Sc8eucV_10_HRSCAF_100__chr15	14262946	OM	288	DEL
Sc8eucV_10_HRSCAF_100__chr15	14265118	OM	194	INS
Sc8eucV_10_HRSCAF_100__chr15	14304341	OM	221	DEL
Sc8eucV_10_HRSCAF_100__chr15	14320091	LR	194	INS
Sc8eucV_10_HRSCAF_100__chr15	14334868	LR	386	INS
Sc8eucV_10_HRSCAF_100__chr15	14371625	LR	570	INS
Sc8eucV_10_HRSCAF_100__chr15	14374106	OM	250	DEL
Sc8eucV_10_HRSCAF_100__chr15	14384045	LR	681	INS
Sc8eucV_11_HRSCAF_110__chr11	14789	LR	578	DEL
Sc8eucV_11_HRSCAF_110__chr11	37627	LR	57	DEL
Sc8eucV_11_HRSCAF_110__chr11	43842	LR	997	DEL
Sc8eucV_11_HRSCAF_110__chr11	61212	LR	75	INS
Sc8eucV_11_HRSCAF_110__chr11	72716	LR	61	DEL
Sc8eucV_11_HRSCAF_110__chr11	91047	LR	119	DEL
Sc8eucV_11_HRSCAF_110__chr11	144282	LR	705	INS
Sc8eucV_11_HRSCAF_110__chr11	150231	LR	53	INS
Sc8eucV_11_HRSCAF_110__chr11	172775	OM	499	INS
Sc8eucV_11_HRSCAF_110__chr11	183184	OM	421	DEL
Sc8eucV_11_HRSCAF_110__chr11	184563	OM	531	INS
Sc8eucV_11_HRSCAF_110__chr11	217369	LR	54	INS
Sc8eucV_11_HRSCAF_110__chr11	234035	LR	219	INS
Sc8eucV_11_HRSCAF_110__chr11	233963	LR	339	DEL
Sc8eucV_11_HRSCAF_110__chr11	242689	LR	84	INS
Sc8eucV_11_HRSCAF_110__chr11	247504	LR	66	DEL
Sc8eucV_11_HRSCAF_110__chr11	284601	LR	273	INS
Sc8eucV_11_HRSCAF_110__chr11	295173	LR	56	INS
Sc8eucV_11_HRSCAF_110__chr11	300339	OM	2220	INS
Sc8eucV_11_HRSCAF_110__chr11	335287	LR	57	INS
Sc8eucV_11_HRSCAF_110__chr11	383898	LR	133	DEL
Sc8eucV_11_HRSCAF_110__chr11	390068	OM	72	INS
Sc8eucV_11_HRSCAF_110__chr11	539933	LR	490	DEL
Sc8eucV_11_HRSCAF_110__chr11	553179	OM	494	DEL
Sc8eucV_11_HRSCAF_110__chr11	597444	LR	796	DEL
Sc8eucV_11_HRSCAF_110__chr11	606854	LR	164	DEL
Sc8eucV_11_HRSCAF_110__chr11	717489	LR	126	DEL
Sc8eucV_11_HRSCAF_110__chr11	718394	LR	197	INS
Sc8eucV_11_HRSCAF_110__chr11	739444	OM	71	DEL
Sc8eucV_11_HRSCAF_110__chr11	779067	LR	112	DEL
Sc8eucV_11_HRSCAF_110__chr11	779132	LR	167	INS
Sc8eucV_11_HRSCAF_110__chr11	780925	OM	523	DEL
Sc8eucV_11_HRSCAF_110__chr11	786145	LR	83	INS
Sc8eucV_11_HRSCAF_110__chr11	824971	OM	7088	INS
Sc8eucV_11_HRSCAF_110__chr11	830292	LR	83	DEL
Sc8eucV_11_HRSCAF_110__chr11	833073	OM	55	DEL
Sc8eucV_11_HRSCAF_110__chr11	854275	LR	76	INS
Sc8eucV_11_HRSCAF_110__chr11	877187	LR	164	DEL
Sc8eucV_11_HRSCAF_110__chr11	916234	LR	59	INS
Sc8eucV_11_HRSCAF_110__chr11	963001	LR	51	DEL
Sc8eucV_11_HRSCAF_110__chr11	967430	OM	523	DEL
Sc8eucV_11_HRSCAF_110__chr11	968776	LR	75	INS
Sc8eucV_11_HRSCAF_110__chr11	968677	LR	331	DEL
Sc8eucV_11_HRSCAF_110__chr11	975181	LR	193	DEL
Sc8eucV_11_HRSCAF_110__chr11	975162	LR	366	INS
Sc8eucV_11_HRSCAF_110__chr11	993833	OM	256	DEL
Sc8eucV_11_HRSCAF_110__chr11	996508	OM	169	INS
Sc8eucV_11_HRSCAF_110__chr11	1018977	OM	511	INS
Sc8eucV_11_HRSCAF_110__chr11	1035814	LR	245	INS
Sc8eucV_11_HRSCAF_110__chr11	1037540	OM	453	INS
Sc8eucV_11_HRSCAF_110__chr11	1045570	OM	128	INS
Sc8eucV_11_HRSCAF_110__chr11	1046756	LR	147	DEL
Sc8eucV_11_HRSCAF_110__chr11	1050641	LR	117	INS
Sc8eucV_11_HRSCAF_110__chr11	1056082	LR	54	INS
Sc8eucV_11_HRSCAF_110__chr11	1087469	OM	558	INS
Sc8eucV_11_HRSCAF_110__chr11	1087803	LR	1186	INS
Sc8eucV_11_HRSCAF_110__chr11	1094573	LR	91	INS
Sc8eucV_11_HRSCAF_110__chr11	1103948	OM	748	INS
Sc8eucV_11_HRSCAF_110__chr11	1110629	LR	64	INS
Sc8eucV_11_HRSCAF_110__chr11	1119843	OM	563	INS
Sc8eucV_11_HRSCAF_110__chr11	1122912	OM	58	DEL
Sc8eucV_11_HRSCAF_110__chr11	1134605	LR	68	DEL
Sc8eucV_11_HRSCAF_110__chr11	1139436	LR	51	DEL
Sc8eucV_11_HRSCAF_110__chr11	1141256	LR	249	INS
Sc8eucV_11_HRSCAF_110__chr11	1147410	LR	147	INS
Sc8eucV_11_HRSCAF_110__chr11	1156195	LR	53	INS
Sc8eucV_11_HRSCAF_110__chr11	1215301	OM	517	DEL
Sc8eucV_11_HRSCAF_110__chr11	1221965	OM	536	DEL
Sc8eucV_11_HRSCAF_110__chr11	1331557	LR	97	INS
Sc8eucV_11_HRSCAF_110__chr11	1375185	LR	469	DEL
Sc8eucV_11_HRSCAF_110__chr11	1411478	LR	194	INS
Sc8eucV_11_HRSCAF_110__chr11	1411474	LR	79	DEL
Sc8eucV_11_HRSCAF_110__chr11	1419974	LR	116	INS
Sc8eucV_11_HRSCAF_110__chr11	1438701	LR	61	INS
Sc8eucV_11_HRSCAF_110__chr11	1449096	LR	94	INS
Sc8eucV_11_HRSCAF_110__chr11	1471356	LR	111	DEL
Sc8eucV_11_HRSCAF_110__chr11	1471395	LR	111	INS
Sc8eucV_11_HRSCAF_110__chr11	1481283	OM	376	DEL
Sc8eucV_11_HRSCAF_110__chr11	1498188	OM	747	DEL
Sc8eucV_11_HRSCAF_110__chr11	1510397	OM	477	DEL
Sc8eucV_11_HRSCAF_110__chr11	1512913	OM	385	INS
Sc8eucV_11_HRSCAF_110__chr11	1531799	LR	58	DEL
Sc8eucV_11_HRSCAF_110__chr11	1542313	LR	93	INS
Sc8eucV_11_HRSCAF_110__chr11	1551239	LR	64	DEL
Sc8eucV_11_HRSCAF_110__chr11	1556390	LR	70	DEL
Sc8eucV_11_HRSCAF_110__chr11	1559663	LR	165	INS
Sc8eucV_11_HRSCAF_110__chr11	1559656	LR	801	DEL
Sc8eucV_11_HRSCAF_110__chr11	1562849	LR	109	DEL
Sc8eucV_11_HRSCAF_110__chr11	1562902	LR	57	INS
Sc8eucV_11_HRSCAF_110__chr11	1560939	OM	427	INS
Sc8eucV_11_HRSCAF_110__chr11	1565836	OM	775	INS
Sc8eucV_11_HRSCAF_110__chr11	1590515	LR	54	INS
Sc8eucV_11_HRSCAF_110__chr11	1606538	LR	83	INS
Sc8eucV_11_HRSCAF_110__chr11	1606536	LR	107	DEL
Sc8eucV_11_HRSCAF_110__chr11	1616681	LR	52	DEL
Sc8eucV_11_HRSCAF_110__chr11	1617025	LR	95	INS
Sc8eucV_11_HRSCAF_110__chr11	1620848	OM	351	DEL
Sc8eucV_11_HRSCAF_110__chr11	1624512	LR	98	INS
Sc8eucV_11_HRSCAF_110__chr11	1624526	LR	60	DEL
Sc8eucV_11_HRSCAF_110__chr11	1630110	OM	589	INS
Sc8eucV_11_HRSCAF_110__chr11	1630110	OM	327	INS
Sc8eucV_11_HRSCAF_110__chr11	1635112	OM	318	DEL
Sc8eucV_11_HRSCAF_110__chr11	1670781	LR	234	DEL
Sc8eucV_11_HRSCAF_110__chr11	1685726	LR	95	DEL
Sc8eucV_11_HRSCAF_110__chr11	1689661	LR	51	INS
Sc8eucV_11_HRSCAF_110__chr11	1692016	LR	58	DEL
Sc8eucV_11_HRSCAF_110__chr11	1695129	LR	246	DEL
Sc8eucV_11_HRSCAF_110__chr11	1701163	LR	56	DEL
Sc8eucV_11_HRSCAF_110__chr11	1705443	LR	90	INS
Sc8eucV_11_HRSCAF_110__chr11	1705295	LR	254	DEL
Sc8eucV_11_HRSCAF_110__chr11	1709770	OM	587	INS
Sc8eucV_11_HRSCAF_110__chr11	1711865	LR	66	INS
Sc8eucV_11_HRSCAF_110__chr11	1714331	LR	348	DEL
Sc8eucV_11_HRSCAF_110__chr11	1724914	LR	183	DEL
Sc8eucV_11_HRSCAF_110__chr11	1725023	LR	161	INS
Sc8eucV_11_HRSCAF_110__chr11	1731848	LR	315	DEL
Sc8eucV_11_HRSCAF_110__chr11	1734200	LR	154	INS
Sc8eucV_11_HRSCAF_110__chr11	1748756	LR	185	INS
Sc8eucV_11_HRSCAF_110__chr11	1752742	OM	262	INS
Sc8eucV_11_HRSCAF_110__chr11	1757303	LR	86	DEL
Sc8eucV_11_HRSCAF_110__chr11	1757347	LR	68	INS
Sc8eucV_11_HRSCAF_110__chr11	1771420	LR	57	DEL
Sc8eucV_11_HRSCAF_110__chr11	1771468	LR	83	INS
Sc8eucV_11_HRSCAF_110__chr11	1805255	LR	71	INS
Sc8eucV_11_HRSCAF_110__chr11	1828307	LR	60	DEL
Sc8eucV_11_HRSCAF_110__chr11	1836498	LR	65	INS
Sc8eucV_11_HRSCAF_110__chr11	1837378	LR	65	DEL
Sc8eucV_11_HRSCAF_110__chr11	1846282	LR	189	DEL
Sc8eucV_11_HRSCAF_110__chr11	1846322	LR	169	INS
Sc8eucV_11_HRSCAF_110__chr11	1848389	OM	631	DEL
Sc8eucV_11_HRSCAF_110__chr11	1856773	OM	146	DEL
Sc8eucV_11_HRSCAF_110__chr11	1889382	LR	108	DEL
Sc8eucV_11_HRSCAF_110__chr11	1889384	LR	130	INS
Sc8eucV_11_HRSCAF_110__chr11	1900558	LR	51	DEL
Sc8eucV_11_HRSCAF_110__chr11	1900525	LR	233	INS
Sc8eucV_11_HRSCAF_110__chr11	1908551	LR	68	DEL
Sc8eucV_11_HRSCAF_110__chr11	1912415	LR	98	DEL
Sc8eucV_11_HRSCAF_110__chr11	1912670	LR	98	INS
Sc8eucV_11_HRSCAF_110__chr11	1912205	OM	91	INS
Sc8eucV_11_HRSCAF_110__chr11	1925565	OM	552	DEL
Sc8eucV_11_HRSCAF_110__chr11	1951101	OM	476	DEL
Sc8eucV_11_HRSCAF_110__chr11	1954622	OM	545	DEL
Sc8eucV_11_HRSCAF_110__chr11	1955890	LR	51	DEL
Sc8eucV_11_HRSCAF_110__chr11	1974250	LR	53	INS
Sc8eucV_11_HRSCAF_110__chr11	1980900	LR	555	DEL
Sc8eucV_11_HRSCAF_110__chr11	1984679	LR	608	DEL
Sc8eucV_11_HRSCAF_110__chr11	1984711	LR	259	INS
Sc8eucV_11_HRSCAF_110__chr11	2011241	LR	128	DEL
Sc8eucV_11_HRSCAF_110__chr11	2037183	LR	109	DEL
Sc8eucV_11_HRSCAF_110__chr11	2078710	LR	76	DEL
Sc8eucV_11_HRSCAF_110__chr11	2078743	LR	186	INS
Sc8eucV_11_HRSCAF_110__chr11	2082039	LR	306	DEL
Sc8eucV_11_HRSCAF_110__chr11	2083810	OM	691	DEL
Sc8eucV_11_HRSCAF_110__chr11	2084272	OM	321	INS
Sc8eucV_11_HRSCAF_110__chr11	2087654	OM	1228	DEL
Sc8eucV_11_HRSCAF_110__chr11	2089519	OM	493	DEL
Sc8eucV_11_HRSCAF_110__chr11	2093585	LR	172	INS
Sc8eucV_11_HRSCAF_110__chr11	2123445	LR	323	INS
Sc8eucV_11_HRSCAF_110__chr11	2198328	LR	675	DEL
Sc8eucV_11_HRSCAF_110__chr11	2199255	OM	959	DEL
Sc8eucV_11_HRSCAF_110__chr11	2234395	LR	79	INS
Sc8eucV_11_HRSCAF_110__chr11	2234301	LR	294	DEL
Sc8eucV_11_HRSCAF_110__chr11	2240767	LR	52	INS
Sc8eucV_11_HRSCAF_110__chr11	2245360	LR	760	DEL
Sc8eucV_11_HRSCAF_110__chr11	2242431	OM	1425	DEL
Sc8eucV_11_HRSCAF_110__chr11	2242431	OM	612	DEL
Sc8eucV_11_HRSCAF_110__chr11	2259984	LR	63	INS
Sc8eucV_11_HRSCAF_110__chr11	2266188	LR	81	DEL
Sc8eucV_11_HRSCAF_110__chr11	2266332	LR	249	INS
Sc8eucV_11_HRSCAF_110__chr11	2296071	OM	741	INS
Sc8eucV_11_HRSCAF_110__chr11	2307831	LR	58	INS
Sc8eucV_11_HRSCAF_110__chr11	2334452	LR	56	INS
Sc8eucV_11_HRSCAF_110__chr11	2373208	LR	110	DEL
Sc8eucV_11_HRSCAF_110__chr11	2373236	LR	131	INS
Sc8eucV_11_HRSCAF_110__chr11	2379382	LR	231	DEL
Sc8eucV_11_HRSCAF_110__chr11	2383766	LR	58	DEL
Sc8eucV_11_HRSCAF_110__chr11	2389777	LR	85	INS
Sc8eucV_11_HRSCAF_110__chr11	2389959	LR	96	DEL
Sc8eucV_11_HRSCAF_110__chr11	2393394	LR	91	DEL
Sc8eucV_11_HRSCAF_110__chr11	2393547	LR	68	INS
Sc8eucV_11_HRSCAF_110__chr11	2409426	LR	181	INS
Sc8eucV_11_HRSCAF_110__chr11	2409601	LR	149	DEL
Sc8eucV_11_HRSCAF_110__chr11	2417980	LR	208	INS
Sc8eucV_11_HRSCAF_110__chr11	2423159	LR	241	INS
Sc8eucV_11_HRSCAF_110__chr11	2424521	LR	99	DEL
Sc8eucV_11_HRSCAF_110__chr11	2431306	OM	736	INS
Sc8eucV_11_HRSCAF_110__chr11	2434339	LR	373	DEL
Sc8eucV_11_HRSCAF_110__chr11	2438706	LR	63	DEL
Sc8eucV_11_HRSCAF_110__chr11	2448281	OM	568	DEL
Sc8eucV_11_HRSCAF_110__chr11	2450992	LR	261	INS
Sc8eucV_11_HRSCAF_110__chr11	2459880	LR	63	DEL
Sc8eucV_11_HRSCAF_110__chr11	2460591	LR	123	INS
Sc8eucV_11_HRSCAF_110__chr11	2470052	OM	548	DEL
Sc8eucV_11_HRSCAF_110__chr11	2473697	OM	402	DEL
Sc8eucV_11_HRSCAF_110__chr11	2499517	LR	168	INS
Sc8eucV_11_HRSCAF_110__chr11	2499612	LR	101	DEL
Sc8eucV_11_HRSCAF_110__chr11	2521460	LR	115	INS
Sc8eucV_11_HRSCAF_110__chr11	2522844	LR	63	DEL
Sc8eucV_11_HRSCAF_110__chr11	2548807	LR	54	INS
Sc8eucV_11_HRSCAF_110__chr11	2550920	OM	457	INS
Sc8eucV_11_HRSCAF_110__chr11	2576462	LR	398	INS
Sc8eucV_11_HRSCAF_110__chr11	2580082	LR	274	DEL
Sc8eucV_11_HRSCAF_110__chr11	2581927	LR	60	INS
Sc8eucV_11_HRSCAF_110__chr11	2604823	LR	53	INS
Sc8eucV_11_HRSCAF_110__chr11	2604829	LR	81	DEL
Sc8eucV_11_HRSCAF_110__chr11	2603527	OM	461	INS
Sc8eucV_11_HRSCAF_110__chr11	2603527	OM	520	DEL
Sc8eucV_11_HRSCAF_110__chr11	2603527	OM	5097	INS
Sc8eucV_11_HRSCAF_110__chr11	2620797	OM	11339	INV
Sc8eucV_11_HRSCAF_110__chr11	2623184	OM	130	DEL
Sc8eucV_11_HRSCAF_110__chr11	2647040	OM	497	DEL
Sc8eucV_11_HRSCAF_110__chr11	2669630	LR	76	INS
Sc8eucV_11_HRSCAF_110__chr11	2684635	LR	482	INS
Sc8eucV_11_HRSCAF_110__chr11	2705463	OM	217	DEL
Sc8eucV_11_HRSCAF_110__chr11	2705463	OM	473	INS
Sc8eucV_11_HRSCAF_110__chr11	2709213	LR	526	DEL
Sc8eucV_11_HRSCAF_110__chr11	2712390	OM	551	DEL
Sc8eucV_11_HRSCAF_110__chr11	2718600	LR	123	DEL
Sc8eucV_11_HRSCAF_110__chr11	2718716	LR	109	INS
Sc8eucV_11_HRSCAF_110__chr11	2727641	LR	70	DEL
Sc8eucV_11_HRSCAF_110__chr11	2740552	OM	976	INS
Sc8eucV_11_HRSCAF_110__chr11	2742080	LR	302	INS
Sc8eucV_11_HRSCAF_110__chr11	2775850	OM	295	INS
Sc8eucV_11_HRSCAF_110__chr11	2776053	LR	124	DEL
Sc8eucV_11_HRSCAF_110__chr11	2776218	LR	239	INS
Sc8eucV_11_HRSCAF_110__chr11	2782090	LR	88	INS
Sc8eucV_11_HRSCAF_110__chr11	2799721	OM	368	INS
Sc8eucV_11_HRSCAF_110__chr11	2803214	OM	700	INS
Sc8eucV_11_HRSCAF_110__chr11	2804712	OM	452	DEL
Sc8eucV_11_HRSCAF_110__chr11	2828297	LR	269	INS
Sc8eucV_11_HRSCAF_110__chr11	2867981	OM	406	DEL
Sc8eucV_11_HRSCAF_110__chr11	2906812	LR	96	DEL
Sc8eucV_11_HRSCAF_110__chr11	2906858	LR	137	INS
Sc8eucV_11_HRSCAF_110__chr11	2919750	LR	69	INS
Sc8eucV_11_HRSCAF_110__chr11	2945394	LR	70	DEL
Sc8eucV_11_HRSCAF_110__chr11	2945628	LR	126	INS
Sc8eucV_11_HRSCAF_110__chr11	2975654	LR	137	INS
Sc8eucV_11_HRSCAF_110__chr11	2989105	LR	218	DEL
Sc8eucV_11_HRSCAF_110__chr11	3036904	OM	1116	INS
Sc8eucV_11_HRSCAF_110__chr11	3048673	LR	54	INS
Sc8eucV_11_HRSCAF_110__chr11	3051309	LR	133	DEL
Sc8eucV_11_HRSCAF_110__chr11	3056287	LR	93	INS
Sc8eucV_11_HRSCAF_110__chr11	3122775	LR	85	INS
Sc8eucV_11_HRSCAF_110__chr11	3138398	OM	556	INS
Sc8eucV_11_HRSCAF_110__chr11	3145751	LR	120	DEL
Sc8eucV_11_HRSCAF_110__chr11	3216469	LR	54	DEL
Sc8eucV_11_HRSCAF_110__chr11	3264099	OM	549	DEL
Sc8eucV_11_HRSCAF_110__chr11	3272088	LR	96	DEL
Sc8eucV_11_HRSCAF_110__chr11	3272128	LR	213	INS
Sc8eucV_11_HRSCAF_110__chr11	3294154	OM	10768	INS
Sc8eucV_11_HRSCAF_110__chr11	3299200	LR	308	DEL
Sc8eucV_11_HRSCAF_110__chr11	3299739	LR	63	INS
Sc8eucV_11_HRSCAF_110__chr11	3324776	LR	1364	INS
Sc8eucV_11_HRSCAF_110__chr11	3325777	OM	5332	INS
Sc8eucV_11_HRSCAF_110__chr11	3341302	LR	665	INS
Sc8eucV_11_HRSCAF_110__chr11	3354915	LR	103	INS
Sc8eucV_11_HRSCAF_110__chr11	3377660	LR	95	INS
Sc8eucV_11_HRSCAF_110__chr11	3396462	OM	7024	INS
Sc8eucV_11_HRSCAF_110__chr11	3416030	LR	62	INS
Sc8eucV_11_HRSCAF_110__chr11	3445624	OM	1964	INS
Sc8eucV_11_HRSCAF_110__chr11	3461136	OM	541	DEL
Sc8eucV_11_HRSCAF_110__chr11	3480368	LR	301	INS
Sc8eucV_11_HRSCAF_110__chr11	3497996	OM	2002	INS
Sc8eucV_11_HRSCAF_110__chr11	3519798	LR	81	INS
Sc8eucV_11_HRSCAF_110__chr11	3550291	LR	96	INS
Sc8eucV_11_HRSCAF_110__chr11	3573604	LR	136	DEL
Sc8eucV_11_HRSCAF_110__chr11	3592401	OM	385	DEL
Sc8eucV_11_HRSCAF_110__chr11	3614996	LR	111	DEL
Sc8eucV_11_HRSCAF_110__chr11	3637737	LR	361	DEL
Sc8eucV_11_HRSCAF_110__chr11	3656911	LR	114	DEL
Sc8eucV_11_HRSCAF_110__chr11	3656907	LR	218	INS
Sc8eucV_11_HRSCAF_110__chr11	3693943	LR	658	DEL
Sc8eucV_11_HRSCAF_110__chr11	3710014	LR	121	DEL
Sc8eucV_11_HRSCAF_110__chr11	3721453	LR	383	INS
Sc8eucV_11_HRSCAF_110__chr11	3771683	LR	288	DEL
Sc8eucV_11_HRSCAF_110__chr11	3798066	LR	87	DEL
Sc8eucV_11_HRSCAF_110__chr11	3798058	LR	175	INS
Sc8eucV_11_HRSCAF_110__chr11	3859671	OM	476	DEL
Sc8eucV_11_HRSCAF_110__chr11	3878008	LR	81	DEL
Sc8eucV_11_HRSCAF_110__chr11	3891614	LR	133	INS
Sc8eucV_11_HRSCAF_110__chr11	3901796	LR	88	DEL
Sc8eucV_11_HRSCAF_110__chr11	3901792	LR	236	INS
Sc8eucV_11_HRSCAF_110__chr11	3938374	OM	947	DEL
Sc8eucV_11_HRSCAF_110__chr11	3956244	LR	112	DEL
Sc8eucV_11_HRSCAF_110__chr11	3956242	LR	341	INS
Sc8eucV_11_HRSCAF_110__chr11	3961100	LR	88	INS
Sc8eucV_11_HRSCAF_110__chr11	3974399	LR	54	DEL
Sc8eucV_11_HRSCAF_110__chr11	3983117	OM	459	DEL
Sc8eucV_11_HRSCAF_110__chr11	4011952	LR	647	DEL
Sc8eucV_11_HRSCAF_110__chr11	4024862	OM	518	DEL
Sc8eucV_11_HRSCAF_110__chr11	4028530	OM	256	INS
Sc8eucV_11_HRSCAF_110__chr11	4071791	LR	63	INS
Sc8eucV_11_HRSCAF_110__chr11	4114696	OM	515	DEL
Sc8eucV_11_HRSCAF_110__chr11	4115353	LR	167	DEL
Sc8eucV_11_HRSCAF_110__chr11	4124949	LR	61	INS
Sc8eucV_11_HRSCAF_110__chr11	4190547	LR	803	DEL
Sc8eucV_11_HRSCAF_110__chr11	4191677	OM	958	DEL
Sc8eucV_11_HRSCAF_110__chr11	4204134	LR	470	DEL
Sc8eucV_11_HRSCAF_110__chr11	4244615	LR	689	DEL
Sc8eucV_11_HRSCAF_110__chr11	4245731	OM	598	DEL
Sc8eucV_11_HRSCAF_110__chr11	4293751	LR	68	DEL
Sc8eucV_11_HRSCAF_110__chr11	4307126	LR	106	INS
Sc8eucV_11_HRSCAF_110__chr11	4323035	LR	61	INS
Sc8eucV_11_HRSCAF_110__chr11	4333718	LR	124	DEL
Sc8eucV_11_HRSCAF_110__chr11	4351370	OM	1142	INS
Sc8eucV_11_HRSCAF_110__chr11	4370055	LR	1522	INS
Sc8eucV_11_HRSCAF_110__chr11	4373545	OM	1382	INS
Sc8eucV_11_HRSCAF_110__chr11	4383466	LR	172	DEL
Sc8eucV_11_HRSCAF_110__chr11	4390199	LR	202	INS
Sc8eucV_11_HRSCAF_110__chr11	4441219	OM	2254	INS
Sc8eucV_11_HRSCAF_110__chr11	4525223	OM	51	INS
Sc8eucV_11_HRSCAF_110__chr11	4540390	LR	95	INS
Sc8eucV_11_HRSCAF_110__chr11	4576177	LR	299	DEL
Sc8eucV_11_HRSCAF_110__chr11	4576553	LR	124	INS
Sc8eucV_11_HRSCAF_110__chr11	4617416	LR	1333	INS
Sc8eucV_11_HRSCAF_110__chr11	4680263	LR	53	DEL
Sc8eucV_11_HRSCAF_110__chr11	4687750	LR	63	INS
Sc8eucV_11_HRSCAF_110__chr11	4696813	OM	301	INS
Sc8eucV_11_HRSCAF_110__chr11	4722414	LR	581	INS
Sc8eucV_11_HRSCAF_110__chr11	4726915	LR	63	DEL
Sc8eucV_11_HRSCAF_110__chr11	4731160	LR	92	INS
Sc8eucV_11_HRSCAF_110__chr11	4759882	OM	6193	INS
Sc8eucV_11_HRSCAF_110__chr11	4850749	LR	82	INS
Sc8eucV_11_HRSCAF_110__chr11	4856203	OM	262	DEL
Sc8eucV_11_HRSCAF_110__chr11	5003522	OM	2265	DEL
Sc8eucV_11_HRSCAF_110__chr11	5086415	LR	94	DEL
Sc8eucV_11_HRSCAF_110__chr11	5089960	LR	51	DEL
Sc8eucV_11_HRSCAF_110__chr11	5091949	OM	2836	DEL
Sc8eucV_11_HRSCAF_110__chr11	5095650	OM	2415	DEL
Sc8eucV_11_HRSCAF_110__chr11	5098271	LR	2259	DEL
Sc8eucV_11_HRSCAF_110__chr11	5136908	OM	53	DEL
Sc8eucV_11_HRSCAF_110__chr11	5205738	OM	1327	INS
Sc8eucV_11_HRSCAF_110__chr11	5219548	LR	72	INS
Sc8eucV_11_HRSCAF_110__chr11	5291960	LR	116	INS
Sc8eucV_11_HRSCAF_110__chr11	5312168	LR	59	INS
Sc8eucV_11_HRSCAF_110__chr11	5325837	LR	88	DEL
Sc8eucV_11_HRSCAF_110__chr11	5331457	OM	2166	DEL
Sc8eucV_11_HRSCAF_110__chr11	5336825	LR	2267	DEL
Sc8eucV_11_HRSCAF_110__chr11	5393026	LR	82	DEL
Sc8eucV_11_HRSCAF_110__chr11	5394705	LR	67	INS
Sc8eucV_11_HRSCAF_110__chr11	5394421	OM	122	INS
Sc8eucV_11_HRSCAF_110__chr11	5417928	LR	478	INS
Sc8eucV_11_HRSCAF_110__chr11	5453369	OM	248	DEL
Sc8eucV_11_HRSCAF_110__chr11	5458798	OM	493	INS
Sc8eucV_11_HRSCAF_110__chr11	5511423	OM	344	DEL
Sc8eucV_11_HRSCAF_110__chr11	5527613	OM	723	DEL
Sc8eucV_11_HRSCAF_110__chr11	5530101	OM	77	DEL
Sc8eucV_11_HRSCAF_110__chr11	5597816	LR	51	INS
Sc8eucV_11_HRSCAF_110__chr11	5619056	OM	577	DEL
Sc8eucV_11_HRSCAF_110__chr11	5664071	LR	72	INS
Sc8eucV_11_HRSCAF_110__chr11	5664076	LR	95	DEL
Sc8eucV_11_HRSCAF_110__chr11	5697891	LR	525	INS
Sc8eucV_11_HRSCAF_110__chr11	5700687	OM	288	INS
Sc8eucV_11_HRSCAF_110__chr11	5714930	OM	422	DEL
Sc8eucV_11_HRSCAF_110__chr11	5735876	LR	58	DEL
Sc8eucV_11_HRSCAF_110__chr11	5741161	OM	92	DEL
Sc8eucV_11_HRSCAF_110__chr11	5828454	LR	1618	INS
Sc8eucV_11_HRSCAF_110__chr11	5826549	OM	384	INS
Sc8eucV_11_HRSCAF_110__chr11	5863033	OM	474	DEL
Sc8eucV_11_HRSCAF_110__chr11	5979069	LR	224	INS
Sc8eucV_11_HRSCAF_110__chr11	6014564	LR	62	INS
Sc8eucV_11_HRSCAF_110__chr11	6035424	LR	226	INS
Sc8eucV_11_HRSCAF_110__chr11	6073957	LR	593	DEL
Sc8eucV_11_HRSCAF_110__chr11	6077982	OM	903	DEL
Sc8eucV_11_HRSCAF_110__chr11	6168545	LR	205	DEL
Sc8eucV_11_HRSCAF_110__chr11	6182468	LR	77	INS
Sc8eucV_11_HRSCAF_110__chr11	6206791	OM	6040	INS
Sc8eucV_11_HRSCAF_110__chr11	6215799	OM	5433	INS
Sc8eucV_11_HRSCAF_110__chr11	6215822	LR	52	DEL
Sc8eucV_11_HRSCAF_110__chr11	6315347	LR	300	INS
Sc8eucV_11_HRSCAF_110__chr11	6334296	OM	697	DEL
Sc8eucV_11_HRSCAF_110__chr11	6340991	LR	75	INS
Sc8eucV_11_HRSCAF_110__chr11	6384960	LR	175	INS
Sc8eucV_11_HRSCAF_110__chr11	6389738	LR	86	INS
Sc8eucV_11_HRSCAF_110__chr11	6411721	LR	131	INS
Sc8eucV_11_HRSCAF_110__chr11	6430605	LR	111	DEL
Sc8eucV_11_HRSCAF_110__chr11	6467431	OM	306	DEL
Sc8eucV_11_HRSCAF_110__chr11	6467665	OM	6128	INS
Sc8eucV_11_HRSCAF_110__chr11	6474592	LR	3404	INS
Sc8eucV_11_HRSCAF_110__chr11	6490465	LR	85	INS
Sc8eucV_11_HRSCAF_110__chr11	6492662	OM	392	INS
Sc8eucV_11_HRSCAF_110__chr11	6515187	LR	132	INS
Sc8eucV_11_HRSCAF_110__chr11	6566542	OM	1031	DEL
Sc8eucV_11_HRSCAF_110__chr11	6573609	OM	583	DEL
Sc8eucV_11_HRSCAF_110__chr11	6583443	OM	528	DEL
Sc8eucV_11_HRSCAF_110__chr11	6600397	LR	58	DEL
Sc8eucV_11_HRSCAF_110__chr11	6605911	OM	62	DEL
Sc8eucV_11_HRSCAF_110__chr11	6626109	OM	553	DEL
Sc8eucV_11_HRSCAF_110__chr11	6627146	LR	149	INS
Sc8eucV_11_HRSCAF_110__chr11	6647453	LR	56	INS
Sc8eucV_11_HRSCAF_110__chr11	6677432	LR	464	DEL
Sc8eucV_11_HRSCAF_110__chr11	6777652	LR	122	INS
Sc8eucV_11_HRSCAF_110__chr11	6793160	LR	224	DEL
Sc8eucV_11_HRSCAF_110__chr11	6819996	LR	98	INS
Sc8eucV_11_HRSCAF_110__chr11	6874584	OM	205	DEL
Sc8eucV_11_HRSCAF_110__chr11	6913800	LR	214	DEL
Sc8eucV_11_HRSCAF_110__chr11	6911999	OM	1205	DEL
Sc8eucV_11_HRSCAF_110__chr11	6957135	OM	555	INS
Sc8eucV_11_HRSCAF_110__chr11	6980103	OM	198	INS
Sc8eucV_11_HRSCAF_110__chr11	7088267	LR	257	INS
Sc8eucV_11_HRSCAF_110__chr11	7088277	LR	84	DEL
Sc8eucV_11_HRSCAF_110__chr11	7142617	LR	120	INS
Sc8eucV_11_HRSCAF_110__chr11	7142734	OM	225	INS
Sc8eucV_11_HRSCAF_110__chr11	7180758	LR	418	INS
Sc8eucV_11_HRSCAF_110__chr11	7180762	LR	405	DEL
Sc8eucV_11_HRSCAF_110__chr11	7182254	OM	529	DEL
Sc8eucV_11_HRSCAF_110__chr11	7198198	LR	52	INS
Sc8eucV_11_HRSCAF_110__chr11	7250130	OM	543	INS
Sc8eucV_11_HRSCAF_110__chr11	7250130	OM	271	DEL
Sc8eucV_11_HRSCAF_110__chr11	7299279	OM	435	INS
Sc8eucV_11_HRSCAF_110__chr11	7303028	OM	627	INS
Sc8eucV_11_HRSCAF_110__chr11	7317650	OM	622	INS
Sc8eucV_11_HRSCAF_110__chr11	7323844	OM	241	DEL
Sc8eucV_11_HRSCAF_110__chr11	7340652	OM	141	INS
Sc8eucV_11_HRSCAF_110__chr11	7358780	OM	6923	INS
Sc8eucV_11_HRSCAF_110__chr11	7392870	LR	80	INS
Sc8eucV_11_HRSCAF_110__chr11	7418394	OM	331	DEL
Sc8eucV_11_HRSCAF_110__chr11	7422523	OM	229	INS
Sc8eucV_11_HRSCAF_110__chr11	7447129	OM	555	INS
Sc8eucV_11_HRSCAF_110__chr11	7518367	LR	73	INS
Sc8eucV_11_HRSCAF_110__chr11	7523108	LR	726	INS
Sc8eucV_11_HRSCAF_110__chr11	7526938	OM	331	INS
Sc8eucV_11_HRSCAF_110__chr11	7529322	OM	192	INS
Sc8eucV_11_HRSCAF_110__chr11	7545212	OM	195	DEL
Sc8eucV_11_HRSCAF_110__chr11	7549496	LR	171	DEL
Sc8eucV_11_HRSCAF_110__chr11	7564108	LR	119	DEL
Sc8eucV_11_HRSCAF_110__chr11	7615309	LR	121	DEL
Sc8eucV_11_HRSCAF_110__chr11	7615962	LR	57	INS
Sc8eucV_11_HRSCAF_110__chr11	7622585	LR	413	INS
Sc8eucV_11_HRSCAF_110__chr11	7625208	OM	2398	INS
Sc8eucV_11_HRSCAF_110__chr11	7663777	LR	420	DEL
Sc8eucV_11_HRSCAF_110__chr11	7664821	OM	980	INS
Sc8eucV_11_HRSCAF_110__chr11	7663846	LR	837	INS
Sc8eucV_11_HRSCAF_110__chr11	7668884	OM	472	INS
Sc8eucV_11_HRSCAF_110__chr11	7675193	OM	554	INS
Sc8eucV_11_HRSCAF_110__chr11	7708405	OM	7129	INS
Sc8eucV_11_HRSCAF_110__chr11	7738703	LR	315	INS
Sc8eucV_11_HRSCAF_110__chr11	7758740	OM	1988	INS
Sc8eucV_11_HRSCAF_110__chr11	7787176	LR	74	INS
Sc8eucV_11_HRSCAF_110__chr11	7803455	LR	74	INS
Sc8eucV_11_HRSCAF_110__chr11	7821007	LR	69	DEL
Sc8eucV_11_HRSCAF_110__chr11	7822772	OM	1937	INS
Sc8eucV_11_HRSCAF_110__chr11	7854216	LR	72	INS
Sc8eucV_11_HRSCAF_110__chr11	7860986	OM	345	INS
Sc8eucV_11_HRSCAF_110__chr11	7866862	OM	712	INS
Sc8eucV_11_HRSCAF_110__chr11	7870377	OM	54	INS
Sc8eucV_11_HRSCAF_110__chr11	7889633	OM	444	DEL
Sc8eucV_11_HRSCAF_110__chr11	7896172	OM	438	INS
Sc8eucV_11_HRSCAF_110__chr11	7906897	OM	122	INS
Sc8eucV_11_HRSCAF_110__chr11	7957066	OM	1081	INS
Sc8eucV_11_HRSCAF_110__chr11	7974072	OM	324	DEL
Sc8eucV_11_HRSCAF_110__chr11	8026407	LR	62	INS
Sc8eucV_11_HRSCAF_110__chr11	8029958	OM	144	INS
Sc8eucV_11_HRSCAF_110__chr11	8056751	LR	566	DEL
Sc8eucV_11_HRSCAF_110__chr11	8098338	OM	469	DEL
Sc8eucV_11_HRSCAF_110__chr11	8098338	OM	1824	INS
Sc8eucV_11_HRSCAF_110__chr11	8104975	OM	250	DEL
Sc8eucV_11_HRSCAF_110__chr11	8132448	LR	109	DEL
Sc8eucV_11_HRSCAF_110__chr11	8149639	LR	80	DEL
Sc8eucV_11_HRSCAF_110__chr11	8166930	OM	181	INS
Sc8eucV_11_HRSCAF_110__chr11	8199625	LR	2086	INS
Sc8eucV_11_HRSCAF_110__chr11	8229611	OM	391	DEL
Sc8eucV_11_HRSCAF_110__chr11	8238844	LR	58	INS
Sc8eucV_11_HRSCAF_110__chr11	8248120	LR	699	DEL
Sc8eucV_11_HRSCAF_110__chr11	8290850	LR	55	INS
Sc8eucV_11_HRSCAF_110__chr11	8318704	LR	171	INS
Sc8eucV_11_HRSCAF_110__chr11	8331944	LR	152	INS
Sc8eucV_11_HRSCAF_110__chr11	8336756	LR	254	INS
Sc8eucV_11_HRSCAF_110__chr11	8343527	LR	157	DEL
Sc8eucV_11_HRSCAF_110__chr11	8343526	LR	220	INS
Sc8eucV_11_HRSCAF_110__chr11	8361123	OM	540	DEL
Sc8eucV_11_HRSCAF_110__chr11	8374658	OM	661	DEL
Sc8eucV_11_HRSCAF_110__chr11	8387166	OM	735	DEL
Sc8eucV_11_HRSCAF_110__chr11	8392572	OM	208	INS
Sc8eucV_11_HRSCAF_110__chr11	8460123	OM	7673	INS
Sc8eucV_11_HRSCAF_110__chr11	8493718	OM	798	INS
Sc8eucV_11_HRSCAF_110__chr11	8530006	LR	144	DEL
Sc8eucV_11_HRSCAF_110__chr11	8530151	LR	125	INS
Sc8eucV_11_HRSCAF_110__chr11	8594948	LR	102	DEL
Sc8eucV_11_HRSCAF_110__chr11	8594961	LR	111	INS
Sc8eucV_11_HRSCAF_110__chr11	8644563	LR	366	INS
Sc8eucV_11_HRSCAF_110__chr11	8663657	OM	524	DEL
Sc8eucV_11_HRSCAF_110__chr11	8683984	LR	94	INS
Sc8eucV_11_HRSCAF_110__chr11	8686211	OM	1994	DEL
Sc8eucV_11_HRSCAF_110__chr11	8734852	LR	76	DEL
Sc8eucV_11_HRSCAF_110__chr11	8736642	OM	6992	INS
Sc8eucV_11_HRSCAF_110__chr11	8753094	LR	219	INS
Sc8eucV_11_HRSCAF_110__chr11	8756175	LR	194	INS
Sc8eucV_11_HRSCAF_110__chr11	8787830	LR	123	DEL
Sc8eucV_11_HRSCAF_110__chr11	8792340	LR	554	INS
Sc8eucV_11_HRSCAF_110__chr11	8858290	LR	59	INS
Sc8eucV_11_HRSCAF_110__chr11	8860757	LR	486	DEL
Sc8eucV_11_HRSCAF_110__chr11	8862743	OM	629	DEL
Sc8eucV_11_HRSCAF_110__chr11	8876210	OM	650	DEL
Sc8eucV_11_HRSCAF_110__chr11	8877890	LR	691	DEL
Sc8eucV_11_HRSCAF_110__chr11	8880311	LR	73	INS
Sc8eucV_11_HRSCAF_110__chr11	8888973	LR	116	DEL
Sc8eucV_11_HRSCAF_110__chr11	8899516	OM	204	INS
Sc8eucV_11_HRSCAF_110__chr11	8929215	OM	800	INS
Sc8eucV_11_HRSCAF_110__chr11	8951539	LR	296	INS
Sc8eucV_11_HRSCAF_110__chr11	8952931	OM	7111	INS
Sc8eucV_11_HRSCAF_110__chr11	9018980	LR	1562	DEL
Sc8eucV_11_HRSCAF_110__chr11	9038473	LR	106	DEL
Sc8eucV_11_HRSCAF_110__chr11	9087732	LR	719	INS
Sc8eucV_11_HRSCAF_110__chr11	9093255	OM	7208	INS
Sc8eucV_11_HRSCAF_110__chr11	9096392	OM	7985	INS
Sc8eucV_11_HRSCAF_110__chr11	9208422	OM	1775	DEL
Sc8eucV_11_HRSCAF_110__chr11	9215755	LR	1934	DEL
Sc8eucV_11_HRSCAF_110__chr11	9230268	OM	63	DEL
Sc8eucV_11_HRSCAF_110__chr11	9292241	LR	169	DEL
Sc8eucV_11_HRSCAF_110__chr11	9363558	LR	401	DEL
Sc8eucV_11_HRSCAF_110__chr11	9489909	LR	112	INS
Sc8eucV_11_HRSCAF_110__chr11	9647752	LR	295	DEL
Sc8eucV_11_HRSCAF_110__chr11	9651563	LR	96	DEL
Sc8eucV_11_HRSCAF_110__chr11	9651654	LR	51	INS
Sc8eucV_11_HRSCAF_110__chr11	9721787	LR	888	DEL
Sc8eucV_11_HRSCAF_110__chr11	9817006	OM	456	INS
Sc8eucV_11_HRSCAF_110__chr11	9827273	OM	84	DEL
Sc8eucV_11_HRSCAF_110__chr11	9833733	OM	184	DEL
Sc8eucV_11_HRSCAF_110__chr11	9907063	OM	625	DEL
Sc8eucV_11_HRSCAF_110__chr11	10020768	OM	2253	INS
Sc8eucV_11_HRSCAF_110__chr11	10094257	LR	55	DEL
Sc8eucV_11_HRSCAF_110__chr11	10100279	LR	182	INS
Sc8eucV_11_HRSCAF_110__chr11	10106261	LR	134	DEL
Sc8eucV_11_HRSCAF_110__chr11	10197320	LR	144	INS
Sc8eucV_11_HRSCAF_110__chr11	10234561	LR	1255	INS
Sc8eucV_11_HRSCAF_110__chr11	10241205	OM	6680	INS
Sc8eucV_11_HRSCAF_110__chr11	10331194	LR	54	INS
Sc8eucV_11_HRSCAF_110__chr11	10500130	OM	544	DEL
Sc8eucV_11_HRSCAF_110__chr11	10506436	OM	125	DEL
Sc8eucV_11_HRSCAF_110__chr11	10509953	OM	1015	DEL
Sc8eucV_11_HRSCAF_110__chr11	10527998	OM	1361	DEL
Sc8eucV_11_HRSCAF_110__chr11	10555661	LR	80	DEL
Sc8eucV_11_HRSCAF_110__chr11	10556657	LR	145	INS
Sc8eucV_11_HRSCAF_110__chr11	10574279	LR	116	DEL
Sc8eucV_11_HRSCAF_110__chr11	10579444	LR	126	DEL
Sc8eucV_11_HRSCAF_110__chr11	10585917	LR	162	DEL
Sc8eucV_11_HRSCAF_110__chr11	10586245	LR	219	INS
Sc8eucV_11_HRSCAF_110__chr11	10590132	OM	584	INS
Sc8eucV_11_HRSCAF_110__chr11	10590132	OM	109	DEL
Sc8eucV_11_HRSCAF_110__chr11	10598867	OM	1315	INS
Sc8eucV_11_HRSCAF_110__chr11	10612813	OM	17218	INS
Sc8eucV_11_HRSCAF_110__chr11	10634486	LR	300	DEL
Sc8eucV_11_HRSCAF_110__chr11	10640316	OM	10797	INS
Sc8eucV_11_HRSCAF_110__chr11	10641876	OM	193	INS
Sc8eucV_11_HRSCAF_110__chr11	10703363	OM	6427	INS
Sc8eucV_11_HRSCAF_110__chr11	10736901	OM	717	DEL
Sc8eucV_11_HRSCAF_110__chr11	10759387	OM	281	DEL
Sc8eucV_11_HRSCAF_110__chr11	10794913	OM	2433	INS
Sc8eucV_11_HRSCAF_110__chr11	10847386	LR	72	DEL
Sc8eucV_11_HRSCAF_110__chr11	10878077	OM	1410	INS
Sc8eucV_11_HRSCAF_110__chr11	10974044	OM	110	INS
Sc8eucV_11_HRSCAF_110__chr11	11016773	LR	77	INS
Sc8eucV_11_HRSCAF_110__chr11	11032413	OM	176	INS
Sc8eucV_11_HRSCAF_110__chr11	11049127	LR	71	DEL
Sc8eucV_11_HRSCAF_110__chr11	11075314	LR	51	INS
Sc8eucV_11_HRSCAF_110__chr11	11232851	LR	68	INS
Sc8eucV_11_HRSCAF_110__chr11	11244699	LR	1195	DEL
Sc8eucV_11_HRSCAF_110__chr11	11279329	LR	66	DEL
Sc8eucV_11_HRSCAF_110__chr11	11367801	OM	274	DEL
Sc8eucV_11_HRSCAF_110__chr11	11411040	OM	2195	INS
Sc8eucV_11_HRSCAF_110__chr11	11441987	OM	1089	DEL
Sc8eucV_11_HRSCAF_110__chr11	11442336	LR	910	DEL
Sc8eucV_11_HRSCAF_110__chr11	11502308	OM	528	DEL
Sc8eucV_11_HRSCAF_110__chr11	11509135	LR	102	INS
Sc8eucV_11_HRSCAF_110__chr11	11519592	LR	109	INS
Sc8eucV_11_HRSCAF_110__chr11	11528869	OM	522	INS
Sc8eucV_11_HRSCAF_110__chr11	11528869	OM	229	DEL
Sc8eucV_11_HRSCAF_110__chr11	11540864	LR	59	INS
Sc8eucV_11_HRSCAF_110__chr11	11652265	LR	162	DEL
Sc8eucV_11_HRSCAF_110__chr11	11745010	LR	57	INS
Sc8eucV_11_HRSCAF_110__chr11	11758257	LR	54	DEL
Sc8eucV_11_HRSCAF_110__chr11	11793315	LR	70	INS
Sc8eucV_11_HRSCAF_110__chr11	11794114	LR	157	DEL
Sc8eucV_11_HRSCAF_110__chr11	11819372	OM	895	INS
Sc8eucV_11_HRSCAF_110__chr11	11842161	OM	503	DEL
Sc8eucV_11_HRSCAF_110__chr11	11965307	LR	405	INS
Sc8eucV_11_HRSCAF_110__chr11	12108008	OM	6940	INS
Sc8eucV_11_HRSCAF_110__chr11	12111170	OM	7114	INS
Sc8eucV_11_HRSCAF_110__chr11	12110119	OM	786	DEL
Sc8eucV_11_HRSCAF_110__chr11	12111439	LR	57	INS
Sc8eucV_11_HRSCAF_110__chr11	12145586	OM	88	DEL
Sc8eucV_11_HRSCAF_110__chr11	12155985	LR	257	DEL
Sc8eucV_11_HRSCAF_110__chr11	12163192	OM	2123	INS
Sc8eucV_11_HRSCAF_110__chr11	12235432	LR	517	INS
Sc8eucV_11_HRSCAF_110__chr11	12252459	OM	457	DEL
Sc8eucV_11_HRSCAF_110__chr11	12304193	LR	97	DEL
Sc8eucV_11_HRSCAF_110__chr11	12304179	LR	121	INS
Sc8eucV_11_HRSCAF_110__chr11	12320098	LR	192	INS
Sc8eucV_11_HRSCAF_110__chr11	12418125	LR	53	DEL
Sc8eucV_11_HRSCAF_110__chr11	12467963	OM	521	DEL
Sc8eucV_11_HRSCAF_110__chr11	12481787	OM	706	INS
Sc8eucV_11_HRSCAF_110__chr11	12495194	OM	6711	DEL
Sc8eucV_11_HRSCAF_110__chr11	12499945	LR	96	INS
Sc8eucV_11_HRSCAF_110__chr11	12569611	LR	129	DEL
Sc8eucV_11_HRSCAF_110__chr11	12578393	LR	1183	DEL
Sc8eucV_11_HRSCAF_110__chr11	12603351	LR	299	DEL
Sc8eucV_11_HRSCAF_110__chr11	12604735	OM	331	DEL
Sc8eucV_11_HRSCAF_110__chr11	12636488	OM	495	INS
Sc8eucV_11_HRSCAF_110__chr11	12675753	LR	54	DEL
Sc8eucV_11_HRSCAF_110__chr11	12696618	OM	309	INS
Sc8eucV_11_HRSCAF_110__chr11	12719739	LR	202	DEL
Sc8eucV_11_HRSCAF_110__chr11	12721871	OM	2002	INS
Sc8eucV_11_HRSCAF_110__chr11	12764625	OM	437	DEL
Sc8eucV_11_HRSCAF_110__chr11	12770944	LR	85	INS
Sc8eucV_11_HRSCAF_110__chr11	12813811	LR	79	INS
Sc8eucV_11_HRSCAF_110__chr11	12813860	LR	157	DEL
Sc8eucV_11_HRSCAF_110__chr11	12890064	LR	749	DEL
Sc8eucV_11_HRSCAF_110__chr11	12960751	LR	281	INS
Sc8eucV_11_HRSCAF_110__chr11	12960713	LR	390	DEL
Sc8eucV_11_HRSCAF_110__chr11	13092289	LR	55	INS
Sc8eucV_11_HRSCAF_110__chr11	13116082	LR	62	INS
Sc8eucV_11_HRSCAF_110__chr11	13150656	OM	329	DEL
Sc8eucV_11_HRSCAF_110__chr11	13151370	OM	154	DEL
Sc8eucV_11_HRSCAF_110__chr11	13159842	LR	51	INS
Sc8eucV_11_HRSCAF_110__chr11	13186233	OM	95	DEL
Sc8eucV_11_HRSCAF_110__chr11	13190772	LR	58	DEL
Sc8eucV_11_HRSCAF_110__chr11	13203407	LR	297	INS
Sc8eucV_11_HRSCAF_110__chr11	13216279	OM	342	INS
Sc8eucV_11_HRSCAF_110__chr11	13216279	OM	98	DEL
Sc8eucV_11_HRSCAF_110__chr11	13226692	OM	37962	DEL
Sc8eucV_11_HRSCAF_110__chr11	13238981	LR	58	INS
Sc8eucV_11_HRSCAF_110__chr11	13257029	LR	59	DEL
Sc8eucV_11_HRSCAF_110__chr11	13286508	OM	6766	DEL
Sc8eucV_11_HRSCAF_110__chr11	13292578	OM	6511	DEL
Sc8eucV_11_HRSCAF_110__chr11	13298424	LR	6481	DEL
Sc8eucV_11_HRSCAF_110__chr11	13303555	LR	114	DEL
Sc8eucV_11_HRSCAF_110__chr11	13326376	OM	1769	DEL
Sc8eucV_11_HRSCAF_110__chr11	13372173	OM	554	INS
Sc8eucV_11_HRSCAF_110__chr11	13435679	OM	693	INS
Sc8eucV_11_HRSCAF_110__chr11	13443166	LR	578	INS
Sc8eucV_11_HRSCAF_110__chr11	13447740	OM	164	INS
Sc8eucV_11_HRSCAF_110__chr11	13463095	LR	63	INS
Sc8eucV_11_HRSCAF_110__chr11	13477656	LR	80	DEL
Sc8eucV_11_HRSCAF_110__chr11	13504719	LR	51	DEL
Sc8eucV_11_HRSCAF_110__chr11	13511970	LR	54	DEL
Sc8eucV_11_HRSCAF_110__chr11	13575989	LR	71	DEL
Sc8eucV_11_HRSCAF_110__chr11	13592079	LR	121	DEL
Sc8eucV_11_HRSCAF_110__chr11	13597750	OM	290	DEL
Sc8eucV_11_HRSCAF_110__chr11	13622709	LR	64	DEL
Sc8eucV_11_HRSCAF_110__chr11	13622736	LR	159	INS
Sc8eucV_11_HRSCAF_110__chr11	13669676	LR	63	INS
Sc8eucV_11_HRSCAF_110__chr11	13710374	LR	64	INS
Sc8eucV_11_HRSCAF_110__chr11	13747290	LR	52	DEL
Sc8eucV_11_HRSCAF_110__chr11	13844493	LR	599	DEL
Sc8eucV_11_HRSCAF_110__chr11	13869030	LR	60	DEL
Sc8eucV_11_HRSCAF_110__chr11	13877980	OM	130	DEL
Sc8eucV_11_HRSCAF_110__chr11	13982147	LR	82	DEL
Sc8eucV_11_HRSCAF_110__chr11	13982047	LR	154	INS
Sc8eucV_11_HRSCAF_110__chr11	14048797	OM	38208	DEL
Sc8eucV_11_HRSCAF_110__chr11	14065573	OM	38000	DEL
Sc8eucV_11_HRSCAF_110__chr11	14082370	LR	37967	DEL
Sc8eucV_11_HRSCAF_110__chr11	14083057	OM	31501	DEL
Sc8eucV_11_HRSCAF_110__chr11	14083057	OM	31454	DEL
Sc8eucV_11_HRSCAF_110__chr11	14140349	LR	212	INS
Sc8eucV_11_HRSCAF_110__chr11	14160590	LR	196	DEL
Sc8eucV_11_HRSCAF_110__chr11	14166278	OM	544	DEL
Sc8eucV_11_HRSCAF_110__chr11	14168843	LR	1156	DEL
Sc8eucV_11_HRSCAF_110__chr11	14175831	LR	51	INS
Sc8eucV_11_HRSCAF_110__chr11	14186624	LR	107	INS
Sc8eucV_11_HRSCAF_110__chr11	14202322	OM	728	INS
Sc8eucV_11_HRSCAF_110__chr11	14204114	LR	474	INS
Sc8eucV_11_HRSCAF_110__chr11	14214811	LR	147	INS
Sc8eucV_11_HRSCAF_110__chr11	14226784	LR	444	DEL
Sc8eucV_11_HRSCAF_110__chr11	14229471	OM	933	DEL
Sc8eucV_11_HRSCAF_110__chr11	14232917	LR	703	DEL
Sc8eucV_11_HRSCAF_110__chr11	14314449	LR	974	INS
Sc8eucV_11_HRSCAF_110__chr11	14350054	OM	379	INS
Sc8eucV_11_HRSCAF_110__chr11	14365889	LR	136	DEL
Sc8eucV_11_HRSCAF_110__chr11	14410741	OM	634	INS
Sc8eucV_11_HRSCAF_110__chr11	14423570	LR	107	DEL
Sc8eucV_11_HRSCAF_110__chr11	14460722	LR	52	DEL
Sc8eucV_11_HRSCAF_110__chr11	14526923	OM	605	INS
Sc8eucV_11_HRSCAF_110__chr11	14533336	OM	310	DEL
Sc8eucV_11_HRSCAF_110__chr11	14555986	LR	56	INS
Sc8eucV_11_HRSCAF_110__chr11	14568483	OM	579	DEL
Sc8eucV_11_HRSCAF_110__chr11	14610768	LR	314	DEL
Sc8eucV_11_HRSCAF_110__chr11	14615394	LR	59	INS
Sc8eucV_11_HRSCAF_110__chr11	14630865	LR	176	DEL
Sc8eucV_11_HRSCAF_110__chr11	14631352	LR	140	INS
Sc8eucV_11_HRSCAF_110__chr11	14632623	OM	593	INS
Sc8eucV_11_HRSCAF_110__chr11	14654100	OM	7008	INS
Sc8eucV_11_HRSCAF_110__chr11	14657310	OM	416	DEL
Sc8eucV_11_HRSCAF_110__chr11	14657315	LR	197	DEL
Sc8eucV_11_HRSCAF_110__chr11	14662651	OM	526	INS
Sc8eucV_11_HRSCAF_110__chr11	14670807	LR	54	INS
Sc8eucV_11_HRSCAF_110__chr11	14703861	LR	95	INS
Sc8eucV_11_HRSCAF_110__chr11	14731032	OM	1760	INS
Sc8eucV_11_HRSCAF_110__chr11	14738142	LR	57	DEL
Sc8eucV_11_HRSCAF_110__chr11	14743284	OM	275	DEL
Sc8eucV_11_HRSCAF_110__chr11	14747737	LR	56	INS
Sc8eucV_11_HRSCAF_110__chr11	14766225	LR	147	INS
Sc8eucV_11_HRSCAF_110__chr11	14767039	OM	558	INS
Sc8eucV_11_HRSCAF_110__chr11	14774767	OM	616	INS
Sc8eucV_11_HRSCAF_110__chr11	14774564	LR	714	INS
Sc8eucV_11_HRSCAF_110__chr11	14782265	LR	52	INS
Sc8eucV_11_HRSCAF_110__chr11	14782813	OM	605	DEL
Sc8eucV_11_HRSCAF_110__chr11	14785799	OM	700	INS
Sc8eucV_11_HRSCAF_110__chr11	14796178	OM	521	DEL
Sc8eucV_11_HRSCAF_110__chr11	14803494	OM	275	INS
Sc8eucV_11_HRSCAF_110__chr11	14940615	OM	2314	INS
Sc8eucV_11_HRSCAF_110__chr11	14949921	LR	55	DEL
Sc8eucV_11_HRSCAF_110__chr11	15029078	OM	1322	INS
Sc8eucV_11_HRSCAF_110__chr11	15228443	LR	125	DEL
Sc8eucV_11_HRSCAF_110__chr11	15228569	LR	153	INS
Sc8eucV_11_HRSCAF_110__chr11	15238759	OM	138	DEL
Sc8eucV_11_HRSCAF_110__chr11	15272314	OM	2548	DEL
Sc8eucV_11_HRSCAF_110__chr11	15278141	LR	57	INS
Sc8eucV_11_HRSCAF_110__chr11	15281160	LR	1337	INS
Sc8eucV_11_HRSCAF_110__chr11	15300135	OM	2121	INS
Sc8eucV_11_HRSCAF_110__chr11	15330676	LR	513	INS
Sc8eucV_11_HRSCAF_110__chr11	15343804	OM	556	INS
Sc8eucV_11_HRSCAF_110__chr11	15371039	LR	93	INS
Sc8eucV_11_HRSCAF_110__chr11	15394714	LR	57	INS
Sc8eucV_11_HRSCAF_110__chr11	15402718	OM	495	DEL
Sc8eucV_11_HRSCAF_110__chr11	15429327	OM	398	INS
Sc8eucV_11_HRSCAF_110__chr11	15478164	LR	76	INS
Sc8eucV_11_HRSCAF_110__chr11	15511275	LR	64	DEL
Sc8eucV_11_HRSCAF_110__chr11	15511259	LR	81	INS
Sc8eucV_11_HRSCAF_110__chr11	15577740	OM	321	DEL
Sc8eucV_11_HRSCAF_110__chr11	15600931	OM	7436	INS
Sc8eucV_11_HRSCAF_110__chr11	15617599	LR	641	INS
Sc8eucV_11_HRSCAF_110__chr11	15651957	LR	68	INS
Sc8eucV_11_HRSCAF_110__chr11	15658700	LR	63	DEL
Sc8eucV_11_HRSCAF_110__chr11	15676885	OM	407	DEL
Sc8eucV_11_HRSCAF_110__chr11	15688038	OM	1080	INS
Sc8eucV_11_HRSCAF_110__chr11	15757845	OM	614	DEL
Sc8eucV_11_HRSCAF_110__chr11	15794782	OM	102	INS
Sc8eucV_11_HRSCAF_110__chr11	15851925	OM	103	INS
Sc8eucV_11_HRSCAF_110__chr11	15899402	LR	775	INS
Sc8eucV_11_HRSCAF_110__chr11	15959887	OM	2614	DEL
Sc8eucV_11_HRSCAF_110__chr11	15958900	LR	56	DEL
Sc8eucV_11_HRSCAF_110__chr11	15958391	LR	1171	INV
Sc8eucV_11_HRSCAF_110__chr11	15976255	LR	149	INS
Sc8eucV_11_HRSCAF_110__chr11	16006754	LR	228	DEL
Sc8eucV_11_HRSCAF_110__chr11	16043244	LR	126	DEL
Sc8eucV_11_HRSCAF_110__chr11	16092135	LR	63	INS
Sc8eucV_11_HRSCAF_110__chr11	16099642	OM	163	INS
Sc8eucV_11_HRSCAF_110__chr11	16132443	LR	63	DEL
Sc8eucV_11_HRSCAF_110__chr11	16150256	OM	136	DEL
Sc8eucV_11_HRSCAF_110__chr11	16174089	LR	56	INS
Sc8eucV_11_HRSCAF_110__chr11	16176089	OM	4181	INS
Sc8eucV_11_HRSCAF_110__chr11	16198420	LR	73	DEL
Sc8eucV_11_HRSCAF_110__chr11	16211722	LR	156	DEL
Sc8eucV_11_HRSCAF_110__chr11	16213780	OM	379	DEL
Sc8eucV_11_HRSCAF_110__chr11	16226524	LR	53	INS
Sc8eucV_11_HRSCAF_110__chr11	16280135	LR	104	DEL
Sc8eucV_11_HRSCAF_110__chr11	16280232	LR	149	INS
Sc8eucV_11_HRSCAF_110__chr11	16306733	LR	343	DEL
Sc8eucV_11_HRSCAF_110__chr11	16349550	LR	87	INS
Sc8eucV_11_HRSCAF_110__chr11	16378599	LR	188	DEL
Sc8eucV_11_HRSCAF_110__chr11	16382933	LR	61	INS
Sc8eucV_11_HRSCAF_110__chr11	16391383	OM	80265	INS
Sc8eucV_11_HRSCAF_110__chr11	16392585	LR	374	DEL
Sc8eucV_11_HRSCAF_110__chr11	16396691	LR	166	INS
Sc8eucV_11_HRSCAF_110__chr11	16411371	LR	154	DEL
Sc8eucV_11_HRSCAF_110__chr11	16453565	LR	371	INS
Sc8eucV_11_HRSCAF_110__chr11	16513454	OM	793	DEL
Sc8eucV_11_HRSCAF_110__chr11	16557453	LR	140	DEL
Sc8eucV_11_HRSCAF_110__chr11	16576678	OM	719	DEL
Sc8eucV_11_HRSCAF_110__chr11	16599947	LR	982	INS
Sc8eucV_11_HRSCAF_110__chr11	16620442	OM	7118	INS
Sc8eucV_11_HRSCAF_110__chr11	16626499	LR	2209	INS
Sc8eucV_11_HRSCAF_110__chr11	16696054	OM	814	INS
Sc8eucV_11_HRSCAF_110__chr11	16703171	OM	521	DEL
Sc8eucV_11_HRSCAF_110__chr11	16720843	OM	157	DEL
Sc8eucV_11_HRSCAF_110__chr11	16811339	LR	54	DEL
Sc8eucV_11_HRSCAF_110__chr11	16830980	LR	78	INS
Sc8eucV_11_HRSCAF_110__chr11	16877526	OM	2675	DEL
Sc8eucV_11_HRSCAF_110__chr11	16880872	OM	3036	DEL
Sc8eucV_11_HRSCAF_110__chr11	16888402	OM	2545	DEL
Sc8eucV_11_HRSCAF_110__chr11	16894776	LR	2260	DEL
Sc8eucV_11_HRSCAF_110__chr11	16894685	OM	2291	DEL
Sc8eucV_11_HRSCAF_110__chr11	16907488	LR	257	INS
Sc8eucV_11_HRSCAF_110__chr11	16935911	OM	524	INS
Sc8eucV_11_HRSCAF_110__chr11	16937452	LR	65	INS
Sc8eucV_11_HRSCAF_110__chr11	16954960	OM	1856	INS
Sc8eucV_11_HRSCAF_110__chr11	16960609	LR	63	INS
Sc8eucV_11_HRSCAF_110__chr11	16972897	OM	564	DEL
Sc8eucV_11_HRSCAF_110__chr11	16999871	OM	1016	INS
Sc8eucV_11_HRSCAF_110__chr11	17001755	LR	98	DEL
Sc8eucV_11_HRSCAF_110__chr11	17001761	LR	181	INS
Sc8eucV_11_HRSCAF_110__chr11	17049290	LR	58	DEL
Sc8eucV_11_HRSCAF_110__chr11	17067790	OM	2366	INS
Sc8eucV_11_HRSCAF_110__chr11	17081122	LR	56	INS
Sc8eucV_11_HRSCAF_110__chr11	17138532	LR	66	INS
Sc8eucV_11_HRSCAF_110__chr11	17169631	OM	1511	INS
Sc8eucV_11_HRSCAF_110__chr11	17183371	LR	657	DEL
Sc8eucV_11_HRSCAF_110__chr11	17202741	LR	83	INV
Sc8eucV_11_HRSCAF_110__chr11	17230083	OM	1282	INS
Sc8eucV_11_HRSCAF_110__chr11	17243542	OM	1134	INS
Sc8eucV_11_HRSCAF_110__chr11	17245319	LR	949	INS
Sc8eucV_11_HRSCAF_110__chr11	17252168	LR	596	INS
Sc8eucV_11_HRSCAF_110__chr11	17258224	OM	2651	DEL
Sc8eucV_11_HRSCAF_110__chr11	17277038	OM	2272	DEL
Sc8eucV_11_HRSCAF_110__chr11	17287904	OM	558	DEL
Sc8eucV_11_HRSCAF_110__chr11	17315985	LR	60	INS
Sc8eucV_11_HRSCAF_110__chr11	17322862	LR	103	DEL
Sc8eucV_11_HRSCAF_110__chr11	17335469	LR	151	INS
Sc8eucV_11_HRSCAF_110__chr11	17336205	LR	53	DEL
Sc8eucV_11_HRSCAF_110__chr11	17339826	OM	994	INS
Sc8eucV_11_HRSCAF_110__chr11	17346799	LR	73	DEL
Sc8eucV_11_HRSCAF_110__chr11	17346826	LR	178	INS
Sc8eucV_11_HRSCAF_110__chr11	17356817	OM	469	DEL
Sc8eucV_11_HRSCAF_110__chr11	17362192	OM	605	INS
Sc8eucV_11_HRSCAF_110__chr11	17364508	LR	60	DEL
Sc8eucV_11_HRSCAF_110__chr11	17366153	OM	911	DEL
Sc8eucV_11_HRSCAF_110__chr11	17368189	OM	579	INS
Sc8eucV_11_HRSCAF_110__chr11	17374211	LR	578	INS
Sc8eucV_11_HRSCAF_110__chr11	17413151	OM	2248	INS
Sc8eucV_11_HRSCAF_110__chr11	17413151	OM	70	DEL
Sc8eucV_11_HRSCAF_110__chr11	17416365	LR	1666	INS
Sc8eucV_11_HRSCAF_110__chr11	17419876	LR	52	INS
Sc8eucV_11_HRSCAF_110__chr11	17436615	LR	2259	DEL
Sc8eucV_11_HRSCAF_110__chr11	17438854	OM	2101	DEL
Sc8eucV_11_HRSCAF_110__chr11	17438854	OM	3581	INS
Sc8eucV_11_HRSCAF_110__chr11	17477085	LR	55	DEL
Sc8eucV_11_HRSCAF_110__chr11	17483134	OM	732	DEL
Sc8eucV_11_HRSCAF_110__chr11	17483703	LR	631	DEL
Sc8eucV_11_HRSCAF_110__chr11	17578767	LR	52	INS
Sc8eucV_11_HRSCAF_110__chr11	17625905	LR	54	DEL
Sc8eucV_11_HRSCAF_110__chr11	17630546	OM	542	DEL
Sc8eucV_11_HRSCAF_110__chr11	17639772	OM	521	DEL
Sc8eucV_11_HRSCAF_110__chr11	17718809	OM	575	INS
Sc8eucV_11_HRSCAF_110__chr11	17724234	LR	56	DEL
Sc8eucV_11_HRSCAF_110__chr11	17733580	LR	58	DEL
Sc8eucV_11_HRSCAF_110__chr11	17767509	OM	1050	INS
Sc8eucV_11_HRSCAF_110__chr11	17767509	OM	825	INS
Sc8eucV_11_HRSCAF_110__chr11	17775565	LR	564	INS
Sc8eucV_11_HRSCAF_110__chr11	17819632	LR	568	DEL
Sc8eucV_11_HRSCAF_110__chr11	17840708	OM	1654	INS
Sc8eucV_11_HRSCAF_110__chr11	17858584	LR	87	INS
Sc8eucV_11_HRSCAF_110__chr11	17862235	OM	699	INS
Sc8eucV_11_HRSCAF_110__chr11	17872359	OM	215	DEL
Sc8eucV_11_HRSCAF_110__chr11	17892951	OM	392	INS
Sc8eucV_11_HRSCAF_110__chr11	17925663	LR	247	DEL
Sc8eucV_11_HRSCAF_110__chr11	17925718	LR	995	INS
Sc8eucV_11_HRSCAF_110__chr11	17929426	LR	167	DEL
Sc8eucV_11_HRSCAF_110__chr11	17947373	LR	65	INS
Sc8eucV_11_HRSCAF_110__chr11	17969506	LR	132	DEL
Sc8eucV_11_HRSCAF_110__chr11	17969650	LR	138	INS
Sc8eucV_11_HRSCAF_110__chr11	17999679	LR	51	DEL
Sc8eucV_11_HRSCAF_110__chr11	18028056	OM	503	DEL
Sc8eucV_11_HRSCAF_110__chr11	18030273	LR	129	INS
Sc8eucV_11_HRSCAF_110__chr11	18050120	OM	431	DEL
Sc8eucV_11_HRSCAF_110__chr11	18050120	OM	787	DEL
Sc8eucV_11_HRSCAF_110__chr11	18058267	LR	62	DEL
Sc8eucV_11_HRSCAF_110__chr11	18092009	OM	4486	INS
Sc8eucV_11_HRSCAF_110__chr11	18094834	LR	57	INS
Sc8eucV_11_HRSCAF_110__chr11	18101766	LR	118	INS
Sc8eucV_11_HRSCAF_110__chr11	18101728	LR	387	DEL
Sc8eucV_11_HRSCAF_110__chr11	18104922	LR	68	INS
Sc8eucV_11_HRSCAF_110__chr11	18130020	LR	1175	INS
Sc8eucV_11_HRSCAF_110__chr11	18139445	OM	123	INS
Sc8eucV_11_HRSCAF_110__chr11	18150718	LR	1077	DEL
Sc8eucV_11_HRSCAF_110__chr11	18152610	OM	472	INS
Sc8eucV_11_HRSCAF_110__chr11	18156430	LR	66	DEL
Sc8eucV_11_HRSCAF_110__chr11	18159536	LR	198	DEL
Sc8eucV_11_HRSCAF_110__chr11	18181225	OM	51	DEL
Sc8eucV_11_HRSCAF_110__chr11	18186248	LR	163	INS
Sc8eucV_11_HRSCAF_110__chr11	18186592	LR	316	DEL
Sc8eucV_11_HRSCAF_110__chr11	18206948	OM	302	DEL
Sc8eucV_11_HRSCAF_110__chr11	18213215	OM	498	DEL
Sc8eucV_11_HRSCAF_110__chr11	18213215	OM	2751	DEL
Sc8eucV_11_HRSCAF_110__chr11	18232312	OM	2469	DEL
Sc8eucV_11_HRSCAF_110__chr11	18235162	LR	2324	DEL
Sc8eucV_11_HRSCAF_110__chr11	18251996	LR	122	INS
Sc8eucV_11_HRSCAF_110__chr11	18263984	LR	115	DEL
Sc8eucV_11_HRSCAF_110__chr11	18273864	LR	145	INS
Sc8eucV_11_HRSCAF_110__chr11	18317556	LR	774	INS
Sc8eucV_11_HRSCAF_110__chr11	18321347	LR	101	DEL
Sc8eucV_11_HRSCAF_110__chr11	18321916	LR	590	INS
Sc8eucV_11_HRSCAF_110__chr11	18328917	LR	51	DEL
Sc8eucV_11_HRSCAF_110__chr11	18328903	LR	145	INS
Sc8eucV_11_HRSCAF_110__chr11	18329173	LR	67	INV
Sc8eucV_11_HRSCAF_110__chr11	18335385	LR	339	DEL
Sc8eucV_11_HRSCAF_110__chr11	18339840	OM	613	DEL
Sc8eucV_11_HRSCAF_110__chr11	18339517	LR	744	DEL
Sc8eucV_11_HRSCAF_110__chr11	18354299	LR	135	INS
Sc8eucV_11_HRSCAF_110__chr11	18354083	OM	10449	DEL
Sc8eucV_11_HRSCAF_110__chr11	18386371	LR	70	DEL
Sc8eucV_11_HRSCAF_110__chr11	18390437	OM	248	DEL
Sc8eucV_11_HRSCAF_110__chr11	18400277	LR	127	INS
Sc8eucV_11_HRSCAF_110__chr11	18420513	LR	201	DEL
Sc8eucV_11_HRSCAF_110__chr11	18438468	LR	84	DEL
Sc8eucV_11_HRSCAF_110__chr11	18457149	LR	116	INS
Sc8eucV_11_HRSCAF_110__chr11	18509942	LR	121	DEL
Sc8eucV_11_HRSCAF_110__chr11	18510018	LR	84	INS
Sc8eucV_11_HRSCAF_110__chr11	18550558	LR	72	INS
Sc8eucV_11_HRSCAF_110__chr11	18559066	LR	672	INS
Sc8eucV_11_HRSCAF_110__chr11	18595357	LR	53	DEL
Sc8eucV_11_HRSCAF_110__chr11	18609006	LR	51	INS
Sc8eucV_11_HRSCAF_110__chr11	18620102	LR	646	DEL
Sc8eucV_11_HRSCAF_110__chr11	18623061	OM	162	INS
Sc8eucV_11_HRSCAF_110__chr11	18630398	LR	1225	DEL
Sc8eucV_11_HRSCAF_110__chr11	18676285	LR	213	INS
Sc8eucV_11_HRSCAF_110__chr11	18678792	OM	462	INS
Sc8eucV_11_HRSCAF_110__chr11	18697280	LR	987	INS
Sc8eucV_11_HRSCAF_110__chr11	18738777	LR	313	INS
Sc8eucV_11_HRSCAF_110__chr11	18738784	LR	486	DEL
Sc8eucV_11_HRSCAF_110__chr11	18748487	OM	751	INS
Sc8eucV_11_HRSCAF_110__chr11	18748962	LR	1323	INS
Sc8eucV_11_HRSCAF_110__chr11	18764582	LR	1302	INS
Sc8eucV_11_HRSCAF_110__chr11	18808075	OM	1830	DEL
Sc8eucV_11_HRSCAF_110__chr11	18829257	LR	94	DEL
Sc8eucV_11_HRSCAF_110__chr11	18829408	LR	74	INS
Sc8eucV_11_HRSCAF_110__chr11	18847310	OM	748	INS
Sc8eucV_11_HRSCAF_110__chr11	18853140	LR	560	INS
Sc8eucV_11_HRSCAF_110__chr11	18853091	LR	320	DEL
Sc8eucV_11_HRSCAF_110__chr11	18871119	LR	74	INS
Sc8eucV_11_HRSCAF_110__chr11	18876050	LR	82	DEL
Sc8eucV_11_HRSCAF_110__chr11	18877825	OM	512	INS
Sc8eucV_11_HRSCAF_110__chr11	18886717	OM	753	INS
Sc8eucV_11_HRSCAF_110__chr11	18919178	OM	1000	INS
Sc8eucV_11_HRSCAF_110__chr11	18919178	OM	769	INS
Sc8eucV_11_HRSCAF_110__chr11	18919178	OM	2632	INS
Sc8eucV_11_HRSCAF_110__chr11	18926156	LR	65	DEL
Sc8eucV_11_HRSCAF_110__chr11	18926168	LR	158	INS
Sc8eucV_11_HRSCAF_110__chr11	18930901	LR	684	DEL
Sc8eucV_11_HRSCAF_110__chr11	18953541	LR	70	DEL
Sc8eucV_11_HRSCAF_110__chr11	18953597	LR	58	INS
Sc8eucV_11_HRSCAF_110__chr11	18975050	LR	354	INS
Sc8eucV_11_HRSCAF_110__chr11	18975656	LR	299	DEL
Sc8eucV_11_HRSCAF_110__chr11	19019998	OM	2410	INS
Sc8eucV_11_HRSCAF_110__chr11	19034566	LR	119	DEL
Sc8eucV_11_HRSCAF_110__chr11	19040967	LR	190	DEL
Sc8eucV_11_HRSCAF_110__chr11	19041455	LR	114	INS
Sc8eucV_11_HRSCAF_110__chr11	19044202	OM	124	INS
Sc8eucV_11_HRSCAF_110__chr11	19057481	LR	969	INS
Sc8eucV_11_HRSCAF_110__chr11	19072031	LR	395	INS
Sc8eucV_11_HRSCAF_110__chr11	19071847	LR	215	DEL
Sc8eucV_11_HRSCAF_110__chr11	19093620	LR	319	INS
Sc8eucV_11_HRSCAF_110__chr11	19093590	LR	128	DEL
Sc8eucV_11_HRSCAF_110__chr11	19106618	OM	558	DEL
Sc8eucV_11_HRSCAF_110__chr11	19109627	LR	116	DEL
Sc8eucV_11_HRSCAF_110__chr11	19109773	LR	162	INS
Sc8eucV_11_HRSCAF_110__chr11	19111108	OM	282	DEL
Sc8eucV_11_HRSCAF_110__chr11	19112984	OM	1324	DEL
Sc8eucV_11_HRSCAF_110__chr11	19128431	LR	1328	DEL
Sc8eucV_11_HRSCAF_110__chr11	19139397	LR	918	INS
Sc8eucV_11_HRSCAF_110__chr11	19140277	LR	662	DEL
Sc8eucV_11_HRSCAF_110__chr11	19149447	OM	775	DEL
Sc8eucV_11_HRSCAF_110__chr11	19155870	LR	52	INS
Sc8eucV_11_HRSCAF_110__chr11	19155303	LR	2593	DEL
Sc8eucV_11_HRSCAF_110__chr11	19167152	LR	52	INS
Sc8eucV_11_HRSCAF_110__chr11	19167217	LR	69	DEL
Sc8eucV_11_HRSCAF_110__chr11	19188004	LR	125	DEL
Sc8eucV_11_HRSCAF_110__chr11	19188000	LR	258	INS
Sc8eucV_11_HRSCAF_110__chr11	19208655	LR	66	DEL
Sc8eucV_11_HRSCAF_110__chr11	19232562	LR	513	INS
Sc8eucV_11_HRSCAF_110__chr11	19247394	LR	79	INS
Sc8eucV_11_HRSCAF_110__chr11	19249527	LR	405	DEL
Sc8eucV_11_HRSCAF_110__chr11	19284062	OM	279	INS
Sc8eucV_11_HRSCAF_110__chr11	19285942	LR	114	INS
Sc8eucV_11_HRSCAF_110__chr11	19285895	LR	238	DEL
Sc8eucV_11_HRSCAF_110__chr11	19293769	LR	299	INS
Sc8eucV_11_HRSCAF_110__chr11	19291724	OM	6587	DEL
Sc8eucV_11_HRSCAF_110__chr11	19298362	OM	8808	DEL
Sc8eucV_11_HRSCAF_110__chr11	19307309	LR	105	DEL
Sc8eucV_11_HRSCAF_110__chr11	19313087	LR	87	DEL
Sc8eucV_11_HRSCAF_110__chr11	19313139	LR	90	INS
Sc8eucV_11_HRSCAF_110__chr11	19321675	LR	127	DEL
Sc8eucV_11_HRSCAF_110__chr11	19322549	LR	131	INS
Sc8eucV_11_HRSCAF_110__chr11	19334332	LR	200	INS
Sc8eucV_11_HRSCAF_110__chr11	19341367	OM	579	DEL
Sc8eucV_11_HRSCAF_110__chr11	19344007	LR	100	INS
Sc8eucV_11_HRSCAF_110__chr11	19350236	OM	10865	DEL
Sc8eucV_11_HRSCAF_110__chr11	19356764	OM	11229	DEL
Sc8eucV_11_HRSCAF_110__chr11	19356764	OM	12959	DEL
Sc8eucV_11_HRSCAF_110__chr11	19356764	OM	10288	DEL
Sc8eucV_11_HRSCAF_110__chr11	19363427	OM	1283	DEL
Sc8eucV_11_HRSCAF_110__chr11	19364977	LR	644	INS
Sc8eucV_11_HRSCAF_110__chr11	19368537	LR	110	INS
Sc8eucV_11_HRSCAF_110__chr11	19400175	LR	197	DEL
Sc8eucV_11_HRSCAF_110__chr11	19398801	OM	613	DEL
Sc8eucV_11_HRSCAF_110__chr11	19400917	OM	785	INS
Sc8eucV_11_HRSCAF_110__chr11	19435813	OM	2694	INS
Sc8eucV_11_HRSCAF_110__chr11	19443901	OM	621	INS
Sc8eucV_11_HRSCAF_110__chr11	19446843	OM	323	DEL
Sc8eucV_11_HRSCAF_110__chr11	19478325	LR	93	DEL
Sc8eucV_11_HRSCAF_110__chr11	19479027	LR	102	INS
Sc8eucV_11_HRSCAF_110__chr11	19489403	OM	3756	INS
Sc8eucV_11_HRSCAF_110__chr11	19493609	LR	98	INS
Sc8eucV_11_HRSCAF_110__chr11	19493613	LR	249	DEL
Sc8eucV_11_HRSCAF_110__chr11	19507750	LR	94	INS
Sc8eucV_11_HRSCAF_110__chr11	19512373	OM	607	DEL
Sc8eucV_11_HRSCAF_110__chr11	19520562	LR	58	DEL
Sc8eucV_11_HRSCAF_110__chr11	19526660	LR	56	DEL
Sc8eucV_11_HRSCAF_110__chr11	19552220	LR	125	DEL
Sc8eucV_11_HRSCAF_110__chr11	19552217	LR	376	INS
Sc8eucV_11_HRSCAF_110__chr11	19565732	LR	87	DEL
Sc8eucV_11_HRSCAF_110__chr11	19565729	LR	182	INS
Sc8eucV_11_HRSCAF_110__chr11	19573587	LR	95	DEL
Sc8eucV_11_HRSCAF_110__chr11	19624277	LR	81	DEL
Sc8eucV_11_HRSCAF_110__chr11	19643826	LR	60	INS
Sc8eucV_11_HRSCAF_110__chr11	19653055	OM	279	DEL
Sc8eucV_11_HRSCAF_110__chr11	19702354	OM	6414	INS
Sc8eucV_11_HRSCAF_110__chr11	19704717	LR	62	DEL
Sc8eucV_11_HRSCAF_110__chr11	19704668	LR	271	INS
Sc8eucV_11_HRSCAF_110__chr11	19753309	LR	976	INS
Sc8eucV_11_HRSCAF_110__chr11	19767287	LR	1651	DEL
Sc8eucV_11_HRSCAF_110__chr11	19774427	OM	1432	DEL
Sc8eucV_11_HRSCAF_110__chr11	19803146	LR	198	DEL
Sc8eucV_11_HRSCAF_110__chr11	19809013	LR	148	INS
Sc8eucV_11_HRSCAF_110__chr11	19823116	LR	130	DEL
Sc8eucV_11_HRSCAF_110__chr11	19823242	LR	193	INS
Sc8eucV_11_HRSCAF_110__chr11	19852328	LR	209	DEL
Sc8eucV_11_HRSCAF_110__chr11	19852513	LR	500	INS
Sc8eucV_11_HRSCAF_110__chr11	19872392	LR	168	INS
Sc8eucV_11_HRSCAF_110__chr11	19884466	LR	60	DEL
Sc8eucV_11_HRSCAF_110__chr11	19888310	LR	223	INS
Sc8eucV_11_HRSCAF_110__chr11	19894437	LR	428	INS
Sc8eucV_11_HRSCAF_110__chr11	19894351	LR	207	DEL
Sc8eucV_11_HRSCAF_110__chr11	19930110	LR	403	INS
Sc8eucV_11_HRSCAF_110__chr11	19930101	LR	189	DEL
Sc8eucV_11_HRSCAF_110__chr11	19979377	LR	521	DEL
Sc8eucV_11_HRSCAF_110__chr11	19988747	OM	296	INS
Sc8eucV_11_HRSCAF_110__chr11	20010866	LR	156	INS
Sc8eucV_11_HRSCAF_110__chr11	20013182	LR	927	DEL
Sc8eucV_11_HRSCAF_110__chr11	20020497	LR	113	DEL
Sc8eucV_11_HRSCAF_110__chr11	20028407	LR	101	DEL
Sc8eucV_11_HRSCAF_110__chr11	20028410	LR	138	INS
Sc8eucV_11_HRSCAF_110__chr11	20037520	LR	52	INS
Sc8eucV_11_HRSCAF_110__chr11	20048351	LR	279	DEL
Sc8eucV_11_HRSCAF_110__chr11	20048483	LR	80	INS
Sc8eucV_11_HRSCAF_110__chr11	20058829	LR	58	INS
Sc8eucV_11_HRSCAF_110__chr11	20063872	LR	858	DEL
Sc8eucV_11_HRSCAF_110__chr11	20064166	LR	604	INV
Sc8eucV_11_HRSCAF_110__chr11	20086771	LR	614	DEL
Sc8eucV_11_HRSCAF_110__chr11	20093703	OM	1062	INS
Sc8eucV_11_HRSCAF_110__chr11	20157173	LR	407	DEL
Sc8eucV_11_HRSCAF_110__chr11	20184751	LR	6491	DEL
Sc8eucV_11_HRSCAF_110__chr11	20183768	OM	6427	DEL
Sc8eucV_11_HRSCAF_110__chr11	20193747	LR	689	INS
Sc8eucV_11_HRSCAF_110__chr11	20230047	LR	379	INS
Sc8eucV_11_HRSCAF_110__chr11	20241034	OM	716	DEL
Sc8eucV_11_HRSCAF_110__chr11	20245862	LR	615	DEL
Sc8eucV_11_HRSCAF_110__chr11	20253777	LR	967	DEL
Sc8eucV_11_HRSCAF_110__chr11	20262237	LR	63	INS
Sc8eucV_11_HRSCAF_110__chr11	20262205	LR	339	DEL
Sc8eucV_11_HRSCAF_110__chr11	20284824	LR	913	DEL
Sc8eucV_11_HRSCAF_110__chr11	20291648	LR	112	INS
Sc8eucV_11_HRSCAF_110__chr11	20293963	OM	917	DEL
Sc8eucV_11_HRSCAF_110__chr11	20295199	LR	107	DEL
Sc8eucV_11_HRSCAF_110__chr11	20304250	LR	952	DEL
Sc8eucV_11_HRSCAF_110__chr11	20308630	LR	2325	INS
Sc8eucV_11_HRSCAF_110__chr11	20389101	LR	137	DEL
Sc8eucV_11_HRSCAF_110__chr11	20439277	OM	727	DEL
Sc8eucV_11_HRSCAF_110__chr11	20439398	LR	687	DEL
Sc8eucV_11_HRSCAF_110__chr11	20446266	LR	195	INS
Sc8eucV_11_HRSCAF_110__chr11	20470216	OM	558	INS
Sc8eucV_11_HRSCAF_110__chr11	20479306	OM	586	INS
Sc8eucV_11_HRSCAF_110__chr11	20484442	OM	1029	INS
Sc8eucV_11_HRSCAF_110__chr11	20587361	OM	1124	INS
Sc8eucV_11_HRSCAF_110__chr11	20587361	OM	623	INS
Sc8eucV_11_HRSCAF_110__chr11	20591431	LR	83	INS
Sc8eucV_11_HRSCAF_110__chr11	20591390	LR	289	DEL
Sc8eucV_11_HRSCAF_110__chr11	20601141	OM	6714	INS
Sc8eucV_11_HRSCAF_110__chr11	20622903	LR	104	INS
Sc8eucV_11_HRSCAF_110__chr11	20630862	LR	75	DEL
Sc8eucV_11_HRSCAF_110__chr11	20637543	OM	325	DEL
Sc8eucV_11_HRSCAF_110__chr11	20657623	OM	3919	INS
[truncated: 58,690 more rows]
