# Supplementary material for: Discovery and population genomics of structural variation in a songbird genus
Source: Nat Commun. 2020 Jul 7;11:3403. doi: 10.1038/s41467-020-17195-4 (PMC7341801; doi:10.1038/s41467-020-17195-4)
Supplement: Supplementary file 6 — Source Data file [file 41467_2020_17195_MOESM6_ESM.zip › source_files/HAC_snps.bed]

primary_contig_1	944717	944718
primary_contig_1	946567	946568
primary_contig_1	946572	946573
primary_contig_1	1151174	1151175
primary_contig_1	1151609	1151610
primary_contig_1	1151687	1151688
primary_contig_1	1151813	1151814
primary_contig_1	1151868	1151869
primary_contig_1	3425443	3425444
primary_contig_1	3425444	3425445
primary_contig_1	4633555	4633556
primary_contig_1	4633627	4633628
primary_contig_1	4633641	4633642
primary_contig_1	4633713	4633714
primary_contig_1	4633722	4633723
primary_contig_1	4633735	4633736
primary_contig_1	4633765	4633766
primary_contig_1	4633801	4633802
primary_contig_1	4633865	4633866
primary_contig_1	4634017	4634018
primary_contig_1	4634059	4634060
primary_contig_1	4634326	4634327
primary_contig_1	4634344	4634345
primary_contig_1	4634347	4634348
primary_contig_1	4634434	4634435
primary_contig_1	4634435	4634436
primary_contig_1	4634436	4634437
primary_contig_1	4634439	4634440
primary_contig_1	4634442	4634443
primary_contig_1	4634468	4634469
primary_contig_1	4634509	4634510
primary_contig_1	4634575	4634576
primary_contig_1	4634619	4634620
primary_contig_1	4634670	4634671
primary_contig_1	4634672	4634673
primary_contig_1	4634673	4634674
primary_contig_1	4634690	4634691
primary_contig_1	4634731	4634732
primary_contig_1	4634773	4634774
primary_contig_1	4634775	4634776
primary_contig_1	4634787	4634788
primary_contig_1	4634824	4634825
primary_contig_1	4634962	4634963
primary_contig_1	4635097	4635098
primary_contig_1	4635099	4635100
primary_contig_1	4635106	4635107
primary_contig_1	4635388	4635389
primary_contig_1	4635412	4635413
primary_contig_1	4635569	4635570
primary_contig_1	4635679	4635680
primary_contig_1	4635715	4635716
primary_contig_1	4635767	4635768
primary_contig_1	4635775	4635776
primary_contig_1	6446443	6446444
primary_contig_1	6446450	6446451
primary_contig_1	6446459	6446460
primary_contig_1	6446479	6446480
primary_contig_1	6446485	6446486
primary_contig_1	6446492	6446493
primary_contig_1	6446493	6446494
primary_contig_1	6446494	6446495
primary_contig_1	6446497	6446498
primary_contig_1	6446534	6446535
primary_contig_1	6446540	6446541
primary_contig_1	6446541	6446542
primary_contig_1	6446542	6446543
primary_contig_1	6446665	6446666
primary_contig_1	6446681	6446682
primary_contig_1	6446688	6446689
primary_contig_1	6446915	6446916
primary_contig_1	6446925	6446926
primary_contig_1	6447100	6447101
primary_contig_1	6447101	6447102
primary_contig_1	6447122	6447123
primary_contig_1	6447146	6447147
primary_contig_1	6447153	6447154
primary_contig_1	6447162	6447163
primary_contig_1	6447205	6447206
primary_contig_1	6447214	6447215
primary_contig_1	6447243	6447244
primary_contig_1	6447247	6447248
primary_contig_1	6447248	6447249
primary_contig_1	6447260	6447261
primary_contig_1	6447268	6447269
primary_contig_1	6447287	6447288
primary_contig_1	6447292	6447293
primary_contig_1	6447300	6447301
primary_contig_1	6447301	6447302
primary_contig_1	6447311	6447312
primary_contig_1	6447315	6447316
primary_contig_1	6447316	6447317
primary_contig_1	6447324	6447325
primary_contig_1	6447341	6447342
primary_contig_1	6447345	6447346
primary_contig_1	6447370	6447371
primary_contig_1	6447380	6447381
primary_contig_1	6447417	6447418
primary_contig_1	6447429	6447430
primary_contig_1	6447431	6447432
primary_contig_1	6447458	6447459
primary_contig_1	6447459	6447460
primary_contig_1	6447462	6447463
primary_contig_1	6447463	6447464
primary_contig_1	6447464	6447465
primary_contig_1	6447470	6447471
primary_contig_1	6447472	6447473
primary_contig_1	6447473	6447474
primary_contig_1	6447477	6447478
primary_contig_1	6447480	6447481
primary_contig_1	6447481	6447482
primary_contig_1	6490504	6490505
primary_contig_1	6490510	6490511
primary_contig_1	6490512	6490513
primary_contig_1	6490513	6490514
primary_contig_1	6490516	6490517
primary_contig_1	6490557	6490558
primary_contig_1	6490722	6490723
primary_contig_1	6490723	6490724
primary_contig_1	6490734	6490735
primary_contig_1	6490735	6490736
primary_contig_1	6490757	6490758
primary_contig_1	6490799	6490800
primary_contig_1	6490820	6490821
primary_contig_1	6490835	6490836
primary_contig_1	6490853	6490854
primary_contig_1	6490856	6490857
primary_contig_1	6490858	6490859
primary_contig_1	6490861	6490862
primary_contig_1	6490893	6490894
primary_contig_1	6490902	6490903
primary_contig_1	6490903	6490904
primary_contig_1	6496851	6496852
primary_contig_1	7525127	7525128
primary_contig_1	7549668	7549669
primary_contig_1	7549733	7549734
primary_contig_1	7550195	7550196
primary_contig_1	8291303	8291304
primary_contig_1	8291809	8291810
primary_contig_1	8291810	8291811
primary_contig_1	8316143	8316144
primary_contig_1	8356973	8356974
primary_contig_1	8356974	8356975
primary_contig_1	8359436	8359437
primary_contig_1	8359834	8359835
primary_contig_1	8359836	8359837
primary_contig_1	8360006	8360007
primary_contig_1	8360015	8360016
primary_contig_1	8360016	8360017
primary_contig_1	8360045	8360046
primary_contig_1	8360089	8360090
primary_contig_1	8360091	8360092
primary_contig_1	8360133	8360134
primary_contig_1	8360138	8360139
primary_contig_1	8360168	8360169
primary_contig_1	8360193	8360194
primary_contig_1	8360332	8360333
primary_contig_1	8360337	8360338
primary_contig_1	8360391	8360392
primary_contig_1	8360392	8360393
primary_contig_1	8360397	8360398
primary_contig_1	8360402	8360403
primary_contig_1	8360407	8360408
primary_contig_1	8360412	8360413
primary_contig_1	8360417	8360418
primary_contig_1	8360422	8360423
primary_contig_1	8360437	8360438
primary_contig_1	8360462	8360463
primary_contig_1	8360467	8360468
primary_contig_1	8360472	8360473
primary_contig_1	8360477	8360478
primary_contig_1	8360482	8360483
primary_contig_1	8360492	8360493
primary_contig_1	8370142	8370143
primary_contig_1	8370736	8370737
primary_contig_1	8370741	8370742
primary_contig_1	8371127	8371128
primary_contig_1	8371450	8371451
primary_contig_1	8371451	8371452
primary_contig_1	8879245	8879246
primary_contig_1	13002207	13002208
primary_contig_1	13003771	13003772
primary_contig_1	13004375	13004376
primary_contig_1	13213016	13213017
primary_contig_1	13213060	13213061
primary_contig_1	13213070	13213071
primary_contig_1	13213115	13213116
primary_contig_1	13213491	13213492
primary_contig_1	13213551	13213552
primary_contig_1	13213744	13213745
primary_contig_1	13213864	13213865
primary_contig_1	13213910	13213911
primary_contig_1	13213911	13213912
primary_contig_1	13213917	13213918
primary_contig_1	13214316	13214317
primary_contig_1	13214572	13214573
primary_contig_1	13214616	13214617
primary_contig_1	13214626	13214627
primary_contig_1	13214671	13214672
primary_contig_1	13214721	13214722
primary_contig_1	13214728	13214729
primary_contig_1	13214732	13214733
primary_contig_1	13215046	13215047
primary_contig_1	13215047	13215048
primary_contig_1	13215073	13215074
primary_contig_1	13215296	13215297
primary_contig_1	13215462	13215463
primary_contig_1	13215463	13215464
primary_contig_1	13215469	13215470
primary_contig_10	7573	7574
primary_contig_10	7678	7679
primary_contig_10	7691	7692
primary_contig_10	7790	7791
primary_contig_10	7793	7794
primary_contig_10	7872	7873
primary_contig_10	7988	7989
primary_contig_10	8009	8010
primary_contig_10	8177	8178
primary_contig_10	8293	8294
primary_contig_10	8341	8342
primary_contig_10	8422	8423
primary_contig_10	8629	8630
primary_contig_10	8702	8703
primary_contig_10	9104	9105
primary_contig_10	9273	9274
primary_contig_10	9275	9276
primary_contig_10	10059	10060
primary_contig_10	11497	11498
primary_contig_10	12327	12328
primary_contig_10	14762	14763
primary_contig_10	15170	15171
primary_contig_10	15432	15433
primary_contig_10	15773	15774
primary_contig_10	15852	15853
primary_contig_10	15874	15875
primary_contig_10	16061	16062
primary_contig_10	16248	16249
primary_contig_10	16511	16512
primary_contig_10	17055	17056
primary_contig_10	31677	31678
primary_contig_10	31729	31730
primary_contig_10	32193	32194
primary_contig_10	32535	32536
primary_contig_10	32698	32699
primary_contig_10	32732	32733
primary_contig_10	33045	33046
primary_contig_10	41877	41878
primary_contig_10	42087	42088
primary_contig_10	42114	42115
primary_contig_10	42125	42126
primary_contig_10	42209	42210
primary_contig_10	42268	42269
primary_contig_10	42291	42292
primary_contig_10	42580	42581
primary_contig_10	43215	43216
primary_contig_10	43245	43246
primary_contig_10	43265	43266
primary_contig_10	43365	43366
primary_contig_10	43394	43395
primary_contig_10	47123	47124
primary_contig_10	47127	47128
primary_contig_10	47160	47161
primary_contig_10	47162	47163
primary_contig_10	47168	47169
primary_contig_10	47175	47176
primary_contig_10	48893	48894
primary_contig_10	49087	49088
primary_contig_10	49466	49467
primary_contig_10	55870	55871
primary_contig_10	56058	56059
primary_contig_10	56160	56161
primary_contig_10	56286	56287
primary_contig_10	57764	57765
primary_contig_10	57890	57891
primary_contig_10	57999	58000
primary_contig_10	66156	66157
primary_contig_10	66276	66277
primary_contig_10	66336	66337
primary_contig_10	66365	66366
primary_contig_10	66470	66471
primary_contig_10	68701	68702
primary_contig_10	68744	68745
primary_contig_10	68855	68856
primary_contig_10	68897	68898
primary_contig_10	69205	69206
primary_contig_10	69209	69210
primary_contig_10	69335	69336
primary_contig_10	69359	69360
primary_contig_10	69486	69487
primary_contig_10	69555	69556
primary_contig_10	69606	69607
primary_contig_10	69753	69754
primary_contig_10	76535	76536
primary_contig_10	76547	76548
primary_contig_10	76562	76563
primary_contig_10	76652	76653
primary_contig_10	76670	76671
primary_contig_10	76686	76687
primary_contig_10	76716	76717
primary_contig_10	76739	76740
primary_contig_10	76740	76741
primary_contig_10	76751	76752
primary_contig_10	76861	76862
primary_contig_10	77024	77025
primary_contig_10	77154	77155
primary_contig_10	77178	77179
primary_contig_10	77374	77375
primary_contig_10	77572	77573
primary_contig_10	77693	77694
primary_contig_10	77701	77702
primary_contig_10	77767	77768
primary_contig_10	77770	77771
primary_contig_10	77817	77818
primary_contig_10	79910	79911
primary_contig_10	80071	80072
primary_contig_10	80097	80098
primary_contig_10	80110	80111
primary_contig_10	80134	80135
primary_contig_10	80261	80262
primary_contig_10	80470	80471
primary_contig_10	80507	80508
primary_contig_10	80537	80538
primary_contig_10	80690	80691
primary_contig_10	80762	80763
primary_contig_10	80765	80766
primary_contig_10	80808	80809
primary_contig_10	80883	80884
primary_contig_10	80957	80958
primary_contig_10	80963	80964
primary_contig_10	81175	81176
primary_contig_10	81193	81194
primary_contig_10	81198	81199
primary_contig_10	81199	81200
primary_contig_10	81285	81286
primary_contig_10	81320	81321
primary_contig_10	81422	81423
primary_contig_10	81424	81425
primary_contig_10	81427	81428
primary_contig_10	81433	81434
primary_contig_10	81434	81435
primary_contig_10	83736	83737
primary_contig_10	83786	83787
primary_contig_10	83915	83916
primary_contig_10	84114	84115
primary_contig_10	84120	84121
primary_contig_10	84123	84124
primary_contig_10	84178	84179
primary_contig_10	84425	84426
primary_contig_10	115934	115935
primary_contig_10	115937	115938
primary_contig_10	115949	115950
primary_contig_10	115951	115952
primary_contig_10	115952	115953
primary_contig_10	115955	115956
primary_contig_10	115956	115957
primary_contig_10	115958	115959
primary_contig_10	115984	115985
primary_contig_10	116124	116125
primary_contig_10	116181	116182
primary_contig_10	116576	116577
primary_contig_10	116672	116673
primary_contig_10	117773	117774
primary_contig_10	117965	117966
primary_contig_10	118525	118526
primary_contig_10	124919	124920
primary_contig_10	124989	124990
primary_contig_10	125051	125052
primary_contig_10	125657	125658
primary_contig_10	125748	125749
primary_contig_10	126303	126304
primary_contig_10	126733	126734
primary_contig_10	126935	126936
primary_contig_10	127125	127126
primary_contig_10	128742	128743
primary_contig_10	129007	129008
primary_contig_10	129623	129624
primary_contig_10	129745	129746
primary_contig_10	133184	133185
primary_contig_10	133200	133201
primary_contig_10	133312	133313
primary_contig_10	133326	133327
primary_contig_10	133403	133404
primary_contig_10	133413	133414
primary_contig_10	133458	133459
primary_contig_10	133504	133505
primary_contig_10	134930	134931
primary_contig_10	136993	136994
primary_contig_10	140408	140409
primary_contig_10	140410	140411
primary_contig_10	144500	144501
primary_contig_10	144635	144636
primary_contig_10	145630	145631
primary_contig_10	145636	145637
primary_contig_10	145647	145648
primary_contig_10	146687	146688
primary_contig_10	147177	147178
primary_contig_10	147224	147225
primary_contig_10	147405	147406
primary_contig_10	147423	147424
primary_contig_10	147442	147443
primary_contig_10	147493	147494
primary_contig_10	147504	147505
primary_contig_10	147620	147621
primary_contig_10	147628	147629
primary_contig_10	147713	147714
primary_contig_10	148180	148181
primary_contig_10	148271	148272
primary_contig_10	148296	148297
primary_contig_100	65780	65781
primary_contig_100	65800	65801
primary_contig_100	65823	65824
primary_contig_100	66811	66812
primary_contig_100	68638	68639
primary_contig_100	71277	71278
primary_contig_100	72249	72250
primary_contig_100	72478	72479
primary_contig_100	72720	72721
primary_contig_100	72842	72843
primary_contig_100	73090	73091
primary_contig_100	75010	75011
primary_contig_100	75196	75197
primary_contig_100	75760	75761
primary_contig_100	76014	76015
primary_contig_100	77082	77083
primary_contig_100	77207	77208
primary_contig_100	77208	77209
primary_contig_100	77214	77215
primary_contig_100	77217	77218
primary_contig_100	77786	77787
primary_contig_100	78020	78021
primary_contig_100	78413	78414
primary_contig_100	78446	78447
primary_contig_100	78464	78465
primary_contig_100	78487	78488
primary_contig_100	78603	78604
primary_contig_100	78940	78941
primary_contig_100	79090	79091
primary_contig_100	79101	79102
primary_contig_100	79230	79231
primary_contig_100	80362	80363
primary_contig_100	80900	80901
primary_contig_100	81578	81579
primary_contig_100	81786	81787
primary_contig_100	81905	81906
primary_contig_100	83120	83121
primary_contig_100	83479	83480
primary_contig_100	83667	83668
primary_contig_100	83787	83788
primary_contig_100	83883	83884
primary_contig_100	83944	83945
primary_contig_100	84350	84351
primary_contig_100	85160	85161
primary_contig_100	85229	85230
primary_contig_100	85671	85672
primary_contig_100	86623	86624
primary_contig_100	87485	87486
primary_contig_100	87566	87567
primary_contig_100	87636	87637
primary_contig_100	87653	87654
primary_contig_100	87980	87981
primary_contig_100	88835	88836
primary_contig_100	89961	89962
primary_contig_100	96545	96546
primary_contig_100	98225	98226
primary_contig_100	98238	98239
primary_contig_100	98256	98257
primary_contig_100	98355	98356
primary_contig_100	98356	98357
primary_contig_100	98851	98852
primary_contig_100	98958	98959
primary_contig_100	99275	99276
primary_contig_100	99284	99285
primary_contig_100	99285	99286
primary_contig_100	99688	99689
primary_contig_100	100456	100457
primary_contig_100	100881	100882
primary_contig_100	102644	102645
primary_contig_100	103447	103448
primary_contig_100	103738	103739
primary_contig_100	103884	103885
primary_contig_100	104804	104805
primary_contig_100	105766	105767
primary_contig_100	106700	106701
primary_contig_100	106877	106878
primary_contig_100	109933	109934
primary_contig_100	111740	111741
primary_contig_100	111800	111801
primary_contig_100	111808	111809
primary_contig_100	111900	111901
primary_contig_100	112839	112840
primary_contig_100	114262	114263
primary_contig_100	114500	114501
primary_contig_100	114527	114528
primary_contig_100	115097	115098
primary_contig_100	116810	116811
primary_contig_100	117407	117408
primary_contig_100	118649	118650
primary_contig_100	119016	119017
primary_contig_100	119243	119244
primary_contig_100	120764	120765
primary_contig_100	121269	121270
primary_contig_100	122074	122075
primary_contig_100	123070	123071
primary_contig_100	123333	123334
primary_contig_100	123838	123839
primary_contig_100	124263	124264
primary_contig_100	124628	124629
primary_contig_100	124766	124767
primary_contig_100	125008	125009
primary_contig_100	125048	125049
primary_contig_100	125165	125166
primary_contig_100	128122	128123
primary_contig_100	128263	128264
primary_contig_100	128269	128270
primary_contig_100	128998	128999
primary_contig_100	130058	130059
primary_contig_100	130577	130578
primary_contig_100	130899	130900
primary_contig_100	131106	131107
primary_contig_100	131450	131451
primary_contig_100	131630	131631
primary_contig_100	137077	137078
primary_contig_100	140778	140779
primary_contig_100	141264	141265
primary_contig_100	141877	141878
primary_contig_100	142010	142011
primary_contig_100	143867	143868
primary_contig_100	144046	144047
primary_contig_100	144323	144324
primary_contig_100	144343	144344
primary_contig_100	144464	144465
primary_contig_100	144616	144617
primary_contig_100	144622	144623
primary_contig_100	144742	144743
primary_contig_100	144950	144951
primary_contig_100	145109	145110
primary_contig_100	145605	145606
primary_contig_100	145676	145677
primary_contig_100	145872	145873
primary_contig_100	145876	145877
primary_contig_100	145920	145921
primary_contig_100	146080	146081
primary_contig_100	146174	146175
primary_contig_100	146231	146232
primary_contig_100	146302	146303
primary_contig_100	146715	146716
primary_contig_100	147884	147885
primary_contig_100	148553	148554
primary_contig_100	148917	148918
primary_contig_100	149975	149976
primary_contig_100	150964	150965
primary_contig_100	150974	150975
primary_contig_100	151420	151421
primary_contig_100	151609	151610
primary_contig_100	151671	151672
primary_contig_100	152073	152074
primary_contig_100	152984	152985
primary_contig_100	153624	153625
primary_contig_100	155545	155546
primary_contig_100	155621	155622
primary_contig_100	156110	156111
primary_contig_100	156616	156617
primary_contig_100	156694	156695
primary_contig_100	157446	157447
primary_contig_100	157457	157458
primary_contig_100	158205	158206
primary_contig_100	158488	158489
primary_contig_100	158940	158941
primary_contig_100	159177	159178
primary_contig_100	159273	159274
primary_contig_100	161313	161314
primary_contig_100	161801	161802
primary_contig_100	162788	162789
primary_contig_100	163218	163219
primary_contig_100	163401	163402
primary_contig_100	163455	163456
primary_contig_100	163605	163606
primary_contig_100	164585	164586
primary_contig_100	164763	164764
primary_contig_100	165127	165128
primary_contig_100	166648	166649
primary_contig_100	166898	166899
primary_contig_100	167344	167345
primary_contig_100	168882	168883
primary_contig_100	169350	169351
primary_contig_100	170077	170078
primary_contig_100	171168	171169
primary_contig_100	174430	174431
primary_contig_100	174574	174575
primary_contig_100	174812	174813
primary_contig_100	175429	175430
primary_contig_100	175540	175541
primary_contig_100	178880	178881
primary_contig_100	179033	179034
primary_contig_100	179241	179242
primary_contig_100	179480	179481
primary_contig_100	179900	179901
primary_contig_100	180279	180280
primary_contig_100	180651	180652
primary_contig_100	180851	180852
primary_contig_100	181240	181241
primary_contig_100	181557	181558
primary_contig_100	182255	182256
primary_contig_100	182712	182713
primary_contig_100	182830	182831
primary_contig_100	183001	183002
primary_contig_100	183487	183488
primary_contig_100	183876	183877
primary_contig_100	184904	184905
primary_contig_100	185892	185893
primary_contig_100	187271	187272
primary_contig_100	187349	187350
primary_contig_100	187693	187694
primary_contig_100	187969	187970
primary_contig_100	188422	188423
primary_contig_100	188492	188493
primary_contig_100	189629	189630
primary_contig_100	189952	189953
primary_contig_100	190038	190039
primary_contig_100	190387	190388
primary_contig_100	190419	190420
primary_contig_100	190460	190461
primary_contig_100	190492	190493
primary_contig_100	190642	190643
primary_contig_100	190848	190849
primary_contig_100	191114	191115
primary_contig_100	191168	191169
primary_contig_100	191374	191375
primary_contig_100	192844	192845
primary_contig_100	194709	194710
primary_contig_100	195149	195150
primary_contig_100	196970	196971
primary_contig_100	197483	197484
primary_contig_100	197624	197625
primary_contig_100	198053	198054
primary_contig_100	198614	198615
primary_contig_100	199425	199426
primary_contig_100	202740	202741
primary_contig_100	202882	202883
primary_contig_100	203083	203084
primary_contig_100	203516	203517
primary_contig_100	203592	203593
primary_contig_100	203908	203909
primary_contig_100	204045	204046
primary_contig_100	204080	204081
primary_contig_100	204515	204516
primary_contig_100	205485	205486
primary_contig_100	206699	206700
primary_contig_100	206783	206784
primary_contig_100	207633	207634
primary_contig_100	207816	207817
primary_contig_100	208094	208095
primary_contig_100	211739	211740
primary_contig_100	211836	211837
primary_contig_100	212959	212960
primary_contig_100	213112	213113
primary_contig_100	213542	213543
primary_contig_100	214176	214177
primary_contig_100	214614	214615
primary_contig_100	215483	215484
primary_contig_100	215711	215712
primary_contig_100	215785	215786
primary_contig_100	216038	216039
primary_contig_100	216848	216849
primary_contig_100	216939	216940
primary_contig_100	217002	217003
primary_contig_100	217797	217798
primary_contig_100	219732	219733
primary_contig_100	219805	219806
primary_contig_100	220104	220105
primary_contig_100	220285	220286
primary_contig_100	221351	221352
primary_contig_100	222792	222793
primary_contig_100	222824	222825
primary_contig_100	223477	223478
primary_contig_100	223718	223719
primary_contig_100	224410	224411
primary_contig_100	224555	224556
primary_contig_100	225875	225876
primary_contig_100	226230	226231
primary_contig_100	226263	226264
primary_contig_100	226264	226265
primary_contig_100	226653	226654
primary_contig_100	226852	226853
primary_contig_100	226867	226868
primary_contig_100	227076	227077
primary_contig_100	228411	228412
primary_contig_100	228421	228422
primary_contig_100	228806	228807
primary_contig_100	232112	232113
primary_contig_100	232379	232380
primary_contig_100	232388	232389
primary_contig_100	232398	232399
primary_contig_100	232406	232407
primary_contig_100	232453	232454
primary_contig_100	232528	232529
primary_contig_100	233008	233009
primary_contig_100	233372	233373
primary_contig_100	233545	233546
primary_contig_100	233584	233585
primary_contig_100	233703	233704
primary_contig_100	233706	233707
primary_contig_100	233872	233873
primary_contig_100	234019	234020
primary_contig_100	234368	234369
primary_contig_100	234377	234378
primary_contig_100	234399	234400
primary_contig_100	234483	234484
primary_contig_100	239207	239208
primary_contig_100	239753	239754
primary_contig_100	241075	241076
primary_contig_100	241726	241727
primary_contig_100	241809	241810
primary_contig_100	242072	242073
primary_contig_100	242392	242393
primary_contig_100	243173	243174
primary_contig_100	243232	243233
primary_contig_100	243510	243511
primary_contig_100	244049	244050
primary_contig_100	244162	244163
primary_contig_100	244166	244167
primary_contig_100	244414	244415
primary_contig_100	244630	244631
primary_contig_100	244887	244888
primary_contig_100	245155	245156
primary_contig_100	245306	245307
primary_contig_100	245417	245418
primary_contig_100	245699	245700
primary_contig_100	246003	246004
primary_contig_100	246172	246173
primary_contig_100	247071	247072
primary_contig_100	247247	247248
primary_contig_100	247306	247307
primary_contig_100	247444	247445
primary_contig_100	247537	247538
primary_contig_100	247541	247542
primary_contig_100	247542	247543
primary_contig_100	247646	247647
primary_contig_100	248400	248401
primary_contig_100	248766	248767
primary_contig_100	249233	249234
primary_contig_100	249384	249385
primary_contig_100	249497	249498
primary_contig_100	250061	250062
primary_contig_100	250121	250122
primary_contig_100	250645	250646
primary_contig_100	250727	250728
primary_contig_100	251576	251577
primary_contig_100	251733	251734
primary_contig_100	252157	252158
primary_contig_100	253149	253150
primary_contig_100	253186	253187
primary_contig_100	253915	253916
primary_contig_100	253923	253924
primary_contig_100	254564	254565
primary_contig_100	255093	255094
primary_contig_100	255279	255280
primary_contig_100	255371	255372
primary_contig_100	255652	255653
primary_contig_100	255973	255974
primary_contig_100	256013	256014
primary_contig_100	256512	256513
primary_contig_100	256558	256559
primary_contig_100	256562	256563
primary_contig_100	256563	256564
primary_contig_100	256568	256569
primary_contig_100	256570	256571
primary_contig_100	256574	256575
primary_contig_100	256807	256808
primary_contig_100	257175	257176
primary_contig_100	257530	257531
primary_contig_100	258772	258773
primary_contig_100	259459	259460
primary_contig_100	261068	261069
primary_contig_100	261157	261158
primary_contig_100	261233	261234
primary_contig_100	261267	261268
primary_contig_100	262292	262293
primary_contig_100	263557	263558
primary_contig_100	263745	263746
primary_contig_100	266271	266272
primary_contig_100	266307	266308
primary_contig_100	266537	266538
primary_contig_100	267810	267811
primary_contig_100	270065	270066
primary_contig_100	274194	274195
primary_contig_100	275552	275553
primary_contig_100	278055	278056
primary_contig_100	278868	278869
primary_contig_100	279100	279101
primary_contig_100	279887	279888
primary_contig_100	280288	280289
primary_contig_100	280474	280475
primary_contig_100	280599	280600
primary_contig_100	280989	280990
primary_contig_100	281144	281145
primary_contig_100	281397	281398
primary_contig_100	281569	281570
primary_contig_100	281851	281852
primary_contig_100	282389	282390
primary_contig_100	283024	283025
primary_contig_100	283961	283962
primary_contig_100	284810	284811
primary_contig_100	284954	284955
primary_contig_100	285179	285180
primary_contig_100	285211	285212
primary_contig_100	285243	285244
primary_contig_100	285419	285420
primary_contig_100	287460	287461
primary_contig_100	287704	287705
primary_contig_100	287968	287969
primary_contig_100	288586	288587
primary_contig_100	288657	288658
primary_contig_100	289104	289105
primary_contig_100	289421	289422
primary_contig_100	289494	289495
primary_contig_100	289548	289549
primary_contig_100	289570	289571
primary_contig_100	289666	289667
primary_contig_100	289790	289791
primary_contig_100	289843	289844
primary_contig_100	289856	289857
primary_contig_100	289882	289883
primary_contig_100	289934	289935
primary_contig_100	289937	289938
primary_contig_100	289940	289941
primary_contig_100	289953	289954
primary_contig_100	290983	290984
primary_contig_100	291011	291012
primary_contig_100	291136	291137
primary_contig_100	291664	291665
primary_contig_100	291709	291710
primary_contig_100	292037	292038
primary_contig_100	292187	292188
primary_contig_100	292296	292297
primary_contig_100	292421	292422
primary_contig_100	292468	292469
primary_contig_100	292563	292564
primary_contig_100	293045	293046
primary_contig_100	293054	293055
primary_contig_100	293066	293067
primary_contig_100	293081	293082
primary_contig_100	293194	293195
primary_contig_100	293251	293252
primary_contig_100	293329	293330
primary_contig_100	294315	294316
primary_contig_100	294316	294317
primary_contig_100	294325	294326
primary_contig_100	294424	294425
primary_contig_100	294435	294436
primary_contig_100	294464	294465
primary_contig_100	294490	294491
primary_contig_100	294635	294636
primary_contig_100	294640	294641
primary_contig_100	294650	294651
primary_contig_100	294675	294676
primary_contig_100	294680	294681
primary_contig_100	294682	294683
primary_contig_100	294715	294716
primary_contig_100	299515	299516
primary_contig_100	299971	299972
primary_contig_100	300023	300024
primary_contig_100	300106	300107
primary_contig_100	300242	300243
primary_contig_100	300254	300255
primary_contig_100	300651	300652
primary_contig_100	300862	300863
primary_contig_100	301084	301085
primary_contig_100	302509	302510
primary_contig_100	304361	304362
primary_contig_100	311958	311959
primary_contig_100	314204	314205
primary_contig_100	314205	314206
primary_contig_100	314211	314212
primary_contig_100	316272	316273
primary_contig_100	317563	317564
primary_contig_100	317588	317589
primary_contig_100	318176	318177
primary_contig_100	320510	320511
primary_contig_100	320887	320888
primary_contig_100	321741	321742
primary_contig_100	325318	325319
primary_contig_100	325349	325350
primary_contig_100	325505	325506
primary_contig_100	325521	325522
primary_contig_100	326451	326452
primary_contig_100	327301	327302
primary_contig_100	327325	327326
primary_contig_100	327331	327332
primary_contig_100	327338	327339
primary_contig_100	328081	328082
primary_contig_100	328549	328550
primary_contig_100	329135	329136
primary_contig_100	329162	329163
primary_contig_100	329326	329327
primary_contig_100	329375	329376
primary_contig_100	333841	333842
primary_contig_100	337177	337178
primary_contig_100	338028	338029
primary_contig_100	338031	338032
primary_contig_100	339263	339264
primary_contig_100	346493	346494
primary_contig_100	346495	346496
primary_contig_100	355651	355652
primary_contig_100	357069	357070
primary_contig_100	357518	357519
primary_contig_100	357562	357563
primary_contig_100	358190	358191
primary_contig_100	358209	358210
primary_contig_100	358776	358777
primary_contig_100	358782	358783
primary_contig_100	358802	358803
primary_contig_100	359792	359793
primary_contig_100	359875	359876
primary_contig_100	359915	359916
primary_contig_100	359934	359935
primary_contig_100	359951	359952
primary_contig_100	360731	360732
primary_contig_100	361039	361040
primary_contig_100	361406	361407
primary_contig_100	361437	361438
primary_contig_100	361534	361535
primary_contig_100	362080	362081
primary_contig_100	362143	362144
primary_contig_100	362590	362591
primary_contig_100	362712	362713
primary_contig_100	364014	364015
primary_contig_100	364319	364320
primary_contig_100	367587	367588
primary_contig_100	367588	367589
primary_contig_100	367974	367975
primary_contig_100	368027	368028
primary_contig_100	368248	368249
primary_contig_100	368250	368251
primary_contig_100	368252	368253
primary_contig_100	368253	368254
primary_contig_100	368259	368260
primary_contig_100	368261	368262
primary_contig_100	371316	371317
primary_contig_100	374001	374002
primary_contig_100	381146	381147
primary_contig_100	381455	381456
primary_contig_100	381987	381988
primary_contig_100	384922	384923
primary_contig_100	384961	384962
primary_contig_100	384967	384968
primary_contig_100	385081	385082
primary_contig_100	385096	385097
primary_contig_100	385106	385107
primary_contig_100	385411	385412
primary_contig_100	385547	385548
primary_contig_100	385549	385550
primary_contig_100	385661	385662
primary_contig_100	385879	385880
primary_contig_100	386067	386068
primary_contig_100	386167	386168
primary_contig_100	386276	386277
primary_contig_100	386375	386376
primary_contig_100	386941	386942
primary_contig_100	387250	387251
primary_contig_100	387271	387272
primary_contig_100	387307	387308
primary_contig_100	387341	387342
primary_contig_100	387355	387356
primary_contig_100	387401	387402
primary_contig_100	387482	387483
primary_contig_100	387577	387578
primary_contig_100	387669	387670
primary_contig_100	387847	387848
primary_contig_100	387910	387911
primary_contig_100	388086	388087
primary_contig_100	388097	388098
primary_contig_100	388611	388612
primary_contig_100	388651	388652
primary_contig_100	388657	388658
primary_contig_100	388660	388661
primary_contig_100	389095	389096
primary_contig_100	390019	390020
primary_contig_100	393378	393379
primary_contig_100	394334	394335
primary_contig_100	394477	394478
primary_contig_100	394955	394956
primary_contig_100	395854	395855
primary_contig_100	396121	396122
primary_contig_100	397138	397139
primary_contig_100	397373	397374
primary_contig_100	398484	398485
primary_contig_100	398630	398631
primary_contig_100	399190	399191
primary_contig_100	399417	399418
primary_contig_100	399504	399505
primary_contig_100	399941	399942
primary_contig_100	400271	400272
primary_contig_100	401005	401006
primary_contig_100	401256	401257
primary_contig_100	401525	401526
primary_contig_100	401611	401612
primary_contig_100	408346	408347
primary_contig_100	416683	416684
primary_contig_100	417539	417540
primary_contig_100	417574	417575
primary_contig_100	420043	420044
primary_contig_100	420514	420515
primary_contig_100	420520	420521
primary_contig_100	420603	420604
primary_contig_100	420614	420615
primary_contig_100	420619	420620
primary_contig_100	421318	421319
primary_contig_100	421529	421530
primary_contig_100	422212	422213
primary_contig_100	422253	422254
primary_contig_100	422409	422410
primary_contig_100	423456	423457
primary_contig_100	423460	423461
primary_contig_100	424523	424524
primary_contig_100	425185	425186
primary_contig_100	425859	425860
primary_contig_100	430224	430225
primary_contig_100	430239	430240
primary_contig_100	430288	430289
primary_contig_100	430986	430987
primary_contig_100	435114	435115
primary_contig_100	435115	435116
primary_contig_100	455081	455082
primary_contig_100	455200	455201
primary_contig_100	456240	456241
primary_contig_100	456356	456357
primary_contig_100	457054	457055
primary_contig_100	457055	457056
primary_contig_100	458884	458885
primary_contig_100	458916	458917
primary_contig_100	458961	458962
primary_contig_100	459608	459609
primary_contig_100	459761	459762
primary_contig_100	459867	459868
primary_contig_100	460597	460598
primary_contig_100	463985	463986
primary_contig_100	466705	466706
primary_contig_100	466803	466804
primary_contig_100	466844	466845
primary_contig_100	466924	466925
primary_contig_100	466989	466990
primary_contig_100	467262	467263
primary_contig_100	467295	467296
primary_contig_100	467306	467307
primary_contig_100	467347	467348
primary_contig_100	469706	469707
primary_contig_100	470106	470107
primary_contig_100	470223	470224
primary_contig_100	470427	470428
primary_contig_100	472549	472550
primary_contig_100	473090	473091
primary_contig_100	475176	475177
primary_contig_100	475231	475232
primary_contig_100	475496	475497
primary_contig_100	475583	475584
primary_contig_100	476005	476006
primary_contig_100	476238	476239
primary_contig_100	476921	476922
primary_contig_100	477256	477257
primary_contig_100	477603	477604
primary_contig_100	477949	477950
primary_contig_100	478706	478707
primary_contig_100	479215	479216
primary_contig_100	481257	481258
primary_contig_100	481725	481726
primary_contig_100	483066	483067
primary_contig_100	483667	483668
primary_contig_100	483918	483919
primary_contig_100	484349	484350
primary_contig_100	484374	484375
primary_contig_100	484708	484709
primary_contig_100	484822	484823
primary_contig_100	487751	487752
primary_contig_100	488791	488792
primary_contig_100	490092	490093
primary_contig_100	490099	490100
primary_contig_100	491835	491836
primary_contig_100	491849	491850
primary_contig_100	491888	491889
primary_contig_100	491889	491890
primary_contig_100	492756	492757
primary_contig_100	492806	492807
primary_contig_100	493558	493559
primary_contig_100	493644	493645
primary_contig_100	493705	493706
primary_contig_100	494082	494083
primary_contig_100	494094	494095
primary_contig_100	495035	495036
primary_contig_100	495159	495160
primary_contig_100	499588	499589
primary_contig_100	499905	499906
primary_contig_100	500436	500437
primary_contig_100	500722	500723
primary_contig_100	500858	500859
primary_contig_100	501198	501199
primary_contig_100	501427	501428
primary_contig_100	501710	501711
primary_contig_100	501778	501779
primary_contig_100	503074	503075
primary_contig_100	503391	503392
primary_contig_100	503400	503401
primary_contig_100	504612	504613
primary_contig_100	505225	505226
primary_contig_100	505269	505270
primary_contig_100	505282	505283
primary_contig_100	505547	505548
primary_contig_100	505954	505955
primary_contig_100	507138	507139
primary_contig_100	507284	507285
primary_contig_100	507353	507354
primary_contig_100	508082	508083
primary_contig_100	508578	508579
primary_contig_100	508581	508582
primary_contig_100	508678	508679
primary_contig_100	508929	508930
primary_contig_100	509062	509063
primary_contig_100	509264	509265
primary_contig_100	509782	509783
primary_contig_100	510037	510038
primary_contig_100	510108	510109
primary_contig_100	511249	511250
primary_contig_100	511363	511364
primary_contig_100	511806	511807
primary_contig_100	514017	514018
primary_contig_100	514136	514137
primary_contig_100	514176	514177
primary_contig_100	514226	514227
primary_contig_100	514272	514273
primary_contig_100	514904	514905
primary_contig_100	515059	515060
primary_contig_100	515129	515130
primary_contig_100	515133	515134
primary_contig_100	515197	515198
primary_contig_100	515306	515307
primary_contig_100	515511	515512
primary_contig_100	515522	515523
primary_contig_100	515626	515627
primary_contig_100	515957	515958
primary_contig_100	516902	516903
primary_contig_100	516907	516908
primary_contig_100	517022	517023
primary_contig_100	517023	517024
primary_contig_100	517266	517267
primary_contig_100	517327	517328
primary_contig_100	517354	517355
primary_contig_100	517441	517442
primary_contig_100	517807	517808
primary_contig_100	518350	518351
primary_contig_100	518418	518419
primary_contig_100	519063	519064
primary_contig_100	519220	519221
primary_contig_100	519423	519424
primary_contig_100	519467	519468
primary_contig_100	520097	520098
primary_contig_100	521476	521477
primary_contig_100	521700	521701
primary_contig_100	521900	521901
primary_contig_100	521920	521921
primary_contig_100	522881	522882
primary_contig_100	522887	522888
primary_contig_100	523209	523210
primary_contig_100	523302	523303
primary_contig_100	523306	523307
primary_contig_100	523383	523384
primary_contig_100	523476	523477
primary_contig_100	523477	523478
primary_contig_100	523502	523503
primary_contig_100	523503	523504
primary_contig_100	523507	523508
primary_contig_100	523522	523523
primary_contig_100	523526	523527
primary_contig_100	523527	523528
primary_contig_100	523532	523533
primary_contig_100	523536	523537
primary_contig_100	523537	523538
primary_contig_100	523552	523553
primary_contig_100	523553	523554
primary_contig_100	523566	523567
primary_contig_100	523567	523568
primary_contig_100	523569	523570
primary_contig_100	523573	523574
primary_contig_100	523576	523577
primary_contig_100	523577	523578
primary_contig_100	523582	523583
primary_contig_100	523583	523584
primary_contig_100	523586	523587
primary_contig_100	523587	523588
primary_contig_100	523596	523597
primary_contig_100	523597	523598
primary_contig_100	523598	523599
primary_contig_100	523599	523600
primary_contig_100	523602	523603
primary_contig_100	523612	523613
primary_contig_100	523613	523614
primary_contig_100	523617	523618
primary_contig_100	523632	523633
primary_contig_100	523633	523634
primary_contig_100	523646	523647
primary_contig_100	523672	523673
primary_contig_100	523683	523684
primary_contig_100	523696	523697
primary_contig_100	523697	523698
primary_contig_100	523699	523700
primary_contig_100	523700	523701
primary_contig_100	523713	523714
primary_contig_100	523723	523724
primary_contig_100	523728	523729
primary_contig_100	523729	523730
primary_contig_100	523736	523737
primary_contig_100	523737	523738
primary_contig_100	523741	523742
primary_contig_100	523744	523745
primary_contig_100	523745	523746
primary_contig_100	523756	523757
primary_contig_100	523757	523758
primary_contig_100	523762	523763
primary_contig_100	523773	523774
primary_contig_100	523777	523778
primary_contig_100	523783	523784
primary_contig_100	523787	523788
primary_contig_100	523796	523797
primary_contig_100	523797	523798
primary_contig_100	523813	523814
primary_contig_100	524026	524027
primary_contig_100	524161	524162
primary_contig_100	524269	524270
primary_contig_100	524275	524276
primary_contig_100	524310	524311
primary_contig_100	524613	524614
primary_contig_100	524997	524998
primary_contig_100	525248	525249
primary_contig_100	525249	525250
primary_contig_100	525623	525624
primary_contig_100	526033	526034
primary_contig_100	526089	526090
primary_contig_100	527220	527221
primary_contig_100	527521	527522
primary_contig_100	528448	528449
primary_contig_100	528937	528938
primary_contig_100	529001	529002
primary_contig_100	531932	531933
primary_contig_100	532102	532103
primary_contig_100	533722	533723
primary_contig_100	533935	533936
primary_contig_100	534075	534076
primary_contig_100	535122	535123
primary_contig_100	535390	535391
primary_contig_100	536432	536433
primary_contig_100	537005	537006
primary_contig_100	537134	537135
primary_contig_100	538536	538537
primary_contig_100	539099	539100
primary_contig_100	539556	539557
primary_contig_100	540011	540012
primary_contig_100	540404	540405
primary_contig_100	541619	541620
primary_contig_100	541706	541707
primary_contig_100	541708	541709
primary_contig_100	542853	542854
primary_contig_100	543017	543018
primary_contig_100	544558	544559
primary_contig_100	544728	544729
primary_contig_100	544896	544897
primary_contig_100	544951	544952
primary_contig_100	545725	545726
primary_contig_100	546243	546244
primary_contig_100	546765	546766
primary_contig_100	550393	550394
primary_contig_100	550775	550776
primary_contig_100	551330	551331
primary_contig_100	552564	552565
primary_contig_100	555189	555190
primary_contig_100	555707	555708
primary_contig_100	556467	556468
primary_contig_100	557118	557119
primary_contig_100	558560	558561
primary_contig_100	558562	558563
primary_contig_100	558875	558876
primary_contig_100	559070	559071
primary_contig_100	559495	559496
primary_contig_100	559976	559977
primary_contig_100	561643	561644
primary_contig_100	561952	561953
primary_contig_100	563129	563130
primary_contig_100	563268	563269
primary_contig_100	563673	563674
primary_contig_100	563753	563754
primary_contig_100	564287	564288
primary_contig_100	564593	564594
primary_contig_100	566025	566026
primary_contig_100	566030	566031
primary_contig_100	566144	566145
primary_contig_100	566256	566257
primary_contig_100	566257	566258
primary_contig_100	566461	566462
primary_contig_100	566687	566688
primary_contig_100	566699	566700
primary_contig_100	567004	567005
primary_contig_100	567215	567216
primary_contig_100	567236	567237
primary_contig_100	567330	567331
primary_contig_100	567504	567505
primary_contig_100	567648	567649
primary_contig_100	567806	567807
primary_contig_100	567878	567879
primary_contig_100	567981	567982
primary_contig_100	567988	567989
primary_contig_100	567989	567990
primary_contig_100	567998	567999
primary_contig_100	568136	568137
primary_contig_100	568660	568661
primary_contig_100	568697	568698
primary_contig_100	568782	568783
primary_contig_100	568797	568798
primary_contig_100	568799	568800
primary_contig_100	568866	568867
primary_contig_100	569014	569015
primary_contig_100	570555	570556
primary_contig_100	570633	570634
primary_contig_100	570767	570768
primary_contig_100	572879	572880
primary_contig_100	573529	573530
primary_contig_100	573868	573869
primary_contig_100	574981	574982
primary_contig_100	575651	575652
primary_contig_100	575688	575689
primary_contig_100	580868	580869
primary_contig_100	581383	581384
primary_contig_100	582082	582083
primary_contig_100	583229	583230
primary_contig_100	583460	583461
primary_contig_100	583653	583654
primary_contig_100	583718	583719
primary_contig_100	583975	583976
primary_contig_100	584330	584331
primary_contig_100	584641	584642
primary_contig_100	585677	585678
primary_contig_100	586619	586620
primary_contig_100	587231	587232
primary_contig_100	587784	587785
primary_contig_100	588916	588917
primary_contig_100	589790	589791
primary_contig_100	590936	590937
primary_contig_100	591593	591594
primary_contig_100	591665	591666
primary_contig_100	593901	593902
primary_contig_100	594825	594826
primary_contig_100	594889	594890
primary_contig_100	595709	595710
primary_contig_100	596095	596096
primary_contig_100	597367	597368
primary_contig_100	598167	598168
primary_contig_100	599038	599039
primary_contig_100	599353	599354
primary_contig_100	600375	600376
primary_contig_100	601672	601673
primary_contig_100	602501	602502
primary_contig_100	603712	603713
primary_contig_100	603812	603813
primary_contig_100	604291	604292
primary_contig_100	604333	604334
primary_contig_100	604334	604335
primary_contig_100	604374	604375
primary_contig_100	605769	605770
primary_contig_100	606700	606701
primary_contig_100	606862	606863
primary_contig_100	606960	606961
primary_contig_100	607652	607653
primary_contig_100	608233	608234
primary_contig_100	609246	609247
primary_contig_100	609354	609355
primary_contig_100	609817	609818
primary_contig_100	610185	610186
primary_contig_100	612362	612363
primary_contig_100	612444	612445
primary_contig_100	613087	613088
primary_contig_100	615162	615163
primary_contig_100	616191	616192
primary_contig_100	617005	617006
primary_contig_100	617091	617092
primary_contig_100	617335	617336
primary_contig_100	617419	617420
primary_contig_100	617723	617724
primary_contig_100	617763	617764
primary_contig_100	617919	617920
primary_contig_100	617941	617942
primary_contig_100	618237	618238
primary_contig_100	618329	618330
primary_contig_100	618440	618441
primary_contig_100	618698	618699
primary_contig_100	618779	618780
primary_contig_100	618780	618781
primary_contig_100	618857	618858
primary_contig_100	618898	618899
primary_contig_100	618931	618932
primary_contig_100	618995	618996
primary_contig_100	619533	619534
primary_contig_100	619638	619639
primary_contig_100	619723	619724
primary_contig_100	619733	619734
primary_contig_100	619765	619766
primary_contig_100	619909	619910
primary_contig_100	620368	620369
primary_contig_100	620458	620459
primary_contig_100	621003	621004
primary_contig_100	621563	621564
primary_contig_100	621673	621674
primary_contig_100	621831	621832
primary_contig_100	622032	622033
primary_contig_100	622039	622040
primary_contig_100	622046	622047
primary_contig_100	622537	622538
primary_contig_100	623050	623051
primary_contig_100	623113	623114
primary_contig_100	623120	623121
primary_contig_100	623315	623316
primary_contig_100	623944	623945
primary_contig_100	623945	623946
primary_contig_100	623950	623951
primary_contig_100	624081	624082
primary_contig_100	624387	624388
primary_contig_100	624453	624454
primary_contig_100	624614	624615
primary_contig_100	624621	624622
primary_contig_100	624799	624800
primary_contig_100	624894	624895
primary_contig_100	624937	624938
primary_contig_100	625336	625337
primary_contig_100	625390	625391
primary_contig_100	625659	625660
primary_contig_100	625896	625897
primary_contig_100	626557	626558
primary_contig_100	626809	626810
primary_contig_100	626858	626859
primary_contig_100	626929	626930
primary_contig_100	627227	627228
primary_contig_100	627798	627799
primary_contig_100	627833	627834
primary_contig_100	628073	628074
primary_contig_100	628156	628157
primary_contig_100	628222	628223
primary_contig_100	628311	628312
primary_contig_100	628653	628654
primary_contig_100	629661	629662
primary_contig_100	630169	630170
primary_contig_100	630349	630350
primary_contig_100	631477	631478
primary_contig_100	632504	632505
primary_contig_100	633177	633178
primary_contig_100	633487	633488
primary_contig_100	633989	633990
primary_contig_100	634560	634561
primary_contig_100	634704	634705
primary_contig_100	635392	635393
primary_contig_100	635483	635484
primary_contig_100	635511	635512
primary_contig_100	635892	635893
primary_contig_100	636107	636108
primary_contig_100	636157	636158
primary_contig_100	636767	636768
primary_contig_100	637173	637174
primary_contig_100	637687	637688
primary_contig_100	637783	637784
primary_contig_100	638218	638219
primary_contig_100	638342	638343
primary_contig_100	638362	638363
primary_contig_100	638372	638373
primary_contig_100	641369	641370
primary_contig_100	641754	641755
primary_contig_100	643089	643090
primary_contig_100	643791	643792
primary_contig_100	643856	643857
primary_contig_100	645226	645227
primary_contig_100	645617	645618
primary_contig_100	647022	647023
primary_contig_100	647038	647039
primary_contig_100	647184	647185
primary_contig_100	648546	648547
primary_contig_100	649213	649214
primary_contig_100	649611	649612
primary_contig_100	651054	651055
primary_contig_100	651542	651543
primary_contig_100	652502	652503
primary_contig_100	652509	652510
primary_contig_100	654402	654403
primary_contig_100	654919	654920
primary_contig_100	655321	655322
primary_contig_100	655716	655717
primary_contig_100	656297	656298
primary_contig_100	656783	656784
primary_contig_100	657341	657342
primary_contig_100	659308	659309
primary_contig_100	659720	659721
primary_contig_100	659834	659835
primary_contig_100	659896	659897
primary_contig_100	659946	659947
primary_contig_100	660962	660963
primary_contig_100	661362	661363
primary_contig_100	661617	661618
primary_contig_100	661843	661844
primary_contig_100	664899	664900
primary_contig_100	669282	669283
primary_contig_100	669431	669432
primary_contig_100	672442	672443
primary_contig_100	676673	676674
primary_contig_100	676725	676726
primary_contig_100	678556	678557
primary_contig_100	681067	681068
primary_contig_100	681246	681247
primary_contig_100	681249	681250
primary_contig_100	681364	681365
primary_contig_100	681547	681548
primary_contig_100	681634	681635
primary_contig_100	681740	681741
primary_contig_100	682181	682182
primary_contig_100	683082	683083
primary_contig_100	683109	683110
primary_contig_100	683206	683207
primary_contig_100	683668	683669
primary_contig_100	684190	684191
primary_contig_100	685612	685613
primary_contig_100	686831	686832
primary_contig_100	687150	687151
primary_contig_100	687662	687663
primary_contig_100	687809	687810
primary_contig_100	688707	688708
primary_contig_100	688779	688780
primary_contig_100	690791	690792
primary_contig_100	743275	743276
primary_contig_100	744185	744186
primary_contig_100	744238	744239
primary_contig_100	745134	745135
primary_contig_100	745368	745369
primary_contig_100	746286	746287
primary_contig_100	747649	747650
primary_contig_100	748638	748639
primary_contig_100	750160	750161
primary_contig_100	750713	750714
primary_contig_100	751083	751084
primary_contig_100	751419	751420
primary_contig_100	751632	751633
primary_contig_100	751904	751905
primary_contig_100	753148	753149
primary_contig_100	753815	753816
primary_contig_100	753844	753845
primary_contig_100	754695	754696
primary_contig_100	757409	757410
primary_contig_100	758798	758799
primary_contig_100	760437	760438
primary_contig_100	763026	763027
primary_contig_100	763558	763559
primary_contig_100	765852	765853
primary_contig_100	766154	766155
primary_contig_100	766364	766365
primary_contig_100	766529	766530
primary_contig_100	766530	766531
primary_contig_100	766532	766533
primary_contig_100	766555	766556
primary_contig_100	766707	766708
primary_contig_100	767990	767991
primary_contig_100	768003	768004
primary_contig_100	768644	768645
primary_contig_100	769115	769116
primary_contig_100	769589	769590
primary_contig_100	771472	771473
primary_contig_100	772303	772304
primary_contig_100	772749	772750
primary_contig_100	772899	772900
primary_contig_100	773459	773460
primary_contig_100	773939	773940
primary_contig_100	774050	774051
primary_contig_100	774164	774165
primary_contig_100	775661	775662
primary_contig_100	777925	777926
primary_contig_100	782815	782816
primary_contig_100	783225	783226
primary_contig_100	787531	787532
primary_contig_100	788264	788265
primary_contig_100	788988	788989
primary_contig_100	790526	790527
primary_contig_100	791591	791592
primary_contig_100	792294	792295
primary_contig_100	792997	792998
primary_contig_100	793065	793066
primary_contig_100	793850	793851
primary_contig_100	794395	794396
primary_contig_100	794629	794630
primary_contig_100	796402	796403
primary_contig_100	796519	796520
primary_contig_100	796538	796539
primary_contig_100	796976	796977
primary_contig_100	796986	796987
primary_contig_100	796987	796988
primary_contig_100	797054	797055
primary_contig_100	797060	797061
primary_contig_100	797149	797150
primary_contig_100	797243	797244
primary_contig_100	797305	797306
primary_contig_100	797313	797314
primary_contig_100	797333	797334
primary_contig_100	797334	797335
primary_contig_100	797433	797434
primary_contig_100	797437	797438
primary_contig_100	797452	797453
primary_contig_100	797513	797514
primary_contig_100	797546	797547
primary_contig_100	797573	797574
primary_contig_100	797595	797596
primary_contig_100	797614	797615
primary_contig_100	797619	797620
primary_contig_100	798361	798362
primary_contig_100	798365	798366
primary_contig_100	798502	798503
primary_contig_100	798506	798507
primary_contig_100	798510	798511
primary_contig_100	798517	798518
primary_contig_100	798555	798556
primary_contig_100	798556	798557
primary_contig_100	799840	799841
primary_contig_100	800260	800261
primary_contig_100	800876	800877
primary_contig_100	800905	800906
primary_contig_100	801238	801239
primary_contig_100	801550	801551
primary_contig_100	801897	801898
primary_contig_100	802253	802254
primary_contig_100	804617	804618
primary_contig_100	804760	804761
primary_contig_100	805315	805316
primary_contig_100	807286	807287
primary_contig_100	809230	809231
primary_contig_100	810789	810790
primary_contig_100	812029	812030
primary_contig_100	816264	816265
primary_contig_100	818003	818004
primary_contig_100	818938	818939
primary_contig_100	822313	822314
primary_contig_100	823210	823211
primary_contig_100	823323	823324
primary_contig_100	823360	823361
primary_contig_100	823749	823750
primary_contig_100	824641	824642
primary_contig_100	824644	824645
primary_contig_100	824647	824648
primary_contig_100	824709	824710
primary_contig_100	826577	826578
primary_contig_100	826783	826784
primary_contig_100	827540	827541
primary_contig_100	828202	828203
primary_contig_100	829257	829258
primary_contig_100	830076	830077
primary_contig_100	832959	832960
primary_contig_100	833609	833610
primary_contig_100	834341	834342
primary_contig_100	834554	834555
primary_contig_100	834604	834605
primary_contig_100	835313	835314
primary_contig_100	835343	835344
primary_contig_100	835508	835509
primary_contig_100	835538	835539
primary_contig_100	835548	835549
primary_contig_100	835598	835599
primary_contig_100	835630	835631
primary_contig_100	836060	836061
primary_contig_100	836901	836902
primary_contig_100	836973	836974
primary_contig_100	836982	836983
primary_contig_100	837285	837286
primary_contig_100	837390	837391
primary_contig_100	838072	838073
primary_contig_100	838075	838076
primary_contig_100	838280	838281
primary_contig_100	838285	838286
primary_contig_100	839104	839105
primary_contig_100	842378	842379
primary_contig_100	844921	844922
primary_contig_100	845386	845387
primary_contig_100	845778	845779
primary_contig_100	848384	848385
primary_contig_100	848674	848675
primary_contig_100	848773	848774
primary_contig_100	848890	848891
primary_contig_100	848923	848924
primary_contig_100	848930	848931
primary_contig_100	849431	849432
primary_contig_100	850303	850304
primary_contig_100	850832	850833
primary_contig_100	851029	851030
primary_contig_100	851140	851141
primary_contig_100	851470	851471
primary_contig_100	852400	852401
primary_contig_100	852618	852619
primary_contig_100	853420	853421
primary_contig_100	854777	854778
primary_contig_100	855245	855246
primary_contig_100	855454	855455
primary_contig_100	856485	856486
primary_contig_100	857707	857708
primary_contig_100	857824	857825
primary_contig_100	858589	858590
primary_contig_100	858945	858946
primary_contig_100	859799	859800
primary_contig_100	860298	860299
primary_contig_100	862210	862211
primary_contig_100	862637	862638
primary_contig_100	862673	862674
primary_contig_100	862725	862726
primary_contig_100	864278	864279
primary_contig_100	864435	864436
primary_contig_100	865435	865436
primary_contig_100	865810	865811
primary_contig_100	865847	865848
primary_contig_100	866081	866082
primary_contig_100	866110	866111
primary_contig_100	866186	866187
primary_contig_100	866204	866205
primary_contig_100	866267	866268
primary_contig_100	866327	866328
primary_contig_100	867321	867322
primary_contig_100	867426	867427
primary_contig_100	867430	867431
primary_contig_100	867605	867606
primary_contig_100	868320	868321
primary_contig_100	868355	868356
primary_contig_100	868612	868613
primary_contig_100	869388	869389
primary_contig_100	869389	869390
primary_contig_100	869392	869393
primary_contig_100	869403	869404
primary_contig_100	869408	869409
primary_contig_100	869412	869413
primary_contig_100	869415	869416
primary_contig_100	869420	869421
primary_contig_100	869434	869435
primary_contig_100	869464	869465
primary_contig_100	869518	869519
primary_contig_100	869526	869527
primary_contig_100	869540	869541
primary_contig_100	869551	869552
primary_contig_100	869554	869555
primary_contig_100	869556	869557
primary_contig_100	869560	869561
primary_contig_100	869575	869576
primary_contig_100	869576	869577
primary_contig_100	869577	869578
primary_contig_100	869582	869583
primary_contig_100	869620	869621
primary_contig_100	869767	869768
primary_contig_100	869879	869880
primary_contig_100	870359	870360
primary_contig_100	870404	870405
primary_contig_100	870421	870422
primary_contig_100	870479	870480
primary_contig_100	870699	870700
primary_contig_100	870702	870703
primary_contig_100	870771	870772
primary_contig_100	870773	870774
primary_contig_100	870827	870828
primary_contig_100	870973	870974
primary_contig_100	870984	870985
primary_contig_100	871852	871853
primary_contig_100	871874	871875
primary_contig_100	872074	872075
primary_contig_100	872178	872179
primary_contig_100	872511	872512
primary_contig_100	873214	873215
primary_contig_100	873241	873242
primary_contig_100	873375	873376
primary_contig_100	873733	873734
primary_contig_100	881303	881304
primary_contig_100	882175	882176
primary_contig_100	886369	886370
primary_contig_100	891283	891284
primary_contig_100	891769	891770
primary_contig_100	892614	892615
primary_contig_100	894318	894319
primary_contig_100	894415	894416
primary_contig_100	895777	895778
primary_contig_100	896038	896039
primary_contig_100	896205	896206
primary_contig_100	896806	896807
primary_contig_100	896911	896912
primary_contig_100	897683	897684
primary_contig_100	901537	901538
primary_contig_100	902653	902654
primary_contig_100	904092	904093
primary_contig_100	904579	904580
primary_contig_100	904583	904584
primary_contig_100	905904	905905
primary_contig_100	905973	905974
primary_contig_100	906868	906869
primary_contig_100	907654	907655
primary_contig_100	907858	907859
primary_contig_100	908375	908376
primary_contig_100	909821	909822
primary_contig_100	910413	910414
primary_contig_100	910681	910682
primary_contig_100	910902	910903
primary_contig_100	913549	913550
primary_contig_100	913804	913805
primary_contig_100	914392	914393
primary_contig_100	915681	915682
primary_contig_100	916465	916466
primary_contig_100	916817	916818
primary_contig_100	916914	916915
primary_contig_100	917045	917046
primary_contig_100	917158	917159
primary_contig_100	917357	917358
primary_contig_100	919512	919513
primary_contig_100	919624	919625
primary_contig_100	921696	921697
primary_contig_100	922086	922087
primary_contig_100	923624	923625
primary_contig_100	924965	924966
primary_contig_100	925165	925166
primary_contig_100	926162	926163
primary_contig_100	926185	926186
primary_contig_100	926186	926187
primary_contig_100	927197	927198
primary_contig_100	928013	928014
primary_contig_100	928448	928449
primary_contig_100	929566	929567
primary_contig_100	929722	929723
primary_contig_100	929803	929804
primary_contig_100	929925	929926
primary_contig_100	932020	932021
primary_contig_100	932221	932222
primary_contig_100	932447	932448
primary_contig_100	935253	935254
primary_contig_100	939043	939044
primary_contig_100	939074	939075
primary_contig_100	943902	943903
primary_contig_100	947853	947854
primary_contig_100	958244	958245
primary_contig_100	959435	959436
primary_contig_100	960125	960126
primary_contig_100	960343	960344
primary_contig_100	960843	960844
primary_contig_100	960879	960880
primary_contig_100	961147	961148
primary_contig_100	962173	962174
primary_contig_100	962421	962422
primary_contig_100	962435	962436
primary_contig_100	963435	963436
primary_contig_100	963862	963863
primary_contig_100	968756	968757
primary_contig_100	971606	971607
primary_contig_100	972280	972281
primary_contig_100	974219	974220
primary_contig_100	976201	976202
primary_contig_100	976475	976476
primary_contig_100	978219	978220
primary_contig_100	978281	978282
primary_contig_100	978475	978476
primary_contig_100	979706	979707
primary_contig_100	980645	980646
primary_contig_100	980791	980792
primary_contig_100	982074	982075
primary_contig_100	983912	983913
primary_contig_100	984446	984447
primary_contig_100	985060	985061
primary_contig_100	985547	985548
primary_contig_100	985695	985696
primary_contig_100	987924	987925
primary_contig_100	988097	988098
primary_contig_100	989277	989278
primary_contig_100	994331	994332
primary_contig_100	995184	995185
primary_contig_100	995392	995393
primary_contig_100	995759	995760
primary_contig_100	995767	995768
primary_contig_100	995810	995811
primary_contig_100	996192	996193
primary_contig_100	996558	996559
primary_contig_100	997249	997250
primary_contig_100	997784	997785
primary_contig_100	998501	998502
primary_contig_100	998588	998589
primary_contig_100	999584	999585
primary_contig_100	1011333	1011334
primary_contig_100	1011597	1011598
primary_contig_100	1012206	1012207
primary_contig_100	1013360	1013361
primary_contig_100	1013530	1013531
primary_contig_100	1013620	1013621
primary_contig_100	1013668	1013669
primary_contig_100	1101290	1101291
primary_contig_100	1102504	1102505
primary_contig_100	1102597	1102598
primary_contig_100	1102598	1102599
primary_contig_100	1102601	1102602
primary_contig_100	1102634	1102635
primary_contig_100	1103246	1103247
primary_contig_100	1103261	1103262
primary_contig_100	1103977	1103978
primary_contig_100	1104518	1104519
primary_contig_100	1111696	1111697
primary_contig_100	1111985	1111986
primary_contig_100	1113779	1113780
primary_contig_100	1114528	1114529
primary_contig_100	1115572	1115573
primary_contig_100	1115573	1115574
primary_contig_100	1115592	1115593
primary_contig_100	1115608	1115609
primary_contig_100	1115629	1115630
primary_contig_100	1115677	1115678
primary_contig_100	1116164	1116165
primary_contig_100	1116176	1116177
primary_contig_100	1116194	1116195
primary_contig_100	1116246	1116247
primary_contig_100	1116276	1116277
primary_contig_100	1117952	1117953
primary_contig_100	1120158	1120159
primary_contig_100	1121006	1121007
primary_contig_100	1121489	1121490
primary_contig_100	1123774	1123775
primary_contig_100	1124190	1124191
primary_contig_100	1124367	1124368
primary_contig_100	1126219	1126220
primary_contig_100	1126324	1126325
primary_contig_100	1149464	1149465
primary_contig_100	1149706	1149707
primary_contig_100	1152969	1152970
primary_contig_100	1153961	1153962
primary_contig_100	1154015	1154016
primary_contig_100	1155204	1155205
primary_contig_100	1155513	1155514
primary_contig_100	1155939	1155940
primary_contig_100	1167042	1167043
primary_contig_100	1170066	1170067
primary_contig_100	1170377	1170378
primary_contig_100	1171273	1171274
primary_contig_100	1173453	1173454
primary_contig_100	1173578	1173579
primary_contig_100	1173748	1173749
primary_contig_100	1173982	1173983
primary_contig_100	1174496	1174497
primary_contig_100	1175126	1175127
primary_contig_100	1175523	1175524
primary_contig_100	1176735	1176736
primary_contig_100	1177329	1177330
primary_contig_100	1178893	1178894
primary_contig_100	1179249	1179250
primary_contig_100	1179380	1179381
primary_contig_100	1179429	1179430
primary_contig_100	1179800	1179801
primary_contig_100	1180045	1180046
primary_contig_100	1180066	1180067
primary_contig_100	1180201	1180202
primary_contig_100	1180234	1180235
primary_contig_100	1180273	1180274
primary_contig_100	1180279	1180280
primary_contig_100	1180300	1180301
primary_contig_100	1180307	1180308
primary_contig_100	1180312	1180313
primary_contig_100	1180318	1180319
primary_contig_100	1180342	1180343
primary_contig_100	1180346	1180347
primary_contig_100	1180351	1180352
primary_contig_100	1180352	1180353
primary_contig_100	1180357	1180358
primary_contig_100	1180381	1180382
primary_contig_100	1180396	1180397
primary_contig_100	1180402	1180403
primary_contig_100	1180420	1180421
primary_contig_100	1180430	1180431
primary_contig_100	1180456	1180457
primary_contig_100	1180458	1180459
primary_contig_100	1180459	1180460
primary_contig_100	1180474	1180475
primary_contig_100	1180498	1180499
primary_contig_100	1180507	1180508
primary_contig_100	1180519	1180520
primary_contig_100	1180534	1180535
primary_contig_100	1180576	1180577
primary_contig_100	1180585	1180586
primary_contig_100	1180591	1180592
primary_contig_100	1180597	1180598
primary_contig_100	1180610	1180611
primary_contig_100	1180619	1180620
primary_contig_100	1180630	1180631
primary_contig_100	1180663	1180664
primary_contig_100	1180664	1180665
primary_contig_100	1180690	1180691
primary_contig_100	1180693	1180694
primary_contig_100	1180714	1180715
primary_contig_100	1180729	1180730
primary_contig_100	1180732	1180733
primary_contig_100	1180736	1180737
primary_contig_100	1180741	1180742
primary_contig_100	1181059	1181060
primary_contig_100	1181062	1181063
primary_contig_100	1181077	1181078
primary_contig_100	1181092	1181093
primary_contig_100	1181098	1181099
primary_contig_100	1181119	1181120
primary_contig_100	1181122	1181123
primary_contig_100	1181130	1181131
primary_contig_100	1181131	1181132
primary_contig_100	1181137	1181138
[truncated: 412,229 more rows]
