# Supplementary material for: Discovery and population genomics of structural variation in a songbird genus
Source: Nat Commun. 2020 Jul 7;11:3403. doi: 10.1038/s41467-020-17195-4 (PMC7341801; doi:10.1038/s41467-020-17195-4)
Supplement: Supplementary file 6 — Source Data file [file 41467_2020_17195_MOESM6_ESM.zip › source_files/chr1_LTR_element_5kb_flanks.fas]

>left_flank
GGCCAAGCCAGGCTCTCTCGCCACTCCTGGGCCATGCCCTCAGCAAAGAAAGGAGCCCGATTTCTGACAAACAAGCTGTGGGCAGGGTGCCAGCTGCCTGTTTCTGAAGGGGGAAAGGCTGCTCCTTGGAGGAAGGCTGGATCCAGGCACTGGAAAGATTTAACCCTTCCAGGGTTGGTTGGTTTGCAGACTGTGACAGGGGCAGCAAGTGTGCCGAGTGTACCAAAACCCACCAGTGATAAATCCTGTCTAGTACAAGCTGATGAAGCTCACTTTTTTAAGTGTTTGGCATCAAAAACCCTTATGCAGCACCTCCAGAGCAGACAGACATGAATTTAATAATTTTCAGCGTGGTGCCAAATCAAAGGCACGACAGCAATTGTACTATCCCCAGGCATTTAGACACTGACTGTATTTCACACAGTGGTGCTGCAGTCTCCATAATTCTATGCAGCTGTGTGTCCCATAGTGCTCTACAGTGCTACTCAGCATTCCTCATTCCAAAAAATATGCATCATCTTGCAAAAGAGAAGGCAAGGACAGCTTATATAGTGCTGCCAGTTTACTTTTCCTCTGCATCCAAATGCAGCTGATCTTCAGTGCTAAACTTTAAGTCTGTTTCCCACCCACATCCACATGCAGTTTATTTGTTTGTCAGATGTGTAAGGACATGCTTTGATTTTCTTACTTCTTTTATCCATCCACAGACCACCTGTCTGCTGCCTCACAGAGCTGCACAATGGGTTGTGCACCACAGACTGAAAAGCACTTTCCTTTCCCTTCCAAAGCCTTGGCATTACAAAATGCTGAGCTAAACTACAGCTTTATATTAAGAAAGAGCAACCAAAAAATCCTTAGAAACAGCCTAGCAGGCCATCTCTAACCTGTTATAAAGGTAGCAGTCAAAATACAGAAGGGCTAAAGAGTATCACCTACTTCAGAGAAAATGCAAATTAAACACACTTTGTAGTAACTTGTGTGAGCAGGAAGGGACTGAAACAGCCTCAGAAGATTCCACTGTGATTTACTATGGGTTTGGAAGGAAATGCATAAGTTAAAAATATTACTGGTCAGTTTGTCAGGTCCTGCTAAGGAACTTGAGCTTCACACAGTTGCTATAGCTATGAAGAAGTAACTTGGACAAGAGTCAGTGCTTGATCCCATGTCACATCCTGCAATTGATCTGGTCCCGTCAGGCTTGCCCTGGTTCCTGACCTTTGTCTCTGCTGTTCCTGATGCACTCACACCATCTTTTCACACCACAGAGAGCCTGCTCAGGGGCAGTCCATGCATTATGGATGATACATGCCTTCCTGAACTGTGCCTGAGAGCCTCAGCACTCACTGCTCGGGGAAGTTCACTACATGACCCCGTGCCCTTCTGTGACTACCCACTAAAGCACTTATCCTTCACATGAAATTATAAACCCATGTGGCTCCCAAAATGGGCAGTGTCATCTGGTTTGGAGTTATAAACCTTAAATCATTGACTTAATGACCAGGGAAAAGCCTGTTCTTCTCCACTAATGTGAATAAATAATTTCCAGGATGGAAGCCTATACAGCAATTTGGCCTAGAAATGTCCACATCCACTTTTTTTTAAATGCAGATGATTCCGGTTTGAGTGGTATCAGTGCAGCAAATTTGGTAATAATTAAATAGTAATGTGTTGTTTTCACCCCCTTTTTTATATGGCTCACAGAACAAAATTTCAAATTACTATAGCAACAGGCGGACACTATACTCTGGAACTTGTCGATATTTATCCCATGATCTAACAGGGGTTTGTTGGCTGTGCTACTCTGCAAAGAAAGGGCATTAACTCAGAGCTTTATTCTTTTACCATATGGTCCCCAGGAAAGACATTTTCTCTTCCACTTTGTACTCTGCACTACACTGAAGTGCACCAACAATAAGATTCATAAAGAAAGCCATTTGTTACCTGTGATTAAATCCCATGGCCCAGGTATGGATTTAAAATTTATGGAAATAAAATTATAGATGTAAAACTGAGGTTGCATAGATCCAGACGAGTGGTAACGAGTGCGAAGGTAATGTGTTATTTTACTGTTATTGTAACATGTGTTTATCTTTAAAGAAGGCGCCTGTGAAAGGTATTGCACAGGGATTTAACTCATGTGGGTAGGTGCAAGTAGCACAGGATTAGGTGGCTGGGGGACCAGGCTAAGATTAAGGAAGTTACATCATTCCCAAATTCAGAAAACTCAGGAGTGAATCTCAAAATAGTGGGGGAGAACTCCAATAGAAAATGTTTTAGGACAGAGGTGAATGCAAGGATGTTGCACTTTTTTGGTTGGTGAGTTTTTTGTTGTTGTTTTGTGGGGTTTTTTTATGGGTTTGTTGGGGGTTTTTTGAGCTGCCTTCCTATGAGGCTATCAAAAAATACAGCAGGACAGACAGTTGGTCAGCTCAGGGATCACTCCCAAACCCATATGCAGAGACCCACCTCTTGTGGGACAAATTCAGGTCACAGAATTACACACAAGTTTTTAACTTGACTTATTTGCAGTAGTCTTTCTTCCAATGACATCAGTTTTGCAGTGTTTTGGAAAGCAACAAACTGCTTTTTAGGAACACACAGCTCATTCAAATCTGGCCAGTAAGGATATGTTGATCTACCTGCAGGACTGGCCACGTACCCATTGAGTGCTGCTGGCACTCCTGGCAATCCCAGGAACAGTGCTCCCAAAAAGTCAGGTATGAATGAGTTTTGATGTGTGGGATTCGCTAACCAAGGGGAAAAGCACTGTACCTGGCTTTAGAAAGGAAGAGAAAGACCACATGGACAATGATAAAGCAGTCAATTGAAGTTCAACATGGAAAATACTCTGCTGAATTATTGACAACCAGTCAGTGACTCTGAGAGCATAAAGGGAAGGGAAACAGCCAATGTGGTTTTGTGAACAGCAAATTGAGTCAAACCAACCAAATTTCCTTCTCTGGCAGGGTCACAGGGCTGGTGGGTAGGGGTATGCTGTGGATGTGGTACATCTTGGCTCCAGTAAGATTTTCAGCAGCATGAGGCTGGAGAGGTCTGAGCAGCACTTTCACAGATAAAACTGGAATTCAAAGCAGCCCTGATAAAAAAAAATAAAATGGATCTAAAATCAGCAGAGTGAAACTCAGTGAGAGGGCCGCATTCAGGAAGGAAAATCAGGTGCCCAGAAGAAGGCCAGGCTGGGCAGATGGACTGGGCTGCTGCACAAACCGGTCTAGGGGCCAGAGAAAAGCGGGGATCAAGCATCAATTGACAATGTGATATTATTGGAAAAAAGGCAAATGTCATTCTGGGACATGCCAGCAAGTGCTGTAAACAATTACTCCACTCTGCTCTGCTTTGAAGAAGCCTGAGGAGCAGCCCTGTGCCCAGACCTTGGCACCAGGTTCTGCCAAGGATTTAGGCAGAGGGAACATATAGGGAAGAGGAGCAAGAGGAGTTGCGAGGGACTGAAATGCATTATTTATGGGGAAAGGATGAAGGAGTAATTTGTTCAGGCTAGAAAAAGTGTTCTGCCGTAAATAATACACAGAATAATATTAAATGAGGAAATTCATGGGTTTGCTGGCATGGGGCAGCTACGCTGGTGGTCTGTGAGAGATGTCAGGCACAGAACTGGGGAACTGGTCCAAAATGCTTGGGAACAAACAGGCTGCCAGGGACAAGGCAGATACACTGGGGCTTGCTGACCTCCCAGGCCATTGCTTCAGAGTCCCACGCTCTTCTTGACCAAGATCCAAACCCACCAGAGCTACCACCTTCCGTGAAACCCCTGGTCTGAGCTGATACTTCTGGTGAAAGGAGCAAAGGGGGACCAAGTCCCATGCTGTGCATTTCAATGTGTGACCTCATTAGGAAATGCTGAGCCCCTGAGGATGCCATGATGAGCTTTGGGCATGCAGGGTGGGAAGGACAGGACCCCACTCTCAGTCTGTCTTCTGGCACATGGCACGCTTAGGGTGGCTAGGCAGGAGTGCAGCAAGAGTACTCTCCTGCAAAAAAAAAATCATCAAACAAACAAAAAACCAAACCAACCAACCAACCAACAAACCAAAAGCCCCAAAAAACCAAAACCCAAAACCAAACCAAAACCAAACCTATAAACAAACAAAAAACCCAAATAAACAAAAAACAACAAAAAACAACCAACCCCCCCAACCACCCCCCAAAAAAAACCCAAAAAAAAACCCAAAAAAACCCACCAAAATCCCCAAAAAGCTGAACCAAACCAAACCACCACCACCAAAAACTAACAAAGACAACAGCAAGTAATTTCCGGATGTGAAGCAAAGGACATCTTCAGGTGTGCTAGCTCCATATAAATAGTGAACCAGTCAGCTGAGAGAGGTTGAGCTGGAGGTTATTGCTCTTGACCAGGACTGTCTTCCTATGAACAGTCATCAGCCTGGAGGGTGAGGACAGGGTGCCTTCCTCCCAGCAATACAGTCTGGCGTTGTCTCTGCCAAGTACCACTCATTTGGGGGTGGGAGGGTAAAGGGCAGATCACATGCCTCTGGCAGTTGCCAAAATCGGGCTTGCTTGCCTTTGGAAAATCAAAATCCACTCACTTTTCCTGTGCTTCACAGGCCATTCCTCTCTGCCTGGGTCTTTTTTTGCAAAATCGAAGGTGACCATGAATTTTGCTTGCTTTGCAGATCATGGTAACAAAAGCATGGTGTCACTATTTGGCTGGTGCTGTGCTGTACAGACCAATGAGTCCAGGGATTTTCTTACTCACAAACTTCACCTTGGCTGCTTTTATGCTGCCCTTCAGTCTTCCCTCACCCATACACCTCTCCTGGTGAAAGAAGGTTTGTGATAAATGATTCAAGACTGATTCTGGAACTGAAGAGGACTTTTTTTTTATTGATTTCTGTGGTTTTCATCAACTGCCTGTTTTCAGACTAATTTTCTGAGTAACTGTCCTCTGTAGTGCAGGACTGGATCACATTAGAGAATTCCACTACCCTCTGACAGTGGTC
>right_flank
TAGGCAGGTGTAGACCTTCCCCACCTCCACAGCACAGCTCATACCAGAATACTCAGGGCTTTCCACAAGCCCGCCCCAACCGAGCAGTAAATCTGCAACACTGTGATCTTACCCAGGGTAGAAAAGTCTTTCCCATCAAAGGACATGATTTAATGCACGTCTGCTACATTTCTTAAGCTGTGCAAAGCCTTGTATTTTACTGCTAGCACATCTTCTGGGGCTGTGCATCCCTTTGGATTCTCTTGGAGGGTTCCCAGTCCAACTTGGAGAAGGGCAGGGAGAAGTTGTTTCCTCACAGAACTGAAAGATACCCTCCCTGTCCTCACCCCCATGACTTCTTCCCCATAGGGAGCAAGCAGTGTATACAGGCAGGCTTTCTGAGAACAGAAGAGAAGCATGTGACAGTGCTTTCAGTGTCTGCTGCTTTTCCCAGCCCTGCCCTGTGTTTGTTTCCTGGGGCTGTACACAGTCCCCAGCAAAGAAAAGATTTTTCCCTTTGAAAAAGGGAAAAGAAAGATTTATGTAAAGGGAATAAAAAGATTATTCCCTTTGAAAATCTTCCTCCACTGTGTCCAAAGAGCTAGTCCTGAGAGACAATACGAAGAAATAAAAAGCACTGTGGGCTTCCTAGTCCGAGGAATACTCTTCAGCTTGAGCACACGTATCCATGGAAGGTACAGATCAAACGAAAAAAACAGACAAGCATCTCGGTTTATTCTAATTAATGCAAATGCTGACTCCCACAAAGTCCTCATTTCCATTGAGCGAGGTGCAGCCTTTAACTCATCAGGAATTGTGAGTCTGGACAGCTGCTTTGACAGTCCTGGCAATATCCCACTGTGTTCATGTTCTGGGTTATGAAACTCTGCAGTTGCTCCAGGCTCAGTGGGTTTGCTTTGTTGAATTACATTTTGGACTTCACCGTACATTGTACAGAACAACACAAAGCAAAAAAATTGCTCAATATTGGGGCCAAATATTCAGCAACTGAGGCTCTGCCCCCCTGAAGTGCATTAATATGTCATAAATGATGCTTGAAGAGGCCTCCTATACACAGACACTAGACAGGAGTAAGGGAATAAGGTAGGTATTATTTGAAAGGCCTTCAAAGGTACCCCCTGGGGAGCCAGAGGCCACTGCCAAGATGGACCCCAAGATGGACAACAGGTCATGAGTTTTTCACACTTTGATAGGTTTGGTGCATTTGCATATCAGGGTTAAGTCTCCAATTAAAGCTTCAGTTAATTATGTAATTCCCCTCAGCTTGCCCCCCTTTCAGAGGCTTTTGGTTTATACTTTTTGGGCCTAGGACGGTCCGGGTGTCCTTGGAGAGCAGGCCTGGAGAGGCTTTGTTATGTCAACCGAGCACGAGAGAGCAGAAATTAAACAGGCTACAAGAAACTTCAGAGTAACACACTAAGCAGTACAGGATTTGAAAAATATAAAAGTTAAAACCTAAGGCATCATAAAGACTTATGAAGTTGGTAGGTATCTTCATTCTGCATTATATGAACCTTCTGTTCCCACACTGGCTCTCAAATGCAAGGCAGCTGTCATGGATAGCAAAGTTCTGGCTCTTCAACAGCCATGGACATTGGTCTAAGGAAATGTTGCTGGAGTCAATGTAGTGTTACCACAGGTCTTTGCACAGAAAATAACTTGGAATATGTGCTGCACATAAAACTTAAGTGTGTAAAATAACATGTATTATGCATTTTCAAAAGCTTTCTGCATAACCTCAGGACTGGATGGTAAAATCTGTCCTGTACAGAATTTTAGATAAGAATCCATTGCAAGATGGGAGATTTCCCAGCATTAAAAAATGCTGGTTGATTACAACATTCAAGAACTTGTTCACTTGAGGTCTACAAACTTATTCAAGCCAGGCAGCCCTAGTGAATTGCATGATTCACATAACTGCATGGGAGATGGAGTTCAGGGAAAAGCCATCTCCCACAGAGGTGACAGAGACCAGGCTCATCTGTCTTCTCTTCAGTACAATGTTACTGTAGGAGGATGGAAAACTAGAGGTCTGCTGTAAGGGTGAGAATTTATGATAATTTCCAAACAGTTGTATGTCATTGGTGAATCACACTTGTCATACAAATTAGAAGCAGGTAACATCATGGTTTCTGGCTGGACAGAGGAATGTTTGTTTACAACTATAGATTTTTTCCTAGAAAATGCTGGCACAAATTGACAAGAATAAGTTCTAATTTATGTCCAATGTTGCCTTGGACTGGTCAGATAAATAAGACACTAAAAAACCCAAAAAAGTGAAAAAAGTAATGAAATGTTCACATTTCAAGAATGAAATGCTATGCTTTCATGTCTGAAAAACACAGTTCCAGTTTCAGTTAAGTACTTGTAATGTTTAATTTCAGGCACAAAAAGTCATTTTGTTCAGTCACAATTTGGTTTTTTTCACTCTTTGGTTCATCTAAAACACTTTGAATATTCTAATTTTGGGGTAACCTGGAAAAACATGGTGGTTTAATTCTTTCAGTACTGTCAGTGAACTGAAAACCCCCCTAATTATCCCATCTTTATTTGCAGGTCCCGTGCTCTGTTTTAATCCTTCAAAGCCTCTCTGTGCTTTCTAGCAGTAGTGGGTGTTTCAGACAGAGCATATGTGTACATTTATCTATTAAATAAATTCTGGTACAAAACTTTAGTAAGATGGGAAAAGCTTTTGGATTTATGAGCTACTTTGCTTTGTTTTGCTTTTCCAGCACCTGACTGAAAAGTAAGACTAACTTAATGAGGACTTGAGAAGGGTATTTTATTTTAACCTAGGATTATAGTTGCTTTAGCTAATGACATATAAGAAGATCAAAGTTTAAAGATGTGCTTTCTGTCTCTGTCTGGAAAAAAACCCCCCCCAAAAAAAAAAATCAAATCTCATCTTTGTTCTAGAAGTTTTGATGGTATTATGGATTATTTTTTACTGGTCATTTACACATGCCTGTGAAGTGTCAGATGGTTTGAGTCCTTAATGGTTATTTCCATAAAGAAGTAGTCACTGACTTATGTGAGCGCTGACAGAAACCAAAATCAAAATTGTCTGTCACCAGAACAGGAGACAGATTGAATTGACACTGGGATATCTCCTCAGCAGGGGAGCATTTCTGACCCAGTGAAGAGCAAACTATCTGACTGGGCATCTCCTCCCTTAGAGCTGCCCTGTGGTCACCCTGGTTTTTGTAATGCCACCACTTTCCCAGCTGTCCCACAAATGCAGCACCTTCCAGGAATGCAAGGTTTTTTTATTTGTCAGCTCCAGAAATCACATGAGAACTGAGGCAGTGCCAAGGCTTTAGGCCCCAAGAAGATAAAAAGCCTCAGGCCAGGGCCTTGCTCTCCCTAGGGTTACACACAGGTCAGCTAAAACTTGTTCTTGCATCTATGGCTGAGTGAAGCAGCAGCCCCCATGTGCCCTGTCCTCCCCTGTGCACAGCAGGGTCACCCCAGCTCTGCCCTCTTGGCCACTTGTGTCTGAGCTGATGCTCCCAGGAGCAGAGAAGGAGCTGCCCAACATCAATGCAAGTGCTGTAAAACTTGGCCACACAGAAAAACACCCTTTATAAACCAGACCAAGGCTGATGTTAAAAGCTGAGGTTTGGAGGGTGGTGGCTGTGAGAGGGTAAGGGTAGAAGAGTAATGAGGTATGGTTATGTCTCACCTAACCCTTGATCCCTCCAGAACATGCACTTTTTGCAGGGTGTGTTGTAGGCAAGAAAGAAGGTGAAAGATAAGCAGTTTTAAAGAGCTGGTGTCTGTACAGGATGTCCATCCCACCCAGGCAGCTCTGCTGGGAACACAGATTCATTCACTCATCTCTTTCACTAACAGATAAAAATGAATGCTCAAAAACATAATGATATCTCCTACTGGTGATTCTGACATGGAAAATACATGATGTGTGTGTCAGGTATTCCCAAACAACTCACATGCCTGGAAATAGCCAGTGGAAGTAGAGAAGCAGATTAAAATGCGATGGCTGAACAAAAACAAAACCAAAAAACCCAGCAACAAACAACACATATATATATGTCTTTTCCTTATCTTTTTACACAGCTGTTTTCATAGAAGTTGCTTCCCCTAATACCCTGCAAACTCATGTTTGTATTGACACACATTGTGGACAAGCATTTTCCTTTTTCTCTGTCATGGTTTCAATGACTGTGGGGGACTCAAGAATGTATTTTCCTTTAATCCAGTTCTTCCTCCAGTTTGAATCCAAGGTTTACAGAGCTAAAACTGCATTTGTCTTCCACATACTTCTGCCCTGGCAACGTCAGCTGTGGTATGAGAGCACTGGCTCCCCAGTGGAATATGGTTGTGGTTTGGAGTTGACTAACTCTCAGACCAAATATCCCACTTGGGCTACTAGTAAATTCAATGAGAAATGTGTCAGGTGTTTTGGATGCAAAATTTGCTCTATTAGTGTTAAAAATAGGTGAGTTTAACCTGGTTTTATGAAAGTCTGCAGCAAAGCTATCTTCTGAAGGGCCAAGATTTCACTCTCTGTGGTTTTTCTATTTAACAGAGGGACAGTGCCACCCAAACAGGAATCTTTCTGTCCTTACTCCTCTCCTAGGAAAAGTCCTATGTCCCAAAAATGCCACACAGCTGGCCAGAGATAAAGAATTTATGTTTGATTCCTTTTGACAAGGAAAAAAACCAAGAAATAATCTATTTCATTGCCTCTGTATTGTGCCAGCTGCCCCGGGGTGGCAGAAGAAAAAGCCAGATCGTTACCCAACGCAGCAAGTCCTGCTTTGAACTGATGCAGCAAGACAGAGTGGCTTCTTGGAGCAGAACTGCACATTATCATTTAGCTGGATGAATGCATGACACAGAAAAGTTGTTCTTGATTAAAAACAAATATCCAGCATGGCAAGAAAATGAGTAAGGATAAACAATGATTAAGTGTGATATGTCTGAAGGCTTCCCACAGTATAAAAGCCATATGTGGGAGGCAAGAACCTAAAATTAAA
