# Supplementary material for: Discovery and population genomics of structural variation in a songbird genus
Source: Nat Commun. 2020 Jul 7;11:3403. doi: 10.1038/s41467-020-17195-4 (PMC7341801; doi:10.1038/s41467-020-17195-4)
Supplement: Supplementary file 6 — Source Data file [file 41467_2020_17195_MOESM6_ESM.zip › source_files/1Mb_windows.genome.CH.bed]

primary_contig_1	0	1000000
primary_contig_1	1000000	2000000
primary_contig_1	2000000	3000000
primary_contig_1	3000000	4000000
primary_contig_1	4000000	5000000
primary_contig_1	5000000	6000000
primary_contig_1	6000000	7000000
primary_contig_1	7000000	8000000
primary_contig_1	8000000	9000000
primary_contig_1	9000000	10000000
primary_contig_1	10000000	11000000
primary_contig_1	11000000	12000000
primary_contig_1	12000000	13000000
primary_contig_1	13000000	13408971
primary_contig_2	0	122679
primary_contig_3	0	103803
primary_contig_4	0	121327
primary_contig_5	0	1000000
primary_contig_5	1000000	2000000
primary_contig_5	2000000	3000000
primary_contig_5	3000000	4000000
primary_contig_5	4000000	5000000
primary_contig_5	5000000	6000000
primary_contig_5	6000000	6564037
primary_contig_6	0	165950
primary_contig_7	0	55897
primary_contig_8	0	138768
primary_contig_9	0	616414
primary_contig_10	0	149201
primary_contig_11	0	51482
primary_contig_12	0	1000000
primary_contig_12	1000000	2000000
primary_contig_12	2000000	3000000
primary_contig_12	3000000	4000000
primary_contig_12	4000000	5000000
primary_contig_12	5000000	6000000
primary_contig_12	6000000	7000000
primary_contig_12	7000000	8000000
primary_contig_12	8000000	9000000
primary_contig_12	9000000	10000000
primary_contig_12	10000000	11000000
primary_contig_12	11000000	12000000
primary_contig_12	12000000	13000000
primary_contig_12	13000000	14000000
primary_contig_12	14000000	14789023
primary_contig_13	0	24716
primary_contig_14	0	74214
primary_contig_15	0	86455
primary_contig_16	0	1000000
primary_contig_16	1000000	1344059
primary_contig_17	0	336156
primary_contig_18	0	52712
primary_contig_19	0	98903
primary_contig_20	0	35347
primary_contig_21	0	1000000
primary_contig_21	1000000	2000000
primary_contig_21	2000000	3000000
primary_contig_21	3000000	4000000
primary_contig_21	4000000	5000000
primary_contig_21	5000000	6000000
primary_contig_21	6000000	7000000
primary_contig_21	7000000	8000000
primary_contig_21	8000000	9000000
primary_contig_21	9000000	10000000
primary_contig_21	10000000	10210120
primary_contig_22	0	47889
primary_contig_23	0	106742
primary_contig_24	0	46632
primary_contig_25	0	1000000
primary_contig_25	1000000	2000000
primary_contig_25	2000000	3000000
primary_contig_25	3000000	4000000
primary_contig_25	4000000	5000000
primary_contig_25	5000000	6000000
primary_contig_25	6000000	7000000
primary_contig_25	7000000	8000000
primary_contig_25	8000000	9000000
primary_contig_25	9000000	10000000
primary_contig_25	10000000	11000000
primary_contig_25	11000000	12000000
primary_contig_25	12000000	13000000
primary_contig_25	13000000	14000000
primary_contig_25	14000000	15000000
primary_contig_25	15000000	16000000
primary_contig_25	16000000	17000000
primary_contig_25	17000000	18000000
primary_contig_25	18000000	19000000
primary_contig_25	19000000	20000000
primary_contig_25	20000000	21000000
primary_contig_25	21000000	22000000
primary_contig_25	22000000	23000000
primary_contig_25	23000000	24000000
primary_contig_25	24000000	25000000
primary_contig_25	25000000	26000000
primary_contig_25	26000000	27000000
primary_contig_25	27000000	28000000
primary_contig_25	28000000	28185787
primary_contig_26	0	27984
primary_contig_27	0	67494
primary_contig_28	0	1000000
primary_contig_28	1000000	2000000
primary_contig_28	2000000	3000000
primary_contig_28	3000000	3647949
primary_contig_29	0	92272
primary_contig_30	0	38392
primary_contig_31	0	315492
primary_contig_32	0	20956
primary_contig_33	0	39149
primary_contig_34	0	1000000
primary_contig_34	1000000	1840365
primary_contig_35	0	1000000
primary_contig_35	1000000	1996223
primary_contig_36	0	28233
primary_contig_37	0	48584
primary_contig_38	0	165812
primary_contig_39	0	52365
primary_contig_40	0	48961
primary_contig_41	0	48704
primary_contig_42	0	459753
primary_contig_43	0	1000000
primary_contig_43	1000000	2000000
primary_contig_43	2000000	3000000
primary_contig_43	3000000	4000000
primary_contig_43	4000000	5000000
primary_contig_43	5000000	6000000
primary_contig_43	6000000	7000000
primary_contig_43	7000000	8000000
primary_contig_43	8000000	8562945
primary_contig_44	0	27780
primary_contig_45	0	70991
primary_contig_46	0	50030
primary_contig_47	0	69165
primary_contig_48	0	208218
primary_contig_49	0	1000000
primary_contig_49	1000000	2000000
primary_contig_49	2000000	3000000
primary_contig_49	3000000	3637215
primary_contig_50	0	39117
primary_contig_51	0	28699
primary_contig_52	0	51410
primary_contig_53	0	65922
primary_contig_54	0	41839
primary_contig_55	0	318202
primary_contig_56	0	53894
primary_contig_57	0	1000000
primary_contig_57	1000000	2000000
primary_contig_57	2000000	3000000
primary_contig_57	3000000	4000000
primary_contig_57	4000000	5000000
primary_contig_57	5000000	6000000
primary_contig_57	6000000	6872043
primary_contig_58	0	44628
primary_contig_59	0	1000000
primary_contig_59	1000000	2000000
primary_contig_59	2000000	3000000
primary_contig_59	3000000	4000000
primary_contig_59	4000000	5000000
primary_contig_59	5000000	6000000
primary_contig_59	6000000	7000000
primary_contig_59	7000000	8000000
primary_contig_59	8000000	8518453
primary_contig_60	0	1000000
primary_contig_60	1000000	1787656
primary_contig_61	0	25760
primary_contig_62	0	1000000
primary_contig_62	1000000	2000000
primary_contig_62	2000000	3000000
primary_contig_62	3000000	4000000
primary_contig_62	4000000	5000000
primary_contig_62	5000000	6000000
primary_contig_62	6000000	7000000
primary_contig_62	7000000	8000000
primary_contig_62	8000000	9000000
primary_contig_62	9000000	10000000
primary_contig_62	10000000	11000000
primary_contig_62	11000000	11139310
primary_contig_63	0	1000000
primary_contig_63	1000000	2000000
primary_contig_63	2000000	3000000
primary_contig_63	3000000	4000000
primary_contig_63	4000000	5000000
primary_contig_63	5000000	6000000
primary_contig_63	6000000	7000000
primary_contig_63	7000000	8000000
primary_contig_63	8000000	9000000
primary_contig_63	9000000	10000000
primary_contig_63	10000000	11000000
primary_contig_63	11000000	12000000
primary_contig_63	12000000	12922305
primary_contig_64	0	1000000
primary_contig_64	1000000	2000000
primary_contig_64	2000000	2732696
primary_contig_65	0	1000000
primary_contig_65	1000000	2000000
primary_contig_65	2000000	3000000
primary_contig_65	3000000	4000000
primary_contig_65	4000000	5000000
primary_contig_65	5000000	6000000
primary_contig_65	6000000	7000000
primary_contig_65	7000000	8000000
primary_contig_65	8000000	9000000
primary_contig_65	9000000	10000000
primary_contig_65	10000000	11000000
primary_contig_65	11000000	11262762
primary_contig_66	0	40899
primary_contig_67	0	50542
primary_contig_68	0	94488
primary_contig_69	0	1000000
primary_contig_69	1000000	2000000
primary_contig_69	2000000	3000000
primary_contig_69	3000000	3032980
primary_contig_70	0	67899
primary_contig_71	0	58028
primary_contig_72	0	1000000
primary_contig_72	1000000	2000000
primary_contig_72	2000000	2452380
primary_contig_73	0	52189
primary_contig_74	0	224264
primary_contig_75	0	1000000
primary_contig_75	1000000	2000000
primary_contig_75	2000000	3000000
primary_contig_75	3000000	4000000
primary_contig_75	4000000	5000000
primary_contig_75	5000000	6000000
primary_contig_75	6000000	7000000
primary_contig_75	7000000	8000000
primary_contig_75	8000000	8085292
primary_contig_76	0	738598
primary_contig_77	0	1000000
primary_contig_77	1000000	2000000
primary_contig_77	2000000	3000000
primary_contig_77	3000000	3188620
primary_contig_78	0	20702
primary_contig_79	0	29514
primary_contig_80	0	24640
primary_contig_81	0	1000000
primary_contig_81	1000000	2000000
primary_contig_81	2000000	3000000
primary_contig_81	3000000	4000000
primary_contig_81	4000000	5000000
primary_contig_81	5000000	6000000
primary_contig_81	6000000	7000000
primary_contig_81	7000000	8000000
primary_contig_81	8000000	9000000
primary_contig_81	9000000	9233365
primary_contig_82	0	499827
primary_contig_83	0	1000000
primary_contig_83	1000000	2000000
primary_contig_83	2000000	2134892
primary_contig_84	0	1000000
primary_contig_84	1000000	2000000
primary_contig_84	2000000	3000000
primary_contig_84	3000000	4000000
primary_contig_84	4000000	5000000
primary_contig_84	5000000	6000000
primary_contig_84	6000000	6691049
primary_contig_85	0	1000000
primary_contig_85	1000000	1632024
primary_contig_86	0	65330
primary_contig_87	0	32148
primary_contig_88	0	38780
primary_contig_89	0	81933
primary_contig_90	0	88672
primary_contig_91	0	212380
primary_contig_92	0	1000000
primary_contig_92	1000000	2000000
primary_contig_92	2000000	3000000
primary_contig_92	3000000	4000000
primary_contig_92	4000000	5000000
primary_contig_92	5000000	6000000
primary_contig_92	6000000	7000000
primary_contig_92	7000000	7858843
primary_contig_93	0	82577
primary_contig_94	0	62528
primary_contig_95	0	146965
primary_contig_96	0	124968
primary_contig_97	0	186777
primary_contig_98	0	1000000
primary_contig_98	1000000	2000000
primary_contig_98	2000000	2065422
primary_contig_99	0	37313
primary_contig_100	0	1000000
primary_contig_100	1000000	2000000
primary_contig_100	2000000	2555324
primary_contig_101	0	36847
primary_contig_102	0	69661
primary_contig_103	0	735406
primary_contig_104	0	266655
primary_contig_105	0	29522
primary_contig_106	0	47216
primary_contig_107	0	294916
primary_contig_108	0	124292
primary_contig_109	0	78380
primary_contig_110	0	51885
primary_contig_111	0	490970
primary_contig_112	0	117510
primary_contig_113	0	51165
primary_contig_114	0	60696
primary_contig_115	0	72970
primary_contig_116	0	1000000
primary_contig_116	1000000	1503850
primary_contig_117	0	120273
primary_contig_118	0	1000000
primary_contig_118	1000000	2000000
primary_contig_118	2000000	3000000
primary_contig_118	3000000	4000000
primary_contig_118	4000000	5000000
primary_contig_118	5000000	6000000
primary_contig_118	6000000	7000000
primary_contig_118	7000000	8000000
primary_contig_118	8000000	9000000
primary_contig_118	9000000	9055633
primary_contig_119	0	43881
primary_contig_120	0	1000000
primary_contig_120	1000000	2000000
primary_contig_120	2000000	2215932
primary_contig_121	0	50137
primary_contig_122	0	49800
primary_contig_123	0	161463
primary_contig_124	0	1000000
primary_contig_124	1000000	2000000
primary_contig_124	2000000	3000000
primary_contig_124	3000000	4000000
primary_contig_124	4000000	5000000
primary_contig_124	5000000	6000000
primary_contig_124	6000000	7000000
primary_contig_124	7000000	8000000
primary_contig_124	8000000	9000000
primary_contig_124	9000000	10000000
primary_contig_124	10000000	11000000
primary_contig_124	11000000	12000000
primary_contig_124	12000000	13000000
primary_contig_124	13000000	14000000
primary_contig_124	14000000	15000000
primary_contig_124	15000000	15695347
primary_contig_125	0	69838
primary_contig_126	0	80159
primary_contig_127	0	46723
primary_contig_128	0	77492
primary_contig_129	0	1000000
primary_contig_129	1000000	2000000
primary_contig_129	2000000	3000000
primary_contig_129	3000000	4000000
primary_contig_129	4000000	5000000
primary_contig_129	5000000	6000000
primary_contig_129	6000000	7000000
primary_contig_129	7000000	8000000
primary_contig_129	8000000	9000000
primary_contig_129	9000000	10000000
primary_contig_129	10000000	11000000
primary_contig_129	11000000	12000000
primary_contig_129	12000000	13000000
primary_contig_129	13000000	14000000
primary_contig_129	14000000	15000000
primary_contig_129	15000000	16000000
primary_contig_129	16000000	16910543
primary_contig_130	0	70666
primary_contig_131	0	114916
primary_contig_132	0	45113
primary_contig_133	0	44736
primary_contig_134	0	1000000
primary_contig_134	1000000	2000000
primary_contig_134	2000000	3000000
primary_contig_134	3000000	4000000
primary_contig_134	4000000	5000000
primary_contig_134	5000000	5708098
primary_contig_135	0	711133
primary_contig_136	0	47595
primary_contig_137	0	37672
primary_contig_138	0	57920
primary_contig_139	0	1000000
primary_contig_139	1000000	2000000
primary_contig_139	2000000	3000000
primary_contig_139	3000000	4000000
primary_contig_139	4000000	5000000
primary_contig_139	5000000	6000000
primary_contig_139	6000000	7000000
primary_contig_139	7000000	7737654
primary_contig_140	0	74652
primary_contig_141	0	48779
primary_contig_142	0	251807
primary_contig_143	0	50949
primary_contig_144	0	176707
primary_contig_145	0	53637
primary_contig_146	0	29033
primary_contig_147	0	297017
primary_contig_148	0	70741
primary_contig_149	0	84076
primary_contig_150	0	1000000
primary_contig_150	1000000	2000000
primary_contig_150	2000000	3000000
primary_contig_150	3000000	4000000
primary_contig_150	4000000	5000000
primary_contig_150	5000000	6000000
primary_contig_150	6000000	7000000
primary_contig_150	7000000	7841786
primary_contig_151	0	230851
primary_contig_152	0	86376
primary_contig_153	0	1000000
primary_contig_153	1000000	2000000
primary_contig_153	2000000	2122245
primary_contig_154	0	45144
primary_contig_155	0	325145
primary_contig_156	0	1000000
primary_contig_156	1000000	2000000
primary_contig_156	2000000	2671368
primary_contig_157	0	164014
primary_contig_158	0	156284
primary_contig_159	0	26963
primary_contig_160	0	1000000
primary_contig_160	1000000	2000000
primary_contig_160	2000000	3000000
primary_contig_160	3000000	4000000
primary_contig_160	4000000	5000000
primary_contig_160	5000000	5937915
primary_contig_161	0	234069
primary_contig_162	0	48962
primary_contig_163	0	1000000
primary_contig_163	1000000	1068457
primary_contig_164	0	39961
primary_contig_165	0	684951
primary_contig_166	0	1000000
primary_contig_166	1000000	2000000
primary_contig_166	2000000	3000000
primary_contig_166	3000000	3830096
primary_contig_167	0	1000000
primary_contig_167	1000000	1683112
primary_contig_168	0	1000000
primary_contig_168	1000000	2000000
primary_contig_168	2000000	2641293
primary_contig_169	0	36485
primary_contig_170	0	1000000
primary_contig_170	1000000	2000000
primary_contig_170	2000000	2615919
primary_contig_171	0	1000000
primary_contig_171	1000000	2000000
primary_contig_171	2000000	2204260
primary_contig_172	0	53544
primary_contig_173	0	31310
primary_contig_174	0	1000000
primary_contig_174	1000000	2000000
primary_contig_174	2000000	2496039
primary_contig_175	0	24830
primary_contig_176	0	57158
primary_contig_177	0	1000000
primary_contig_177	1000000	1813211
primary_contig_178	0	46996
primary_contig_179	0	1000000
primary_contig_179	1000000	2000000
primary_contig_179	2000000	3000000
primary_contig_179	3000000	4000000
primary_contig_179	4000000	5000000
primary_contig_179	5000000	6000000
primary_contig_179	6000000	7000000
primary_contig_179	7000000	8000000
primary_contig_179	8000000	9000000
primary_contig_179	9000000	10000000
primary_contig_179	10000000	11000000
primary_contig_179	11000000	11916109
primary_contig_180	0	1000000
primary_contig_180	1000000	2000000
primary_contig_180	2000000	3000000
primary_contig_180	3000000	3284995
primary_contig_181	0	173776
primary_contig_182	0	1000000
primary_contig_182	1000000	2000000
primary_contig_182	2000000	3000000
primary_contig_182	3000000	4000000
primary_contig_182	4000000	4530643
primary_contig_183	0	504535
primary_contig_184	0	26397
primary_contig_185	0	138174
primary_contig_186	0	29053
primary_contig_187	0	63840
primary_contig_188	0	82375
primary_contig_189	0	28372
primary_contig_190	0	1000000
primary_contig_190	1000000	2000000
primary_contig_190	2000000	3000000
primary_contig_190	3000000	4000000
primary_contig_190	4000000	5000000
primary_contig_190	5000000	6000000
primary_contig_190	6000000	7000000
primary_contig_190	7000000	8000000
primary_contig_190	8000000	9000000
primary_contig_190	9000000	10000000
primary_contig_190	10000000	11000000
primary_contig_190	11000000	12000000
primary_contig_190	12000000	13000000
primary_contig_190	13000000	14000000
primary_contig_190	14000000	14427279
primary_contig_191	0	55040
primary_contig_192	0	1000000
primary_contig_192	1000000	2000000
primary_contig_192	2000000	3000000
primary_contig_192	3000000	4000000
primary_contig_192	4000000	5000000
primary_contig_192	5000000	5884551
primary_contig_193	0	40801
primary_contig_194	0	723687
primary_contig_195	0	119213
primary_contig_196	0	108686
primary_contig_197	0	1000000
primary_contig_197	1000000	2000000
primary_contig_197	2000000	2230190
primary_contig_198	0	1000000
primary_contig_198	1000000	2000000
primary_contig_198	2000000	2797609
primary_contig_199	0	1000000
primary_contig_199	1000000	2000000
primary_contig_199	2000000	3000000
primary_contig_199	3000000	4000000
primary_contig_199	4000000	5000000
primary_contig_199	5000000	6000000
primary_contig_199	6000000	6465809
primary_contig_200	0	82157
primary_contig_201	0	17951
primary_contig_202	0	78616
primary_contig_203	0	31866
primary_contig_204	0	114586
primary_contig_205	0	147767
primary_contig_206	0	81016
primary_contig_207	0	1000000
primary_contig_207	1000000	1940649
primary_contig_208	0	1000000
primary_contig_208	1000000	1962093
primary_contig_209	0	23607
primary_contig_210	0	140296
primary_contig_211	0	45398
primary_contig_212	0	1000000
primary_contig_212	1000000	2000000
primary_contig_212	2000000	3000000
primary_contig_212	3000000	3659090
primary_contig_213	0	49545
primary_contig_214	0	66835
primary_contig_215	0	91701
primary_contig_216	0	40832
primary_contig_217	0	28849
primary_contig_218	0	34037
primary_contig_219	0	205640
primary_contig_220	0	42753
primary_contig_221	0	29754
primary_contig_222	0	375661
primary_contig_223	0	39931
primary_contig_224	0	1000000
primary_contig_224	1000000	1098824
primary_contig_225	0	48588
primary_contig_226	0	1000000
primary_contig_226	1000000	1874496
primary_contig_227	0	30609
primary_contig_228	0	42487
primary_contig_229	0	29459
primary_contig_230	0	77036
primary_contig_231	0	418011
primary_contig_232	0	77182
primary_contig_233	0	47406
primary_contig_234	0	28576
primary_contig_235	0	143650
primary_contig_236	0	30658
primary_contig_237	0	63568
primary_contig_238	0	1000000
primary_contig_238	1000000	2000000
primary_contig_238	2000000	3000000
primary_contig_238	3000000	4000000
primary_contig_238	4000000	5000000
primary_contig_238	5000000	6000000
primary_contig_238	6000000	7000000
primary_contig_238	7000000	8000000
primary_contig_238	8000000	9000000
primary_contig_238	9000000	10000000
primary_contig_238	10000000	11000000
primary_contig_238	11000000	12000000
primary_contig_238	12000000	13000000
primary_contig_238	13000000	14000000
primary_contig_238	14000000	15000000
primary_contig_238	15000000	16000000
primary_contig_238	16000000	17000000
primary_contig_238	17000000	18000000
primary_contig_238	18000000	19000000
primary_contig_238	19000000	19027455
primary_contig_239	0	61828
primary_contig_240	0	66668
primary_contig_241	0	60090
primary_contig_242	0	39895
primary_contig_243	0	1000000
primary_contig_243	1000000	1495520
primary_contig_244	0	1000000
primary_contig_244	1000000	2000000
primary_contig_244	2000000	2371283
primary_contig_245	0	22136
primary_contig_246	0	39461
primary_contig_247	0	1000000
primary_contig_247	1000000	2000000
primary_contig_247	2000000	3000000
primary_contig_247	3000000	4000000
primary_contig_247	4000000	4239083
primary_contig_248	0	78264
primary_contig_249	0	63116
primary_contig_250	0	22251
primary_contig_251	0	34406
primary_contig_252	0	79166
primary_contig_253	0	47685
primary_contig_254	0	92378
primary_contig_255	0	19424
primary_contig_256	0	1000000
primary_contig_256	1000000	2000000
primary_contig_256	2000000	3000000
primary_contig_256	3000000	4000000
primary_contig_256	4000000	5000000
primary_contig_256	5000000	6000000
primary_contig_256	6000000	7000000
primary_contig_256	7000000	8000000
primary_contig_256	8000000	8453672
primary_contig_257	0	100128
primary_contig_258	0	85539
primary_contig_259	0	1000000
primary_contig_259	1000000	2000000
primary_contig_259	2000000	3000000
primary_contig_259	3000000	4000000
primary_contig_259	4000000	5000000
primary_contig_259	5000000	6000000
primary_contig_259	6000000	7000000
primary_contig_259	7000000	8000000
primary_contig_259	8000000	9000000
primary_contig_259	9000000	10000000
primary_contig_259	10000000	10895127
primary_contig_260	0	33145
primary_contig_261	0	411357
primary_contig_262	0	1000000
primary_contig_262	1000000	2000000
primary_contig_262	2000000	3000000
primary_contig_262	3000000	4000000
primary_contig_262	4000000	5000000
primary_contig_262	5000000	6000000
primary_contig_262	6000000	6319495
primary_contig_263	0	134415
primary_contig_264	0	32806
primary_contig_265	0	1000000
primary_contig_265	1000000	2000000
primary_contig_265	2000000	3000000
primary_contig_265	3000000	4000000
primary_contig_265	4000000	5000000
primary_contig_265	5000000	6000000
primary_contig_265	6000000	7000000
primary_contig_265	7000000	7285234
primary_contig_266	0	20565
primary_contig_267	0	59593
primary_contig_268	0	89589
primary_contig_269	0	33436
primary_contig_270	0	34328
primary_contig_271	0	1000000
primary_contig_271	1000000	2000000
primary_contig_271	2000000	3000000
primary_contig_271	3000000	4000000
primary_contig_271	4000000	5000000
primary_contig_271	5000000	6000000
primary_contig_271	6000000	7000000
primary_contig_271	7000000	8000000
primary_contig_271	8000000	9000000
primary_contig_271	9000000	9081324
primary_contig_272	0	1000000
primary_contig_272	1000000	2000000
primary_contig_272	2000000	3000000
primary_contig_272	3000000	4000000
primary_contig_272	4000000	4751955
primary_contig_273	0	1000000
primary_contig_273	1000000	2000000
primary_contig_273	2000000	3000000
primary_contig_273	3000000	4000000
primary_contig_273	4000000	5000000
primary_contig_273	5000000	5120809
primary_contig_274	0	146990
primary_contig_275	0	155462
primary_contig_276	0	1000000
primary_contig_276	1000000	2000000
primary_contig_276	2000000	3000000
primary_contig_276	3000000	4000000
primary_contig_276	4000000	4292265
primary_contig_277	0	32749
primary_contig_278	0	42645
primary_contig_279	0	51991
primary_contig_280	0	1000000
primary_contig_280	1000000	2000000
primary_contig_280	2000000	3000000
primary_contig_280	3000000	4000000
primary_contig_280	4000000	4111305
primary_contig_281	0	51438
primary_contig_282	0	1000000
primary_contig_282	1000000	2000000
primary_contig_282	2000000	3000000
primary_contig_282	3000000	4000000
primary_contig_282	4000000	5000000
primary_contig_282	5000000	6000000
primary_contig_282	6000000	7000000
primary_contig_282	7000000	7903028
primary_contig_283	0	1000000
primary_contig_283	1000000	2000000
primary_contig_283	2000000	3000000
primary_contig_283	3000000	4000000
primary_contig_283	4000000	4023142
primary_contig_284	0	60662
primary_contig_285	0	232654
primary_contig_286	0	53782
primary_contig_287	0	153890
primary_contig_288	0	209462
primary_contig_289	0	53650
primary_contig_290	0	27649
primary_contig_291	0	1000000
primary_contig_291	1000000	2000000
primary_contig_291	2000000	2827461
primary_contig_292	0	55418
primary_contig_293	0	1000000
primary_contig_293	1000000	2000000
primary_contig_293	2000000	3000000
primary_contig_293	3000000	4000000
primary_contig_293	4000000	5000000
primary_contig_293	5000000	5359133
primary_contig_294	0	242812
primary_contig_295	0	75549
primary_contig_296	0	76164
primary_contig_297	0	30178
primary_contig_298	0	731110
primary_contig_299	0	50590
primary_contig_300	0	447332
primary_contig_301	0	57028
primary_contig_302	0	1000000
primary_contig_302	1000000	1969524
primary_contig_303	0	27082
primary_contig_304	0	1000000
primary_contig_304	1000000	2000000
primary_contig_304	2000000	3000000
primary_contig_304	3000000	3976593
primary_contig_305	0	58405
primary_contig_306	0	519318
primary_contig_307	0	31943
primary_contig_308	0	69588
primary_contig_309	0	70094
primary_contig_310	0	23009
primary_contig_311	0	52205
primary_contig_312	0	64651
primary_contig_313	0	74197
primary_contig_314	0	94465
primary_contig_315	0	1000000
primary_contig_315	1000000	1755496
primary_contig_316	0	23155
primary_contig_317	0	1000000
primary_contig_317	1000000	2000000
primary_contig_317	2000000	2952381
primary_contig_318	0	34995
primary_contig_319	0	35678
primary_contig_320	0	38496
primary_contig_321	0	1000000
primary_contig_321	1000000	2000000
primary_contig_321	2000000	2433907
primary_contig_322	0	69342
primary_contig_323	0	626475
primary_contig_324	0	82362
primary_contig_325	0	41578
primary_contig_326	0	1000000
primary_contig_326	1000000	2000000
primary_contig_326	2000000	3000000
primary_contig_326	3000000	3511944
primary_contig_327	0	584907
primary_contig_328	0	1000000
primary_contig_328	1000000	1023453
primary_contig_329	0	24536
primary_contig_330	0	59743
primary_contig_331	0	32167
primary_contig_332	0	41460
primary_contig_333	0	178105
primary_contig_334	0	1000000
primary_contig_334	1000000	2000000
primary_contig_334	2000000	3000000
primary_contig_334	3000000	4000000
primary_contig_334	4000000	5000000
primary_contig_334	5000000	6000000
primary_contig_334	6000000	7000000
primary_contig_334	7000000	7977353
primary_contig_335	0	67832
primary_contig_336	0	41046
primary_contig_337	0	64597
primary_contig_338	0	1000000
primary_contig_338	1000000	1617932
primary_contig_339	0	97074
primary_contig_340	0	1000000
primary_contig_340	1000000	2000000
primary_contig_340	2000000	3000000
primary_contig_340	3000000	4000000
primary_contig_340	4000000	5000000
primary_contig_340	5000000	6000000
primary_contig_340	6000000	7000000
primary_contig_340	7000000	8000000
primary_contig_340	8000000	9000000
primary_contig_340	9000000	10000000
primary_contig_340	10000000	11000000
primary_contig_340	11000000	12000000
primary_contig_340	12000000	12322767
primary_contig_341	0	97160
primary_contig_342	0	89437
primary_contig_343	0	1000000
primary_contig_343	1000000	2000000
primary_contig_343	2000000	2499837
primary_contig_344	0	1000000
primary_contig_344	1000000	1580368
primary_contig_345	0	44285
primary_contig_346	0	1000000
primary_contig_346	1000000	2000000
primary_contig_346	2000000	3000000
primary_contig_346	3000000	4000000
primary_contig_346	4000000	5000000
primary_contig_346	5000000	5750526
primary_contig_347	0	37760
primary_contig_348	0	121302
primary_contig_349	0	1000000
primary_contig_349	1000000	2000000
primary_contig_349	2000000	3000000
primary_contig_349	3000000	3114454
primary_contig_350	0	77386
primary_contig_351	0	26836
primary_contig_352	0	26501
primary_contig_353	0	78294
primary_contig_354	0	1000000
primary_contig_354	1000000	2000000
primary_contig_354	2000000	3000000
primary_contig_354	3000000	4000000
primary_contig_354	4000000	5000000
primary_contig_354	5000000	6000000
primary_contig_354	6000000	7000000
primary_contig_354	7000000	8000000
primary_contig_354	8000000	9000000
primary_contig_354	9000000	10000000
primary_contig_354	10000000	10603639
primary_contig_355	0	87830
primary_contig_356	0	20612
primary_contig_357	0	33333
primary_contig_358	0	25270
primary_contig_359	0	1000000
primary_contig_359	1000000	2000000
primary_contig_359	2000000	3000000
primary_contig_359	3000000	4000000
primary_contig_359	4000000	4693753
primary_contig_360	0	1000000
primary_contig_360	1000000	2000000
primary_contig_360	2000000	3000000
primary_contig_360	3000000	4000000
primary_contig_360	4000000	5000000
primary_contig_360	5000000	6000000
primary_contig_360	6000000	7000000
primary_contig_360	7000000	7640551
primary_contig_361	0	150716
primary_contig_362	0	108130
primary_contig_363	0	79965
primary_contig_364	0	1000000
primary_contig_364	1000000	2000000
primary_contig_364	2000000	3000000
primary_contig_364	3000000	4000000
primary_contig_364	4000000	5000000
primary_contig_364	5000000	6000000
primary_contig_364	6000000	7000000
primary_contig_364	7000000	7353396
primary_contig_365	0	28207
primary_contig_366	0	1000000
primary_contig_366	1000000	2000000
primary_contig_366	2000000	3000000
primary_contig_366	3000000	4000000
primary_contig_366	4000000	5000000
primary_contig_366	5000000	6000000
primary_contig_366	6000000	7000000
primary_contig_366	7000000	8000000
primary_contig_366	8000000	9000000
primary_contig_366	9000000	10000000
primary_contig_366	10000000	11000000
primary_contig_366	11000000	12000000
primary_contig_366	12000000	13000000
primary_contig_366	13000000	14000000
primary_contig_366	14000000	15000000
primary_contig_366	15000000	16000000
primary_contig_366	16000000	17000000
primary_contig_366	17000000	18000000
primary_contig_366	18000000	19000000
primary_contig_366	19000000	20000000
primary_contig_366	20000000	21000000
primary_contig_366	21000000	22000000
primary_contig_366	22000000	22693390
primary_contig_367	0	1000000
primary_contig_367	1000000	2000000
primary_contig_367	2000000	3000000
primary_contig_367	3000000	4000000
primary_contig_367	4000000	4443912
primary_contig_368	0	1000000
primary_contig_368	1000000	2000000
primary_contig_368	2000000	3000000
primary_contig_368	3000000	4000000
primary_contig_368	4000000	4476005
primary_contig_369	0	41301
primary_contig_370	0	21392
primary_contig_371	0	529850
primary_contig_372	0	47224
primary_contig_373	0	1000000
primary_contig_373	1000000	1929943
primary_contig_374	0	21250
primary_contig_375	0	1000000
primary_contig_375	1000000	2000000
primary_contig_375	2000000	3000000
primary_contig_375	3000000	4000000
primary_contig_375	4000000	5000000
primary_contig_375	5000000	6000000
primary_contig_375	6000000	7000000
primary_contig_375	7000000	8000000
primary_contig_375	8000000	9000000
primary_contig_375	9000000	10000000
primary_contig_375	10000000	11000000
primary_contig_375	11000000	12000000
primary_contig_375	12000000	13000000
primary_contig_375	13000000	14000000
primary_contig_375	14000000	15000000
primary_contig_375	15000000	16000000
primary_contig_375	16000000	17000000
primary_contig_375	17000000	18000000
primary_contig_375	18000000	19000000
primary_contig_375	19000000	20000000
primary_contig_375	20000000	21000000
primary_contig_375	21000000	22000000
primary_contig_375	22000000	23000000
primary_contig_375	23000000	24000000
primary_contig_375	24000000	24877297
primary_contig_376	0	61200
primary_contig_377	0	235044
primary_contig_378	0	52133
primary_contig_379	0	40246
primary_contig_380	0	34111
primary_contig_381	0	1000000
primary_contig_381	1000000	2000000
primary_contig_381	2000000	3000000
primary_contig_381	3000000	4000000
primary_contig_381	4000000	5000000
primary_contig_381	5000000	6000000
primary_contig_381	6000000	7000000
primary_contig_381	7000000	8000000
primary_contig_381	8000000	9000000
primary_contig_381	9000000	10000000
primary_contig_381	10000000	10741303
primary_contig_382	0	43724
primary_contig_383	0	80114
primary_contig_384	0	705726
primary_contig_385	0	108225
primary_contig_386	0	1000000
primary_contig_386	1000000	2000000
primary_contig_386	2000000	3000000
primary_contig_386	3000000	4000000
primary_contig_386	4000000	5000000
primary_contig_386	5000000	6000000
primary_contig_386	6000000	7000000
primary_contig_386	7000000	8000000
primary_contig_386	8000000	9000000
primary_contig_386	9000000	10000000
primary_contig_386	10000000	10285154
primary_contig_387	0	75914
primary_contig_388	0	49309
primary_contig_389	0	97008
primary_contig_390	0	85900
primary_contig_391	0	42125
primary_contig_392	0	348745
primary_contig_393	0	1000000
primary_contig_393	1000000	1639153
primary_contig_394	0	39311
primary_contig_395	0	1000000
primary_contig_395	1000000	2000000
primary_contig_395	2000000	3000000
primary_contig_395	3000000	4000000
primary_contig_395	4000000	5000000
primary_contig_395	5000000	6000000
primary_contig_395	6000000	7000000
primary_contig_395	7000000	7373076
primary_contig_396	0	1000000
primary_contig_396	1000000	1103016
primary_contig_397	0	1000000
primary_contig_397	1000000	2000000
primary_contig_397	2000000	3000000
primary_contig_397	3000000	4000000
primary_contig_397	4000000	5000000
primary_contig_397	5000000	6000000
primary_contig_397	6000000	7000000
primary_contig_397	7000000	8000000
primary_contig_397	8000000	8216393
primary_contig_398	0	505557
primary_contig_399	0	48714
primary_contig_400	0	1000000
primary_contig_400	1000000	2000000
primary_contig_400	2000000	3000000
primary_contig_400	3000000	4000000
primary_contig_400	4000000	4381519
primary_contig_401	0	52125
primary_contig_402	0	162072
primary_contig_403	0	68428
primary_contig_404	0	1000000
primary_contig_404	1000000	2000000
primary_contig_404	2000000	3000000
primary_contig_404	3000000	4000000
primary_contig_404	4000000	5000000
primary_contig_404	5000000	6000000
primary_contig_404	6000000	7000000
primary_contig_404	7000000	8000000
primary_contig_404	8000000	8941673
primary_contig_405	0	84112
primary_contig_406	0	487698
primary_contig_407	0	1000000
primary_contig_407	1000000	2000000
primary_contig_407	2000000	3000000
primary_contig_407	3000000	4000000
primary_contig_407	4000000	5000000
primary_contig_407	5000000	5316285
primary_contig_408	0	1000000
primary_contig_408	1000000	2000000
primary_contig_408	2000000	2598856
primary_contig_409	0	32274
primary_contig_410	0	21385
primary_contig_411	0	43379
primary_contig_412	0	31963
primary_contig_413	0	245111
primary_contig_414	0	1000000
primary_contig_414	1000000	1066389
primary_contig_415	0	1000000
primary_contig_415	1000000	2000000
primary_contig_415	2000000	3000000
primary_contig_415	3000000	4000000
primary_contig_415	4000000	5000000
primary_contig_415	5000000	6000000
primary_contig_415	6000000	6521793
primary_contig_416	0	1000000
primary_contig_416	1000000	2000000
primary_contig_416	2000000	3000000
primary_contig_416	3000000	3187377
primary_contig_417	0	393124
primary_contig_418	0	32689
primary_contig_419	0	35863
primary_contig_420	0	1000000
primary_contig_420	1000000	2000000
primary_contig_420	2000000	3000000
primary_contig_420	3000000	4000000
primary_contig_420	4000000	5000000
primary_contig_420	5000000	6000000
primary_contig_420	6000000	7000000
primary_contig_420	7000000	8000000
primary_contig_420	8000000	8755245
primary_contig_421	0	1000000
primary_contig_421	1000000	2000000
primary_contig_421	2000000	3000000
primary_contig_421	3000000	4000000
primary_contig_421	4000000	5000000
primary_contig_421	5000000	6000000
primary_contig_421	6000000	7000000
primary_contig_421	7000000	7048154
primary_contig_422	0	31996
primary_contig_423	0	1000000
primary_contig_423	1000000	2000000
primary_contig_423	2000000	3000000
primary_contig_423	3000000	4000000
primary_contig_423	4000000	5000000
primary_contig_423	5000000	5428880
primary_contig_424	0	1000000
primary_contig_424	1000000	2000000
primary_contig_424	2000000	3000000
primary_contig_424	3000000	4000000
primary_contig_424	4000000	5000000
primary_contig_424	5000000	6000000
primary_contig_424	6000000	7000000
primary_contig_424	7000000	8000000
primary_contig_424	8000000	9000000
primary_contig_424	9000000	10000000
primary_contig_424	10000000	11000000
primary_contig_424	11000000	11885986
primary_contig_425	0	358496
primary_contig_426	0	36187
primary_contig_427	0	22477
primary_contig_428	0	35451
primary_contig_429	0	39880
primary_contig_430	0	495020
primary_contig_431	0	104191
primary_contig_432	0	38468
primary_contig_433	0	1000000
primary_contig_433	1000000	1508875
primary_contig_434	0	273076
primary_contig_435	0	68336
primary_contig_436	0	27198
primary_contig_437	0	1000000
primary_contig_437	1000000	2000000
primary_contig_437	2000000	3000000
primary_contig_437	3000000	4000000
primary_contig_437	4000000	4067903
primary_contig_438	0	35896
primary_contig_439	0	70217
primary_contig_440	0	225434
primary_contig_441	0	38935
primary_contig_442	0	555157
primary_contig_443	0	83374
primary_contig_444	0	66024
primary_contig_445	0	26447
primary_contig_446	0	493846
primary_contig_447	0	88485
primary_contig_448	0	88236
primary_contig_449	0	37994
primary_contig_450	0	1000000
primary_contig_450	1000000	2000000
primary_contig_450	2000000	3000000
primary_contig_450	3000000	4000000
primary_contig_450	4000000	5000000
primary_contig_450	5000000	5649238
primary_contig_451	0	464452
primary_contig_452	0	55180
primary_contig_453	0	1000000
primary_contig_453	1000000	2000000
primary_contig_453	2000000	3000000
primary_contig_453	3000000	4000000
primary_contig_453	4000000	4430113
primary_contig_454	0	86928
primary_contig_455	0	51081
primary_contig_456	0	88410
primary_contig_457	0	54161
primary_contig_458	0	1000000
primary_contig_458	1000000	2000000
primary_contig_458	2000000	3000000
primary_contig_458	3000000	3469401
primary_contig_459	0	36608
primary_contig_460	0	186321
primary_contig_461	0	100580
primary_contig_462	0	38631
primary_contig_463	0	28059
primary_contig_464	0	93112
primary_contig_465	0	34950
primary_contig_466	0	1000000
primary_contig_466	1000000	2000000
primary_contig_466	2000000	3000000
primary_contig_466	3000000	4000000
primary_contig_466	4000000	5000000
primary_contig_466	5000000	6000000
primary_contig_466	6000000	6383607
primary_contig_467	0	1000000
primary_contig_467	1000000	2000000
primary_contig_467	2000000	3000000
primary_contig_467	3000000	3959308
primary_contig_468	0	1000000
primary_contig_468	1000000	2000000
primary_contig_468	2000000	3000000
primary_contig_468	3000000	4000000
primary_contig_468	4000000	5000000
primary_contig_468	5000000	5474857
primary_contig_469	0	1000000
primary_contig_469	1000000	1126577
primary_contig_470	0	34707
primary_contig_471	0	31646
primary_contig_472	0	1000000
primary_contig_472	1000000	2000000
primary_contig_472	2000000	3000000
primary_contig_472	3000000	3048011
primary_contig_473	0	62482
primary_contig_474	0	1000000
primary_contig_474	1000000	2000000
primary_contig_474	2000000	3000000
primary_contig_474	3000000	3678013
primary_contig_475	0	629293
primary_contig_476	0	57376
primary_contig_477	0	62813
primary_contig_478	0	66438
primary_contig_479	0	100738
primary_contig_480	0	32910
primary_contig_481	0	1000000
primary_contig_481	1000000	2000000
primary_contig_481	2000000	3000000
primary_contig_481	3000000	4000000
primary_contig_481	4000000	5000000
primary_contig_481	5000000	5430135
primary_contig_482	0	146627
primary_contig_483	0	1000000
primary_contig_483	1000000	2000000
primary_contig_483	2000000	3000000
primary_contig_483	3000000	3515058
primary_contig_484	0	54989
primary_contig_485	0	1000000
primary_contig_485	1000000	2000000
primary_contig_485	2000000	3000000
primary_contig_485	3000000	4000000
primary_contig_485	4000000	5000000
primary_contig_485	5000000	6000000
primary_contig_485	6000000	7000000
primary_contig_485	7000000	8000000
primary_contig_485	8000000	8651791
primary_contig_486	0	160716
primary_contig_487	0	69249
primary_contig_488	0	60420
primary_contig_489	0	24241
primary_contig_490	0	743280
primary_contig_491	0	22579
primary_contig_492	0	38397
primary_contig_493	0	1000000
primary_contig_493	1000000	2000000
primary_contig_493	2000000	3000000
primary_contig_493	3000000	4000000
primary_contig_493	4000000	5000000
primary_contig_493	5000000	6000000
primary_contig_493	6000000	7000000
primary_contig_493	7000000	7440759
primary_contig_494	0	38955
primary_contig_495	0	93207
primary_contig_496	0	1000000
primary_contig_496	1000000	2000000
primary_contig_496	2000000	2941395
primary_contig_497	0	878917
primary_contig_498	0	52658
primary_contig_499	0	46890
primary_contig_500	0	1000000
primary_contig_500	1000000	2000000
primary_contig_500	2000000	3000000
primary_contig_500	3000000	4000000
primary_contig_500	4000000	4485888
primary_contig_501	0	1000000
primary_contig_501	1000000	2000000
primary_contig_501	2000000	3000000
primary_contig_501	3000000	3824111
primary_contig_502	0	1000000
primary_contig_502	1000000	1762089
primary_contig_503	0	1000000
primary_contig_503	1000000	2000000
primary_contig_503	2000000	3000000
primary_contig_503	3000000	4000000
primary_contig_503	4000000	5000000
primary_contig_503	5000000	6000000
primary_contig_503	6000000	7000000
primary_contig_503	7000000	8000000
primary_contig_503	8000000	9000000
primary_contig_503	9000000	10000000
primary_contig_503	10000000	11000000
primary_contig_503	11000000	12000000
primary_contig_503	12000000	12394892
primary_contig_504	0	35839
primary_contig_505	0	85459
primary_contig_506	0	82269
primary_contig_507	0	179482
primary_contig_508	0	1000000
primary_contig_508	1000000	2000000
primary_contig_508	2000000	3000000
primary_contig_508	3000000	4000000
primary_contig_508	4000000	5000000
primary_contig_508	5000000	6000000
primary_contig_508	6000000	7000000
primary_contig_508	7000000	8000000
primary_contig_508	8000000	8057858
primary_contig_509	0	41395
primary_contig_510	0	33774
primary_contig_511	0	1000000
primary_contig_511	1000000	1766922
primary_contig_512	0	28383
primary_contig_513	0	605407
primary_contig_514	0	1000000
primary_contig_514	1000000	1630447
primary_contig_515	0	1000000
primary_contig_515	1000000	1925468
primary_contig_516	0	1000000
primary_contig_516	1000000	1290189
primary_contig_517	0	1000000
primary_contig_517	1000000	2000000
primary_contig_517	2000000	3000000
primary_contig_517	3000000	4000000
primary_contig_517	4000000	5000000
primary_contig_517	5000000	6000000
primary_contig_517	6000000	6071344
primary_contig_518	0	165160
primary_contig_519	0	278496
primary_contig_520	0	1000000
primary_contig_520	1000000	1091780
primary_contig_521	0	69763
primary_contig_522	0	43525
primary_contig_523	0	1000000
primary_contig_523	1000000	2000000
primary_contig_523	2000000	3000000
primary_contig_523	3000000	4000000
primary_contig_523	4000000	4896505
primary_contig_524	0	56266
primary_contig_525	0	499719
primary_contig_526	0	1000000
primary_contig_526	1000000	2000000
primary_contig_526	2000000	3000000
primary_contig_526	3000000	4000000
primary_contig_526	4000000	4418440
primary_contig_527	0	436326
primary_contig_528	0	463970
primary_contig_529	0	1000000
primary_contig_529	1000000	2000000
primary_contig_529	2000000	2533604
primary_contig_530	0	202424
primary_contig_531	0	210220
primary_contig_532	0	44540
primary_contig_533	0	168725
primary_contig_534	0	27322
primary_contig_535	0	53944
primary_contig_536	0	265769
primary_contig_537	0	89431
primary_contig_538	0	56427
primary_contig_539	0	39832
primary_contig_540	0	45466
primary_contig_541	0	1000000
primary_contig_541	1000000	2000000
primary_contig_541	2000000	3000000
primary_contig_541	3000000	3466410
primary_contig_542	0	1000000
primary_contig_542	1000000	2000000
primary_contig_542	2000000	3000000
primary_contig_542	3000000	4000000
primary_contig_542	4000000	5000000
primary_contig_542	5000000	6000000
primary_contig_542	6000000	7000000
primary_contig_542	7000000	7918315
primary_contig_543	0	151677
primary_contig_544	0	1000000
primary_contig_544	1000000	2000000
primary_contig_544	2000000	3000000
primary_contig_544	3000000	4000000
primary_contig_544	4000000	4011727
primary_contig_545	0	30761
primary_contig_546	0	86065
primary_contig_547	0	118978
primary_contig_548	0	23194
primary_contig_549	0	35569
primary_contig_550	0	1000000
primary_contig_550	1000000	2000000
primary_contig_550	2000000	3000000
primary_contig_550	3000000	3322014
primary_contig_551	0	1000000
primary_contig_551	1000000	2000000
primary_contig_551	2000000	3000000
primary_contig_551	3000000	4000000
primary_contig_551	4000000	5000000
primary_contig_551	5000000	5704554
primary_contig_552	0	65718
primary_contig_553	0	43428
primary_contig_554	0	318738
primary_contig_555	0	427786
primary_contig_556	0	98733
primary_contig_557	0	159357
primary_contig_558	0	34342
primary_contig_559	0	35717
primary_contig_560	0	51376
primary_contig_561	0	80599
primary_contig_562	0	1000000
primary_contig_562	1000000	2000000
primary_contig_562	2000000	3000000
primary_contig_562	3000000	4000000
primary_contig_562	4000000	4688297
primary_contig_563	0	100346
primary_contig_564	0	30908
primary_contig_565	0	86245
primary_contig_566	0	73187
primary_contig_567	0	37617
primary_contig_568	0	32709
primary_contig_569	0	1000000
primary_contig_569	1000000	2000000
primary_contig_569	2000000	3000000
primary_contig_569	3000000	4000000
primary_contig_569	4000000	5000000
primary_contig_569	5000000	5898365
primary_contig_570	0	1000000
primary_contig_570	1000000	2000000
primary_contig_570	2000000	2288500
primary_contig_571	0	104517
primary_contig_572	0	81088
primary_contig_573	0	29211
primary_contig_574	0	76153
primary_contig_575	0	64415
primary_contig_576	0	22870
primary_contig_577	0	712636
primary_contig_578	0	47739
primary_contig_579	0	1000000
primary_contig_579	1000000	2000000
primary_contig_579	2000000	3000000
primary_contig_579	3000000	4000000
primary_contig_579	4000000	5000000
primary_contig_579	5000000	6000000
primary_contig_579	6000000	6118942
primary_contig_580	0	57273
primary_contig_581	0	37542
primary_contig_582	0	68100
primary_contig_583	0	65998
primary_contig_584	0	1000000
primary_contig_584	1000000	1190035
primary_contig_585	0	153656
primary_contig_586	0	27385
primary_contig_587	0	64228
primary_contig_588	0	47510
primary_contig_589	0	100838
primary_contig_590	0	144338
primary_contig_591	0	46119
primary_contig_592	0	66392
primary_contig_593	0	56393
primary_contig_594	0	36581
primary_contig_595	0	734028
primary_contig_596	0	719305
primary_contig_597	0	46163
primary_contig_598	0	51255
primary_contig_599	0	31789
primary_contig_600	0	49574
primary_contig_601	0	60135
primary_contig_602	0	28791
primary_contig_603	0	22063
primary_contig_604	0	816538
primary_contig_605	0	71145
primary_contig_606	0	1000000
primary_contig_606	1000000	2000000
primary_contig_606	2000000	3000000
primary_contig_606	3000000	3123423
primary_contig_607	0	47703
primary_contig_608	0	510140
primary_contig_609	0	31394
primary_contig_610	0	95286
primary_contig_611	0	1000000
primary_contig_611	1000000	2000000
primary_contig_611	2000000	3000000
primary_contig_611	3000000	4000000
primary_contig_611	4000000	5000000
primary_contig_611	5000000	6000000
primary_contig_611	6000000	7000000
primary_contig_611	7000000	8000000
primary_contig_611	8000000	9000000
primary_contig_611	9000000	10000000
primary_contig_611	10000000	11000000
primary_contig_611	11000000	12000000
primary_contig_611	12000000	13000000
primary_contig_611	13000000	14000000
primary_contig_611	14000000	15000000
primary_contig_611	15000000	16000000
primary_contig_611	16000000	17000000
primary_contig_611	17000000	18000000
primary_contig_611	18000000	19000000
primary_contig_611	19000000	19833246
primary_contig_612	0	72333
primary_contig_613	0	1000000
primary_contig_613	1000000	1037781
primary_contig_614	0	78600
primary_contig_615	0	112408
primary_contig_616	0	1000000
primary_contig_616	1000000	1928745
primary_contig_617	0	1000000
primary_contig_617	1000000	2000000
primary_contig_617	2000000	2930528
primary_contig_618	0	116784
primary_contig_619	0	68637
primary_contig_620	0	1000000
primary_contig_620	1000000	2000000
primary_contig_620	2000000	2423567
primary_contig_621	0	1000000
primary_contig_621	1000000	1622226
primary_contig_622	0	24640
primary_contig_623	0	1000000
primary_contig_623	1000000	2000000
primary_contig_623	2000000	3000000
primary_contig_623	3000000	4000000
primary_contig_623	4000000	5000000
primary_contig_623	5000000	6000000
primary_contig_623	6000000	7000000
primary_contig_623	7000000	8000000
primary_contig_623	8000000	9000000
primary_contig_623	9000000	10000000
primary_contig_623	10000000	11000000
primary_contig_623	11000000	11014610
primary_contig_624	0	69290
primary_contig_625	0	109763
primary_contig_626	0	99753
primary_contig_627	0	30946
primary_contig_628	0	29792
primary_contig_629	0	28602
primary_contig_630	0	1000000
primary_contig_630	1000000	2000000
primary_contig_630	2000000	2226303
primary_contig_631	0	63272
primary_contig_632	0	94738
primary_contig_633	0	1000000
primary_contig_633	1000000	2000000
primary_contig_633	2000000	3000000
primary_contig_633	3000000	4000000
primary_contig_633	4000000	5000000
primary_contig_633	5000000	5662875
primary_contig_634	0	24308
primary_contig_635	0	1000000
primary_contig_635	1000000	2000000
primary_contig_635	2000000	3000000
primary_contig_635	3000000	4000000
primary_contig_635	4000000	5000000
primary_contig_635	5000000	6000000
primary_contig_635	6000000	7000000
primary_contig_635	7000000	8000000
primary_contig_635	8000000	9000000
primary_contig_635	9000000	10000000
primary_contig_635	10000000	11000000
primary_contig_635	11000000	12000000
primary_contig_635	12000000	13000000
primary_contig_635	13000000	14000000
primary_contig_635	14000000	15000000
primary_contig_635	15000000	16000000
primary_contig_635	16000000	17000000
primary_contig_635	17000000	18000000
primary_contig_635	18000000	19000000
primary_contig_635	19000000	20000000
primary_contig_635	20000000	21000000
primary_contig_635	21000000	22000000
primary_contig_635	22000000	23000000
primary_contig_635	23000000	24000000
primary_contig_635	24000000	25000000
primary_contig_635	25000000	26000000
primary_contig_635	26000000	27000000
primary_contig_635	27000000	28000000
primary_contig_635	28000000	29000000
primary_contig_635	29000000	30000000
primary_contig_635	30000000	31000000
primary_contig_635	31000000	31534648
primary_contig_636	0	30353
primary_contig_637	0	45102
primary_contig_638	0	1000000
primary_contig_638	1000000	1246235
primary_contig_639	0	1000000
primary_contig_639	1000000	2000000
primary_contig_639	2000000	3000000
primary_contig_639	3000000	3586060
primary_contig_640	0	905087
primary_contig_641	0	1000000
primary_contig_641	1000000	1743716
primary_contig_642	0	33422
primary_contig_643	0	102727
primary_contig_644	0	1000000
primary_contig_644	1000000	2000000
primary_contig_644	2000000	2046459
primary_contig_645	0	238906
primary_contig_646	0	1000000
primary_contig_646	1000000	2000000
primary_contig_646	2000000	3000000
primary_contig_646	3000000	4000000
primary_contig_646	4000000	5000000
primary_contig_646	5000000	6000000
primary_contig_646	6000000	7000000
primary_contig_646	7000000	8000000
primary_contig_646	8000000	9000000
primary_contig_646	9000000	9748706
primary_contig_647	0	1000000
primary_contig_647	1000000	2000000
primary_contig_647	2000000	2146709
primary_contig_648	0	984317
primary_contig_649	0	35701
primary_contig_650	0	930980
primary_contig_651	0	889854
primary_contig_652	0	1000000
primary_contig_652	1000000	2000000
primary_contig_652	2000000	2275779
primary_contig_653	0	52178
primary_contig_654	0	25587
primary_contig_655	0	22754
primary_contig_656	0	46702
primary_contig_657	0	1000000
primary_contig_657	1000000	2000000
primary_contig_657	2000000	2528273
primary_contig_658	0	403062
primary_contig_659	0	124233
primary_contig_660	0	1000000
primary_contig_660	1000000	2000000
primary_contig_660	2000000	3000000
primary_contig_660	3000000	4000000
primary_contig_660	4000000	5000000
primary_contig_660	5000000	6000000
primary_contig_660	6000000	7000000
primary_contig_660	7000000	8000000
primary_contig_660	8000000	8993117
primary_contig_661	0	78195
primary_contig_662	0	26704
primary_contig_663	0	53036
primary_contig_664	0	61653
primary_contig_665	0	753525
primary_contig_666	0	1000000
primary_contig_666	1000000	2000000
primary_contig_666	2000000	3000000
primary_contig_666	3000000	3428553
primary_contig_667	0	670155
primary_contig_668	0	264649
primary_contig_669	0	90922
primary_contig_670	0	111531
