# Supplementary material for: Discovery and population genomics of structural variation in a songbird genus
Source: Nat Commun. 2020 Jul 7;11:3403. doi: 10.1038/s41467-020-17195-4 (PMC7341801; doi:10.1038/s41467-020-17195-4)
Supplement: Supplementary file 6 — Source Data file [file 41467_2020_17195_MOESM6_ESM.zip › source_files/CH_genomefile.txt]

ID	length
primary_contig_1	13408971
primary_contig_2	122679
primary_contig_3	103803
primary_contig_4	121327
primary_contig_5	6564037
primary_contig_6	165950
primary_contig_7	55897
primary_contig_8	138768
primary_contig_9	616414
primary_contig_10	149201
primary_contig_11	51482
primary_contig_12	14789023
primary_contig_13	24716
primary_contig_14	74214
primary_contig_15	86455
primary_contig_16	1344059
primary_contig_17	336156
primary_contig_18	52712
primary_contig_19	98903
primary_contig_20	35347
primary_contig_21	10210120
primary_contig_22	47889
primary_contig_23	106742
primary_contig_24	46632
primary_contig_25	28185787
primary_contig_26	27984
primary_contig_27	67494
primary_contig_28	3647949
primary_contig_29	92272
primary_contig_30	38392
primary_contig_31	315492
primary_contig_32	20956
primary_contig_33	39149
primary_contig_34	1840365
primary_contig_35	1996223
primary_contig_36	28233
primary_contig_37	48584
primary_contig_38	165812
primary_contig_39	52365
primary_contig_40	48961
primary_contig_41	48704
primary_contig_42	459753
primary_contig_43	8562945
primary_contig_44	27780
primary_contig_45	70991
primary_contig_46	50030
primary_contig_47	69165
primary_contig_48	208218
primary_contig_49	3637215
primary_contig_50	39117
primary_contig_51	28699
primary_contig_52	51410
primary_contig_53	65922
primary_contig_54	41839
primary_contig_55	318202
primary_contig_56	53894
primary_contig_57	6872043
primary_contig_58	44628
primary_contig_59	8518453
primary_contig_60	1787656
primary_contig_61	25760
primary_contig_62	11139310
primary_contig_63	12922305
primary_contig_64	2732696
primary_contig_65	11262762
primary_contig_66	40899
primary_contig_67	50542
primary_contig_68	94488
primary_contig_69	3032980
primary_contig_70	67899
primary_contig_71	58028
primary_contig_72	2452380
primary_contig_73	52189
primary_contig_74	224264
primary_contig_75	8085292
primary_contig_76	738598
primary_contig_77	3188620
primary_contig_78	20702
primary_contig_79	29514
primary_contig_80	24640
primary_contig_81	9233365
primary_contig_82	499827
primary_contig_83	2134892
primary_contig_84	6691049
primary_contig_85	1632024
primary_contig_86	65330
primary_contig_87	32148
primary_contig_88	38780
primary_contig_89	81933
primary_contig_90	88672
primary_contig_91	212380
primary_contig_92	7858843
primary_contig_93	82577
primary_contig_94	62528
primary_contig_95	146965
primary_contig_96	124968
primary_contig_97	186777
primary_contig_98	2065422
primary_contig_99	37313
primary_contig_100	2555324
primary_contig_101	36847
primary_contig_102	69661
primary_contig_103	735406
primary_contig_104	266655
primary_contig_105	29522
primary_contig_106	47216
primary_contig_107	294916
primary_contig_108	124292
primary_contig_109	78380
primary_contig_110	51885
primary_contig_111	490970
primary_contig_112	117510
primary_contig_113	51165
primary_contig_114	60696
primary_contig_115	72970
primary_contig_116	1503850
primary_contig_117	120273
primary_contig_118	9055633
primary_contig_119	43881
primary_contig_120	2215932
primary_contig_121	50137
primary_contig_122	49800
primary_contig_123	161463
primary_contig_124	15695347
primary_contig_125	69838
primary_contig_126	80159
primary_contig_127	46723
primary_contig_128	77492
primary_contig_129	16910543
primary_contig_130	70666
primary_contig_131	114916
primary_contig_132	45113
primary_contig_133	44736
primary_contig_134	5708098
primary_contig_135	711133
primary_contig_136	47595
primary_contig_137	37672
primary_contig_138	57920
primary_contig_139	7737654
primary_contig_140	74652
primary_contig_141	48779
primary_contig_142	251807
primary_contig_143	50949
primary_contig_144	176707
primary_contig_145	53637
primary_contig_146	29033
primary_contig_147	297017
primary_contig_148	70741
primary_contig_149	84076
primary_contig_150	7841786
primary_contig_151	230851
primary_contig_152	86376
primary_contig_153	2122245
primary_contig_154	45144
primary_contig_155	325145
primary_contig_156	2671368
primary_contig_157	164014
primary_contig_158	156284
primary_contig_159	26963
primary_contig_160	5937915
primary_contig_161	234069
primary_contig_162	48962
primary_contig_163	1068457
primary_contig_164	39961
primary_contig_165	684951
primary_contig_166	3830096
primary_contig_167	1683112
primary_contig_168	2641293
primary_contig_169	36485
primary_contig_170	2615919
primary_contig_171	2204260
primary_contig_172	53544
primary_contig_173	31310
primary_contig_174	2496039
primary_contig_175	24830
primary_contig_176	57158
primary_contig_177	1813211
primary_contig_178	46996
primary_contig_179	11916109
primary_contig_180	3284995
primary_contig_181	173776
primary_contig_182	4530643
primary_contig_183	504535
primary_contig_184	26397
primary_contig_185	138174
primary_contig_186	29053
primary_contig_187	63840
primary_contig_188	82375
primary_contig_189	28372
primary_contig_190	14427279
primary_contig_191	55040
primary_contig_192	5884551
primary_contig_193	40801
primary_contig_194	723687
primary_contig_195	119213
primary_contig_196	108686
primary_contig_197	2230190
primary_contig_198	2797609
primary_contig_199	6465809
primary_contig_200	82157
primary_contig_201	17951
primary_contig_202	78616
primary_contig_203	31866
primary_contig_204	114586
primary_contig_205	147767
primary_contig_206	81016
primary_contig_207	1940649
primary_contig_208	1962093
primary_contig_209	23607
primary_contig_210	140296
primary_contig_211	45398
primary_contig_212	3659090
primary_contig_213	49545
primary_contig_214	66835
primary_contig_215	91701
primary_contig_216	40832
primary_contig_217	28849
primary_contig_218	34037
primary_contig_219	205640
primary_contig_220	42753
primary_contig_221	29754
primary_contig_222	375661
primary_contig_223	39931
primary_contig_224	1098824
primary_contig_225	48588
primary_contig_226	1874496
primary_contig_227	30609
primary_contig_228	42487
primary_contig_229	29459
primary_contig_230	77036
primary_contig_231	418011
primary_contig_232	77182
primary_contig_233	47406
primary_contig_234	28576
primary_contig_235	143650
primary_contig_236	30658
primary_contig_237	63568
primary_contig_238	19027455
primary_contig_239	61828
primary_contig_240	66668
primary_contig_241	60090
primary_contig_242	39895
primary_contig_243	1495520
primary_contig_244	2371283
primary_contig_245	22136
primary_contig_246	39461
primary_contig_247	4239083
primary_contig_248	78264
primary_contig_249	63116
primary_contig_250	22251
primary_contig_251	34406
primary_contig_252	79166
primary_contig_253	47685
primary_contig_254	92378
primary_contig_255	19424
primary_contig_256	8453672
primary_contig_257	100128
primary_contig_258	85539
primary_contig_259	10895127
primary_contig_260	33145
primary_contig_261	411357
primary_contig_262	6319495
primary_contig_263	134415
primary_contig_264	32806
primary_contig_265	7285234
primary_contig_266	20565
primary_contig_267	59593
primary_contig_268	89589
primary_contig_269	33436
primary_contig_270	34328
primary_contig_271	9081324
primary_contig_272	4751955
primary_contig_273	5120809
primary_contig_274	146990
primary_contig_275	155462
primary_contig_276	4292265
primary_contig_277	32749
primary_contig_278	42645
primary_contig_279	51991
primary_contig_280	4111305
primary_contig_281	51438
primary_contig_282	7903028
primary_contig_283	4023142
primary_contig_284	60662
primary_contig_285	232654
primary_contig_286	53782
primary_contig_287	153890
primary_contig_288	209462
primary_contig_289	53650
primary_contig_290	27649
primary_contig_291	2827461
primary_contig_292	55418
primary_contig_293	5359133
primary_contig_294	242812
primary_contig_295	75549
primary_contig_296	76164
primary_contig_297	30178
primary_contig_298	731110
primary_contig_299	50590
primary_contig_300	447332
primary_contig_301	57028
primary_contig_302	1969524
primary_contig_303	27082
primary_contig_304	3976593
primary_contig_305	58405
primary_contig_306	519318
primary_contig_307	31943
primary_contig_308	69588
primary_contig_309	70094
primary_contig_310	23009
primary_contig_311	52205
primary_contig_312	64651
primary_contig_313	74197
primary_contig_314	94465
primary_contig_315	1755496
primary_contig_316	23155
primary_contig_317	2952381
primary_contig_318	34995
primary_contig_319	35678
primary_contig_320	38496
primary_contig_321	2433907
primary_contig_322	69342
primary_contig_323	626475
primary_contig_324	82362
primary_contig_325	41578
primary_contig_326	3511944
primary_contig_327	584907
primary_contig_328	1023453
primary_contig_329	24536
primary_contig_330	59743
primary_contig_331	32167
primary_contig_332	41460
primary_contig_333	178105
primary_contig_334	7977353
primary_contig_335	67832
primary_contig_336	41046
primary_contig_337	64597
primary_contig_338	1617932
primary_contig_339	97074
primary_contig_340	12322767
primary_contig_341	97160
primary_contig_342	89437
primary_contig_343	2499837
primary_contig_344	1580368
primary_contig_345	44285
primary_contig_346	5750526
primary_contig_347	37760
primary_contig_348	121302
primary_contig_349	3114454
primary_contig_350	77386
primary_contig_351	26836
primary_contig_352	26501
primary_contig_353	78294
primary_contig_354	10603639
primary_contig_355	87830
primary_contig_356	20612
primary_contig_357	33333
primary_contig_358	25270
primary_contig_359	4693753
primary_contig_360	7640551
primary_contig_361	150716
primary_contig_362	108130
primary_contig_363	79965
primary_contig_364	7353396
primary_contig_365	28207
primary_contig_366	22693390
primary_contig_367	4443912
primary_contig_368	4476005
primary_contig_369	41301
primary_contig_370	21392
primary_contig_371	529850
primary_contig_372	47224
primary_contig_373	1929943
primary_contig_374	21250
primary_contig_375	24877297
primary_contig_376	61200
primary_contig_377	235044
primary_contig_378	52133
primary_contig_379	40246
primary_contig_380	34111
primary_contig_381	10741303
primary_contig_382	43724
primary_contig_383	80114
primary_contig_384	705726
primary_contig_385	108225
primary_contig_386	10285154
primary_contig_387	75914
primary_contig_388	49309
primary_contig_389	97008
primary_contig_390	85900
primary_contig_391	42125
primary_contig_392	348745
primary_contig_393	1639153
primary_contig_394	39311
primary_contig_395	7373076
primary_contig_396	1103016
primary_contig_397	8216393
primary_contig_398	505557
primary_contig_399	48714
primary_contig_400	4381519
primary_contig_401	52125
primary_contig_402	162072
primary_contig_403	68428
primary_contig_404	8941673
primary_contig_405	84112
primary_contig_406	487698
primary_contig_407	5316285
primary_contig_408	2598856
primary_contig_409	32274
primary_contig_410	21385
primary_contig_411	43379
primary_contig_412	31963
primary_contig_413	245111
primary_contig_414	1066389
primary_contig_415	6521793
primary_contig_416	3187377
primary_contig_417	393124
primary_contig_418	32689
primary_contig_419	35863
primary_contig_420	8755245
primary_contig_421	7048154
primary_contig_422	31996
primary_contig_423	5428880
primary_contig_424	11885986
primary_contig_425	358496
primary_contig_426	36187
primary_contig_427	22477
primary_contig_428	35451
primary_contig_429	39880
primary_contig_430	495020
primary_contig_431	104191
primary_contig_432	38468
primary_contig_433	1508875
primary_contig_434	273076
primary_contig_435	68336
primary_contig_436	27198
primary_contig_437	4067903
primary_contig_438	35896
primary_contig_439	70217
primary_contig_440	225434
primary_contig_441	38935
primary_contig_442	555157
primary_contig_443	83374
primary_contig_444	66024
primary_contig_445	26447
primary_contig_446	493846
primary_contig_447	88485
primary_contig_448	88236
primary_contig_449	37994
primary_contig_450	5649238
primary_contig_451	464452
primary_contig_452	55180
primary_contig_453	4430113
primary_contig_454	86928
primary_contig_455	51081
primary_contig_456	88410
primary_contig_457	54161
primary_contig_458	3469401
primary_contig_459	36608
primary_contig_460	186321
primary_contig_461	100580
primary_contig_462	38631
primary_contig_463	28059
primary_contig_464	93112
primary_contig_465	34950
primary_contig_466	6383607
primary_contig_467	3959308
primary_contig_468	5474857
primary_contig_469	1126577
primary_contig_470	34707
primary_contig_471	31646
primary_contig_472	3048011
primary_contig_473	62482
primary_contig_474	3678013
primary_contig_475	629293
primary_contig_476	57376
primary_contig_477	62813
primary_contig_478	66438
primary_contig_479	100738
primary_contig_480	32910
primary_contig_481	5430135
primary_contig_482	146627
primary_contig_483	3515058
primary_contig_484	54989
primary_contig_485	8651791
primary_contig_486	160716
primary_contig_487	69249
primary_contig_488	60420
primary_contig_489	24241
primary_contig_490	743280
primary_contig_491	22579
primary_contig_492	38397
primary_contig_493	7440759
primary_contig_494	38955
primary_contig_495	93207
primary_contig_496	2941395
primary_contig_497	878917
primary_contig_498	52658
primary_contig_499	46890
primary_contig_500	4485888
primary_contig_501	3824111
primary_contig_502	1762089
primary_contig_503	12394892
primary_contig_504	35839
primary_contig_505	85459
primary_contig_506	82269
primary_contig_507	179482
primary_contig_508	8057858
primary_contig_509	41395
primary_contig_510	33774
primary_contig_511	1766922
primary_contig_512	28383
primary_contig_513	605407
primary_contig_514	1630447
primary_contig_515	1925468
primary_contig_516	1290189
primary_contig_517	6071344
primary_contig_518	165160
primary_contig_519	278496
primary_contig_520	1091780
primary_contig_521	69763
primary_contig_522	43525
primary_contig_523	4896505
primary_contig_524	56266
primary_contig_525	499719
primary_contig_526	4418440
primary_contig_527	436326
primary_contig_528	463970
primary_contig_529	2533604
primary_contig_530	202424
primary_contig_531	210220
primary_contig_532	44540
primary_contig_533	168725
primary_contig_534	27322
primary_contig_535	53944
primary_contig_536	265769
primary_contig_537	89431
primary_contig_538	56427
primary_contig_539	39832
primary_contig_540	45466
primary_contig_541	3466410
primary_contig_542	7918315
primary_contig_543	151677
primary_contig_544	4011727
primary_contig_545	30761
primary_contig_546	86065
primary_contig_547	118978
primary_contig_548	23194
primary_contig_549	35569
primary_contig_550	3322014
primary_contig_551	5704554
primary_contig_552	65718
primary_contig_553	43428
primary_contig_554	318738
primary_contig_555	427786
primary_contig_556	98733
primary_contig_557	159357
primary_contig_558	34342
primary_contig_559	35717
primary_contig_560	51376
primary_contig_561	80599
primary_contig_562	4688297
primary_contig_563	100346
primary_contig_564	30908
primary_contig_565	86245
primary_contig_566	73187
primary_contig_567	37617
primary_contig_568	32709
primary_contig_569	5898365
primary_contig_570	2288500
primary_contig_571	104517
primary_contig_572	81088
primary_contig_573	29211
primary_contig_574	76153
primary_contig_575	64415
primary_contig_576	22870
primary_contig_577	712636
primary_contig_578	47739
primary_contig_579	6118942
primary_contig_580	57273
primary_contig_581	37542
primary_contig_582	68100
primary_contig_583	65998
primary_contig_584	1190035
primary_contig_585	153656
primary_contig_586	27385
primary_contig_587	64228
primary_contig_588	47510
primary_contig_589	100838
primary_contig_590	144338
primary_contig_591	46119
primary_contig_592	66392
primary_contig_593	56393
primary_contig_594	36581
primary_contig_595	734028
primary_contig_596	719305
primary_contig_597	46163
primary_contig_598	51255
primary_contig_599	31789
primary_contig_600	49574
primary_contig_601	60135
primary_contig_602	28791
primary_contig_603	22063
primary_contig_604	816538
primary_contig_605	71145
primary_contig_606	3123423
primary_contig_607	47703
primary_contig_608	510140
primary_contig_609	31394
primary_contig_610	95286
primary_contig_611	19833246
primary_contig_612	72333
primary_contig_613	1037781
primary_contig_614	78600
primary_contig_615	112408
primary_contig_616	1928745
primary_contig_617	2930528
primary_contig_618	116784
primary_contig_619	68637
primary_contig_620	2423567
primary_contig_621	1622226
primary_contig_622	24640
primary_contig_623	11014610
primary_contig_624	69290
primary_contig_625	109763
primary_contig_626	99753
primary_contig_627	30946
primary_contig_628	29792
primary_contig_629	28602
primary_contig_630	2226303
primary_contig_631	63272
primary_contig_632	94738
primary_contig_633	5662875
primary_contig_634	24308
primary_contig_635	31534648
primary_contig_636	30353
primary_contig_637	45102
primary_contig_638	1246235
primary_contig_639	3586060
primary_contig_640	905087
primary_contig_641	1743716
primary_contig_642	33422
primary_contig_643	102727
primary_contig_644	2046459
primary_contig_645	238906
primary_contig_646	9748706
primary_contig_647	2146709
primary_contig_648	984317
primary_contig_649	35701
primary_contig_650	930980
primary_contig_651	889854
primary_contig_652	2275779
primary_contig_653	52178
primary_contig_654	25587
primary_contig_655	22754
primary_contig_656	46702
primary_contig_657	2528273
primary_contig_658	403062
primary_contig_659	124233
primary_contig_660	8993117
primary_contig_661	78195
primary_contig_662	26704
primary_contig_663	53036
primary_contig_664	61653
primary_contig_665	753525
primary_contig_666	3428553
primary_contig_667	670155
primary_contig_668	264649
primary_contig_669	90922
primary_contig_670	111531
