# Supplementary material for: Discovery and population genomics of structural variation in a songbird genus
Source: Nat Commun. 2020 Jul 7;11:3403. doi: 10.1038/s41467-020-17195-4 (PMC7341801; doi:10.1038/s41467-020-17195-4)
Supplement: Supplementary file 6 — Source Data file [file 41467_2020_17195_MOESM6_ESM.zip › source_files/LR_SV_calls_fst.table]

SV_ID	chr	pos	type	len	fst_AC.DJD	fst_AC.JD	fst_CC.AC	fst_CC.CCE	fst_CC.DJD	fst_CCE.AC	fst_CCE.DJD	fst_CCE.JD	fst_CC.JD	fst_HC.AC	fst_HC.CC	fst_HC.CCE	fst_HC.DJD	fst_HC.JD	fst_JD.DJD	fst_pied.black	fst_pied_crow.black_crow
Sc8eucV_10_HRSCAF_100__chr15/10019309	Sc8eucV_10_HRSCAF_100__chr15	10019309	INS	102	0.75431	0.837772	NA	NA	0.892652	NA	0.868687	0.899188	0.914867	NA	NA	NA	0.90158	0.920986	-0.128487	-0.0635681	NA
Sc8eucV_10_HRSCAF_100__chr15/10043613	Sc8eucV_10_HRSCAF_100__chr15	10043613	INS	61	0.75431	0.694656	NA	NA	0.892652	NA	0.868687	0.799357	0.827606	NA	NA	NA	0.90158	0.83888	-0.133374	-0.0588743	NA
Sc8eucV_10_HRSCAF_100__chr15/10060186	Sc8eucV_10_HRSCAF_100__chr15	10060186	INS	79	0.136187	0.636364	-0.11316	-0.0770164	0.254998	-0.150485	0.190476	0.330091	0.268343	0.733333	0.351229	0.431285	0.90158	NA	0.852002	-0.0162596	0.323348
Sc8eucV_10_HRSCAF_100__chr15/10133398	Sc8eucV_10_HRSCAF_100__chr15	10133398	INS	64	-0.231214	-0.403907	0.871842	NA	0.892652	0.840426	0.868687	0.773585	0.809069	0.883248	NA	NA	0.90158	0.822835	-0.282803	-0.0559151	0.00355192
Sc8eucV_10_HRSCAF_100__chr15/10181937	Sc8eucV_10_HRSCAF_100__chr15	10181937	DEL	-55	0.75431	0.837772	NA	NA	0.892652	NA	0.868687	0.899188	0.914867	NA	NA	NA	0.90158	0.920986	-0.128487	-0.0635681	NA
Sc8eucV_10_HRSCAF_100__chr15/10209978	Sc8eucV_10_HRSCAF_100__chr15	10209978	DEL	-1376	NA	NA	0.389575	-0.0766656	0.447102	0.622642	0.680851	0.75	0.517045	0.620984	-0.0349521	-0.14295	0.654598	0.70015	NA	-0.0251031	-0.00430223
Sc8eucV_10_HRSCAF_100__chr15/10222884	Sc8eucV_10_HRSCAF_100__chr15	10222884	INS	471	1	1	NA	NA	1	NA	1	1	1	NA	NA	NA	1	1	NA	-0.0696488	NA
Sc8eucV_10_HRSCAF_100__chr15/1023866	Sc8eucV_10_HRSCAF_100__chr15	1023866	INS	121	0.555556	0.636364	-0.109429	0.235619	0.419622	0.170213	0.0188679	0.0792358	0.477498	-0.102653	0.00942011	0.0523281	0.224427	0.281791	NA	-0.0339933	-0.0387651
Sc8eucV_10_HRSCAF_100__chr15/1023883	Sc8eucV_10_HRSCAF_100__chr15	1023883	DEL	-64	0.561358	0.475839	NA	NA	0.773106	NA	0.731544	0.60862	0.650543	-0.1449	-0.00701899	-0.0252343	0.637217	0.534179	-0.0600079	-0.0270176	0.0345918
Sc8eucV_10_HRSCAF_100__chr15/10281243	Sc8eucV_10_HRSCAF_100__chr15	10281243	INS	216	-0.2	NA	0.331695	-0.0486594	-0.0632273	0.318182	-0.111111	0.439433	0.422383	0.0213592	-0.00743332	-0.0303556	-0.229075	0.183468	0.189189	-0.0413132	-0.0233881
Sc8eucV_10_HRSCAF_100__chr15/10303999	Sc8eucV_10_HRSCAF_100__chr15	10303999	INS	53	0.561358	0.475839	NA	NA	0.773106	NA	0.731544	0.60862	0.650543	NA	NA	NA	0.789298	0.668194	-0.0600079	-0.0428731	NA
Sc8eucV_10_HRSCAF_100__chr15/10322146	Sc8eucV_10_HRSCAF_100__chr15	10322146	DEL	-117	0.204082	NA	NA	NA	0.589177	NA	0.519231	NA	NA	NA	NA	NA	0.616541	NA	0.472843	0.117431	NA
Sc8eucV_10_HRSCAF_100__chr15/10329590	Sc8eucV_10_HRSCAF_100__chr15	10329590	INS	1302	-0.2	NA	NA	NA	0.342466	NA	0.25	NA	NA	NA	NA	NA	0.37931	NA	0.189189	0.0493827	NA
Sc8eucV_10_HRSCAF_100__chr15/10356085	Sc8eucV_10_HRSCAF_100__chr15	10356085	INS	89	0.172414	0.411765	NA	NA	0.445087	NA	0.384615	0.52381	0.565217	NA	NA	NA	0.470588	0.583333	0.0256176	-0.02374	NA
Sc8eucV_10_HRSCAF_100__chr15/10365558	Sc8eucV_10_HRSCAF_100__chr15	10365558	DEL	-9592	NA	NA	NA	NA	NA	NA	NA	NA	NA	NA	NA	NA	NA	NA	NA	NA	NA
Sc8eucV_10_HRSCAF_100__chr15/10377309	Sc8eucV_10_HRSCAF_100__chr15	10377309	DEL	-62	NA	NA	-0.144077	-0.0199343	-0.0833081	NA	NA	NA	-0.0337857	NA	0.00784133	NA	NA	NA	NA	-0.0145937	-0.0200206
Sc8eucV_10_HRSCAF_100__chr15/10381221	Sc8eucV_10_HRSCAF_100__chr15	10381221	INS	1938	NA	NA	NA	NA	NA	NA	NA	NA	NA	NA	NA	NA	NA	NA	NA	NA	NA
Sc8eucV_10_HRSCAF_100__chr15/10387083	Sc8eucV_10_HRSCAF_100__chr15	10387083	INS	1368	-0.0961538	NA	NA	NA	0.189524	NA	0.133333	NA	NA	NA	NA	NA	0.213592	NA	0.0989399	0.0250142	NA
Sc8eucV_10_HRSCAF_100__chr15/10389342	Sc8eucV_10_HRSCAF_100__chr15	10389342	INS	75	-0.037594	-0.0366919	0.714286	NA	0.445087	0.666667	0.384615	0.60862	0.650543	0.733333	NA	NA	0.470588	0.668194	0.0718977	0.0090527	0.00767813
Sc8eucV_10_HRSCAF_100__chr15/10399461	Sc8eucV_10_HRSCAF_100__chr15	10399461	INS	71	0.454545	0.572681	NA	NA	0.625	NA	0.6	0.70178	0.721685	NA	NA	NA	0.666667	0.75422	0.0273038	-0.0359508	NA
Sc8eucV_10_HRSCAF_100__chr15/10408058	Sc8eucV_10_HRSCAF_100__chr15	10408058	DEL	-2255	1	1	NA	NA	1	NA	1	1	1	NA	NA	NA	1	1	NA	-0.0696488	NA
Sc8eucV_10_HRSCAF_100__chr15/10409800	Sc8eucV_10_HRSCAF_100__chr15	10409800	INS	76	0.666667	0.817792	0.871842	NA	NA	0.840426	NA	NA	NA	0.883248	NA	NA	NA	NA	NA	-0.00191206	0.00355192
Sc8eucV_10_HRSCAF_100__chr15/1041318	Sc8eucV_10_HRSCAF_100__chr15	1041318	DEL	-147	-0.21978	-0.14296	-0.149801	-0.00751733	-0.174163	-0.153846	-3.30618e-17	-0.0628571	-0.0539899	-0.110493	-0.063466	-0.0170184	-0.103226	-0.0497283	-0.0640732	-0.0176026	-0.0406438
Sc8eucV_10_HRSCAF_100__chr15/1041430	Sc8eucV_10_HRSCAF_100__chr15	1041430	INS	141	0.25	0.149965	-0.0427142	-0.0585346	-0.0575056	-0.268041	0.128713	0.0326313	-0.102362	0.155722	-0.0922591	0.0365568	-0.180328	-0.148644	-0.0640732	0.0265536	0.00976649
Sc8eucV_10_HRSCAF_100__chr15/10532222	Sc8eucV_10_HRSCAF_100__chr15	10532222	DEL	-653	1	1	NA	NA	1	NA	1	1	1	NA	NA	NA	1	1	NA	-0.0696488	NA
Sc8eucV_10_HRSCAF_100__chr15/10548594	Sc8eucV_10_HRSCAF_100__chr15	10548594	INS	2238	NA	-0.134904	NA	NA	NA	NA	NA	0.0201835	0.0518387	NA	NA	NA	NA	0.0651862	-0.0640732	-0.0145937	NA
Sc8eucV_10_HRSCAF_100__chr15/10561986	Sc8eucV_10_HRSCAF_100__chr15	10561986	INS	61	NA	NA	NA	NA	NA	NA	NA	NA	NA	-0.176326	0.0688688	0.0331126	-0.0740741	0.00906736	NA	0.117431	0.159054
Sc8eucV_10_HRSCAF_100__chr15/10626378	Sc8eucV_10_HRSCAF_100__chr15	10626378	DEL	-74	1	NA	NA	NA	1	NA	1	NA	NA	NA	NA	NA	1	NA	1	0.267442	NA
Sc8eucV_10_HRSCAF_100__chr15/10647255	Sc8eucV_10_HRSCAF_100__chr15	10647255	INS	59	NA	0.694656	NA	NA	NA	NA	NA	0.799357	0.827606	NA	NA	NA	NA	0.83888	0.73161	0.106681	NA
Sc8eucV_10_HRSCAF_100__chr15/10659171	Sc8eucV_10_HRSCAF_100__chr15	10659171	DEL	-107	-0.0961538	-0.134904	0.174614	0.00504627	0.00567949	0.466258	0.283019	0.432574	0.148802	-0.0735219	0.0228825	0.270469	-0.161009	-0.0589485	-0.128487	0.0223478	0.0641152
Sc8eucV_10_HRSCAF_100__chr15/10764288	Sc8eucV_10_HRSCAF_100__chr15	10764288	DEL	-59	0.172414	NA	NA	NA	0.445087	NA	0.384615	NA	NA	NA	NA	NA	0.470588	NA	0.347826	0.0831234	NA
Sc8eucV_10_HRSCAF_100__chr15/10773021	Sc8eucV_10_HRSCAF_100__chr15	10773021	INS	6976	0.172414	0.572681	NA	NA	0.445087	NA	0.384615	0.70178	0.738997	NA	NA	NA	0.470588	0.75422	0.165704	-0.0166415	NA
Sc8eucV_10_HRSCAF_100__chr15/10776009	Sc8eucV_10_HRSCAF_100__chr15	10776009	DEL	-6264	0	NA	0.891684	0.0789396	0.705673	0.625	0.318182	-0.0792079	0.194836	1	0.00784133	0.256798	0.883248	0.470588	NA	-0.0013836	0.157321
Sc8eucV_10_HRSCAF_100__chr15/10783144	Sc8eucV_10_HRSCAF_100__chr15	10783144	INS	299	NA	-0.134904	NA	NA	NA	NA	NA	0.0201835	0.0518387	NA	NA	NA	NA	0.0651862	-0.0640732	-0.0145937	NA
Sc8eucV_10_HRSCAF_100__chr15/1079783	Sc8eucV_10_HRSCAF_100__chr15	1079783	INS	200	NA	NA	NA	0.301674	NA	0.043956	0.128713	0.218427	NA	NA	NA	0.323777	NA	NA	NA	0.0299045	0.0399626
Sc8eucV_10_HRSCAF_100__chr15/10804975	Sc8eucV_10_HRSCAF_100__chr15	10804975	INS	2258	NA	NA	NA	NA	NA	NA	NA	NA	NA	NA	NA	NA	NA	NA	NA	NA	NA
Sc8eucV_10_HRSCAF_100__chr15/10816340	Sc8eucV_10_HRSCAF_100__chr15	10816340	DEL	-86	-0.0961538	NA	NA	0.0260074	0.189524	-0.14	-0.1	-0.0171073	NA	NA	NA	0.0367261	0.213592	NA	0.0989399	-0.0281485	-0.0200206
Sc8eucV_10_HRSCAF_100__chr15/10826534	Sc8eucV_10_HRSCAF_100__chr15	10826534	INS	2232	NA	NA	NA	0.0260074	NA	-0.14	-0.0740741	-0.0171073	NA	NA	NA	0.0367261	NA	NA	NA	-0.0145937	-0.0200206
Sc8eucV_10_HRSCAF_100__chr15/10827841	Sc8eucV_10_HRSCAF_100__chr15	10827841	DEL	-75	NA	NA	-0.0514286	0.182063	0.0672646	NA	NA	NA	0.16318	-0.178571	-0.0266216	0.0881057	-0.0255814	0.0721649	NA	-0.0260136	-0.0355489
Sc8eucV_10_HRSCAF_100__chr15/10832589	Sc8eucV_10_HRSCAF_100__chr15	10832589	DEL	-531	0.561358	-0.0595514	NA	NA	0.773106	NA	0.731544	0.204559	0.265158	NA	NA	NA	0.789298	0.290631	0.0869133	-0.00353903	NA
Sc8eucV_10_HRSCAF_100__chr15/10843673	Sc8eucV_10_HRSCAF_100__chr15	10843673	DEL	-14034	NA	NA	-0.144077	-0.0199343	-0.0833081	NA	NA	NA	-0.0337857	-0.1449	-0.0622523	-0.0252343	-0.0856031	-0.0381711	NA	-0.0281485	-0.0371612
Sc8eucV_10_HRSCAF_100__chr15/10846128	Sc8eucV_10_HRSCAF_100__chr15	10846128	INV	30607	1	NA	NA	NA	1	NA	1	NA	NA	NA	NA	NA	1	NA	1	0.189474	NA
Sc8eucV_10_HRSCAF_100__chr15/10849071	Sc8eucV_10_HRSCAF_100__chr15	10849071	INS	980	NA	-0.0595514	NA	NA	NA	NA	NA	0.204559	0.265158	-0.1449	-0.00701899	-0.0252343	NA	0.120891	NA	-0.0606927	0.0345918
Sc8eucV_10_HRSCAF_100__chr15/10855287	Sc8eucV_10_HRSCAF_100__chr15	10855287	DEL	-665	NA	0.694656	NA	NA	NA	NA	NA	0.799357	0.827606	NA	NA	NA	NA	0.83888	NA	0.0831459	NA
Sc8eucV_10_HRSCAF_100__chr15/10859447	Sc8eucV_10_HRSCAF_100__chr15	10859447	DEL	-10694	0.75431	1	NA	NA	0.892652	NA	0.868687	1	1	NA	NA	NA	0.90158	1	0.0989399	-0.0643221	NA
Sc8eucV_10_HRSCAF_100__chr15/10874025	Sc8eucV_10_HRSCAF_100__chr15	10874025	DEL	-116	NA	NA	NA	0.0260074	NA	-0.14	-0.0740741	-0.0171073	NA	NA	NA	0.0367261	NA	NA	NA	-0.0145937	-0.0200206
Sc8eucV_10_HRSCAF_100__chr15/10876720	Sc8eucV_10_HRSCAF_100__chr15	10876720	DEL	-2716	NA	-0.00766703	NA	NA	NA	NA	NA	0.149864	0.191485	NA	NA	NA	NA	0.209711	0.0559441	0.00595858	NA
Sc8eucV_10_HRSCAF_100__chr15/10879431	Sc8eucV_10_HRSCAF_100__chr15	10879431	DEL	-5332	0.131579	-0.0920526	0.042735	-0.0199343	-0.0833081	0.318182	NA	0.0201835	-0.0771739	0.424476	0.00784133	NA	NA	0.0651862	-0.0640732	0.0267192	0.00767813
Sc8eucV_10_HRSCAF_100__chr15/10936367	Sc8eucV_10_HRSCAF_100__chr15	10936367	INS	2862	-0.2	NA	NA	NA	0.342466	NA	0.25	NA	NA	NA	NA	NA	0.37931	NA	0.189189	0.0493827	NA
Sc8eucV_10_HRSCAF_100__chr15/1094120	Sc8eucV_10_HRSCAF_100__chr15	1094120	DEL	-62	0.204082	-0.134904	0.478531	0.0609047	-0.0598216	0.735751	0.113043	0.669384	0.408968	0.0213592	0.102719	0.33667	-0.131737	0.0258712	0.214373	-0.0114595	0.111457
Sc8eucV_10_HRSCAF_100__chr15/1094273	Sc8eucV_10_HRSCAF_100__chr15	1094273	INS	152	0.555556	0.636364	0.274831	-0.0648288	-0.0203327	0.369318	-0.0740741	-0.0171073	0.0303738	0.733333	0.0820124	0.0367261	NA	NA	NA	0.068878	0.0930533
Sc8eucV_10_HRSCAF_100__chr15/10972844	Sc8eucV_10_HRSCAF_100__chr15	10972844	DEL	-54	0.368421	0.125561	NA	NA	0.734807	NA	0.675676	0.276978	0.323167	-0.1449	-0.00701899	-0.0252343	0.603458	0.167376	0.0869133	0.039228	0.0345918
Sc8eucV_10_HRSCAF_100__chr15/10973002	Sc8eucV_10_HRSCAF_100__chr15	10973002	INS	64	0.131579	0.270386	-0.136612	0.0343807	0.112245	-0.0408163	-0.0740741	-0.0171073	0.16318	-0.255814	-0.0504451	-0.0807681	-0.0740741	0.00906736	NA	-0.0369958	-0.048221
Sc8eucV_10_HRSCAF_100__chr15/10985890	Sc8eucV_10_HRSCAF_100__chr15	10985890	INS	69	0.131579	0.270386	0.393586	NA	NA	0.318182	NA	NA	NA	0.424476	NA	NA	NA	NA	NA	-0.0145937	-0.0200206
Sc8eucV_10_HRSCAF_100__chr15/1098614	Sc8eucV_10_HRSCAF_100__chr15	1098614	INS	71	NA	-0.0595514	-0.144077	-0.0199343	-0.0833081	NA	NA	0.204559	0.0911984	NA	0.00784133	NA	NA	0.290631	0.0542698	0.0299045	-0.0200206
Sc8eucV_10_HRSCAF_100__chr15/10997753	Sc8eucV_10_HRSCAF_100__chr15	10997753	DEL	-647	1	0.694656	NA	NA	1	NA	1	0.799357	0.827606	NA	NA	NA	1	0.83888	0.0559441	-0.0523868	NA
Sc8eucV_10_HRSCAF_100__chr15/11032486	Sc8eucV_10_HRSCAF_100__chr15	11032486	INS	1276	NA	-0.134904	NA	NA	NA	NA	NA	0.0201835	0.0518387	NA	NA	NA	NA	0.0651862	-0.0640732	-0.0145937	NA
Sc8eucV_10_HRSCAF_100__chr15/11037453	Sc8eucV_10_HRSCAF_100__chr15	11037453	INS	573	0.172414	NA	NA	NA	0.445087	NA	0.384615	NA	NA	NA	NA	NA	0.470588	NA	0.347826	0.0831234	NA
Sc8eucV_10_HRSCAF_100__chr15/11037460	Sc8eucV_10_HRSCAF_100__chr15	11037460	INS	6584	NA	NA	NA	NA	NA	NA	NA	NA	NA	NA	NA	NA	NA	NA	NA	NA	NA
Sc8eucV_10_HRSCAF_100__chr15/11049189	Sc8eucV_10_HRSCAF_100__chr15	11049189	INS	691	0.172414	0.302885	NA	NA	0.445087	NA	0.384615	0.481299	0.532766	NA	NA	NA	0.470588	0.554455	-0.0625575	-0.0348925	NA
Sc8eucV_10_HRSCAF_100__chr15/11077837	Sc8eucV_10_HRSCAF_100__chr15	11077837	INS	110	0.454545	0.382562	NA	NA	0.647059	NA	0.6	0.573551	0.624304	NA	NA	NA	0.666667	0.645068	-0.105796	-0.0460129	NA
Sc8eucV_10_HRSCAF_100__chr15/11094629	Sc8eucV_10_HRSCAF_100__chr15	11094629	INS	1110	NA	NA	NA	0.0260074	NA	-0.14	-0.0740741	-0.0171073	NA	NA	NA	0.0367261	NA	NA	NA	-0.0145937	-0.0200206
Sc8eucV_10_HRSCAF_100__chr15/11144535	Sc8eucV_10_HRSCAF_100__chr15	11144535	INS	1325	NA	NA	NA	NA	NA	NA	NA	NA	NA	NA	NA	NA	NA	NA	NA	NA	NA
Sc8eucV_10_HRSCAF_100__chr15/11149438	Sc8eucV_10_HRSCAF_100__chr15	11149438	INS	58	NA	-0.290323	-0.16104	0.0556092	-0.0575056	NA	NA	0.04	-0.169191	-0.086118	-0.0612291	0.0309203	-0.0316206	-0.0929307	-0.132075	-0.0460634	-0.0614023
Sc8eucV_10_HRSCAF_100__chr15/11179116	Sc8eucV_10_HRSCAF_100__chr15	11179116	DEL	-630	0.131579	0.270386	0.393586	NA	NA	0.318182	NA	NA	NA	0.424476	NA	NA	NA	NA	NA	-0.0145937	-0.0200206
Sc8eucV_10_HRSCAF_100__chr15/11184622	Sc8eucV_10_HRSCAF_100__chr15	11184622	INS	77	NA	0.382562	NA	NA	NA	NA	NA	0.573551	0.624304	NA	NA	NA	NA	0.645068	0.453853	0.0663883	NA
Sc8eucV_10_HRSCAF_100__chr15/11186623	Sc8eucV_10_HRSCAF_100__chr15	11186623	DEL	-77	NA	NA	0.106422	-0.0810416	0.195524	0.170213	0.215686	0.275961	0.286064	0.0966123	-0.0668833	-0.0642674	0.153846	0.215818	NA	-0.0446067	-0.056502
Sc8eucV_10_HRSCAF_100__chr15/11186627	Sc8eucV_10_HRSCAF_100__chr15	11186627	INS	119	-0.0961538	0.475839	-0.00551268	-0.022416	-0.109672	-0.14	-0.1	0.440434	0.277887	0.0367893	-0.0455448	0.0103348	-0.0896092	0.230245	0.263067	-0.028036	-0.00147397
Sc8eucV_10_HRSCAF_100__chr15/11209144	Sc8eucV_10_HRSCAF_100__chr15	11209144	DEL	-71	-0.2	NA	NA	NA	0.342466	NA	0.25	NA	NA	NA	NA	NA	0.37931	NA	0.189189	0.0493827	NA
Sc8eucV_10_HRSCAF_100__chr15/11219350	Sc8eucV_10_HRSCAF_100__chr15	11219350	DEL	-58	1	0.694656	NA	NA	1	NA	1	0.799357	0.827606	NA	NA	NA	1	0.83888	0.0559441	-0.0523868	NA
Sc8eucV_10_HRSCAF_100__chr15/11229613	Sc8eucV_10_HRSCAF_100__chr15	11229613	DEL	-442	1	1	NA	NA	1	NA	1	1	1	NA	NA	NA	1	1	NA	-0.0696488	NA
Sc8eucV_10_HRSCAF_100__chr15/11258819	Sc8eucV_10_HRSCAF_100__chr15	11258819	DEL	-203	0.25	0.473684	-0.0427142	-0.0850566	0.700842	-0.078125	0.661765	0.176916	0.0295484	-0.0697426	-0.093618	-0.0834719	0.654598	0.0817329	1	0.0745162	-0.0613434
Sc8eucV_10_HRSCAF_100__chr15/11260950	Sc8eucV_10_HRSCAF_100__chr15	11260950	DEL	-111	0.0543478	0.0859482	-0.104643	-0.0702199	0.0235546	-0.32	-3.30618e-17	0.0543534	0.0433815	-0.136425	-0.0202723	-0.0834719	0.115254	0.131628	0	-0.0193164	-0.0309069
Sc8eucV_10_HRSCAF_100__chr15/11266178	Sc8eucV_10_HRSCAF_100__chr15	11266178	DEL	-57	-0.231214	0.270386	-0.138845	-0.0459577	-0.109672	-0.0920526	-0.128487	-1.12757e-16	0.0960118	0.0780676	0.0302017	-0.0675401	-0.0316206	-0.0381711	0.0989399	-0.0219194	0.0169767
Sc8eucV_10_HRSCAF_100__chr15/11266208	Sc8eucV_10_HRSCAF_100__chr15	11266208	INS	129	0.204082	0.125561	NA	NA	0.589177	NA	0.472843	0.25	0.323167	NA	NA	NA	0.616541	0.343501	-0.0640732	-0.0296031	NA
Sc8eucV_10_HRSCAF_100__chr15/11274548	Sc8eucV_10_HRSCAF_100__chr15	11274548	INS	556	NA	0.475839	NA	0.13416	NA	-0.0408163	0.0188679	0.297956	0.650543	NA	NA	0.149024	NA	0.668194	0.519393	0.124746	0.00767813
Sc8eucV_10_HRSCAF_100__chr15/11284124	Sc8eucV_10_HRSCAF_100__chr15	11284124	INS	106	NA	NA	NA	0.0513834	NA	-0.304348	-0.153846	-0.0344828	NA	NA	NA	0.0721649	NA	NA	NA	-0.0294118	-0.0404624
Sc8eucV_10_HRSCAF_100__chr15/1130337	Sc8eucV_10_HRSCAF_100__chr15	1130337	DEL	-159	0.742188	-0.190818	-0.0931677	-0.0648288	0.810764	-0.0408163	0.877637	0.25709	0.214876	-0.322883	-0.0208134	0.00035105	0.561901	-0.0351156	0.289277	0.0847459	0.0193786
Sc8eucV_10_HRSCAF_100__chr15/1130347	Sc8eucV_10_HRSCAF_100__chr15	1130347	INS	119	0.131579	0.270386	-0.0640635	-0.00751733	0.285721	-0.32	1.27739e-17	0.100663	0.345061	0.424476	0.425766	0.206862	NA	NA	NA	0.187442	0.256593
Sc8eucV_10_HRSCAF_100__chr15/11309765	Sc8eucV_10_HRSCAF_100__chr15	11309765	DEL	-685	1	1	NA	NA	1	NA	1	1	1	NA	NA	NA	1	1	NA	-0.064442	NA
Sc8eucV_10_HRSCAF_100__chr15/11313597	Sc8eucV_10_HRSCAF_100__chr15	11313597	DEL	-378	0.75431	0.837772	NA	NA	0.892652	NA	0.868687	0.899188	0.914867	NA	NA	NA	0.90158	0.920986	-0.128487	-0.0635681	NA
Sc8eucV_10_HRSCAF_100__chr15/11334245	Sc8eucV_10_HRSCAF_100__chr15	11334245	INS	931	0.368421	0.694656	NA	NA	0.734807	NA	0.675676	0.799357	0.827606	NA	NA	NA	0.756757	0.83888	-0.179775	-0.0608553	NA
Sc8eucV_10_HRSCAF_100__chr15/1134499	Sc8eucV_10_HRSCAF_100__chr15	1134499	INS	185	1	0.694656	NA	0.0260074	1	-0.14	0.860976	0.664083	0.827606	NA	NA	0.0367261	1	0.83888	-0.00766703	-0.0600818	-0.0200206
Sc8eucV_10_HRSCAF_100__chr15/11346255	Sc8eucV_10_HRSCAF_100__chr15	11346255	INS	401	NA	0.125561	NA	NA	NA	NA	NA	0.276978	0.323167	NA	NA	NA	NA	0.343501	0.180523	0.0267192	NA
Sc8eucV_10_HRSCAF_100__chr15/113504	Sc8eucV_10_HRSCAF_100__chr15	113504	INS	507	0.204082	0.302885	NA	NA	0.589177	NA	0.519231	0.481299	0.532766	NA	NA	NA	0.616541	0.554455	-0.179775	-0.0498808	NA
Sc8eucV_10_HRSCAF_100__chr15/11352002	Sc8eucV_10_HRSCAF_100__chr15	11352002	DEL	-5563	1	1	NA	NA	1	NA	1	1	1	NA	NA	NA	1	1	NA	-0.064442	NA
Sc8eucV_10_HRSCAF_100__chr15/11355936	Sc8eucV_10_HRSCAF_100__chr15	11355936	DEL	-55	NA	NA	NA	NA	NA	NA	NA	NA	NA	NA	NA	NA	NA	NA	NA	NA	NA
Sc8eucV_10_HRSCAF_100__chr15/11369903	Sc8eucV_10_HRSCAF_100__chr15	11369903	DEL	-584	NA	NA	0.275196	0.317642	0.348751	-0.14	-0.0740741	-0.0171073	0.430799	-0.086118	0.315981	-0.0666491	-0.0316206	0.0163413	NA	0.0265536	0.0401582
Sc8eucV_10_HRSCAF_100__chr15/11371035	Sc8eucV_10_HRSCAF_100__chr15	11371035	DEL	-183	-0.037594	-0.00420926	-0.0897297	0.0658713	0.12356	0.369318	0.533784	0.549505	0.196248	0.495512	0.146034	-0.0677093	0.637217	0.63605	-0.0943927	0.0140601	0.0788664
Sc8eucV_10_HRSCAF_100__chr15/11371627	Sc8eucV_10_HRSCAF_100__chr15	11371627	INS	159	-0.0961538	NA	NA	0.185082	0.189524	-0.108696	-0.197674	0.100663	NA	NA	NA	0.206862	0.213592	NA	0.0989399	-0.0431042	0.00355192
Sc8eucV_10_HRSCAF_100__chr15/11385288	Sc8eucV_10_HRSCAF_100__chr15	11385288	DEL	-468	-0.21978	0.0859482	-0.138845	-0.0650124	0.108486	-0.148438	0.113043	0.199129	0.175796	-0.136612	-0.038961	-0.0391632	0.0251027	0.0984493	-0.0893855	-0.0200701	-0.0252372
Sc8eucV_10_HRSCAF_100__chr15/11386479	Sc8eucV_10_HRSCAF_100__chr15	11386479	DEL	-164	NA	-0.00766703	-0.144077	-0.0199343	-0.0833081	NA	NA	0.149864	0.0167831	NA	0	NA	NA	0.191485	0.0559441	0.023225	-0.0248291
Sc8eucV_10_HRSCAF_100__chr15/11394420	Sc8eucV_10_HRSCAF_100__chr15	11394420	INS	61	0.561358	0.837772	NA	NA	0.773106	NA	0.731544	0.899188	0.914867	NA	NA	NA	0.789298	0.920986	0.0659034	-0.0523161	NA
Sc8eucV_10_HRSCAF_100__chr15/11407486	Sc8eucV_10_HRSCAF_100__chr15	11407486	DEL	-61	NA	0.382562	NA	NA	NA	NA	NA	0.573551	0.624304	NA	NA	NA	NA	0.645068	0.453853	0.0663883	NA
Sc8eucV_10_HRSCAF_100__chr15/11407533	Sc8eucV_10_HRSCAF_100__chr15	11407533	INS	89	0.25	0.473684	-0.203111	-0.0332681	0.479097	-0.078125	0.661765	0.713533	0.538243	-0.263314	0.0381041	0.164359	0.181818	0.253886	NA	0.041775	0.0887065
Sc8eucV_10_HRSCAF_100__chr15/11408815	Sc8eucV_10_HRSCAF_100__chr15	11408815	INS	99	-0.0961538	0.694656	-0.0759219	-0.0630737	-0.111955	-0.0408163	-0.130435	0.537794	0.611693	-0.1449	-0.0280377	0.00255363	-0.0316206	0.735752	0.511793	0.0772147	-0.0138228
Sc8eucV_10_HRSCAF_100__chr15/11408820	Sc8eucV_10_HRSCAF_100__chr15	11408820	DEL	-51	0.131579	0.270386	0.042735	-0.0199343	-0.0833081	0.318182	NA	NA	-0.0337857	-0.262371	0.127293	0.209989	0.103896	0.183468	NA	0.135074	0.191162
Sc8eucV_10_HRSCAF_100__chr15/11433318	Sc8eucV_10_HRSCAF_100__chr15	11433318	DEL	-381	1	1	NA	NA	1	NA	1	1	1	NA	NA	NA	1	1	NA	-0.0696488	NA
Sc8eucV_10_HRSCAF_100__chr15/11442141	Sc8eucV_10_HRSCAF_100__chr15	11442141	INS	220	-0.0796178	0.238845	0.393586	0.0260074	0.734807	-0.0408163	0.47619	0.549505	0.738997	0.424476	NA	0.0367261	0.756757	0.75422	-0.199608	-0.0456129	0.00767813
Sc8eucV_10_HRSCAF_100__chr15/11442256	Sc8eucV_10_HRSCAF_100__chr15	11442256	DEL	-194	NA	NA	NA	0.301674	NA	0.043956	0.128713	0.218427	NA	NA	NA	0.323777	NA	NA	NA	0.0299045	0.0399626
Sc8eucV_10_HRSCAF_100__chr15/11474947	Sc8eucV_10_HRSCAF_100__chr15	11474947	DEL	-182	NA	-0.00766703	NA	NA	NA	NA	NA	0.149864	0.171712	NA	NA	NA	NA	0.209711	0.0559441	0.00809717	NA
Sc8eucV_10_HRSCAF_100__chr15/11484417	Sc8eucV_10_HRSCAF_100__chr15	11484417	INS	143	-0.0961538	0.572681	-0.144077	-0.0199343	-0.0523125	NA	0.133333	0.70178	0.611785	NA	0.00784133	NA	0.213592	0.75422	0.374643	0.0475229	-0.0200206
Sc8eucV_10_HRSCAF_100__chr15/11513721	Sc8eucV_10_HRSCAF_100__chr15	11513721	DEL	-140	0.368421	0.302885	-0.144077	-0.0199343	0.569122	NA	0.675676	0.481299	0.374249	NA	0.00784133	NA	0.756757	0.554455	-0.151711	-0.0511369	-0.0200206
Sc8eucV_10_HRSCAF_100__chr15/11514034	Sc8eucV_10_HRSCAF_100__chr15	11514034	INS	177	-0.0961538	NA	NA	0.13416	0.189524	-0.0408163	-0.130435	0.0792358	NA	-0.086118	0.0532446	-0.0531915	-0.100719	0.0163413	0.0989399	0.0118983	-0.0261837
Sc8eucV_10_HRSCAF_100__chr15/11526279	Sc8eucV_10_HRSCAF_100__chr15	11526279	DEL	-185	0.742188	0.817792	0.561097	0.16955	-0.0203327	0.132231	0.32	0.376399	0.0303738	0.436602	-0.0420168	0.0829697	0.0448135	0.0960118	NA	-0.00159903	-0.00154651
Sc8eucV_10_HRSCAF_100__chr15/11527590	Sc8eucV_10_HRSCAF_100__chr15	11527590	DEL	-83	-0.0961538	0.265212	0.425163	0.0746201	0.233749	0.170213	-0.0192308	-0.0371801	0.0273437	0.0966123	0.0641812	-0.0642674	-0.0576497	-0.0580913	0.0478605	0.00440711	-0.0224301
Sc8eucV_10_HRSCAF_100__chr15/11533569	Sc8eucV_10_HRSCAF_100__chr15	11533569	DEL	-133	-0.323194	0.105793	-0.026823	0.243784	0.0142174	0.369318	0.47619	0.664083	0.208569	-0.0131737	-0.000969103	0.12155	0.109215	0.319821	-0.179775	-0.0305545	-0.0239693
Sc8eucV_10_HRSCAF_100__chr15/11533687	Sc8eucV_10_HRSCAF_100__chr15	11533687	INS	145	NA	NA	-0.144077	-0.0199343	-0.0833081	NA	NA	NA	-0.0337857	-0.321101	-0.0930228	-0.0510949	-0.180328	-0.0778443	NA	-0.0151153	-0.0181783
Sc8eucV_10_HRSCAF_100__chr15/11536191	Sc8eucV_10_HRSCAF_100__chr15	11536191	DEL	-1584	NA	NA	-0.144077	-0.0199343	-0.0833081	NA	NA	NA	-0.0337857	-0.321101	-0.0930228	-0.0510949	-0.180328	-0.0778443	NA	-0.0151153	-0.0181783
Sc8eucV_10_HRSCAF_100__chr15/11549543	Sc8eucV_10_HRSCAF_100__chr15	11549543	DEL	-353	-0.0961538	0.127873	-0.16104	0.0270772	-0.200773	0.183036	-1.65309e-17	-0.118183	-0.0100031	0.0213592	-0.0440025	-0.0863254	-0.11236	-0.1151	-0.0497858	-0.0465888	-0.0481006
Sc8eucV_10_HRSCAF_100__chr15/11556663	Sc8eucV_10_HRSCAF_100__chr15	11556663	INS	65	NA	NA	NA	NA	NA	NA	NA	NA	NA	-0.1449	-0.00701899	-0.0252343	-0.0856031	-0.0381711	NA	0.0250142	0.0345918
Sc8eucV_10_HRSCAF_100__chr15/11563564	Sc8eucV_10_HRSCAF_100__chr15	11563564	DEL	-55	0.75431	0.125561	NA	NA	0.892652	NA	0.868687	0.276978	0.323167	NA	NA	NA	0.90158	0.343501	0.374643	0.039228	NA
Sc8eucV_10_HRSCAF_100__chr15/11566328	Sc8eucV_10_HRSCAF_100__chr15	11566328	INS	51	0.555556	0.309651	0.274831	-0.0630737	-0.0203327	0.170213	0.0188679	-0.0727444	-0.0803847	0.317576	-0.0569722	-0.0531915	-0.0316206	-0.0796438	-0.0640732	0.00107223	-0.0154031
Sc8eucV_10_HRSCAF_100__chr15/11574584	Sc8eucV_10_HRSCAF_100__chr15	11574584	INS	69	0.742188	0.387383	0.561097	0.140568	-0.0203327	0.0338983	0.25	0.012826	-0.0545964	-0.0966279	0.21865	-0.0805647	0.30137	0.0830292	0.0559441	-0.0238006	0.0188661
Sc8eucV_10_HRSCAF_100__chr15/11576089	Sc8eucV_10_HRSCAF_100__chr15	11576089	INS	71	-0.0961538	0.302885	-0.144077	-0.0199343	-0.0523125	NA	0.133333	0.481299	0.374249	NA	0.00784133	NA	0.213592	0.554455	0.0989399	0.0135348	-0.0200206
Sc8eucV_10_HRSCAF_100__chr15/11578048	Sc8eucV_10_HRSCAF_100__chr15	11578048	DEL	-53	-0.231214	-0.0920526	-0.0501931	0.0994574	0.0960511	-0.17416	-0.133374	-0.0576923	0.23278	-0.110493	-0.0348314	0.0107195	0.00532623	0.122455	-0.128487	-0.0322629	-0.0442514
Sc8eucV_10_HRSCAF_100__chr15/11581212	Sc8eucV_10_HRSCAF_100__chr15	11581212	INS	351	NA	0.125561	NA	NA	NA	NA	NA	0.276978	0.323167	NA	NA	NA	NA	0.343501	0.180523	0.0267192	NA
Sc8eucV_10_HRSCAF_100__chr15/11583237	Sc8eucV_10_HRSCAF_100__chr15	11583237	INS	51	0.75431	0.837772	NA	NA	0.892652	NA	0.868687	0.899188	0.914867	NA	NA	NA	0.892652	0.914867	-0.128487	-0.0670381	NA
Sc8eucV_10_HRSCAF_100__chr15/11599611	Sc8eucV_10_HRSCAF_100__chr15	11599611	DEL	-352	-0.231214	-0.14296	-0.149801	-0.0832413	0.00567949	-0.0495537	0.0478605	-0.0326087	-0.0539899	0.00356858	-0.0483084	-0.024849	0.155496	0.0488032	-0.0620757	-0.0192785	0.00273979
Sc8eucV_10_HRSCAF_100__chr15/11615469	Sc8eucV_10_HRSCAF_100__chr15	11615469	DEL	-556	-0.2	NA	NA	0.13416	0.342466	-0.0408163	-0.123596	0.0792358	NA	NA	NA	0.149024	0.37931	NA	0.189189	-0.0394995	0.00767813
Sc8eucV_10_HRSCAF_100__chr15/11618105	Sc8eucV_10_HRSCAF_100__chr15	11618105	DEL	-58	0.454545	0.265212	NA	NA	0.647059	NA	0.6	0.401603	0.447547	NA	NA	NA	0.666667	0.467711	-0.0156687	-0.0258875	NA
Sc8eucV_10_HRSCAF_100__chr15/11622076	Sc8eucV_10_HRSCAF_100__chr15	11622076	INS	208	0.666667	0.5	NA	NA	0.892652	NA	0.868687	0.70178	0.738997	NA	NA	NA	0.90158	0.75422	-0.0620757	-0.0528398	NA
Sc8eucV_10_HRSCAF_100__chr15/11649623	Sc8eucV_10_HRSCAF_100__chr15	11649623	INS	70	-0.513393	-0.0495537	0.042735	-0.128089	-0.0359597	-0.0695652	-0.137405	-0.0460151	0.00784866	0.169231	-0.0779213	-0.0863254	0.0689655	0.076087	-0.155679	-0.0367469	-0.0390279
Sc8eucV_10_HRSCAF_100__chr15/11654451	Sc8eucV_10_HRSCAF_100__chr15	11654451	INS	74	0.75431	0.265212	NA	NA	0.892652	NA	0.868687	0.401603	0.447547	NA	NA	NA	0.90158	0.467711	0.263067	0.00855268	NA
Sc8eucV_10_HRSCAF_100__chr15/11659341	Sc8eucV_10_HRSCAF_100__chr15	11659341	DEL	-207	-0.176211	0.0859482	-0.0931677	0.434066	0.0497408	0.116935	0.0724638	-0.0124153	0.277424	-0.0405124	0.181776	0.0309203	-0.0561224	-0.0314272	0.0256176	-0.0271546	-0.0276333
Sc8eucV_10_HRSCAF_100__chr15/1165975	Sc8eucV_10_HRSCAF_100__chr15	1165975	INS	451	-0.231214	-0.14296	-0.0640635	-0.0305375	0.0567759	-0.104396	-0.0192308	-0.0568622	-0.0232356	-0.0664101	0.20127	0.09839	-0.100719	0.0572578	-0.0620757	0.105597	0.130217
Sc8eucV_10_HRSCAF_100__chr15/1165990	Sc8eucV_10_HRSCAF_100__chr15	1165990	INS	1659	NA	NA	NA	NA	NA	NA	NA	NA	NA	NA	NA	NA	NA	NA	NA	NA	NA
Sc8eucV_10_HRSCAF_100__chr15/11662299	Sc8eucV_10_HRSCAF_100__chr15	11662299	INS	682	NA	NA	NA	NA	NA	NA	NA	NA	NA	NA	NA	NA	NA	NA	NA	NA	NA
Sc8eucV_10_HRSCAF_100__chr15/11664608	Sc8eucV_10_HRSCAF_100__chr15	11664608	DEL	-211	0.136187	0.105793	-0.11316	0.193893	0.254998	0.0454545	-0.091954	-0.0709677	0.247172	0.0905317	0.00192815	0.407244	0.491774	0.46617	-0.133374	0.0613073	0.145557
Sc8eucV_10_HRSCAF_100__chr15/11665128	Sc8eucV_10_HRSCAF_100__chr15	11665128	INS	70	NA	NA	-0.00977623	0.184241	0.0735294	NA	NA	NA	0.156177	-0.1449	0.110585	-0.0252343	-0.0856031	-0.0381711	NA	-0.023335	-0.0302082
Sc8eucV_10_HRSCAF_100__chr15/11671747	Sc8eucV_10_HRSCAF_100__chr15	11671747	INS	119	-0.0961538	NA	-0.00551268	-0.026948	-0.109672	0.043956	-0.106796	0.218427	0.0960118	0.235779	0.0621261	-0.0495252	0.0526316	0.309567	0.0989399	0.0490415	0.0354495
Sc8eucV_10_HRSCAF_100__chr15/11671782	Sc8eucV_10_HRSCAF_100__chr15	11671782	DEL	-68	0.136187	0.636364	0.714286	NA	0.189524	0.666667	0.133333	NA	NA	0.495512	-0.00701899	-0.0252343	-0.0316206	-0.0381711	0.0989399	-0.0209627	-0.0438612
Sc8eucV_10_HRSCAF_100__chr15/1168161	Sc8eucV_10_HRSCAF_100__chr15	1168161	DEL	-89	-0.280899	-0.0366919	-0.290154	-0.0330479	-0.229713	0.0454545	-3.30618e-17	-0.00208057	-0.11378	-0.252629	-0.109786	-0.0145213	-0.201954	-0.0983165	-0.105796	-0.0284168	-0.0523916
Sc8eucV_10_HRSCAF_100__chr15/11682053	Sc8eucV_10_HRSCAF_100__chr15	11682053	INS	74	NA	NA	0.0530535	-0.0590847	0.0530535	0.265212	NA	0.375	0.191466	-0.0255814	-0.0049989	0.0900735	-0.0255814	0.0721649	NA	-0.0102578	0.00632161
Sc8eucV_10_HRSCAF_100__chr15/11684047	Sc8eucV_10_HRSCAF_100__chr15	11684047	DEL	-1335	-0.176211	0.387383	0.393586	0.301674	0.445087	-0.244318	-0.163636	0.283516	0.827606	0.424476	NA	0.323777	0.470588	0.83888	0.302992	0.0946128	0.0735762
Sc8eucV_10_HRSCAF_100__chr15/11684051	Sc8eucV_10_HRSCAF_100__chr15	11684051	DEL	-164	NA	NA	-0.144077	-0.0199343	-0.36	NA	NA	NA	-0.0337857	-0.1449	-0.0622523	-0.0252343	-0.357143	-0.0381711	NA	-0.0267313	-0.0371612
Sc8eucV_10_HRSCAF_100__chr15/11685349	Sc8eucV_10_HRSCAF_100__chr15	11685349	DEL	-129	NA	NA	-0.144077	-0.0749757	-0.144077	-0.14	-0.14	-0.0397878	-0.0529695	0.142531	0.149502	0.0992872	0.142531	0.20954	NA	0.150382	0.193559
Sc8eucV_10_HRSCAF_100__chr15/11709158	Sc8eucV_10_HRSCAF_100__chr15	11709158	INV	992	1	0.622642	-0.046729	0.138241	0.620311	NA	1	0.773585	0.381504	NA	0.195714	NA	1	0.822835	-0.132075	-0.061244	0.0399626
Sc8eucV_10_HRSCAF_100__chr15/11709926	Sc8eucV_10_HRSCAF_100__chr15	11709926	DEL	-741	NA	-0.00766703	NA	NA	NA	NA	NA	0.149864	0.191485	NA	NA	NA	NA	0.209711	0.0559441	0.00595858	NA
Sc8eucV_10_HRSCAF_100__chr15/11718771	Sc8eucV_10_HRSCAF_100__chr15	11718771	DEL	-61	0.204082	NA	-0.0759219	-0.0630737	0.225043	-0.0408163	0.113043	0.0537634	0.00977199	NA	0.0820124	0.149024	0.616541	NA	0.413882	-0.0393178	0.0642073
Sc8eucV_10_HRSCAF_100__chr15/11728132	Sc8eucV_10_HRSCAF_100__chr15	11728132	DEL	-380	0.75431	0.694656	NA	NA	0.892652	NA	0.868687	0.799357	0.827606	NA	NA	NA	0.90158	0.83888	-0.133374	-0.0588743	NA
Sc8eucV_10_HRSCAF_100__chr15/11734513	Sc8eucV_10_HRSCAF_100__chr15	11734513	INS	375	1	1	0.478531	0.323241	0.254461	-0.0408163	0.764706	0.804949	0.302326	0.255266	0.0297905	0.1129	0.412144	0.464185	NA	-0.0324796	-0.0287622
Sc8eucV_10_HRSCAF_100__chr15/11735528	Sc8eucV_10_HRSCAF_100__chr15	11735528	INS	1310	NA	NA	NA	NA	NA	NA	NA	NA	NA	NA	NA	NA	NA	NA	NA	NA	NA
Sc8eucV_10_HRSCAF_100__chr15/11739617	Sc8eucV_10_HRSCAF_100__chr15	11739617	INS	698	0.555556	0.636364	-0.0897297	-0.0716242	0.120816	-0.0194175	0.215686	0.275961	0.191466	-0.0961012	-0.0191446	-0.0210269	0.29548	0.348237	NA	-0.0181397	-0.0117222
Sc8eucV_10_HRSCAF_100__chr15/11743290	Sc8eucV_10_HRSCAF_100__chr15	11743290	DEL	-603	0.172414	NA	-0.144077	-0.0749757	0.194836	-0.14	0.115385	-0.0171073	-0.0337857	-0.086118	-0.0444403	-0.0666491	0.0816327	0.0163413	0.347826	0.0547385	-0.0261837
Sc8eucV_10_HRSCAF_100__chr15/11743321	Sc8eucV_10_HRSCAF_100__chr15	11743321	DEL	-2530	-0.2	NA	NA	NA	0.342466	NA	0.25	NA	NA	NA	NA	NA	0.37931	NA	0.189189	0.0493827	NA
Sc8eucV_10_HRSCAF_100__chr15/11745451	Sc8eucV_10_HRSCAF_100__chr15	11745451	DEL	-268	-0.0961538	NA	-0.144077	-0.0749757	-0.0523125	-0.14	-0.1	-0.0171073	-0.0337857	-0.1449	-0.0622523	-0.0677093	-0.0316206	-0.0381711	0.0989399	-0.0209627	-0.0438612
Sc8eucV_10_HRSCAF_100__chr15/11749434	Sc8eucV_10_HRSCAF_100__chr15	11749434	INS	169	0.561358	0.302885	NA	NA	0.773106	NA	0.731544	0.481299	0.532766	NA	NA	NA	0.789298	0.554455	-0.0625575	-0.0372818	NA
Sc8eucV_10_HRSCAF_100__chr15/11756360	Sc8eucV_10_HRSCAF_100__chr15	11756360	DEL	-52	0.25	-0.155748	0.370618	-0.0749757	0.902202	-0.0909091	0.727273	0.38033	0.611785	0.107542	-0.00217336	-0.102987	0.749226	0.431366	0.180523	-0.0334956	-0.0661805
Sc8eucV_10_HRSCAF_100__chr15/11765321	Sc8eucV_10_HRSCAF_100__chr15	11765321	INS	87	-0.0961538	0.572681	NA	NA	0.189524	NA	0.0989399	0.678571	0.738997	NA	NA	NA	0.213592	0.75422	0.374643	0.0319036	NA
Sc8eucV_10_HRSCAF_100__chr15/11773669	Sc8eucV_10_HRSCAF_100__chr15	11773669	DEL	-228	NA	-0.123967	NA	NA	1	NA	NA	0.0316901	0.0979228	NA	NA	NA	1	0.115453	NA	-0.00992716	NA
Sc8eucV_10_HRSCAF_100__chr15/11774051	Sc8eucV_10_HRSCAF_100__chr15	11774051	INS	402	0.5	0.105793	0.142531	0.00459792	-0.00551268	-0.0194175	0.170213	-0.0197924	-0.0728759	0.0905317	-0.0455448	-0.0167544	0.0367893	-0.0647011	-0.00766703	-0.00711278	-0.0210997
Sc8eucV_10_HRSCAF_100__chr15/11775172	Sc8eucV_10_HRSCAF_100__chr15	11775172	DEL	-249	NA	NA	-0.0759219	0.0463576	-0.0203327	NA	NA	NA	0.0303738	-0.086118	-0.0569722	0.0309203	-0.0316206	0.0163413	NA	-0.0209627	-0.0261837
Sc8eucV_10_HRSCAF_100__chr15/11777473	Sc8eucV_10_HRSCAF_100__chr15	11777473	INS	51	0.75431	0.411765	NA	NA	0.892652	NA	0.868687	0.52381	0.565217	NA	NA	NA	0.892652	0.565217	0.182777	-0.00167719	NA
Sc8eucV_10_HRSCAF_100__chr15/11779058	Sc8eucV_10_HRSCAF_100__chr15	11779058	DEL	-126	0.131579	-0.0920526	-0.104643	0.00459792	0.182084	-0.148438	0.0188679	-0.0727444	0.0672328	0.424476	0.30109	0.149024	NA	0.0651862	-0.0640732	0.15584	0.182015
Sc8eucV_10_HRSCAF_100__chr15/11779062	Sc8eucV_10_HRSCAF_100__chr15	11779062	INS	280	0.172414	0.125561	-0.144077	-0.0199343	0.194836	NA	0.384615	0.276978	0.142024	-0.1449	-0.0622523	-0.0252343	0.227967	0.167376	-0.0943927	-0.0258875	-0.0371612
Sc8eucV_10_HRSCAF_100__chr15/11786025	Sc8eucV_10_HRSCAF_100__chr15	11786025	DEL	-121	-0.231214	-0.206078	0.0482502	0.205672	0.19152	0.633094	0.710526	0.404711	-0.0371812	0.00356858	-0.0709228	0.205172	0.155496	-0.0503673	-0.0497858	-0.000119176	-0.0260586
Sc8eucV_10_HRSCAF_100__chr15/11787295	Sc8eucV_10_HRSCAF_100__chr15	11787295	DUP	83634	NA	NA	-0.0759219	0.0463576	-0.0203327	NA	NA	NA	0.0303738	NA	0.0820124	NA	NA	NA	NA	0.00595858	0.00767813
Sc8eucV_10_HRSCAF_100__chr15/11787423	Sc8eucV_10_HRSCAF_100__chr15	11787423	DEL	-83602	NA	NA	NA	NA	NA	NA	NA	NA	NA	NA	NA	NA	NA	NA	NA	NA	NA
Sc8eucV_10_HRSCAF_100__chr15/11795199	Sc8eucV_10_HRSCAF_100__chr15	11795199	INS	262	0.204082	0.572681	NA	NA	0.589177	NA	0.519231	0.70178	0.738997	NA	NA	NA	0.616541	0.75422	-0.0640732	-0.0463158	NA
Sc8eucV_10_HRSCAF_100__chr15/11795508	Sc8eucV_10_HRSCAF_100__chr15	11795508	DEL	-81	0	NA	NA	NA	0.393586	NA	0.318182	NA	NA	NA	NA	NA	0.424476	NA	0.270386	0.0319773	NA
Sc8eucV_10_HRSCAF_100__chr15/11796730	Sc8eucV_10_HRSCAF_100__chr15	11796730	INS	303	0.561358	NA	-0.144077	-0.0337857	0.608722	NA	0.704097	NA	0.764939	NA	0.00784133	NA	0.789298	0.90158	NA	-0.0566758	-0.018764
Sc8eucV_10_HRSCAF_100__chr15/11800038	Sc8eucV_10_HRSCAF_100__chr15	11800038	DEL	-590	1	0.694656	0.327265	-0.124825	0.241065	0.142857	0.25	0.0328358	0.0240305	0.147176	-0.004329	-0.0847796	0.479097	0.247172	0.0559441	-0.053183	-0.0531937
Sc8eucV_10_HRSCAF_100__chr15/11810389	Sc8eucV_10_HRSCAF_100__chr15	11810389	DEL	-215	-0.0961538	0.125561	-0.00551268	-0.0850566	-0.109672	-0.108696	-0.197674	-0.114122	-0.027898	-0.086118	-0.0302058	-0.0269107	-0.100719	0.0572578	-0.0620757	-0.00646887	-0.0293536
Sc8eucV_10_HRSCAF_100__chr15/11810470	Sc8eucV_10_HRSCAF_100__chr15	11810470	INS	220	NA	-0.134904	0.0672646	0.0778564	0.112245	0.318182	0.369863	0.255646	0.00565709	0.176229	-0.00574985	-0.0349182	0.224427	0.122455	-0.0640732	-0.0301616	-0.0260227
Sc8eucV_10_HRSCAF_100__chr15/11813512	Sc8eucV_10_HRSCAF_100__chr15	11813512	INS	220	0.172414	0.125561	0.239412	0.218149	-0.0712292	-0.14	0.115385	0.0817236	-0.0232356	-0.176326	0.10244	-0.0807681	-0.0720222	-0.0463505	-0.0943927	-0.0270901	-0.0345225
Sc8eucV_10_HRSCAF_100__chr15/11816141	Sc8eucV_10_HRSCAF_100__chr15	11816141	DEL	-70	0.75431	0.694656	0.389575	0.151277	-0.0790992	-0.108696	0.394118	0.390474	-0.0429179	0.385483	-0.0917129	0.145529	-0.0431267	-0.017938	-0.133374	0.00759249	0.0154359
Sc8eucV_10_HRSCAF_100__chr15/11818566	Sc8eucV_10_HRSCAF_100__chr15	11818566	DEL	-86	1	0.572681	NA	NA	1	NA	1	0.70178	0.738997	NA	NA	NA	1	0.75422	0.180523	-0.036753	NA
Sc8eucV_10_HRSCAF_100__chr15/11821298	Sc8eucV_10_HRSCAF_100__chr15	11821298	DEL	-182	0.368421	0.127873	-0.16104	0.76352	0.263539	1	0.25	0.573551	-0.0100031	0.446762	0.313645	0.209989	-0.229075	0.0268795	-0.0950052	0.0344843	-0.000659787
Sc8eucV_10_HRSCAF_100__chr15/11826242	Sc8eucV_10_HRSCAF_100__chr15	11826242	INS	55	0.204082	0.302885	NA	NA	0.589177	NA	0.519231	0.481299	0.532766	NA	NA	NA	0.616541	0.554455	-0.179775	-0.0498808	NA
Sc8eucV_10_HRSCAF_100__chr15/11829074	Sc8eucV_10_HRSCAF_100__chr15	11829074	INS	160	0.561358	0.491274	NA	NA	0.773106	NA	0.731544	0.672026	0.717174	NA	NA	NA	0.789298	0.735162	-0.199608	-0.0585488	NA
Sc8eucV_10_HRSCAF_100__chr15/11848899	Sc8eucV_10_HRSCAF_100__chr15	11848899	DEL	-950	1	1	NA	NA	1	NA	1	1	1	NA	NA	NA	1	1	NA	-0.0696488	NA
Sc8eucV_10_HRSCAF_100__chr15/11853205	Sc8eucV_10_HRSCAF_100__chr15	11853205	DEL	-87	-0.231214	0.270386	-0.136612	0.182063	-0.0775116	0.318182	0.133333	NA	0.16318	0.0780676	0.0980014	-0.0252343	-0.0316206	-0.0381711	0.0989399	-0.02374	0.00914302
Sc8eucV_10_HRSCAF_100__chr15/11853238	Sc8eucV_10_HRSCAF_100__chr15	11853238	INS	126	-0.0961538	0.125561	0.0530535	0.0658713	-0.0919436	-0.14	-0.1	0.0817236	-0.0880162	-0.0255814	-0.0049989	-0.0349863	-0.109589	-0.00859687	-0.0620757	-0.0255433	-0.048221
Sc8eucV_10_HRSCAF_100__chr15/11859419	Sc8eucV_10_HRSCAF_100__chr15	11859419	INS	680	1	0.694656	NA	NA	1	NA	1	0.799357	0.827606	NA	NA	NA	1	0.83888	0.0559441	-0.0523868	NA
Sc8eucV_10_HRSCAF_100__chr15/11861110	Sc8eucV_10_HRSCAF_100__chr15	11861110	INS	80	0.0543478	0.387383	-0.0640635	-0.0501505	-0.0666381	-0.0695652	-0.162602	-0.0317392	0.182284	0.00356858	-0.032779	-0.104536	-0.105665	0.0415503	0.1331	-0.035644	-0.0369634
Sc8eucV_10_HRSCAF_100__chr15/11867285	Sc8eucV_10_HRSCAF_100__chr15	11867285	DEL	-304	NA	-0.0595514	NA	NA	NA	NA	NA	0.204559	0.265158	NA	NA	NA	NA	0.290631	0.0542698	0.00307658	NA
Sc8eucV_10_HRSCAF_100__chr15/11870929	Sc8eucV_10_HRSCAF_100__chr15	11870929	INS	227	NA	NA	0.0672646	0.182063	0.112245	NA	NA	NA	0.16318	-0.0255814	-0.0266216	0.0881057	0.0240964	0.0721649	NA	-0.0258875	-0.0319477
Sc8eucV_10_HRSCAF_100__chr15/11872246	Sc8eucV_10_HRSCAF_100__chr15	11872246	INS	244	-0.4	0.409091	-0.36	-0.0749757	-0.0523125	-0.368421	-0.1	0.440434	0.507422	-0.178571	-0.00217336	-0.0349863	-0.109589	0.316298	0.263067	-0.0308824	0.0128369
Sc8eucV_10_HRSCAF_100__chr15/11876259	Sc8eucV_10_HRSCAF_100__chr15	11876259	INS	69	0.368421	0.694656	-0.144077	-0.0337857	0.569122	NA	0.634146	0.78125	0.715959	NA	0.00784133	NA	0.756757	0.83888	-0.179775	-0.049863	-0.018764
Sc8eucV_10_HRSCAF_100__chr15/11879254	Sc8eucV_10_HRSCAF_100__chr15	11879254	DEL	-154	0.75431	0.265212	-0.144077	-0.0199343	0.764939	NA	0.868687	0.401603	0.274433	-0.0759219	-0.038961	0.0463576	0.648736	0.148842	0.263067	0.0851584	0.0295944
Sc8eucV_10_HRSCAF_100__chr15/11879262	Sc8eucV_10_HRSCAF_100__chr15	11879262	INS	131	0.555556	0.636364	-0.0897297	0.26591	0.120816	0.0454545	0.661765	0.713533	0.191466	0.0522648	-0.0549451	0.366227	0.112245	0.16318	NA	0.0513147	0.0794521
Sc8eucV_10_HRSCAF_100__chr15/11884774	Sc8eucV_10_HRSCAF_100__chr15	11884774	INS	69	0.131579	0.270386	-0.0931677	0.0463576	-0.0203327	0.318182	NA	NA	0.0303738	0.0780676	-0.0280377	-0.0252343	-0.0856031	-0.0381711	NA	-0.0245283	-0.0326679
Sc8eucV_10_HRSCAF_100__chr15/11886708	Sc8eucV_10_HRSCAF_100__chr15	11886708	DEL	-218	0	0.572681	-0.00551268	-0.0650124	0.0530535	-0.0408163	0.043956	0.412734	0.393037	-0.086118	-0.0302058	-0.0531915	0.239582	0.528558	-0.155748	-0.0131989	-0.0306218
Sc8eucV_10_HRSCAF_100__chr15/11888531	Sc8eucV_10_HRSCAF_100__chr15	11888531	INS	134	0.454545	0.572681	NA	NA	0.647059	NA	0.6	0.70178	0.738997	NA	NA	NA	0.666667	0.75422	0.0273038	-0.0380752	NA
Sc8eucV_10_HRSCAF_100__chr15/11903760	Sc8eucV_10_HRSCAF_100__chr15	11903760	INS	188	NA	-0.134904	-0.00551268	-0.022416	0.0448135	-0.14	-0.0740741	-0.0989645	-0.0459577	-0.086118	-0.0302058	-0.0666491	-0.0316206	-0.0796438	-0.0640732	-0.02374	-0.0398983
Sc8eucV_10_HRSCAF_100__chr15/11907972	Sc8eucV_10_HRSCAF_100__chr15	11907972	DEL	-1676	NA	NA	0.448388	0.29769	0.498596	-0.304348	-0.153846	-0.0344828	0.564272	0.145413	-0.0143505	0.0467566	0.220472	0.298977	NA	-0.0493451	-0.0625026
Sc8eucV_10_HRSCAF_100__chr15/11922684	Sc8eucV_10_HRSCAF_100__chr15	11922684	DEL	-51	0.561358	0.302885	NA	NA	0.773106	NA	0.731544	0.481299	0.532766	NA	NA	NA	0.789298	0.554455	-0.0625575	-0.0372818	NA
Sc8eucV_10_HRSCAF_100__chr15/11925251	Sc8eucV_10_HRSCAF_100__chr15	11925251	DEL	-69	0.172414	0.189189	NA	NA	0.445087	NA	0.384615	0.438758	0.500198	NA	NA	NA	0.470588	0.525434	-0.151711	-0.0460634	NA
Sc8eucV_10_HRSCAF_100__chr15/11939305	Sc8eucV_10_HRSCAF_100__chr15	11939305	INS	65	NA	0.302885	NA	NA	NA	NA	NA	0.481299	0.532766	NA	NA	NA	NA	0.554455	0.367246	0.0546021	NA
Sc8eucV_10_HRSCAF_100__chr15/11947798	Sc8eucV_10_HRSCAF_100__chr15	11947798	INS	188	0.172414	0.265212	NA	NA	0.445087	NA	0.384615	0.401603	0.447547	NA	NA	NA	0.470588	0.467711	-0.0600079	-0.0305372	NA
Sc8eucV_10_HRSCAF_100__chr15/11951856	Sc8eucV_10_HRSCAF_100__chr15	11951856	DEL	-59	-0.568182	-0.295181	0.588235	0.117993	0.557229	0.043956	0.113043	0.157593	0.50858	0.660377	NA	0.149024	0.616541	0.554455	-0.179775	-0.0150984	0.0483384
Sc8eucV_10_HRSCAF_100__chr15/11951886	Sc8eucV_10_HRSCAF_100__chr15	11951886	INS	91	-0.513393	-0.0920526	0.383029	0.192373	0.247585	-0.14	-0.194915	0.141566	0.605442	0.294273	-0.0366841	0.125805	0.176305	0.519328	-0.068713	0.020542	0.00850487
Sc8eucV_10_HRSCAF_100__chr15/11973458	Sc8eucV_10_HRSCAF_100__chr15	11973458	INS	1259	NA	0.265212	-0.144077	-0.0199343	-0.0833081	NA	NA	0.401603	0.274433	NA	0.00784133	NA	NA	0.467711	0.309927	0.068878	-0.0200206
Sc8eucV_10_HRSCAF_100__chr15/11973792	Sc8eucV_10_HRSCAF_100__chr15	11973792	DEL	-108	0.742188	0.506958	-0.255973	-0.0619469	0.620311	-0.104396	0.569892	0.411883	0.488423	-0.170279	-0.0586169	-0.0642674	0.521739	0.38395	-0.044586	-0.0228418	-0.0381915
Sc8eucV_10_HRSCAF_100__chr15/11977736	Sc8eucV_10_HRSCAF_100__chr15	11977736	DEL	-80	-0.568182	-0.143695	0.588235	0.117993	0.557229	0.043956	0.113043	0.199129	0.545455	0.418946	-0.0152265	0.00255363	0.420722	0.432798	-0.0893855	-0.0292692	-0.0302082
Sc8eucV_10_HRSCAF_100__chr15/11979539	Sc8eucV_10_HRSCAF_100__chr15	11979539	INV	131	-0.0961538	0.382562	NA	NA	0.189524	NA	0.133333	0.573551	0.624304	NA	NA	NA	0.213592	0.645068	0.188614	0.00268093	NA
Sc8eucV_10_HRSCAF_100__chr15/11997774	Sc8eucV_10_HRSCAF_100__chr15	11997774	DEL	-653	1	0.837772	NA	NA	1	NA	1	0.899188	0.914867	NA	NA	NA	1	0.920986	-0.0640732	-0.0631347	NA
Sc8eucV_10_HRSCAF_100__chr15/12000887	Sc8eucV_10_HRSCAF_100__chr15	12000887	DEL	-67	-0.037594	0.105793	-0.0897297	0.196248	-0.135927	-0.00420926	0.165704	0.354839	-0.0623607	-0.0697426	-0.0803213	0.302002	-0.17657	-0.14295	-0.0620757	0.00974026	0.0665077
Sc8eucV_10_HRSCAF_100__chr15/12015524	Sc8eucV_10_HRSCAF_100__chr15	12015524	INS	71	0.204082	0.302885	NA	NA	0.589177	NA	0.519231	0.481299	0.532766	NA	NA	NA	0.589177	0.532766	-0.179775	-0.051583	NA
Sc8eucV_10_HRSCAF_100__chr15/12022204	Sc8eucV_10_HRSCAF_100__chr15	12022204	INS	157	0.75431	0.475839	-0.144077	0.0911984	0.764939	-0.0595514	0.307428	0.0740741	0.507422	NA	0.00784133	0.290631	0.90158	0.668194	0.0478605	-0.0444631	0.0483384
Sc8eucV_10_HRSCAF_100__chr15/12023047	Sc8eucV_10_HRSCAF_100__chr15	12023047	DEL	-83	-0.21978	0.13649	0.042735	-0.0337857	0.381821	0.270386	0.472843	0.583333	0.507422	0.0780676	-0.0622523	-0.0381711	0.420722	0.534179	-0.105796	-0.0381949	-0.0442514
Sc8eucV_10_HRSCAF_100__chr15/12034982	Sc8eucV_10_HRSCAF_100__chr15	12034982	INS	69	0.75431	0.837772	NA	NA	0.892652	NA	0.868687	0.899188	0.914867	NA	NA	NA	0.90158	0.920986	-0.128487	-0.0635681	NA
Sc8eucV_10_HRSCAF_100__chr15/12035178	Sc8eucV_10_HRSCAF_100__chr15	12035178	DEL	-57	0.561358	0.837772	0.142531	0.167236	0.168473	0.466258	-0.163636	0.0326313	0.480109	0.0966123	-0.0518099	0.129853	0.109215	0.433761	0.0659034	-0.016229	-0.0384427
Sc8eucV_10_HRSCAF_100__chr15/12073726	Sc8eucV_10_HRSCAF_100__chr15	12073726	DEL	-335	-0.323194	-0.155748	-0.130112	-0.12183	0.205659	-0.209677	0.176056	0.258769	0.276824	0.418946	0.0688367	0.0574931	0.637217	0.63605	-0.0943927	0.0223478	0.0882074
Sc8eucV_10_HRSCAF_100__chr15/12082828	Sc8eucV_10_HRSCAF_100__chr15	12082828	DEL	-57	-0.0961538	NA	-0.144077	-0.0199343	-0.0523125	NA	0.133333	NA	-0.0337857	NA	0.00784133	NA	0.213592	NA	0.0989399	-0.0281485	-0.0200206
Sc8eucV_10_HRSCAF_100__chr15/12082880	Sc8eucV_10_HRSCAF_100__chr15	12082880	INS	77	0.742188	0.817792	-0.0640635	-0.0700007	0.419622	-0.14	0.439759	0.514581	0.477498	0.125508	-0.00172502	-0.00116556	0.331878	0.372715	NA	-0.00227678	0.0166754
Sc8eucV_10_HRSCAF_100__chr15/12085242	Sc8eucV_10_HRSCAF_100__chr15	12085242	DEL	-308	NA	NA	NA	0.13416	NA	-0.0408163	0.0188679	0.0792358	NA	-0.086118	0.0532446	-0.0531915	-0.0316206	0.0163413	NA	-0.0209627	-0.0261837
Sc8eucV_10_HRSCAF_100__chr15/12086611	Sc8eucV_10_HRSCAF_100__chr15	12086611	DEL	-949	-0.21978	0.124604	-0.142857	-0.0332681	-0.113701	-0.153846	-3.30618e-17	0.258769	0.101514	-0.136425	0.00192815	-0.0534777	0.0672615	0.323158	-0.156502	-0.00911588	-0.0169633
Sc8eucV_10_HRSCAF_100__chr15/12087957	Sc8eucV_10_HRSCAF_100__chr15	12087957	DEL	-134	0	-0.14296	0.042735	-0.0130628	0.459933	-0.148438	0.170213	-0.0222915	0.142024	0.424476	0.00784133	0.149024	0.733333	0.343501	-0.00420926	-0.00629567	0.0642073
Sc8eucV_10_HRSCAF_100__chr15/12119579	Sc8eucV_10_HRSCAF_100__chr15	12119579	INS	142	NA	NA	-0.0759219	-0.0630737	-0.0203327	-0.0408163	0.0188679	0.0792358	0.0303738	NA	0.0820124	0.149024	NA	NA	NA	0.0476912	0.0642073
Sc8eucV_10_HRSCAF_100__chr15/12119581	Sc8eucV_10_HRSCAF_100__chr15	12119581	DEL	-100	1	0.475839	0.0530535	0.216247	0.546248	NA	1	0.60862	0.0908266	0.0367893	-0.0402859	0.146351	0.676259	0.230245	0.309927	0.0136919	-0.0340813
Sc8eucV_10_HRSCAF_100__chr15/12130740	Sc8eucV_10_HRSCAF_100__chr15	12130740	INS	64	NA	NA	NA	0.185082	NA	-0.108696	1.27739e-17	0.100663	NA	-0.1449	-0.00701899	0.0574931	-0.0856031	-0.0381711	NA	-0.0431042	-0.0583735
Sc8eucV_10_HRSCAF_100__chr15/12157102	Sc8eucV_10_HRSCAF_100__chr15	12157102	DEL	-143	0	-0.00420926	-0.0359712	0.0283401	0.0251027	-0.235294	-0.145161	-0.0257611	0.276824	-0.180551	-0.0409439	-0.0781025	-0.103226	0.0965869	0.0273038	-0.0349222	-0.058136
Sc8eucV_10_HRSCAF_100__chr15/12165395	Sc8eucV_10_HRSCAF_100__chr15	12165395	DEL	-133	0.75431	0.382562	NA	NA	0.892652	NA	0.868687	0.573551	0.624304	NA	NA	NA	0.90158	0.645068	-0.0497858	-0.042195	NA
Sc8eucV_10_HRSCAF_100__chr15/12254426	Sc8eucV_10_HRSCAF_100__chr15	12254426	INS	131	NA	NA	NA	NA	NA	NA	NA	NA	NA	-0.1449	-0.00701899	-0.0252343	-0.0856031	-0.0381711	NA	0.0250142	0.0345918
Sc8eucV_10_HRSCAF_100__chr15/1229010	Sc8eucV_10_HRSCAF_100__chr15	1229010	INS	169	0.368421	0.475839	NA	NA	0.734807	NA	0.675676	0.60862	0.650543	-0.1449	-0.00701899	-0.0252343	0.603458	0.534179	-0.155679	-0.034602	0.0345918
Sc8eucV_10_HRSCAF_100__chr15/1231211	Sc8eucV_10_HRSCAF_100__chr15	1231211	DEL	-447	-0.513393	-0.371782	-0.239852	-0.128089	-0.231111	-0.268041	-0.273504	-0.20265	-0.160661	-0.170279	-0.0779213	-0.0863254	-0.173913	-0.1151	-0.350482	-0.0464429	-0.0578217
Sc8eucV_10_HRSCAF_100__chr15/12373105	Sc8eucV_10_HRSCAF_100__chr15	12373105	INS	89	0.157729	-0.0920526	-0.279358	0.0556092	0.306497	0.318182	0.731544	0.0201835	-0.102362	0.0780676	-0.00618381	-0.0252343	0.637217	-0.0675401	0.482278	-0.0128788	-0.0346134
Sc8eucV_10_HRSCAF_100__chr15/12391270	Sc8eucV_10_HRSCAF_100__chr15	12391270	DEL	-66	NA	NA	-0.144077	-0.0199343	-0.0833081	NA	NA	NA	-0.0337857	NA	0.00784133	NA	NA	NA	NA	-0.0145937	-0.0200206
Sc8eucV_10_HRSCAF_100__chr15/12391346	Sc8eucV_10_HRSCAF_100__chr15	12391346	INS	118	NA	0.127873	NA	NA	NA	NA	NA	0.347884	0.405568	NA	NA	NA	NA	0.429923	0.214373	0.0299045	NA
Sc8eucV_10_HRSCAF_100__chr15/12422586	Sc8eucV_10_HRSCAF_100__chr15	12422586	DEL	-155	0.555556	-0.00420926	0.459933	-0.0199343	0.902202	0.666667	1	0.70178	0.611785	0.733333	0.00784133	NA	1	0.75422	0.180523	-0.0522442	0.0357516
Sc8eucV_10_HRSCAF_100__chr15/12422782	Sc8eucV_10_HRSCAF_100__chr15	12422782	INS	87	NA	NA	-0.0759219	-0.0648288	-0.0203327	-0.14	-0.0740741	-0.0171073	0.0303738	-0.086118	-0.0569722	-0.0666491	-0.0316206	0.0163413	NA	-0.0310058	-0.0402836
Sc8eucV_10_HRSCAF_100__chr15/12426399	Sc8eucV_10_HRSCAF_100__chr15	12426399	DEL	-133	0.131579	0.13649	0.042735	0.0326813	-0.0833081	-0.32	1.27739e-17	0.144446	0.507422	-0.0664101	-0.0444403	-0.0269107	-0.0316206	0.417295	0.519393	0.0612461	-0.0463287
Sc8eucV_10_HRSCAF_100__chr15/12435910	Sc8eucV_10_HRSCAF_100__chr15	12435910	DEL	-107	0	0.270386	-0.138845	0.152626	-0.00551268	-0.0135135	0.318182	0.439433	0.0960118	-0.136425	-0.0455448	0.1129	0.0367893	0.129348	NA	-0.0237333	-0.0169633
Sc8eucV_10_HRSCAF_100__chr15/12436006	Sc8eucV_10_HRSCAF_100__chr15	12436006	INS	96	0.5	0.265212	NA	NA	0.714286	NA	0.666667	0.401603	0.447547	NA	NA	NA	0.733333	0.467711	-0.0366919	-0.0331105	NA
Sc8eucV_10_HRSCAF_100__chr15/12437713	Sc8eucV_10_HRSCAF_100__chr15	12437713	DEL	-345	0.5	0.105793	-0.203111	-0.0606993	0.0696151	0.0454545	0.0625	-0.0709677	-0.0429179	-0.172048	-0.0160974	0.110043	0.332293	0.156691	-0.00766703	0.00578638	0.0423905
Sc8eucV_10_HRSCAF_100__chr15/12458838	Sc8eucV_10_HRSCAF_100__chr15	12458838	DEL	-105	0.25	-0.143695	0.370618	-0.0199343	0.902202	0.538462	1	0.52381	0.406036	0.660377	0.00784133	NA	1	0.583333	0.444444	-0.0397242	0.00355192
Sc8eucV_10_HRSCAF_100__chr15/12484786	Sc8eucV_10_HRSCAF_100__chr15	12484786	DEL	-293	NA	0.238845	0.182875	-0.00109769	-0.150579	-0.0135135	NA	0.0147157	-0.0880162	-0.0622861	-0.0518782	-0.0892431	-0.0852273	-0.0652084	NA	-0.0447259	-0.0562028
Sc8eucV_10_HRSCAF_100__chr15/12488716	Sc8eucV_10_HRSCAF_100__chr15	12488716	DEL	-53	NA	-0.134904	NA	NA	NA	NA	NA	0.0201835	0.0518387	NA	NA	NA	NA	0.0651862	-0.0640732	-0.0145937	NA
Sc8eucV_10_HRSCAF_100__chr15/12489449	Sc8eucV_10_HRSCAF_100__chr15	12489449	INS	76	0.131579	0.270386	-0.319204	0.180917	0.057914	0.318182	NA	NA	0.150823	-0.0664101	0.0325912	0.0309203	-0.0316206	0.0163413	NA	-0.032533	-0.0433346
Sc8eucV_10_HRSCAF_100__chr15/12496615	Sc8eucV_10_HRSCAF_100__chr15	12496615	INS	53	0.75431	0.125561	-0.046729	0.138241	0.41518	NA	0.868687	0.276978	-0.091427	-0.086118	-0.00856596	0.0309203	0.677895	0.0572578	0.374643	0.00374755	-0.0578981
Sc8eucV_10_HRSCAF_100__chr15/12496779	Sc8eucV_10_HRSCAF_100__chr15	12496779	DEL	-53	NA	NA	-0.144077	0.107952	-0.0833081	-0.0909091	0.04	0.160839	-0.0337857	-0.0255814	-0.00217336	-0.0307456	0.0240964	0.0721649	NA	-0.0498808	-0.0661805
Sc8eucV_10_HRSCAF_100__chr15/12499441	Sc8eucV_10_HRSCAF_100__chr15	12499441	INS	54	0.131579	-0.0920526	-0.136612	-0.0567787	0.112245	-0.153846	0.115385	-0.00299973	0.00565709	-0.224015	-0.00856596	-0.0269107	-0.180328	-0.148644	-0.0640732	0.0274018	0.0152823
Sc8eucV_10_HRSCAF_100__chr15/12503839	Sc8eucV_10_HRSCAF_100__chr15	12503839	DEL	-305	1	NA	0.331695	-0.0486594	0.369076	0.318182	0.369863	0.439433	0.422383	0.255266	-0.0323206	-0.0462125	0.412144	0.348237	1	0.0909132	-0.033067
Sc8eucV_10_HRSCAF_100__chr15/12504067	Sc8eucV_10_HRSCAF_100__chr15	12504067	INS	57	NA	0.302885	NA	NA	NA	NA	NA	0.481299	0.532766	NA	NA	NA	NA	0.554455	0.367246	0.0546021	NA
Sc8eucV_10_HRSCAF_100__chr15/12506522	Sc8eucV_10_HRSCAF_100__chr15	12506522	INS	134	NA	-0.134904	NA	0.261538	NA	-0.0909091	0.04	-0.0212198	0.0518387	-0.086118	0.0532446	0.0365568	-0.0316206	-0.0796438	-0.0640732	-0.0460634	-0.0759485
Sc8eucV_10_HRSCAF_100__chr15/12521739	Sc8eucV_10_HRSCAF_100__chr15	12521739	INS	119	0.454545	-0.134904	NA	NA	0.647059	NA	0.6	0.0201835	0.0518387	NA	NA	NA	0.647059	0.0518387	0.309927	0.0731119	NA
Sc8eucV_10_HRSCAF_100__chr15/12522080	Sc8eucV_10_HRSCAF_100__chr15	12522080	DEL	-136	0.172414	-0.134904	-0.16104	-0.148163	-0.103812	-0.304348	-0.123596	-0.158591	-0.102362	-0.0759219	-0.0756303	-0.112703	0.0497408	-0.0803847	0.0659034	-0.0417251	-0.0729783
Sc8eucV_10_HRSCAF_100__chr15/12538752	Sc8eucV_10_HRSCAF_100__chr15	12538752	INS	681	-0.4	0.1875	-0.257143	0.0463576	-0.111955	NA	0.133333	0.401603	0.148842	-0.0892857	-0.017591	0.146351	-0.0896092	0.0283637	0.0478605	-0.0157515	0.070126
Sc8eucV_10_HRSCAF_100__chr15/12538796	Sc8eucV_10_HRSCAF_100__chr15	12538796	INS	1887	NA	NA	NA	NA	NA	NA	NA	NA	NA	NA	NA	NA	NA	NA	NA	NA	NA
Sc8eucV_10_HRSCAF_100__chr15/12539021	Sc8eucV_10_HRSCAF_100__chr15	12539021	DEL	-1450	-0.5	0.149965	0.0530535	-0.022416	-0.138845	0.241176	-0.0408163	-0.0989645	-0.0459577	0.155722	-0.0612291	-0.126339	-0.224015	-0.148644	-0.0920526	-0.0441343	-0.0433346
Sc8eucV_10_HRSCAF_100__chr15/12552990	Sc8eucV_10_HRSCAF_100__chr15	12552990	DEL	-599	-0.037594	0.105793	-0.19705	0.0753395	-0.0348792	0.170213	0.369863	0.537794	0.155923	-0.0131737	-0.0339225	0.0246305	0.148649	0.319821	-0.0620757	-0.0306191	-0.0395582
Sc8eucV_10_HRSCAF_100__chr15/12555628	Sc8eucV_10_HRSCAF_100__chr15	12555628	INS	84	0.25	0.473684	-0.130112	-0.0915677	0.0356448	-0.268041	0.128713	0.218427	0.112976	-0.167939	-0.0586169	-0.0884529	0.153846	0.215818	NA	-0.0464527	-0.0588678
Sc8eucV_10_HRSCAF_100__chr15/12561707	Sc8eucV_10_HRSCAF_100__chr15	12561707	DEL	-170	0.172414	-0.134904	-0.0759219	-0.0648288	0.0497408	-0.14	0.115385	-0.0989645	-0.0803847	0.0213592	0.0364026	0.0668621	-0.173913	0.0258712	0.0659034	0.141289	0.127663
Sc8eucV_10_HRSCAF_100__chr15/12573028	Sc8eucV_10_HRSCAF_100__chr15	12573028	DEL	-60	0.75431	0.411765	-0.3125	-0.0243902	0.576107	NA	0.868687	0.52381	0.205395	-0.1449	-0.068932	-0.0252343	0.784831	0.432798	0.182777	-0.0289478	-0.0789784
Sc8eucV_10_HRSCAF_100__chr15/12575758	Sc8eucV_10_HRSCAF_100__chr15	12575758	INS	69	1	0.302885	NA	NA	1	NA	1	0.481299	0.481299	NA	NA	NA	1	0.554455	0.367246	-0.0106845	NA
Sc8eucV_10_HRSCAF_100__chr15/12577192	Sc8eucV_10_HRSCAF_100__chr15	12577192	DEL	-77	0.204082	0.125561	NA	NA	0.557229	NA	0.519231	0.276978	0.301133	NA	NA	NA	0.616541	0.343501	-0.0640732	-0.0296031	NA
Sc8eucV_10_HRSCAF_100__chr15/12579700	Sc8eucV_10_HRSCAF_100__chr15	12579700	DEL	-106	1	0.475839	NA	NA	1	NA	1	0.60862	0.630827	NA	NA	NA	1	0.668194	0.309927	-0.0222981	NA
Sc8eucV_10_HRSCAF_100__chr15/12580614	Sc8eucV_10_HRSCAF_100__chr15	12580614	INS	63	0.75431	0.475839	NA	NA	0.881902	NA	0.868687	0.60862	0.630827	NA	NA	NA	0.90158	0.668194	0.0478605	-0.03912	NA
Sc8eucV_10_HRSCAF_100__chr15/12581781	Sc8eucV_10_HRSCAF_100__chr15	12581781	INS	130	NA	NA	-0.142631	-0.0121269	-0.0797872	NA	NA	NA	-0.027284	-0.144077	-0.0710574	-0.0199343	-0.0833081	-0.0337857	NA	-0.029452	-0.039341
Sc8eucV_10_HRSCAF_100__chr15/12589217	Sc8eucV_10_HRSCAF_100__chr15	12589217	DEL	-86	0.368421	NA	NA	0.171712	0.708333	-0.00766703	0.227694	0.125	NA	NA	NA	0.209711	0.756757	NA	0.634146	0.0170717	0.01607
Sc8eucV_10_HRSCAF_100__chr15/12598831	Sc8eucV_10_HRSCAF_100__chr15	12598831	INS	119	0.131579	-0.0495537	-0.120751	0.205395	-0.00451264	-0.048951	0.367246	-0.05	0.115119	-0.224015	-0.0986528	0.253886	-0.180328	0.145499	0.309927	0.111841	0.030855
Sc8eucV_10_HRSCAF_100__chr15/12598835	Sc8eucV_10_HRSCAF_100__chr15	12598835	DEL	-71	0.561358	NA	-0.142631	-0.027284	0.574882	NA	0.704097	NA	-0.027284	-0.0255814	-0.0174197	0.0721649	0.392092	0.0721649	0.704097	0.243052	0.0643969
Sc8eucV_10_HRSCAF_100__chr15/12599987	Sc8eucV_10_HRSCAF_100__chr15	12599987	DEL	-116	-0.0961538	NA	NA	NA	0.163043	NA	0.0989399	NA	NA	NA	NA	NA	0.213592	NA	0.0989399	0.0202997	NA
Sc8eucV_10_HRSCAF_100__chr15/12600005	Sc8eucV_10_HRSCAF_100__chr15	12600005	INS	116	0.172414	0.475839	NA	NA	0.416667	NA	0.347826	0.583333	0.630827	NA	NA	NA	0.470588	0.668194	0.0718977	-0.0156242	NA
Sc8eucV_10_HRSCAF_100__chr15/12610973	Sc8eucV_10_HRSCAF_100__chr15	12610973	DEL	-280	NA	-0.107143	-0.044335	0.0778564	0.0522648	-0.264865	-0.114286	-0.0369872	0.189682	-0.224359	0.0390412	-0.0462125	-0.0961012	0.000563581	-0.0366919	-0.021616	-0.0202967
Sc8eucV_10_HRSCAF_100__chr15/12619889	Sc8eucV_10_HRSCAF_100__chr15	12619889	INS	83	-0.037594	-0.184211	0.714286	NA	0.445087	0.666667	0.384615	0.573551	0.624304	0.733333	NA	NA	0.470588	0.645068	-0.0111188	0.00101033	0.00767813
Sc8eucV_10_HRSCAF_100__chr15/12620109	Sc8eucV_10_HRSCAF_100__chr15	12620109	DEL	-142	-0.2	0.382562	NA	NA	0.342466	NA	0.25	0.573551	0.624304	NA	NA	NA	0.37931	0.645068	-0.0950052	-0.0424265	NA
Sc8eucV_10_HRSCAF_100__chr15/12621114	Sc8eucV_10_HRSCAF_100__chr15	12621114	DEL	-51	-0.21978	0.0126976	0.393586	NA	0.589177	0.318182	0.519231	0.573551	0.624304	0.424476	NA	NA	0.616541	0.645068	-0.196944	-0.0463158	-0.0200206
Sc8eucV_10_HRSCAF_100__chr15/12627182	Sc8eucV_10_HRSCAF_100__chr15	12627182	INS	238	0.561358	0.302885	NA	0.301133	0.754132	0.125561	0.165704	-6.93889e-18	0.50858	-0.1449	-0.0152265	0.167376	0.637217	0.404509	-0.0625575	-0.0409116	-0.0274799
Sc8eucV_10_HRSCAF_100__chr15/12631137	Sc8eucV_10_HRSCAF_100__chr15	12631137	DEL	-101	-0.037594	-0.143695	0.0530535	-0.0710785	0.306497	0.369318	0.533784	0.29909	0.114198	-0.0131737	-0.00463121	0.12155	0.148649	0.0037797	-0.0625575	0.0231593	0.0177077
Sc8eucV_10_HRSCAF_100__chr15/12648223	Sc8eucV_10_HRSCAF_100__chr15	12648223	INS	56	NA	-0.290323	NA	NA	NA	NA	NA	0.04	0.0728477	NA	NA	NA	NA	0.126214	-0.132075	-0.0279531	NA
Sc8eucV_10_HRSCAF_100__chr15/12648770	Sc8eucV_10_HRSCAF_100__chr15	12648770	DEL	-58	-0.0961538	NA	NA	NA	0.163043	NA	0.133333	NA	NA	NA	NA	NA	0.213592	NA	0.0989399	0.022694	NA
Sc8eucV_10_HRSCAF_100__chr15/12659595	Sc8eucV_10_HRSCAF_100__chr15	12659595	DEL	-73	0.396601	-0.17416	0.393586	0.0260074	0.892652	-0.0408163	0.710526	-0.0293062	0.191485	-0.0664101	0.0532446	-0.0666491	0.677895	-0.0402032	0.511793	0.0935821	-0.0261837
Sc8eucV_10_HRSCAF_100__chr15/12659811	Sc8eucV_10_HRSCAF_100__chr15	12659811	INS	128	NA	NA	-0.046729	-0.0305733	0.0356448	0.183036	0.25	0.294778	0.0810811	-0.1449	0.0688367	0.285565	-0.0856031	-0.0563747	NA	0.0806436	0.0990349
Sc8eucV_10_HRSCAF_100__chr15/12663477	Sc8eucV_10_HRSCAF_100__chr15	12663477	INS	83	-0.21978	-0.191489	-0.208074	0.0658713	-0.0846011	-0.0408163	0.281818	0.014549	-0.101872	0.0780676	0.146034	-0.0677093	0.420722	0.0997828	-0.0510949	-0.0292692	0.0487347
Sc8eucV_10_HRSCAF_100__chr15/12669826	Sc8eucV_10_HRSCAF_100__chr15	12669826	DEL	-61	NA	0.127873	NA	NA	NA	NA	NA	0.347884	0.405568	NA	NA	NA	NA	0.429923	0.214373	0.0299045	NA
Sc8eucV_10_HRSCAF_100__chr15/12674116	Sc8eucV_10_HRSCAF_100__chr15	12674116	INS	130	0.561358	0.572681	NA	NA	0.773106	NA	0.731544	0.70178	0.738997	NA	NA	NA	0.789298	0.75422	-0.0943927	-0.0508831	NA
Sc8eucV_10_HRSCAF_100__chr15/12676084	Sc8eucV_10_HRSCAF_100__chr15	12676084	INV/INVDUP	438	NA	NA	NA	0.0260074	NA	-0.14	-0.0740741	-0.0171073	NA	NA	NA	0.0367261	NA	NA	NA	-0.0145937	-0.0200206
Sc8eucV_10_HRSCAF_100__chr15/12693525	Sc8eucV_10_HRSCAF_100__chr15	12693525	DEL	-71	0.368421	0.475839	-0.144077	-0.0199343	0.569122	NA	0.675676	0.60862	0.507422	-0.1449	-0.0622523	-0.0252343	0.603458	0.534179	-0.155679	-0.0423987	-0.0371612
Sc8eucV_10_HRSCAF_100__chr15/12716596	Sc8eucV_10_HRSCAF_100__chr15	12716596	DEL	-174	NA	NA	0.142531	0.196248	0.182084	0.491274	0.55997	0.642857	0.231932	0.0367893	-0.0202723	0.323158	0.0816327	0.129348	NA	0.00733963	0.0220614
Sc8eucV_10_HRSCAF_100__chr15/12718715	Sc8eucV_10_HRSCAF_100__chr15	12718715	DEL	-317	0.204082	0.572681	NA	0.191485	0.589177	-0.00766703	0.0399295	0.354839	0.738997	-0.1449	-0.00701899	0.036352	0.420722	0.63605	-0.0640732	-0.0361279	-0.0442514
Sc8eucV_10_HRSCAF_100__chr15/12736155	Sc8eucV_10_HRSCAF_100__chr15	12736155	DEL	-73	NA	NA	-0.0759219	0.0391693	-0.0203327	0.043956	0.128713	0.218427	0.0303738	-0.0735219	-0.0442427	-0.0707604	0.00831601	0.0817329	NA	-0.0428731	-0.0551821
Sc8eucV_10_HRSCAF_100__chr15/12740176	Sc8eucV_10_HRSCAF_100__chr15	12740176	INS	65	NA	-0.134904	-0.317647	-0.0402477	-0.174825	NA	NA	0.0201835	-0.153548	NA	0.015625	NA	NA	0.0651862	-0.0640732	0.00307658	-0.0404624
Sc8eucV_10_HRSCAF_100__chr15/12747251	Sc8eucV_10_HRSCAF_100__chr15	12747251	DEL	-162	0.396601	0.13649	-0.138845	0.113682	0.543602	0.318182	0.868687	0.60862	0.277887	-0.124447	-0.0509411	0.0881057	0.580311	0.316298	0.0478605	-0.0140186	-0.0319477
Sc8eucV_10_HRSCAF_100__chr15/12748934	Sc8eucV_10_HRSCAF_100__chr15	12748934	DEL	-90	0.157729	-0.17416	0.0584848	-0.0557766	-0.0712292	0.116935	-0.163636	0.283516	0.182284	-0.0966279	-0.0620235	-0.0438472	-0.0934579	0.0830292	0.302992	-0.0291152	-0.0443596
Sc8eucV_10_HRSCAF_100__chr15/12759476	Sc8eucV_10_HRSCAF_100__chr15	12759476	DEL	-97	-0.21978	-0.048951	0.393586	NA	0.589177	0.318182	0.519231	0.481299	0.532766	0.424476	NA	NA	0.616541	0.554455	-0.179775	-0.0460129	-0.0200206
Sc8eucV_10_HRSCAF_100__chr15/12776412	Sc8eucV_10_HRSCAF_100__chr15	12776412	INS	187	0.0543478	-0.0495537	0.042735	-0.0749757	0.438929	-0.0408163	0.36036	0.208243	0.274433	0.424476	0.00784133	0.0367261	0.666667	0.467711	-0.0156687	-0.0216242	0.0357516
Sc8eucV_10_HRSCAF_100__chr15/12776423	Sc8eucV_10_HRSCAF_100__chr15	12776423	DEL	-55	0.131579	0.270386	0.393586	0.409847	NA	-0.14	0.25	0.330091	NA	0.042735	0	0.257077	-0.0833081	-0.0337857	NA	0.005931	0.00588983
Sc8eucV_10_HRSCAF_100__chr15/12786512	Sc8eucV_10_HRSCAF_100__chr15	12786512	INS	288	0.172414	0.265212	-0.144077	-0.0337857	0.194836	NA	0.347826	0.375	0.274433	NA	0.00784133	NA	0.470588	0.467711	-0.0600079	-0.0219194	-0.018764
Sc8eucV_10_HRSCAF_100__chr15/12786585	Sc8eucV_10_HRSCAF_100__chr15	12786585	DEL	-66	NA	NA	-0.16104	-0.102362	-0.0575056	-0.134904	-0.0640732	-1.12757e-16	0.0295484	-0.086118	-0.0612291	-0.0796438	-0.0316206	0.0163413	NA	-0.0433501	-0.057816
Sc8eucV_10_HRSCAF_100__chr15/12788764	Sc8eucV_10_HRSCAF_100__chr15	12788764	DEL	-55	-0.323194	-0.155748	0.627907	NA	0.773106	0.538462	0.731544	0.276978	0.323167	0.660377	NA	NA	0.789298	0.343501	0.165704	-0.0372818	-0.0404624
Sc8eucV_10_HRSCAF_100__chr15/12788782	Sc8eucV_10_HRSCAF_100__chr15	12788782	INS	78	NA	NA	0.147176	0.0326584	0.203386	-0.0408163	0.0188679	0.0792358	0.268343	-0.176326	0.0337972	-0.102987	-0.0740741	0.00906736	NA	-0.0270176	-0.0345225
Sc8eucV_10_HRSCAF_100__chr15/12800237	Sc8eucV_10_HRSCAF_100__chr15	12800237	DUP	658	NA	NA	-0.144077	-0.0199343	-0.0833081	NA	NA	NA	-0.0337857	-0.1449	-0.0622523	-0.0252343	-0.0856031	-0.0381711	NA	-0.0281485	-0.0371612
Sc8eucV_10_HRSCAF_100__chr15/12800247	Sc8eucV_10_HRSCAF_100__chr15	12800247	DEL	-335	-0.231214	-0.0495537	0.244364	-0.0382624	0.365953	0.0338983	0.190476	-0.00657144	0.118531	0.243328	-0.0548124	-0.0406206	0.382189	0.134347	0.0478605	-0.0306191	-0.00771296
Sc8eucV_10_HRSCAF_100__chr15/12835521	Sc8eucV_10_HRSCAF_100__chr15	12835521	DEL	-667	0	0.694656	-0.317647	0.111551	0.0880829	0.183036	-0.275	0.189989	0.591606	-0.086118	-0.0948835	0.172474	0.239582	0.639307	-0.0499028	0.0208224	-0.0210903
Sc8eucV_10_HRSCAF_100__chr15/12847286	Sc8eucV_10_HRSCAF_100__chr15	12847286	INS	65	0.396601	0.238845	-0.142857	0.0326584	0.254998	-0.148438	0.569061	0.412734	0.128046	-0.262371	-0.0779213	-0.0282087	0.277372	0.154989	-0.0620757	-0.0284168	-0.047211
Sc8eucV_10_HRSCAF_100__chr15/12888456	Sc8eucV_10_HRSCAF_100__chr15	12888456	DEL	-63	0.157729	0.238845	-0.0931677	-0.112703	0.467984	-0.352459	0.310345	0.38033	0.496521	0.0780676	-0.0280377	-0.0550294	0.637217	0.63605	-0.0943927	-0.0285423	-0.00833915
Sc8eucV_10_HRSCAF_100__chr15/12905296	Sc8eucV_10_HRSCAF_100__chr15	12905296	DEL	-357	NA	-0.134904	NA	NA	NA	NA	NA	0.0201835	0.0518387	NA	NA	NA	NA	0.0651862	-0.0640732	-0.0145937	NA
Sc8eucV_10_HRSCAF_100__chr15/12920953	Sc8eucV_10_HRSCAF_100__chr15	12920953	INS	987	NA	NA	NA	NA	NA	NA	NA	NA	NA	NA	NA	NA	NA	NA	NA	NA	NA
Sc8eucV_10_HRSCAF_100__chr15/12926028	Sc8eucV_10_HRSCAF_100__chr15	12926028	DEL	-719	1	0.837772	NA	NA	1	NA	1	0.899188	0.914867	NA	NA	NA	1	0.920986	-0.0640732	-0.0631347	NA
Sc8eucV_10_HRSCAF_100__chr15/12929880	Sc8eucV_10_HRSCAF_100__chr15	12929880	DEL	-68052	0.454545	0.302885	NA	NA	0.647059	NA	0.6	0.481299	0.532766	NA	NA	NA	0.666667	0.554455	-0.0893855	-0.0399009	NA
Sc8eucV_10_HRSCAF_100__chr15/12943137	Sc8eucV_10_HRSCAF_100__chr15	12943137	DEL	-90	-0.231214	-0.0920526	-0.142857	0.0326584	-0.021476	-0.148438	-0.130435	-0.0727444	0.101624	-0.136425	0.00192815	-0.0495782	-0.0896092	-0.0155086	-0.128487	-0.028036	-0.0309069
Sc8eucV_10_HRSCAF_100__chr15/13014856	Sc8eucV_10_HRSCAF_100__chr15	13014856	DUP	93	0.172414	0.125561	NA	NA	0.445087	NA	0.384615	0.276978	0.323167	NA	NA	NA	0.470588	0.343501	-0.0943927	-0.0310058	NA
Sc8eucV_10_HRSCAF_100__chr15/13014871	Sc8eucV_10_HRSCAF_100__chr15	13014871	INS	425	NA	NA	NA	NA	NA	NA	NA	NA	NA	NA	NA	NA	NA	NA	NA	NA	NA
Sc8eucV_10_HRSCAF_100__chr15/13034035	Sc8eucV_10_HRSCAF_100__chr15	13034035	DEL	-490	1	0.837772	NA	NA	1	NA	1	0.899188	0.914867	NA	NA	NA	1	0.920986	-0.0640732	-0.0631347	NA
Sc8eucV_10_HRSCAF_100__chr15/1304751	Sc8eucV_10_HRSCAF_100__chr15	1304751	INS	72	NA	-0.00766703	NA	NA	NA	NA	NA	0.149864	0.191485	NA	NA	NA	NA	0.209711	0.0559441	0.00595858	NA
Sc8eucV_10_HRSCAF_100__chr15/13049231	Sc8eucV_10_HRSCAF_100__chr15	13049231	DUP	8583	0.75431	1	NA	NA	0.892652	NA	0.868687	1	1	NA	NA	NA	0.90158	1	0.0989399	-0.0643221	NA
Sc8eucV_10_HRSCAF_100__chr15/13051081	Sc8eucV_10_HRSCAF_100__chr15	13051081	INS	233	NA	NA	NA	NA	NA	NA	NA	NA	NA	NA	NA	NA	NA	NA	NA	NA	NA
Sc8eucV_10_HRSCAF_100__chr15/13051174	Sc8eucV_10_HRSCAF_100__chr15	13051174	DEL	-240	NA	NA	NA	NA	NA	NA	NA	NA	NA	NA	NA	NA	NA	NA	NA	NA	NA
Sc8eucV_10_HRSCAF_100__chr15/13053863	Sc8eucV_10_HRSCAF_100__chr15	13053863	DEL	-3608	0.742188	0.817792	0.393586	0.0513834	1	-0.352459	0.727273	0.781022	1	0.424476	NA	0.0721649	1	1	NA	-0.0582237	0.00355192
Sc8eucV_10_HRSCAF_100__chr15/13134153	Sc8eucV_10_HRSCAF_100__chr15	13134153	DEL	-138	0.561358	0.475839	0.276382	0.0572161	-0.0632273	0.0625	0.237762	0.181776	-0.0508664	0.176229	-0.0348314	-0.0170184	0.0567458	0.0314637	-0.0600079	-0.0247028	-0.0406438
Sc8eucV_10_HRSCAF_100__chr15/13134234	Sc8eucV_10_HRSCAF_100__chr15	13134234	INS	84	0.555556	0.636364	-0.0897297	-0.099567	0.120816	-0.14	0.128713	0.218427	0.191466	0.185685	-0.0049989	-0.00191939	0.0240964	0.0721649	NA	0.0192498	0.0323593
Sc8eucV_10_HRSCAF_100__chr15/13180629	Sc8eucV_10_HRSCAF_100__chr15	13180629	INS	115	0.561358	0.302885	0.0672646	-0.0323618	0.249155	0.170213	0.136691	-0.0124153	0.0680874	0.101079	-0.0406661	-0.0377976	0.214564	0.0455208	-0.0625575	-0.0169183	-0.0285463
Sc8eucV_10_HRSCAF_100__chr15/13232087	Sc8eucV_10_HRSCAF_100__chr15	13232087	DEL	-488	0.75431	0.694656	NA	NA	0.892652	NA	0.868687	0.799357	0.827606	NA	NA	NA	0.90158	0.83888	-0.133374	-0.0588743	NA
Sc8eucV_10_HRSCAF_100__chr15/13232123	Sc8eucV_10_HRSCAF_100__chr15	13232123	DUP	564	0.131579	0.211268	-0.128275	-0.00167621	0.154494	-0.0194175	0.32	0.35014	0.185084	-0.124447	-0.0076635	0.111972	0.0240964	0.0522088	NA	0.0319561	0.0415681
Sc8eucV_10_HRSCAF_100__chr15/13232717	Sc8eucV_10_HRSCAF_100__chr15	13232717	INS	86	NA	NA	NA	NA	NA	NA	NA	NA	NA	-0.1449	-0.0152265	-0.0252343	-0.0856031	-0.0381711	NA	0.022694	0.0304939
Sc8eucV_10_HRSCAF_100__chr15/13255155	Sc8eucV_10_HRSCAF_100__chr15	13255155	INS	303	NA	NA	-0.144077	0.144667	-0.0833081	0.043956	0.128713	0.218427	-0.0337857	NA	0.00784133	0.323777	NA	NA	NA	0.0546021	0.0735762
Sc8eucV_10_HRSCAF_100__chr15/13434662	Sc8eucV_10_HRSCAF_100__chr15	13434662	INS	58	0.204082	NA	NA	NA	0.589177	NA	0.519231	NA	NA	NA	NA	NA	0.589177	NA	0.472843	0.13894	NA
Sc8eucV_10_HRSCAF_100__chr15/13438196	Sc8eucV_10_HRSCAF_100__chr15	13438196	DEL	-483	-0.568182	-0.155748	-0.0359712	-0.0619469	0.0251027	-0.268041	-0.140496	0.155573	0.301346	0.0880829	-0.0285714	0.00525313	0.167457	0.473508	-0.0640732	0.0230753	0.0285455
Sc8eucV_10_HRSCAF_100__chr15/1343954	Sc8eucV_10_HRSCAF_100__chr15	1343954	INS	96	0.172414	-0.00766703	NA	NA	0.445087	NA	0.384615	0.149864	0.191485	NA	NA	NA	0.470588	0.209711	-0.0620757	-0.0209627	NA
Sc8eucV_10_HRSCAF_100__chr15/1345132	Sc8eucV_10_HRSCAF_100__chr15	1345132	INS	176	0.561358	0.475839	NA	NA	0.773106	NA	0.731544	0.60862	0.650543	NA	NA	NA	0.789298	0.668194	-0.0600079	-0.0428731	NA
Sc8eucV_10_HRSCAF_100__chr15/13488164	Sc8eucV_10_HRSCAF_100__chr15	13488164	DEL	-772	0.742188	0.817792	-0.255973	-0.0892828	0.620311	-0.153846	0.661765	0.713533	0.673181	-0.0664101	-0.00856596	0.0103348	0.827495	0.851309	NA	-0.0321938	0.0152823
Sc8eucV_10_HRSCAF_100__chr15/13496026	Sc8eucV_10_HRSCAF_100__chr15	13496026	DEL	-57	0.368421	0.475839	NA	NA	0.734807	NA	0.675676	0.60862	0.650543	NA	NA	NA	0.756757	0.668194	-0.155679	-0.0511369	NA
Sc8eucV_10_HRSCAF_100__chr15/13504769	Sc8eucV_10_HRSCAF_100__chr15	13504769	INS	73	1	0.694656	NA	NA	1	NA	1	0.799357	0.827606	NA	NA	NA	1	0.83888	0.0559441	-0.0523868	NA
Sc8eucV_10_HRSCAF_100__chr15/13593845	Sc8eucV_10_HRSCAF_100__chr15	13593845	INS	82	0.75431	0.572681	NA	NA	0.892652	NA	0.868687	0.70178	0.738997	-0.1449	-0.00701899	-0.0252343	0.784831	0.63605	-0.0620757	-0.0301106	0.0345918
Sc8eucV_10_HRSCAF_100__chr15/1370235	Sc8eucV_10_HRSCAF_100__chr15	1370235	DEL	-73	0.204082	0.475839	NA	0.239366	0.589177	0.0625	-3.30618e-17	0.181776	0.650543	-0.1449	-0.00701899	0.100085	0.420722	0.534179	-0.105796	-0.0322266	-0.0326679
Sc8eucV_10_HRSCAF_100__chr15/13708388	Sc8eucV_10_HRSCAF_100__chr15	13708388	INS	100	0.444444	0.166667	NA	NA	0.773106	NA	0.731544	0.481299	0.532766	NA	NA	NA	0.789298	0.554455	-0.0625575	-0.0406699	NA
Sc8eucV_10_HRSCAF_100__chr15/13739465	Sc8eucV_10_HRSCAF_100__chr15	13739465	INS	66	0.131579	0.270386	-0.0138555	-0.100376	0.384469	-0.125	0.310345	0.40058	0.454179	0.0660841	-0.0618747	-0.0677093	0.412144	0.464185	NA	-0.0404749	-0.0425606
Sc8eucV_10_HRSCAF_100__chr15/13742794	Sc8eucV_10_HRSCAF_100__chr15	13742794	INS	79	0.75431	0.475839	-0.0759219	0.45386	0.648736	0.53012	-0.0192308	-0.0371801	0.383557	-0.1449	-0.0280377	0.589168	0.784831	0.534179	0.0478605	-0.00133411	0.131697
Sc8eucV_10_HRSCAF_100__chr15/13822097	Sc8eucV_10_HRSCAF_100__chr15	13822097	DEL	-411	0.555556	0.105793	0.274831	-0.0648288	0.810764	0.369318	0.877637	0.664083	0.611693	0.0905317	-0.017591	0.0103348	0.676259	0.46617	0.0559441	-0.0178369	-0.0213273
Sc8eucV_10_HRSCAF_100__chr15/1383437	Sc8eucV_10_HRSCAF_100__chr15	1383437	INS	79	0.172414	0.572681	-0.144077	-0.0199343	0.194836	NA	0.384615	0.70178	0.611785	NA	0.00784133	NA	0.470588	0.75422	0.165704	0.00101033	-0.0200206
Sc8eucV_10_HRSCAF_100__chr15/13843096	Sc8eucV_10_HRSCAF_100__chr15	13843096	DEL	-64	0	NA	NA	NA	0.393586	NA	0.318182	NA	NA	NA	NA	NA	0.424476	NA	0.270386	0.0319773	NA
Sc8eucV_10_HRSCAF_100__chr15/13843097	Sc8eucV_10_HRSCAF_100__chr15	13843097	INS	165	NA	0.125561	NA	NA	NA	NA	NA	0.276978	0.323167	NA	NA	NA	NA	0.343501	0.125561	0.023225	NA
Sc8eucV_10_HRSCAF_100__chr15/13858468	Sc8eucV_10_HRSCAF_100__chr15	13858468	DEL	-78	0.75431	0.572681	NA	NA	0.892652	NA	0.868687	0.70178	0.738997	NA	NA	NA	0.90158	0.75422	-0.0620757	-0.0495272	NA
Sc8eucV_10_HRSCAF_100__chr15/13860896	Sc8eucV_10_HRSCAF_100__chr15	13860896	DEL	-321	0.368421	-0.134904	NA	NA	0.734807	NA	0.675676	0.0201835	0.0518387	-0.086118	0.0532446	0.0309203	0.470588	-0.0796438	0.40989	0.19754	0.113067
Sc8eucV_10_HRSCAF_100__chr15/13894337	Sc8eucV_10_HRSCAF_100__chr15	13894337	DEL	-64	0.75431	0.694656	NA	NA	0.892652	NA	0.868687	0.799357	0.827606	NA	NA	NA	0.90158	0.83888	-0.133374	-0.0588743	NA
Sc8eucV_10_HRSCAF_100__chr15/13896156	Sc8eucV_10_HRSCAF_100__chr15	13896156	DEL	-469	-0.0961538	0.127873	0.0672646	0.0531108	-0.0775116	0.232558	0.0526316	-0.118439	-0.0297125	0.306387	0.0555845	-0.0462125	0.116797	-0.0448632	-0.0497858	-0.0262217	0.00236098
Sc8eucV_10_HRSCAF_100__chr15/13944442	Sc8eucV_10_HRSCAF_100__chr15	13944442	DEL	-134	1	0.475839	NA	NA	1	NA	1	0.60862	0.650543	0.0145768	0.209122	0.172259	0.585459	0.134347	0.309927	0.192005	0.313118
Sc8eucV_10_HRSCAF_100__chr15/13948224	Sc8eucV_10_HRSCAF_100__chr15	13948224	DEL	-245	0.75431	0.411765	-0.046729	-0.0305733	0.41518	0.183036	0.190476	-0.0439035	0.0680874	0.288316	0.0615975	-0.0591252	0.109215	-0.0520723	0.182777	0.0909132	0.0522333
Sc8eucV_10_HRSCAF_100__chr15/13952770	Sc8eucV_10_HRSCAF_100__chr15	13952770	DEL	-208	NA	NA	-0.16104	-0.102362	-0.16104	-0.134904	NA	-1.12757e-16	0.0295484	-0.086118	-0.0612291	-0.0796438	-0.086118	0.0163413	NA	-0.0472071	-0.057816
Sc8eucV_10_HRSCAF_100__chr15/13953071	Sc8eucV_10_HRSCAF_100__chr15	13953071	INS	554	0	0.411765	NA	0.191485	0.627907	-0.00766703	NA	0.15	0.565217	NA	NA	0.209711	0.660377	0.583333	-0.143695	-0.0114381	0.0114966
Sc8eucV_10_HRSCAF_100__chr15/13960475	Sc8eucV_10_HRSCAF_100__chr15	13960475	DEL	-67	0.25	0.149965	-0.0359712	-0.0391632	0.112245	0.043956	0.0188679	-0.0727444	0.00565709	0.239582	0.0176443	-0.0531915	-0.0316206	-0.0796438	-0.0640732	0.0274018	0.0152823
Sc8eucV_10_HRSCAF_100__chr15/13960485	Sc8eucV_10_HRSCAF_100__chr15	13960485	INS	97	NA	-0.00766703	-0.144077	-0.0199343	-0.0833081	NA	NA	0.149864	0.0167831	-0.086118	-0.0444403	0.0309203	-0.0316206	-0.0402032	0.0559441	-0.0310058	0.0144404
Sc8eucV_10_HRSCAF_100__chr15/13969391	Sc8eucV_10_HRSCAF_100__chr15	13969391	INS	177	0.396601	-0.048951	-0.208074	-0.0702199	0.329605	-0.153846	0.444444	0.0543534	-0.0168281	-0.0405124	-0.0191446	0.0297283	0.192246	-0.0576012	0.0989399	0.0574584	0.0216006
Sc8eucV_10_HRSCAF_100__chr15/13970030	Sc8eucV_10_HRSCAF_100__chr15	13970030	DEL	-126	0.75431	0.411765	-0.0759219	0.0463576	0.648736	NA	0.868687	0.52381	0.277424	-0.1449	-0.0280377	-0.0252343	0.784831	0.432798	0.182777	-0.0168453	-0.0438612
Sc8eucV_10_HRSCAF_100__chr15/13970035	Sc8eucV_10_HRSCAF_100__chr15	13970035	DUP	220	NA	NA	NA	NA	NA	NA	NA	NA	NA	NA	NA	NA	NA	NA	NA	NA	NA
Sc8eucV_10_HRSCAF_100__chr15/13977121	Sc8eucV_10_HRSCAF_100__chr15	13977121	DEL	-144	-0.0796178	0.0126976	-0.0931677	0.0463576	0.427111	0.318182	0.675676	0.573551	0.356915	0.0780676	-0.0280377	-0.0252343	0.603458	0.510934	-0.252497	-0.050823	-0.0326679
Sc8eucV_10_HRSCAF_100__chr15/13977255	Sc8eucV_10_HRSCAF_100__chr15	13977255	INS	52	NA	NA	-0.317647	0.00525313	-0.174825	0.043956	0.128713	0.218427	-0.0687023	-0.086118	-0.0948835	0.0675117	-0.0316206	0.0163413	NA	-0.032533	-0.0433346
Sc8eucV_10_HRSCAF_100__chr15/13987450	Sc8eucV_10_HRSCAF_100__chr15	13987450	DEL	-298	-0.231214	-0.0495537	0.182875	-0.00109769	0.329605	-0.0135135	0.119403	-0.0369872	0.0908266	-0.248621	0.306888	0.0908912	-0.161009	-0.00223972	0.0478605	0.158401	0.168388
Sc8eucV_10_HRSCAF_100__chr15/1399630	Sc8eucV_10_HRSCAF_100__chr15	1399630	DEL	-72	-0.323194	0.473684	0.627907	NA	0.445087	0.538462	0.384615	NA	NA	0.418946	-0.00701899	-0.0252343	0.227967	-0.0381711	0.347826	-0.00288179	-0.0776328
Sc8eucV_10_HRSCAF_100__chr15/14039543	Sc8eucV_10_HRSCAF_100__chr15	14039543	DEL	-368	NA	NA	-0.144077	-0.0199343	-0.0833081	NA	NA	NA	-0.0337857	NA	0.00784133	NA	NA	NA	NA	-0.0145937	-0.0200206
Sc8eucV_10_HRSCAF_100__chr15/14039605	Sc8eucV_10_HRSCAF_100__chr15	14039605	INS	116	0.555556	0.636364	0.714286	NA	NA	0.666667	NA	NA	NA	0.733333	NA	NA	NA	NA	NA	0.00595858	0.00767813
Sc8eucV_10_HRSCAF_100__chr15/14048683	Sc8eucV_10_HRSCAF_100__chr15	14048683	DEL	-154	-0.0961538	0.302885	0.142531	-0.0382624	-0.0275341	0.183036	-1.65309e-17	-0.0847439	0.013325	0.176229	-0.033801	-0.0696337	0.00532623	-0.0479452	0.0989399	-0.0289203	-0.0260227
Sc8eucV_10_HRSCAF_100__chr15/14098810	Sc8eucV_10_HRSCAF_100__chr15	14098810	INS	172	0.75431	0.572681	NA	NA	0.892652	NA	0.868687	0.70178	0.738997	NA	NA	NA	0.90158	0.75422	-0.0620757	-0.0495272	NA
Sc8eucV_10_HRSCAF_100__chr15/14158875	Sc8eucV_10_HRSCAF_100__chr15	14158875	DEL	-57	NA	0.382562	NA	NA	NA	NA	NA	0.573551	0.624304	NA	NA	NA	NA	0.645068	0.453853	0.0663883	NA
Sc8eucV_10_HRSCAF_100__chr15/14320091	Sc8eucV_10_HRSCAF_100__chr15	14320091	INS	194	0.555556	0.636364	-0.0897297	-0.0716242	0.546248	-0.0194175	0.569892	0.62739	0.603672	-0.19705	-0.0491803	-0.0557766	0.384469	0.454179	NA	-0.0287863	-0.0279793
Sc8eucV_10_HRSCAF_100__chr15/1432112	Sc8eucV_10_HRSCAF_100__chr15	1432112	INS	71	-0.0961538	NA	-0.144077	-0.0199343	-0.0523125	NA	0.133333	NA	-0.0337857	NA	0.00784133	NA	0.213592	NA	0.0989399	-0.0281485	-0.0200206
Sc8eucV_10_HRSCAF_100__chr15/14334868	Sc8eucV_10_HRSCAF_100__chr15	14334868	INS	386	0.0543478	0.817792	0.393586	NA	0.647059	0.318182	0.6	1	1	0.424476	NA	NA	0.666667	1	0.571429	0.000799843	-0.0200206
Sc8eucV_10_HRSCAF_100__chr15/1436284	Sc8eucV_10_HRSCAF_100__chr15	1436284	INS	153	NA	-0.134904	NA	0.0260074	NA	-0.14	-0.0740741	-0.0989645	0.0518387	NA	NA	0.0367261	NA	0.0651862	-0.0640732	0.00595858	-0.0200206
Sc8eucV_10_HRSCAF_100__chr15/14371625	Sc8eucV_10_HRSCAF_100__chr15	14371625	INS	570	-0.0961538	-0.134904	NA	NA	0.189524	NA	0.133333	0.0201835	0.0518387	NA	NA	NA	0.213592	0.0651862	-0.128487	-0.0281485	NA
Sc8eucV_10_HRSCAF_100__chr15/14384045	Sc8eucV_10_HRSCAF_100__chr15	14384045	INS	681	0.204082	0.50838	NA	NA	0.589177	NA	0.472843	0.632207	0.702432	NA	NA	NA	0.616541	0.720055	-0.130174	-0.0517439	NA
Sc8eucV_10_HRSCAF_100__chr15/14385424	Sc8eucV_10_HRSCAF_100__chr15	14385424	INS	56	0.131579	0.270386	0.393586	NA	NA	0.318182	NA	NA	NA	0.424476	NA	NA	NA	NA	NA	-0.0145937	-0.0200206
Sc8eucV_10_HRSCAF_100__chr15/1474070	Sc8eucV_10_HRSCAF_100__chr15	1474070	DEL	-153	NA	-0.134904	NA	NA	NA	NA	NA	0.0201835	0.0518387	NA	NA	NA	NA	0.0651862	-0.0640732	-0.0145937	NA
Sc8eucV_10_HRSCAF_100__chr15/1495963	Sc8eucV_10_HRSCAF_100__chr15	1495963	DEL	-385	-0.280899	-0.184211	-0.00314531	-0.0716242	-0.0299228	-0.14	-0.140496	-0.124909	-0.0590847	-0.0961012	-0.00278063	-0.0430697	-0.105665	-0.0715319	-0.196944	-0.00768331	-0.0117222
Sc8eucV_10_HRSCAF_100__chr15/152132	Sc8eucV_10_HRSCAF_100__chr15	152132	INS	2224	NA	NA	NA	NA	NA	NA	NA	NA	NA	NA	NA	NA	NA	NA	NA	NA	NA
Sc8eucV_10_HRSCAF_100__chr15/1566699	Sc8eucV_10_HRSCAF_100__chr15	1566699	INS	76	0.454545	-0.00766703	NA	NA	0.647059	NA	0.6	0.149864	0.191485	NA	NA	NA	0.666667	0.209711	0.1331	0.0118983	NA
Sc8eucV_10_HRSCAF_100__chr15/1581967	Sc8eucV_10_HRSCAF_100__chr15	1581967	INS	658	-0.0961538	NA	NA	NA	0.189524	NA	0.133333	NA	NA	NA	NA	NA	0.213592	NA	0.0989399	0.0250142	NA
Sc8eucV_10_HRSCAF_100__chr15/1591369	Sc8eucV_10_HRSCAF_100__chr15	1591369	DEL	-59	NA	-0.134904	-0.144077	-0.0199343	-0.0833081	NA	NA	0.0201835	-0.0771739	NA	0.00784133	NA	NA	0.0651862	-0.0640732	0.00595858	-0.0200206
Sc8eucV_10_HRSCAF_100__chr15/1598663	Sc8eucV_10_HRSCAF_100__chr15	1598663	INS	2257	NA	NA	-0.144077	-0.0199343	-0.0833081	NA	NA	NA	-0.0337857	NA	0.00784133	NA	NA	NA	NA	-0.0145937	-0.0200206
Sc8eucV_10_HRSCAF_100__chr15/1602048	Sc8eucV_10_HRSCAF_100__chr15	1602048	DEL	-72	0.131579	-0.329137	-0.0931677	0.16955	-0.0203327	-0.0194175	0.32	-0.0585281	-0.0125901	-0.279358	-0.0756303	0.0550394	-0.0575056	-0.11034	0.0542698	0.00738177	-0.0364047
Sc8eucV_10_HRSCAF_100__chr15/1689149	Sc8eucV_10_HRSCAF_100__chr15	1689149	DEL	-322	-0.0961538	-0.0595514	0.0530535	0.196248	-0.0919436	0.572681	0.374643	0.181034	-0.123076	0.0966123	-0.0697891	0.177546	-0.0576497	-0.105205	-0.179775	-0.0255102	-0.0438851
Sc8eucV_10_HRSCAF_100__chr15/1689157	Sc8eucV_10_HRSCAF_100__chr15	1689157	INS	184	NA	-0.134904	NA	NA	NA	NA	NA	-1.12757e-16	0.0518387	-0.1449	-0.00701899	-0.0381711	-0.0856031	-0.0675401	-0.0640732	-0.0296591	0.0304939
Sc8eucV_10_HRSCAF_100__chr15/1703355	Sc8eucV_10_HRSCAF_100__chr15	1703355	INS	2234	NA	NA	NA	NA	NA	NA	NA	NA	NA	NA	NA	NA	NA	NA	NA	NA	NA
Sc8eucV_10_HRSCAF_100__chr15/1769327	Sc8eucV_10_HRSCAF_100__chr15	1769327	DEL	-498	1	0.694656	NA	NA	1	NA	1	0.799357	0.827606	NA	NA	NA	1	0.83888	0.0559441	-0.0523868	NA
Sc8eucV_10_HRSCAF_100__chr15/1782976	Sc8eucV_10_HRSCAF_100__chr15	1782976	DEL	-418	NA	NA	NA	0.239366	NA	0.0625	0.115385	0.176916	NA	NA	NA	0.256798	NA	NA	NA	0.0267192	0.0357516
Sc8eucV_10_HRSCAF_100__chr15/1873305	Sc8eucV_10_HRSCAF_100__chr15	1873305	DEL	-190	1	0.572681	NA	NA	1	NA	1	0.70178	0.738997	NA	NA	NA	1	0.75422	0.180523	-0.036753	NA
Sc8eucV_10_HRSCAF_100__chr15/1887498	Sc8eucV_10_HRSCAF_100__chr15	1887498	INS	321	0.561358	0.189189	NA	NA	0.773106	NA	0.731544	0.438758	0.500198	NA	NA	NA	0.789298	0.525434	-0.151711	-0.0462649	NA
Sc8eucV_10_HRSCAF_100__chr15/1888635	Sc8eucV_10_HRSCAF_100__chr15	1888635	DEL	-612	-0.21978	-0.206078	-0.0519031	0.322096	-0.0598216	0.318182	0.519231	0.347884	-0.0659654	-0.262371	-0.0607143	0.209989	-0.131737	-0.1151	-0.196944	-0.00833047	-0.0144041
Sc8eucV_10_HRSCAF_100__chr15/1902638	Sc8eucV_10_HRSCAF_100__chr15	1902638	DEL	-272	1	0.694656	NA	0.0260074	1	-0.14	0.877637	0.664083	0.827606	-0.086118	0.0532446	-0.0666491	0.827495	0.639307	0.0559441	-0.0173682	0.0144404
Sc8eucV_10_HRSCAF_100__chr15/191212	Sc8eucV_10_HRSCAF_100__chr15	191212	INS	2266	NA	NA	NA	NA	NA	NA	NA	NA	NA	NA	NA	NA	NA	NA	NA	NA	NA
Sc8eucV_10_HRSCAF_100__chr15/1934957	Sc8eucV_10_HRSCAF_100__chr15	1934957	DEL	-139	NA	NA	-0.0759219	0.0463576	-0.0203327	NA	NA	NA	0.0303738	NA	0.0820124	NA	NA	NA	NA	0.00595858	0.00767813
Sc8eucV_10_HRSCAF_100__chr15/1980391	Sc8eucV_10_HRSCAF_100__chr15	1980391	INS	2690	NA	NA	NA	NA	NA	NA	NA	NA	NA	NA	NA	NA	NA	NA	NA	NA	NA
Sc8eucV_10_HRSCAF_100__chr15/2032071	Sc8eucV_10_HRSCAF_100__chr15	2032071	INS	1325	NA	NA	NA	NA	NA	NA	NA	NA	NA	NA	NA	NA	NA	NA	NA	NA	NA
Sc8eucV_10_HRSCAF_100__chr15/2036413	Sc8eucV_10_HRSCAF_100__chr15	2036413	INS	76	1	0.694656	NA	NA	1	NA	1	0.799357	0.827606	NA	NA	NA	1	0.83888	0.0559441	-0.0523868	NA
Sc8eucV_10_HRSCAF_100__chr15/2101787	Sc8eucV_10_HRSCAF_100__chr15	2101787	DEL	-208	NA	-0.134904	NA	NA	NA	NA	NA	0.0201835	0.0518387	NA	NA	NA	NA	0.0518387	-0.0640732	-0.0171977	NA
Sc8eucV_10_HRSCAF_100__chr15/210965	Sc8eucV_10_HRSCAF_100__chr15	210965	INS	101	0.204082	0.572681	NA	NA	0.589177	NA	0.519231	0.70178	0.738997	NA	NA	NA	0.616541	0.75422	-0.0640732	-0.0463158	NA
Sc8eucV_10_HRSCAF_100__chr15/213599	Sc8eucV_10_HRSCAF_100__chr15	213599	DEL	-2522	NA	NA	NA	0.0260074	NA	-0.14	-0.0740741	-0.0171073	NA	-0.176326	0.0688688	-0.0807681	-0.0740741	0.00906736	NA	0.0398918	0.0576899
Sc8eucV_10_HRSCAF_100__chr15/2199706	Sc8eucV_10_HRSCAF_100__chr15	2199706	DEL	-51	0.204082	0.572681	NA	NA	0.589177	NA	0.519231	0.70178	0.738997	NA	NA	NA	0.616541	0.75422	-0.0640732	-0.0463158	NA
Sc8eucV_10_HRSCAF_100__chr15/2211887	Sc8eucV_10_HRSCAF_100__chr15	2211887	INS	76	0.75431	0.475839	NA	NA	0.892652	NA	0.868687	0.60862	0.650543	NA	NA	NA	0.90158	0.668194	0.0478605	-0.034602	NA
Sc8eucV_10_HRSCAF_100__chr15/2269776	Sc8eucV_10_HRSCAF_100__chr15	2269776	DEL	-5803	NA	NA	NA	NA	NA	NA	NA	NA	NA	NA	NA	NA	NA	NA	NA	NA	NA
Sc8eucV_10_HRSCAF_100__chr15/2313503	Sc8eucV_10_HRSCAF_100__chr15	2313503	DEL	-57	0.75431	0.572681	NA	0.0260074	0.892652	-0.14	0.710526	0.549505	0.738997	-0.1449	-0.00701899	-0.0677093	0.784831	0.63605	-0.0620757	-0.0397242	-0.0371612
Sc8eucV_10_HRSCAF_100__chr15/2358297	Sc8eucV_10_HRSCAF_100__chr15	2358297	DEL	-222	0.555556	0.105793	0.714286	NA	1	0.666667	1	0.799357	0.827606	0.185685	0.113881	0.0881057	0.749226	0.54945	0.0559441	-0.00439098	0.0203683
Sc8eucV_10_HRSCAF_100__chr15/2366901	Sc8eucV_10_HRSCAF_100__chr15	2366901	INS	92	0.131579	0.270386	0.042735	-0.0749757	-0.0833081	-0.0408163	-0.0740741	-0.0171073	-0.0337857	-0.224015	-0.0930228	-0.126339	-0.180328	-0.0778443	NA	-0.0461681	-0.0614023
Sc8eucV_10_HRSCAF_100__chr15/2384009	Sc8eucV_10_HRSCAF_100__chr15	2384009	DEL	-56	1	0.475839	NA	NA	1	NA	1	0.60862	0.650543	NA	NA	NA	1	0.668194	0.309927	-0.0154161	NA
Sc8eucV_10_HRSCAF_100__chr15/240147	Sc8eucV_10_HRSCAF_100__chr15	240147	DEL	-98	0.368421	-0.00766703	NA	NA	0.734807	NA	0.675676	0.149864	0.191485	NA	NA	NA	0.756757	0.209711	0.227694	0.0303124	NA
Sc8eucV_10_HRSCAF_100__chr15/2425826	Sc8eucV_10_HRSCAF_100__chr15	2425826	DEL	-210	0.75431	0.837772	NA	NA	0.892652	NA	0.868687	0.899188	0.914867	NA	NA	NA	0.90158	0.920986	-0.128487	-0.0635681	NA
Sc8eucV_10_HRSCAF_100__chr15/2434343	Sc8eucV_10_HRSCAF_100__chr15	2434343	DEL	-120	0.75431	0.63871	-0.144077	-0.0130628	0.764939	-0.0408163	0.569061	0.472597	0.675362	-0.1449	-0.0622523	0.00255363	0.784831	0.698735	-0.122807	-0.0477428	-0.0326679
Sc8eucV_10_HRSCAF_100__chr15/2434486	Sc8eucV_10_HRSCAF_100__chr15	2434486	INS	76	0.131579	0.211268	-0.131056	-0.0974155	0.290391	-0.0135135	0.369863	0.40797	0.33574	-0.0272953	-0.0787251	-0.0642674	0.334842	0.36728	NA	-0.0427807	-0.047081
Sc8eucV_10_HRSCAF_100__chr15/2459331	Sc8eucV_10_HRSCAF_100__chr15	2459331	INS	60	-0.0961538	0.189189	NA	0.0260074	0.189524	-0.14	-0.1	0.25709	0.500198	NA	NA	0.0367261	0.213592	0.525434	0.0142096	0.00268093	-0.0200206
Sc8eucV_10_HRSCAF_100__chr15/2464961	Sc8eucV_10_HRSCAF_100__chr15	2464961	INS	79	0.131579	0.270386	-0.263158	-0.0895584	-0.174825	-0.32	1.27739e-17	0.100663	-0.0687023	0.0780676	-0.0762501	0.0574931	-0.0856031	-0.0381711	NA	0.00268093	0.00444775
Sc8eucV_10_HRSCAF_100__chr15/2464972	Sc8eucV_10_HRSCAF_100__chr15	2464972	DEL	-61	-0.0961538	0.125561	0.377212	0.213875	0.192045	-0.304348	-0.264706	-0.0789145	0.0729827	0.113416	-0.00591294	0.00427991	-0.0431267	-0.0780303	-0.0620757	-0.0413132	-0.0571169
Sc8eucV_10_HRSCAF_100__chr15/2566429	Sc8eucV_10_HRSCAF_100__chr15	2566429	INS	179	0.0543478	-0.14296	0.705673	0.144667	0.438929	0.116935	-0.0655738	0.155573	0.611785	0.598361	-0.0444403	0.0675117	0.318883	0.528558	0.0273038	0.0140601	0.00382401
Sc8eucV_10_HRSCAF_100__chr15/2568226	Sc8eucV_10_HRSCAF_100__chr15	2568226	DEL	-313	0	-0.143695	0.120624	-0.0552764	0.173611	0.636364	0.571429	0.45	0.169694	0.107542	-0.125735	0.00906736	0.153846	0.15529	-0.0893855	-0.0435101	-0.0725678
Sc8eucV_10_HRSCAF_100__chr15/2647384	Sc8eucV_10_HRSCAF_100__chr15	2647384	DEL	-115	1	1	0.0672646	0.182063	0.647059	NA	1	1	0.691154	-0.1449	0.0980014	-0.0252343	0.911062	0.924136	NA	-0.0535136	-0.0138228
Sc8eucV_10_HRSCAF_100__chr15/272553	Sc8eucV_10_HRSCAF_100__chr15	272553	DEL	-156	1	1	NA	NA	1	NA	1	1	1	NA	NA	NA	1	1	NA	-0.0696488	NA
Sc8eucV_10_HRSCAF_100__chr15/273917	Sc8eucV_10_HRSCAF_100__chr15	273917	DEL	-60	0.396601	0.580128	0.393586	0.0260074	0.892652	-0.0408163	0.710526	0.78166	0.914867	0.424476	NA	0.0367261	0.90158	0.920986	-0.128487	-0.0501402	0.00767813
Sc8eucV_10_HRSCAF_100__chr15/2750772	Sc8eucV_10_HRSCAF_100__chr15	2750772	INS	125	0.368421	0.572681	-0.00551268	0.113682	0.306497	NA	0.675676	0.70178	0.393037	-0.1449	0.0302017	-0.0252343	0.603458	0.63605	-0.199608	-0.0461547	-0.0326679
Sc8eucV_10_HRSCAF_100__chr15/2753389	Sc8eucV_10_HRSCAF_100__chr15	2753389	INS	617	0.561358	0.694656	NA	NA	0.773106	NA	0.731544	0.799357	0.827606	NA	NA	NA	0.789298	0.83888	-0.0620757	-0.0537018	NA
Sc8eucV_10_HRSCAF_100__chr15/2768928	Sc8eucV_10_HRSCAF_100__chr15	2768928	INS	2720	NA	NA	-0.144077	-0.0130628	-0.0833081	-0.0408163	0.0188679	0.0792358	-0.0337857	NA	0.00784133	0.149024	NA	NA	NA	0.0267192	0.0357516
Sc8eucV_10_HRSCAF_100__chr15/2800220	Sc8eucV_10_HRSCAF_100__chr15	2800220	DEL	-64	0.75431	0.572681	NA	NA	0.892652	NA	0.868687	0.70178	0.738997	NA	NA	NA	0.90158	0.75422	-0.0620757	-0.0495272	NA
Sc8eucV_10_HRSCAF_100__chr15/2814316	Sc8eucV_10_HRSCAF_100__chr15	2814316	INS	54	0.204082	0.694656	NA	NA	0.589177	NA	0.519231	0.799357	0.827606	-0.321101	-0.0140845	-0.0510949	0.218868	0.622082	0.0399295	-0.0588743	0.0679612
Sc8eucV_10_HRSCAF_100__chr15/2829797	Sc8eucV_10_HRSCAF_100__chr15	2829797	DEL	-7215	NA	NA	NA	NA	NA	NA	NA	NA	NA	-0.144077	0	-0.0199343	-0.0833081	-0.0337857	NA	0.0319773	0.0477509
Sc8eucV_10_HRSCAF_100__chr15/298091	Sc8eucV_10_HRSCAF_100__chr15	298091	INS	144	0.561358	-0.00766703	NA	NA	0.773106	NA	0.731544	0.149864	0.191485	NA	NA	NA	0.789298	0.209711	0.302992	0.0425366	NA
Sc8eucV_10_HRSCAF_100__chr15/2988103	Sc8eucV_10_HRSCAF_100__chr15	2988103	INS	82	-0.2	0.411765	NA	NA	0.342466	NA	0.25	0.52381	0.565217	-0.1449	-0.00701899	-0.0252343	0.146459	0.432798	-0.0625575	-0.0399009	0.0345918
Sc8eucV_10_HRSCAF_100__chr15/2988371	Sc8eucV_10_HRSCAF_100__chr15	2988371	DEL	-54	1	0.265212	NA	NA	1	NA	1	0.401603	0.447547	NA	NA	NA	1	0.467711	0.519393	0.0409892	NA
Sc8eucV_10_HRSCAF_100__chr15/2999285	Sc8eucV_10_HRSCAF_100__chr15	2999285	INS	52	0.368421	0.694656	-0.00551268	-0.0850566	0.306497	-0.108696	0.113475	0.390474	0.514874	-0.1449	0.0302017	0.0574931	0.603458	0.735752	-0.179775	-0.0121294	0.0195873
Sc8eucV_10_HRSCAF_100__chr15/3045755	Sc8eucV_10_HRSCAF_100__chr15	3045755	DEL	-99	0.131579	-0.0920526	-0.0901499	0.317642	0.348751	-0.0408163	-0.0740741	-0.0989645	0.269666	0.110003	-0.0796814	0.408882	0.463781	0.370571	-0.0640732	0.0183838	0.0816233
Sc8eucV_10_HRSCAF_100__chr15/3045759	Sc8eucV_10_HRSCAF_100__chr15	3045759	INS	194	-0.280899	-0.184211	0.0530535	0.215351	0.163719	-0.407216	-0.162602	-0.0460151	0.06102	0.418946	0.0302017	0.463748	0.470588	0.301975	-0.0156687	0.0686882	0.18173
Sc8eucV_10_HRSCAF_100__chr15/3131637	Sc8eucV_10_HRSCAF_100__chr15	3131637	DEL	-52	-0.0961538	NA	NA	NA	0.189524	NA	0.133333	NA	NA	NA	NA	NA	0.213592	NA	0.0989399	0.0250142	NA
Sc8eucV_10_HRSCAF_100__chr15/3203361	Sc8eucV_10_HRSCAF_100__chr15	3203361	INS	51	NA	0.475839	-0.144077	-0.0199343	-0.0833081	NA	NA	0.60862	0.507422	NA	0.00784133	NA	NA	0.668194	0.519393	0.101643	-0.0200206
Sc8eucV_10_HRSCAF_100__chr15/3222830	Sc8eucV_10_HRSCAF_100__chr15	3222830	INS	2244	NA	NA	NA	NA	NA	NA	NA	NA	NA	NA	NA	NA	NA	NA	NA	NA	NA
Sc8eucV_10_HRSCAF_100__chr15/3284392	Sc8eucV_10_HRSCAF_100__chr15	3284392	INS	121	1	0.475839	NA	NA	1	NA	1	0.60862	0.650543	NA	NA	NA	1	0.668194	0.309927	-0.0154161	NA
Sc8eucV_10_HRSCAF_100__chr15/3296224	Sc8eucV_10_HRSCAF_100__chr15	3296224	INS	106	-0.037594	-0.184211	0.459933	-0.0199343	0.608722	0.666667	0.731544	0.573551	0.48101	0.733333	0.00784133	NA	0.789298	0.645068	-0.155679	-0.0389164	0.0357516
Sc8eucV_10_HRSCAF_100__chr15/3330336	Sc8eucV_10_HRSCAF_100__chr15	3330336	DEL	-89	NA	0.265212	NA	NA	NA	NA	NA	0.401603	0.447547	NA	NA	NA	NA	0.467711	0.309927	0.0476912	NA
Sc8eucV_10_HRSCAF_100__chr15/3383373	Sc8eucV_10_HRSCAF_100__chr15	3383373	DEL	-58	1	0.694656	NA	NA	1	NA	1	0.799357	0.827606	NA	NA	NA	1	0.83888	0.0559441	-0.0523868	NA
Sc8eucV_10_HRSCAF_100__chr15/3420714	Sc8eucV_10_HRSCAF_100__chr15	3420714	DEL	-100	0.396601	0.580128	0.705673	0.226856	-0.0523125	-0.0695652	-0.0762712	0.0960246	-0.0771739	0.166581	0.234624	-0.0696337	0.0526316	0.150844	-0.128487	-0.0140186	-0.0229727
Sc8eucV_10_HRSCAF_100__chr15/3432141	Sc8eucV_10_HRSCAF_100__chr15	3432141	INS	297	0.75431	0.475839	NA	NA	0.892652	NA	0.868687	0.60862	0.650543	NA	NA	NA	0.90158	0.668194	0.0478605	-0.034602	NA
Sc8eucV_10_HRSCAF_100__chr15/3515230	Sc8eucV_10_HRSCAF_100__chr15	3515230	DEL	-151	-0.5	0.817792	-0.138845	0.0829697	0.0530535	-0.0194175	-0.150485	0.548088	0.763127	-0.0337571	0.0621261	-0.0249839	-0.102653	0.535801	0.473684	-0.032467	0.00276944
Sc8eucV_10_HRSCAF_100__chr15/3552402	Sc8eucV_10_HRSCAF_100__chr15	3552402	INS	57	0.204082	-0.134904	NA	NA	0.589177	NA	0.519231	0.0201835	0.0518387	NA	NA	NA	0.616541	0.0651862	0.214373	0.0398918	NA
Sc8eucV_10_HRSCAF_100__chr15/356515	Sc8eucV_10_HRSCAF_100__chr15	356515	INS	139	0.172414	-0.134904	NA	NA	0.445087	NA	0.384615	0.0201835	0.0518387	NA	NA	NA	0.470588	0.0651862	0.0659034	0.00878437	NA
Sc8eucV_10_HRSCAF_100__chr15/359068	Sc8eucV_10_HRSCAF_100__chr15	359068	INS	1390	NA	NA	NA	NA	NA	NA	NA	NA	NA	NA	NA	NA	NA	NA	NA	NA	NA
Sc8eucV_10_HRSCAF_100__chr15/3636711	Sc8eucV_10_HRSCAF_100__chr15	3636711	DEL	-79	1	0.837772	NA	NA	1	NA	1	0.899188	0.914867	NA	NA	NA	1	0.920986	-0.0640732	-0.0631347	NA
Sc8eucV_10_HRSCAF_100__chr15/3659438	Sc8eucV_10_HRSCAF_100__chr15	3659438	INS	71	-0.280899	-0.00420926	-0.0803859	0.0572161	-0.104041	-0.078125	-0.0762712	-0.114122	0.0322137	-0.102653	-0.0190635	-0.0406206	-0.103226	-0.0497283	-0.0640732	-0.0271546	-0.0387651
Sc8eucV_10_HRSCAF_100__chr15/3659689	Sc8eucV_10_HRSCAF_100__chr15	3659689	DEL	-352	0	0.837772	1	0.409847	0.871842	0.381757	0.0338983	0.141566	0.0518387	0.811562	0.0532446	0.172474	0.598361	-0.0796438	0.580128	-0.0512761	0.0203271
Sc8eucV_10_HRSCAF_100__chr15/3766411	Sc8eucV_10_HRSCAF_100__chr15	3766411	DEL	-91	0.75431	0.475839	NA	NA	0.892652	NA	0.868687	0.60862	0.650543	NA	NA	NA	0.90158	0.668194	0.0478605	-0.034602	NA
Sc8eucV_10_HRSCAF_100__chr15/3789564	Sc8eucV_10_HRSCAF_100__chr15	3789564	INS	52	NA	NA	-0.0759219	0.33846	-0.0203327	0.381757	0.439759	0.514581	0.0303738	NA	0.0820124	0.608748	NA	NA	NA	0.139749	0.190458
Sc8eucV_10_HRSCAF_100__chr15/3891435	Sc8eucV_10_HRSCAF_100__chr15	3891435	INS	108	0.75431	0.837772	NA	NA	0.892652	NA	0.868687	0.899188	0.914867	NA	NA	NA	0.90158	0.920986	-0.128487	-0.0635681	NA
Sc8eucV_10_HRSCAF_100__chr15/3897310	Sc8eucV_10_HRSCAF_100__chr15	3897310	INS	54	-0.0961538	-0.00766703	-0.0759219	-0.0648288	-0.111955	-0.14	-0.1	-0.0293062	-0.0545964	-0.086118	-0.0569722	-0.0666491	-0.100719	-0.0402032	-0.133374	-0.0299358	-0.0402836
Sc8eucV_10_HRSCAF_100__chr15/3925145	Sc8eucV_10_HRSCAF_100__chr15	3925145	DEL	-59	0.131579	-0.0920526	0.393586	NA	NA	0.318182	NA	0.0201835	0.0518387	0.424476	NA	NA	NA	0.0651862	-0.0640732	0.00595858	-0.0200206
Sc8eucV_10_HRSCAF_100__chr15/3925160	Sc8eucV_10_HRSCAF_100__chr15	3925160	INS	125	0.172414	-0.134904	-0.0427142	0.0324097	-0.198713	-0.14	0.115385	-0.0989645	-0.0110258	0.201669	-0.0518782	0.205172	-0.103226	0.164401	0.0659034	0.114153	0.0965144
Sc8eucV_10_HRSCAF_100__chr15/3939993	Sc8eucV_10_HRSCAF_100__chr15	3939993	INS	72	NA	0.622642	-0.317647	-0.0402477	-0.174825	NA	NA	0.773585	0.571474	-0.086118	-0.0948835	0.0309203	-0.0316206	0.622082	0.680851	0.019733	-0.0517909
Sc8eucV_10_HRSCAF_100__chr15/4000627	Sc8eucV_10_HRSCAF_100__chr15	4000627	INS	97	0.742188	0.817792	0.176152	-0.0601412	0.254461	0.116935	0.128713	0.218427	0.302326	0.169231	-0.0435093	-0.0884529	0.153846	0.215818	NA	-0.0272423	-0.0304314
Sc8eucV_10_HRSCAF_100__chr15/4000652	Sc8eucV_10_HRSCAF_100__chr15	4000652	DEL	-89	0.75431	0.837772	-0.144077	-0.0199343	0.764939	NA	0.868687	0.899188	0.818239	NA	0.00784133	NA	0.90158	0.920986	-0.128487	-0.0582609	-0.0200206
Sc8eucV_10_HRSCAF_100__chr15/4053484	Sc8eucV_10_HRSCAF_100__chr15	4053484	INS	2285	NA	NA	NA	NA	NA	NA	NA	NA	NA	NA	NA	NA	NA	NA	NA	NA	NA
Sc8eucV_10_HRSCAF_100__chr15/405798	Sc8eucV_10_HRSCAF_100__chr15	405798	DEL	-406	0.396601	-0.190818	-0.255973	0.223479	0.41518	0.116935	-0.106796	-0.0944206	0.0070665	0.436326	0.465266	-0.0307456	-0.195804	0.127708	0.0142096	0.249584	0.263416
Sc8eucV_10_HRSCAF_100__chr15/4058588	Sc8eucV_10_HRSCAF_100__chr15	4058588	DEL	-125	-0.333333	-0.14296	-0.208074	-0.00109769	-0.208074	-0.0135135	-0.0135135	0.0147157	-0.0880162	-0.110493	-0.0509284	-0.0349182	-0.110493	-0.0497283	-0.14296	-0.0312599	-0.0419938
Sc8eucV_10_HRSCAF_100__chr15/4099926	Sc8eucV_10_HRSCAF_100__chr15	4099926	DEL	-54	0.172414	-0.134904	NA	NA	0.445087	NA	0.384615	0.0201835	0.0518387	NA	NA	NA	0.445087	0.0518387	0.0659034	0.0165391	NA
Sc8eucV_10_HRSCAF_100__chr15/4099977	Sc8eucV_10_HRSCAF_100__chr15	4099977	INS	71	0.742188	0.387383	-0.239852	0.0354978	0.447102	0.0206612	0.04	-0.120377	0.222443	-0.0138555	-0.021645	-0.106333	0.241065	0.0240305	0.0559441	-0.0159196	-0.0582498
Sc8eucV_10_HRSCAF_100__chr15/4113865	Sc8eucV_10_HRSCAF_100__chr15	4113865	DEL	-52	NA	NA	0.377212	-0.0700007	0.419622	0.381757	0.439759	0.514581	0.477498	0.0145768	0.101214	0.105635	0.0825611	0.149594	NA	0.0270485	0.0514013
Sc8eucV_10_HRSCAF_100__chr15/4116921	Sc8eucV_10_HRSCAF_100__chr15	4116921	INS	72	-0.513393	-0.14296	0.111111	-0.0601412	0.0123522	0.208661	0.0724638	0.191418	0.128046	0.00356858	-0.0579152	-0.0430697	-0.0677966	0.0488032	-0.199608	-0.0347753	-0.0409511
Sc8eucV_10_HRSCAF_100__chr15/4118331	Sc8eucV_10_HRSCAF_100__chr15	4118331	INS	99	1	0.265212	NA	NA	1	NA	1	0.401603	0.447547	NA	NA	NA	1	0.467711	0.519393	0.0409892	NA
Sc8eucV_10_HRSCAF_100__chr15/4120479	Sc8eucV_10_HRSCAF_100__chr15	4120479	DEL	-238	0.666667	-0.048951	-0.208074	-0.0702199	0.503032	-0.153846	0.625	0.0543534	-0.0168281	-0.120043	-0.0548124	-0.0489154	0.579769	0.0455208	0.302885	-0.0233172	-0.0382736
Sc8eucV_10_HRSCAF_100__chr15/4200420	Sc8eucV_10_HRSCAF_100__chr15	4200420	DUP	453	0	-0.263158	NA	NA	NA	NA	0.318182	0.111111	NA	NA	NA	NA	NA	NA	NA	-0.0747331	NA
Sc8eucV_10_HRSCAF_100__chr15/4200592	Sc8eucV_10_HRSCAF_100__chr15	4200592	DEL	-216	0	0.270386	0.042735	-0.0199343	-0.144077	0.318182	NA	NA	-0.0337857	-0.21764	0.083756	0.172259	0.0145768	0.149594	NA	0.116758	0.132404
Sc8eucV_10_HRSCAF_100__chr15/4200854	Sc8eucV_10_HRSCAF_100__chr15	4200854	INS	125	NA	0.265212	NA	NA	NA	NA	NA	0.401603	0.447547	NA	NA	NA	NA	0.467711	0.309927	0.0476912	NA
Sc8eucV_10_HRSCAF_100__chr15/4305914	Sc8eucV_10_HRSCAF_100__chr15	4305914	INS	133	-0.176211	0.0859482	-0.208074	0.0658713	-0.135927	-0.0408163	0.115385	0.341061	0.013325	-0.138845	-0.0262391	-0.022416	-0.0310361	0.175796	0.0256176	-0.0204111	-0.047692
Sc8eucV_10_HRSCAF_100__chr15/4309856	Sc8eucV_10_HRSCAF_100__chr15	4309856	DUP	165	NA	NA	NA	NA	NA	NA	NA	NA	NA	NA	NA	NA	NA	NA	NA	NA	NA
Sc8eucV_10_HRSCAF_100__chr15/4309894	Sc8eucV_10_HRSCAF_100__chr15	4309894	DEL	-312	-0.333333	0.0859482	0.436602	-0.0490722	0.436602	0.318182	0.318182	0.0955544	0.175796	0.561097	-0.0420168	-0.00865266	0.561097	0.277424	0.0859482	-0.0170085	0.023465
Sc8eucV_10_HRSCAF_100__chr15/4310476	Sc8eucV_10_HRSCAF_100__chr15	4310476	INS	87	0.5	0.6	-0.165563	-0.0260305	0.276382	-0.155748	NA	0.119528	0.366906	-0.255973	-0.0892857	-0.0552885	0.218509	0.33574	NA	-0.0469686	-0.0542447
Sc8eucV_10_HRSCAF_100__chr15/432115	Sc8eucV_10_HRSCAF_100__chr15	432115	INS	383	0.172414	0.125561	NA	NA	0.445087	NA	0.384615	0.276978	0.323167	NA	NA	NA	0.470588	0.343501	-0.0943927	-0.0310058	NA
Sc8eucV_10_HRSCAF_100__chr15/4335793	Sc8eucV_10_HRSCAF_100__chr15	4335793	DEL	-83	0.75431	0.302885	NA	0.0260074	0.892652	-0.14	0.710526	0.29909	0.532766	NA	NA	0.0367261	0.90158	0.554455	0.0989399	-0.034602	-0.0200206
Sc8eucV_10_HRSCAF_100__chr15/4335822	Sc8eucV_10_HRSCAF_100__chr15	4335822	INS	79	NA	NA	-0.0759219	-0.0630737	-0.0203327	-0.0408163	0.0188679	0.0792358	0.0303738	0.0145768	0.00243057	-0.0477436	0.0825611	0.149594	NA	0.0172833	0.0316649
Sc8eucV_10_HRSCAF_100__chr15/4336001	Sc8eucV_10_HRSCAF_100__chr15	4336001	INS	1011	NA	-0.00766703	NA	NA	NA	NA	NA	0.149864	0.191485	NA	NA	NA	NA	0.209711	0.0559441	0.00595858	NA
Sc8eucV_10_HRSCAF_100__chr15/4338564	Sc8eucV_10_HRSCAF_100__chr15	4338564	DEL	-201	-0.176211	0.0126976	-0.208074	-0.00109769	-0.135927	-0.0135135	-0.0393701	-0.0776993	0.0630395	-0.120043	-0.0548124	0.0548384	-0.0712661	0.134347	-0.0111188	0.00937937	-0.0175698
Sc8eucV_10_HRSCAF_100__chr15/434838	Sc8eucV_10_HRSCAF_100__chr15	434838	INS	115	0.204082	0.125561	-0.0427142	0.245656	-0.140521	0.625	-3.30618e-17	0.292776	-0.123076	0.255266	-0.0355105	0.129787	-0.105665	-0.0115967	-0.0640732	-0.0333637	-0.0562028
Sc8eucV_10_HRSCAF_100__chr15/4359839	Sc8eucV_10_HRSCAF_100__chr15	4359839	INS	76	0.454545	0.302885	NA	0.0518387	0.647059	-0.134904	0.309927	0.25	0.532766	-0.1449	-0.00701899	-0.0675401	0.470588	0.404509	-0.0893855	-0.0363751	-0.039896
Sc8eucV_10_HRSCAF_100__chr15/4359847	Sc8eucV_10_HRSCAF_100__chr15	4359847	DEL	-94	0.555556	0.636364	-0.290154	-0.115802	0.195524	-0.155748	0.0542698	0.166667	0.286064	-0.102653	-0.0212476	0.0965869	0.463781	0.517494	NA	0.00669358	0.0314269
Sc8eucV_10_HRSCAF_100__chr15/4361647	Sc8eucV_10_HRSCAF_100__chr15	4361647	INS	1350	NA	NA	NA	NA	NA	NA	NA	NA	NA	NA	NA	NA	NA	NA	NA	NA	NA
Sc8eucV_10_HRSCAF_100__chr15/437223	Sc8eucV_10_HRSCAF_100__chr15	437223	DEL	-2460	NA	NA	-0.144077	-0.0199343	-0.0833081	NA	NA	NA	-0.0337857	NA	0.00784133	NA	NA	NA	NA	-0.0145937	-0.0200206
Sc8eucV_10_HRSCAF_100__chr15/437410	Sc8eucV_10_HRSCAF_100__chr15	437410	INS	78	0.368421	0.572681	NA	NA	0.734807	NA	0.675676	0.70178	0.738997	NA	NA	NA	0.756757	0.75422	-0.199608	-0.0585488	NA
Sc8eucV_10_HRSCAF_100__chr15/4379826	Sc8eucV_10_HRSCAF_100__chr15	4379826	DEL	-73	NA	NA	-0.144077	-0.0199343	-0.0833081	NA	NA	NA	-0.0337857	NA	0.00784133	NA	NA	NA	NA	-0.0145937	-0.0200206
Sc8eucV_10_HRSCAF_100__chr15/4423969	Sc8eucV_10_HRSCAF_100__chr15	4423969	INS	77	NA	-0.134904	-0.0759219	0.0463576	-0.0203327	NA	NA	0.0201835	-0.0803847	NA	0.0820124	NA	NA	0.0651862	-0.0640732	0.0267192	0.00767813
Sc8eucV_10_HRSCAF_100__chr15/4446071	Sc8eucV_10_HRSCAF_100__chr15	4446071	INS	302	NA	NA	-0.144077	-0.0199343	-0.0833081	NA	NA	NA	-0.0337857	NA	0.00784133	NA	NA	NA	NA	-0.0145937	-0.0200206
Sc8eucV_10_HRSCAF_100__chr15/4454471	Sc8eucV_10_HRSCAF_100__chr15	4454471	INS	80	-0.615385	-0.155748	0.370618	-0.0199343	0.104483	0.538462	0.25	0.70178	0.611785	0.418946	-0.0622523	-0.0252343	0.146459	0.63605	0.0869133	-0.0110744	-0.0583735
Sc8eucV_10_HRSCAF_100__chr15/4486217	Sc8eucV_10_HRSCAF_100__chr15	4486217	DEL	-70	0.131579	0.270386	-0.240873	0.0239655	0.195524	-0.352459	-0.153846	-0.0344828	0.286064	-0.0664101	0.165731	-0.0994056	-0.0316206	0.0163413	NA	0.0265536	0.0401582
Sc8eucV_10_HRSCAF_100__chr15/4486230	Sc8eucV_10_HRSCAF_100__chr15	4486230	INS	233	-0.2	0.382562	NA	0.13416	0.342466	-0.0408163	-0.123596	0.261483	0.624304	NA	NA	0.149024	0.37931	0.645068	-0.0950052	-0.00704167	0.00767813
Sc8eucV_10_HRSCAF_100__chr15/4491043	Sc8eucV_10_HRSCAF_100__chr15	4491043	DEL	-109	0.561358	0.411765	NA	0.13416	0.773106	-0.0408163	0.369863	0.199129	0.565217	-0.086118	0.0532446	-0.0531915	0.505495	0.309567	0.0256176	-0.0102225	-0.0261837
Sc8eucV_10_HRSCAF_100__chr15/4523040	Sc8eucV_10_HRSCAF_100__chr15	4523040	DEL	-228	0.742188	0.238845	-0.240873	0.0239655	0.348751	-0.352459	0.727273	0.38033	0.0174692	-0.136425	0.0228825	-0.0829876	0.676259	0.34424	0.180523	-0.0499167	-0.0449207
Sc8eucV_10_HRSCAF_100__chr15/4523050	Sc8eucV_10_HRSCAF_100__chr15	4523050	INS	66	NA	NA	NA	0.0260074	NA	-0.14	-0.0740741	-0.0171073	NA	-0.1449	-0.00701899	-0.0677093	-0.0856031	-0.0381711	NA	-0.0281485	-0.0371612
Sc8eucV_10_HRSCAF_100__chr15/4529996	Sc8eucV_10_HRSCAF_100__chr15	4529996	DEL	-54	0.561358	0.127873	-0.144077	0.0789396	0.608722	0.0625	0.237762	-0.0478713	0.235004	NA	0.00784133	0.256798	0.789298	0.429923	-0.0111188	-0.0394177	0.0642073
Sc8eucV_10_HRSCAF_100__chr15/4532528	Sc8eucV_10_HRSCAF_100__chr15	4532528	DEL	-213	0.742188	0.387383	0.176152	-0.0336735	0.254461	0.208661	0.215686	-0.0197924	0.0242162	-0.110493	0.0679178	0.0946886	0.463781	0.235682	0.0559441	-0.00768331	0.0516369
Sc8eucV_10_HRSCAF_100__chr15/4543437	Sc8eucV_10_HRSCAF_100__chr15	4543437	INS	214	0.561358	0.837772	NA	NA	0.773106	NA	0.731544	0.899188	0.914867	-0.1449	-0.00701899	-0.0252343	0.637217	0.83198	0.0659034	-0.0571925	0.0345918
Sc8eucV_10_HRSCAF_100__chr15/4579664	Sc8eucV_10_HRSCAF_100__chr15	4579664	DEL	-283	-0.2	NA	NA	NA	0.342466	NA	0.25	NA	NA	NA	NA	NA	0.37931	NA	0.189189	0.0493827	NA
Sc8eucV_10_HRSCAF_100__chr15/4591491	Sc8eucV_10_HRSCAF_100__chr15	4591491	DEL	-99	0.75431	0.694656	NA	NA	0.892652	NA	0.868687	0.799357	0.827606	NA	NA	NA	0.90158	0.83888	-0.133374	-0.0588743	NA
Sc8eucV_10_HRSCAF_100__chr15/4591535	Sc8eucV_10_HRSCAF_100__chr15	4591535	INS	60	NA	-0.134904	-0.144077	-0.0199343	-0.0833081	NA	NA	0.0201835	-0.0771739	NA	0.00784133	NA	NA	0.0651862	-0.0640732	0.00595858	-0.0200206
Sc8eucV_10_HRSCAF_100__chr15/4595718	Sc8eucV_10_HRSCAF_100__chr15	4595718	INS	57	0.75431	0.411765	NA	NA	0.892652	NA	0.868687	0.52381	0.565217	NA	NA	NA	0.90158	0.583333	0.182777	-0.0128788	NA
Sc8eucV_10_HRSCAF_100__chr15/4603780	Sc8eucV_10_HRSCAF_100__chr15	4603780	DEL	-282	0.136187	-0.00420926	-0.203111	-0.0866376	-0.0790992	-0.0194175	-0.0192308	-0.0568622	-0.0968315	-0.143705	-0.0434499	-0.00141203	0.109215	0.0123778	-0.0620757	-0.02374	-0.0103904
Sc8eucV_10_HRSCAF_100__chr15/4611650	Sc8eucV_10_HRSCAF_100__chr15	4611650	DEL	-785	NA	NA	-0.0759219	0.0463576	-0.0203327	NA	NA	NA	0.0303738	NA	0.0820124	NA	NA	NA	NA	0.00595858	0.00767813
Sc8eucV_10_HRSCAF_100__chr15/4717338	Sc8eucV_10_HRSCAF_100__chr15	4717338	DEL	-80	0.75431	0.572681	NA	NA	0.892652	NA	0.868687	0.70178	0.738997	NA	NA	NA	0.90158	0.75422	-0.0620757	-0.0495272	NA
Sc8eucV_10_HRSCAF_100__chr15/4789549	Sc8eucV_10_HRSCAF_100__chr15	4789549	INS	87	0.561358	0.265212	NA	NA	0.773106	NA	0.731544	0.401603	0.447547	NA	NA	NA	0.789298	0.467711	0.0718977	-0.0150861	NA
Sc8eucV_10_HRSCAF_100__chr15/4807076	Sc8eucV_10_HRSCAF_100__chr15	4807076	DEL	-211	0.75431	0.694656	NA	NA	0.892652	NA	0.868687	0.799357	0.827606	NA	NA	NA	0.90158	0.83888	-0.133374	-0.0588743	NA
Sc8eucV_10_HRSCAF_100__chr15/4807972	Sc8eucV_10_HRSCAF_100__chr15	4807972	INS	83	NA	0.491274	NA	NA	NA	NA	NA	0.672026	0.717174	NA	NA	NA	NA	0.735162	0.55997	0.0810626	NA
Sc8eucV_10_HRSCAF_100__chr15/4820164	Sc8eucV_10_HRSCAF_100__chr15	4820164	DEL	-225	0.75431	0.125561	NA	NA	0.892652	NA	0.868687	0.276978	0.323167	NA	NA	NA	0.90158	0.343501	0.374643	0.039228	NA
Sc8eucV_10_HRSCAF_100__chr15/4823157	Sc8eucV_10_HRSCAF_100__chr15	4823157	DEL	-152	0.136187	0.309651	0.0530535	-0.148163	-0.200773	0.043956	-0.264706	-0.158591	-0.102362	-0.0961012	0.0837035	0.0908912	0.0742544	0.190059	-0.128487	0.0503019	0.0684239
Sc8eucV_10_HRSCAF_100__chr15/4825388	Sc8eucV_10_HRSCAF_100__chr15	4825388	INS	80	0.204082	0.125561	NA	NA	0.589177	NA	0.519231	0.276978	0.323167	NA	NA	NA	0.616541	0.343501	-0.0640732	-0.0260621	NA
Sc8eucV_10_HRSCAF_100__chr15/4830834	Sc8eucV_10_HRSCAF_100__chr15	4830834	INS	61	0.204082	NA	NA	NA	0.589177	NA	0.519231	NA	NA	NA	NA	NA	0.616541	NA	0.472843	0.117431	NA
Sc8eucV_10_HRSCAF_100__chr15/4861164	Sc8eucV_10_HRSCAF_100__chr15	4861164	INS	455	0.561358	0.694656	NA	NA	0.773106	NA	0.731544	0.799357	0.827606	NA	NA	NA	0.789298	0.83888	-0.0620757	-0.0537018	NA
Sc8eucV_10_HRSCAF_100__chr15/4865226	Sc8eucV_10_HRSCAF_100__chr15	4865226	DEL	-71	0.561358	0.572681	NA	NA	0.773106	NA	0.731544	0.70178	0.738997	NA	NA	NA	0.789298	0.75422	-0.0943927	-0.0508831	NA
Sc8eucV_10_HRSCAF_100__chr15/4865279	Sc8eucV_10_HRSCAF_100__chr15	4865279	INS	114	0.555556	0.636364	-0.11316	-0.113163	0.203386	-0.268041	0.04	0.160839	0.268343	-0.0507128	-0.0473291	-0.114305	0.0825611	0.149594	NA	-0.0285423	-0.0342948
Sc8eucV_10_HRSCAF_100__chr15/4923559	Sc8eucV_10_HRSCAF_100__chr15	4923559	INS	487	NA	NA	NA	NA	NA	NA	NA	NA	NA	NA	NA	NA	NA	NA	NA	NA	NA
Sc8eucV_10_HRSCAF_100__chr15/4944182	Sc8eucV_10_HRSCAF_100__chr15	4944182	DEL	-80	0.742188	0.580128	0.561097	-0.0648288	-0.0203327	0.633094	-0.0740741	-0.0989645	-0.0803847	0.598361	-0.0569722	-0.0666491	-0.0316206	-0.0796438	-0.0640732	-0.00777878	-0.0293536
Sc8eucV_10_HRSCAF_100__chr15/4957786	Sc8eucV_10_HRSCAF_100__chr15	4957786	INS	123	-0.176211	-0.206078	0.111111	0.292509	0.0597161	0.840426	0.731544	0.573551	0.00784866	0.244364	-0.044335	0.251525	0.168473	0.0908266	-0.155679	-0.0334771	-0.0484445
Sc8eucV_10_HRSCAF_100__chr15/4957832	Sc8eucV_10_HRSCAF_100__chr15	4957832	DEL	-85	NA	NA	-0.144077	0.654569	-0.0833081	0.625	0.661765	0.713533	-0.0337857	-0.144077	-0.0666667	0.654569	-0.0833081	-0.0337857	NA	0.07603	0.103401
Sc8eucV_10_HRSCAF_100__chr15/4959106	Sc8eucV_10_HRSCAF_100__chr15	4959106	INS	111	0.131579	-0.17416	-0.239852	-0.048984	0.15116	-0.117007	0.387755	0.151786	-0.0429179	-0.120043	-0.0473291	0.110133	0.141079	-0.0428509	0.0559441	0.0208877	-0.00832671
Sc8eucV_10_HRSCAF_100__chr15/4959323	Sc8eucV_10_HRSCAF_100__chr15	4959323	DUP/INS	267	NA	NA	NA	0.1	NA	-0.0408163	NA	NA	NA	NA	NA	0.149024	NA	NA	NA	NA	0.01607
Sc8eucV_10_HRSCAF_100__chr15/4974612	Sc8eucV_10_HRSCAF_100__chr15	4974612	INS	75	-0.231214	-0.0920526	-0.239852	0.111551	-0.0790992	-0.0408163	-0.1	-0.0989645	0.0675215	-0.136425	-0.0165108	0.0103348	-0.0896092	-0.0155086	-0.128487	-0.0381019	-0.0509165
Sc8eucV_10_HRSCAF_100__chr15/4975344	Sc8eucV_10_HRSCAF_100__chr15	4975344	DEL	-98	-0.231214	-0.17416	0.393586	0.0260074	0.189524	-0.0408163	-0.1	-0.0293062	0.191485	-0.136425	0.174893	0.0103348	-0.0896092	-0.0647011	-0.133374	0.0260027	0.0802935
Sc8eucV_10_HRSCAF_100__chr15/4998378	Sc8eucV_10_HRSCAF_100__chr15	4998378	INS	64	0.454545	0.265212	NA	NA	0.647059	NA	0.6	0.401603	0.447547	NA	NA	NA	0.666667	0.467711	-0.0156687	-0.0258875	NA
Sc8eucV_10_HRSCAF_100__chr15/5015652	Sc8eucV_10_HRSCAF_100__chr15	5015652	DEL	-194	0.368421	-0.00766703	NA	NA	0.734807	NA	0.675676	0.149864	0.191485	NA	NA	NA	0.756757	0.209711	0.227694	0.0303124	NA
Sc8eucV_10_HRSCAF_100__chr15/5020890	Sc8eucV_10_HRSCAF_100__chr15	5020890	DEL	-577	0.75431	0.694656	-0.144077	-0.0130628	0.764939	-0.0408163	0.569061	0.537794	0.715959	-0.0255814	-0.00217336	-0.0642674	0.580311	0.54945	-0.133374	-0.0335646	-0.0143248
Sc8eucV_10_HRSCAF_100__chr15/504908	Sc8eucV_10_HRSCAF_100__chr15	504908	DEL	-206	NA	NA	-0.0427142	-0.0585346	0.057914	-0.0408163	0.0188679	0.0792358	0.150823	-0.086118	0.0325912	-0.0531915	-0.0316206	0.0163413	NA	-0.0166415	-0.0210903
Sc8eucV_10_HRSCAF_100__chr15/5050292	Sc8eucV_10_HRSCAF_100__chr15	5050292	INS	461	0.204082	0.302885	NA	NA	0.589177	NA	0.472843	0.45	0.532766	NA	NA	NA	0.616541	0.554455	-0.179775	-0.0509554	NA
Sc8eucV_10_HRSCAF_100__chr15/505289	Sc8eucV_10_HRSCAF_100__chr15	505289	INS	1071	NA	NA	NA	NA	NA	NA	NA	NA	NA	NA	NA	NA	NA	NA	NA	NA	NA
Sc8eucV_10_HRSCAF_100__chr15/5060275	Sc8eucV_10_HRSCAF_100__chr15	5060275	DEL	-251	NA	-0.00766703	NA	NA	NA	NA	NA	0.149864	0.191485	NA	NA	NA	NA	0.209711	0.0559441	0.00595858	NA
Sc8eucV_10_HRSCAF_100__chr15/5065439	Sc8eucV_10_HRSCAF_100__chr15	5065439	INS	77	-0.0961538	0.382562	NA	NA	0.189524	NA	0.133333	0.573551	0.624304	NA	NA	NA	0.213592	0.645068	0.188614	0.00268093	NA
Sc8eucV_10_HRSCAF_100__chr15/5085602	Sc8eucV_10_HRSCAF_100__chr15	5085602	DEL	-106	-0.15748	-0.339889	0.0530535	-0.0490722	0.543602	-0.078125	0.444444	-0.0478713	0.0255757	-0.172048	0.100417	0.0297283	0.192246	-0.0715319	0.188614	0.100383	0.0463041
Sc8eucV_10_HRSCAF_100__chr15/5095630	Sc8eucV_10_HRSCAF_100__chr15	5095630	INS	57	0.131579	0.270386	0.042735	-0.0199343	-0.0833081	0.318182	NA	NA	-0.0337857	-0.255814	-0.0391254	0.0331126	-0.0740741	0.00906736	NA	-0.00288179	-2.03491e-17
Sc8eucV_10_HRSCAF_100__chr15/5098712	Sc8eucV_10_HRSCAF_100__chr15	5098712	INS	180	0.204082	0.572681	NA	NA	0.589177	NA	0.519231	0.70178	0.738997	NA	NA	NA	0.616541	0.75422	-0.0640732	-0.0463158	NA
Sc8eucV_10_HRSCAF_100__chr15/5109527	Sc8eucV_10_HRSCAF_100__chr15	5109527	DEL	-97	-0.323194	0.636364	-0.181879	-0.127542	-0.263104	-0.14	-0.247706	0.218427	0.150823	-0.102653	-0.0680578	-0.0725675	-0.145677	0.281791	0.189189	-0.0132695	-0.0488751
Sc8eucV_10_HRSCAF_100__chr15/5125407	Sc8eucV_10_HRSCAF_100__chr15	5125407	INS	88	0.75431	0.302885	-0.144077	-0.0199343	0.764939	NA	0.868687	0.481299	0.374249	-0.1449	-0.0622523	-0.0252343	0.784831	0.404509	0.0989399	-0.00842912	-0.0371612
Sc8eucV_10_HRSCAF_100__chr15/5133967	Sc8eucV_10_HRSCAF_100__chr15	5133967	INS	173	0.131579	-0.313433	0.176152	-0.0515196	0.510629	0.0338983	0.439759	-0.0563768	0.0430054	0.0505754	-0.0583758	-0.0920185	0.436285	-0.0239246	0.1485	-0.0307459	-0.0389716
Sc8eucV_10_HRSCAF_100__chr15/5136804	Sc8eucV_10_HRSCAF_100__chr15	5136804	INS	54	-0.2	0.127873	-0.144077	-0.0199343	0.104483	NA	0.25	0.347884	0.235004	NA	0.00784133	NA	0.37931	0.429923	-0.252497	-0.0460634	-0.0200206
Sc8eucV_10_HRSCAF_100__chr15/514399	Sc8eucV_10_HRSCAF_100__chr15	514399	INS	74	0.75431	0.411765	NA	NA	0.892652	NA	0.868687	0.52381	0.565217	NA	NA	NA	0.90158	0.583333	0.182777	-0.0128788	NA
Sc8eucV_10_HRSCAF_100__chr15/5149677	Sc8eucV_10_HRSCAF_100__chr15	5149677	DEL	-58	NA	NA	-0.144077	-0.0199343	-0.0833081	NA	NA	NA	-0.0337857	NA	0.00784133	NA	NA	NA	NA	-0.0145937	-0.0200206
Sc8eucV_10_HRSCAF_100__chr15/5167544	Sc8eucV_10_HRSCAF_100__chr15	5167544	INS	75	0.396601	0.0859482	0.0584848	-0.00248028	0.0567759	-0.0194175	0.25	-0.00309076	-0.0348005	0.243328	-0.00515005	0.125805	-0.113712	0.0455208	0.182777	0.122083	0.0892685
Sc8eucV_10_HRSCAF_100__chr15/517229	Sc8eucV_10_HRSCAF_100__chr15	517229	DEL	-97	NA	NA	NA	0.0260074	NA	-0.14	-0.14	-0.0171073	NA	-0.0255814	0.113881	-0.0349863	-0.0255814	0.0721649	NA	0.0731119	0.0816734
Sc8eucV_10_HRSCAF_100__chr15/517246	Sc8eucV_10_HRSCAF_100__chr15	517246	INS	407	0.204082	0.475839	-0.0759219	0.0463576	0.225043	NA	0.519231	0.60862	0.383557	-0.1449	-0.0280377	-0.0252343	0.420722	0.534179	-0.105796	-0.0394177	-0.0438612
Sc8eucV_10_HRSCAF_100__chr15/5231421	Sc8eucV_10_HRSCAF_100__chr15	5231421	DEL	-213	-0.2	-0.00766703	NA	NA	0.342466	NA	0.25	0.149864	0.191485	NA	NA	NA	0.37931	0.209711	-0.179775	-0.0394995	NA
Sc8eucV_10_HRSCAF_100__chr15/5295956	Sc8eucV_10_HRSCAF_100__chr15	5295956	DEL	-54	0.75431	0.694656	NA	NA	0.892652	NA	0.868687	0.799357	0.827606	NA	NA	NA	0.90158	0.83888	-0.133374	-0.0588743	NA
Sc8eucV_10_HRSCAF_100__chr15/5297587	Sc8eucV_10_HRSCAF_100__chr15	5297587	DEL	-60	0.131579	-0.0920526	-0.0640635	0.0282595	0.285721	0.116935	0.524324	0.432574	0.179046	0.112835	0.033877	-0.112685	0.49635	0.415029	-0.0640732	-0.0269403	0.00268673
Sc8eucV_10_HRSCAF_100__chr15/5390155	Sc8eucV_10_HRSCAF_100__chr15	5390155	INS	162	0.131579	0.270386	-0.138845	0.127663	0.0448135	-0.125	0.310345	0.40058	0.0960118	-0.0664101	-0.0302058	0.259424	-0.0316206	0.0163413	NA	0.040174	0.0596877
Sc8eucV_10_HRSCAF_100__chr15/5390166	Sc8eucV_10_HRSCAF_100__chr15	5390166	DEL	-256	-0.0961538	0.475839	NA	NA	0.189524	NA	0.133333	0.60862	0.650543	NA	NA	NA	0.213592	0.668194	0.263067	0.0135348	NA
Sc8eucV_10_HRSCAF_100__chr15/5407967	Sc8eucV_10_HRSCAF_100__chr15	5407967	INS	72	0.561358	0.837772	NA	NA	0.773106	NA	0.731544	0.899188	0.914867	NA	NA	NA	0.789298	0.920986	0.0659034	-0.0523161	NA
Sc8eucV_10_HRSCAF_100__chr15/5431081	Sc8eucV_10_HRSCAF_100__chr15	5431081	DEL	-113	0.131579	0.270386	0.393586	NA	NA	0.318182	NA	NA	NA	0.424476	NA	NA	NA	NA	NA	-0.0145937	-0.0200206
Sc8eucV_10_HRSCAF_100__chr15/544498	Sc8eucV_10_HRSCAF_100__chr15	544498	INS	203	0.75431	0.837772	NA	NA	0.892652	NA	0.868687	0.899188	0.914867	NA	NA	NA	0.90158	0.920986	-0.128487	-0.0635681	NA
Sc8eucV_10_HRSCAF_100__chr15/5491021	Sc8eucV_10_HRSCAF_100__chr15	5491021	DEL	-174	1	0.382562	-0.00551268	0.113682	0.700033	NA	1	0.573551	0.250956	0.113416	0.0259876	0.279293	0.385483	-0.0185417	0.127873	0.130869	0.196901
Sc8eucV_10_HRSCAF_100__chr15/5500668	Sc8eucV_10_HRSCAF_100__chr15	5500668	DEL	-647	-0.176211	-0.14296	-0.0931677	-0.0630737	0.0497408	-0.148438	-0.0222222	-0.0222915	0.0327948	-0.0664101	-0.0569722	-0.0531915	0.0816327	0.0572578	-0.0943927	-0.0251637	-0.0306218
Sc8eucV_10_HRSCAF_100__chr15/5502242	Sc8eucV_10_HRSCAF_100__chr15	5502242	DEL	-55	NA	NA	NA	0.0513834	NA	-0.304348	-0.153846	-0.0344828	NA	-0.1449	-0.00701899	-0.0550294	-0.0856031	-0.0381711	NA	-0.0573418	-0.0776328
Sc8eucV_10_HRSCAF_100__chr15/5512496	Sc8eucV_10_HRSCAF_100__chr15	5512496	INV	471	0.368421	0.302885	NA	NA	0.734807	NA	0.675676	0.481299	0.532766	NA	NA	NA	0.756757	0.554455	-0.151711	-0.0462649	NA
Sc8eucV_10_HRSCAF_100__chr15/5512968	Sc8eucV_10_HRSCAF_100__chr15	5512968	DEL	-1814	0.368421	0.302885	NA	NA	0.734807	NA	0.675676	0.481299	0.532766	NA	NA	NA	0.756757	0.554455	-0.151711	-0.0462649	NA
Sc8eucV_10_HRSCAF_100__chr15/5514679	Sc8eucV_10_HRSCAF_100__chr15	5514679	INS	490	NA	NA	NA	NA	NA	NA	NA	NA	NA	NA	NA	NA	NA	NA	NA	NA	NA
Sc8eucV_10_HRSCAF_100__chr15/5525602	Sc8eucV_10_HRSCAF_100__chr15	5525602	DEL	-154	-0.513393	-0.14296	0.182875	0.0388404	0.0777744	-0.268041	-0.273504	-0.101968	0.196248	0.00356858	-0.0355105	-0.0642674	-0.0677966	0.0488032	-0.199608	-0.0432763	-0.0591678
Sc8eucV_10_HRSCAF_100__chr15/5525633	Sc8eucV_10_HRSCAF_100__chr15	5525633	INS	146	NA	NA	NA	NA	NA	NA	NA	NA	NA	-0.1449	-0.00701899	-0.0252343	-0.0856031	-0.0381711	NA	0.0250142	0.0345918
Sc8eucV_10_HRSCAF_100__chr15/5542779	Sc8eucV_10_HRSCAF_100__chr15	5542779	INS	57	0.75431	0.189189	NA	NA	0.892652	NA	0.868687	0.438758	0.500198	NA	NA	NA	0.90158	0.525434	0.0142096	-0.0291264	NA
Sc8eucV_10_HRSCAF_100__chr15/5576886	Sc8eucV_10_HRSCAF_100__chr15	5576886	INS	67	-0.176211	0.238845	0.042735	-0.0749757	0.194836	-0.0408163	0.115385	0.549505	0.611785	0.0780676	-0.0622523	-0.0677093	0.227967	0.63605	0.165704	0.00204251	-0.0326679
Sc8eucV_10_HRSCAF_100__chr15/5689870	Sc8eucV_10_HRSCAF_100__chr15	5689870	DEL	-348	NA	NA	-0.00551268	0.113682	0.0448135	NA	NA	NA	0.0960118	NA	0.155606	NA	NA	NA	NA	0.0267192	0.0357516
Sc8eucV_10_HRSCAF_100__chr15/5742673	Sc8eucV_10_HRSCAF_100__chr15	5742673	DEL	-98	-0.21978	-0.206078	0.393586	0.0260074	0.589177	-0.0408163	0.281818	0.157593	0.405568	0.0780676	-0.00701899	-0.0677093	0.420722	0.266418	-0.196944	-0.0428731	-0.0438612
Sc8eucV_10_HRSCAF_100__chr15/5742782	Sc8eucV_10_HRSCAF_100__chr15	5742782	INS	132	-0.513393	-0.14296	0.244364	-0.00109769	0.12356	-0.125	-0.184	-0.0257611	0.221676	-0.113469	0.062107	-0.0892431	-0.151436	-0.0383441	-0.199608	-0.0234018	-0.0196366
Sc8eucV_10_HRSCAF_100__chr15/579114	Sc8eucV_10_HRSCAF_100__chr15	579114	INS	626	0.75431	0.491274	-0.144077	-0.0199343	0.764939	NA	0.868687	0.672026	0.5894	NA	0.00784133	NA	0.90158	0.735162	-0.179775	-0.0588743	-0.0200206
Sc8eucV_10_HRSCAF_100__chr15/5804999	Sc8eucV_10_HRSCAF_100__chr15	5804999	INS	113	0.75431	0.694656	0.0530535	-0.026948	0.329605	-0.0408163	0.569061	0.537794	0.321218	0.0145768	-0.0737479	-0.0477436	0.382189	0.37001	-0.133374	-0.0372182	-0.0429599
Sc8eucV_10_HRSCAF_100__chr15/5805033	Sc8eucV_10_HRSCAF_100__chr15	5805033	DEL	-52	NA	NA	-0.046729	-0.00518484	0.0356448	-0.14	-0.0740741	-0.0171073	0.112976	-0.1449	0.0688367	-0.0677093	-0.0856031	-0.0381711	NA	-0.00664077	-0.00833915
Sc8eucV_10_HRSCAF_100__chr15/5812522	Sc8eucV_10_HRSCAF_100__chr15	5812522	DEL	-56	NA	NA	-0.144077	-0.0130628	-0.0833081	-0.0408163	0.0188679	0.0792358	-0.0337857	NA	0.00784133	0.149024	NA	NA	NA	0.0267192	0.0357516
Sc8eucV_10_HRSCAF_100__chr15/5812550	Sc8eucV_10_HRSCAF_100__chr15	5812550	INS	254	0.204082	0.475839	NA	NA	0.589177	NA	0.519231	0.60862	0.650543	NA	NA	NA	0.616541	0.668194	-0.105796	-0.0460129	NA
Sc8eucV_10_HRSCAF_100__chr15/58193	Sc8eucV_10_HRSCAF_100__chr15	58193	DEL	-1185	1	1	NA	NA	1	NA	1	1	1	NA	NA	NA	1	1	NA	-0.0696488	NA
Sc8eucV_10_HRSCAF_100__chr15/5919847	Sc8eucV_10_HRSCAF_100__chr15	5919847	DEL	-645	NA	-0.290323	NA	NA	NA	NA	NA	0.04	0.101124	NA	NA	NA	NA	0.126214	-0.132075	-0.0294118	NA
Sc8eucV_10_HRSCAF_100__chr15/5961977	Sc8eucV_10_HRSCAF_100__chr15	5961977	DEL	-53	-0.0961538	0.491274	NA	NA	0.189524	NA	0.133333	0.672026	0.717174	NA	NA	NA	0.213592	0.735162	0.307428	0.0153826	NA
Sc8eucV_10_HRSCAF_100__chr15/5976734	Sc8eucV_10_HRSCAF_100__chr15	5976734	INS	77	0.75431	0.837772	NA	0.0260074	0.892652	-0.14	0.710526	0.78166	0.914867	NA	NA	0.0367261	0.90158	0.920986	-0.128487	-0.0582609	-0.0200206
Sc8eucV_10_HRSCAF_100__chr15/600076	Sc8eucV_10_HRSCAF_100__chr15	600076	DUP	57	NA	NA	NA	NA	NA	NA	NA	NA	NA	NA	NA	NA	NA	NA	NA	NA	NA
Sc8eucV_10_HRSCAF_100__chr15/600115	Sc8eucV_10_HRSCAF_100__chr15	600115	INS	244	0.172414	0.302885	NA	NA	0.445087	NA	0.384615	0.481299	0.532766	NA	NA	NA	0.470588	0.554455	-0.0625575	-0.0348925	NA
Sc8eucV_10_HRSCAF_100__chr15/6011700	Sc8eucV_10_HRSCAF_100__chr15	6011700	DEL	-55	NA	-0.290323	NA	NA	NA	NA	NA	0.04	0.0728477	NA	NA	NA	NA	0.126214	-0.132075	-0.0279531	NA
Sc8eucV_10_HRSCAF_100__chr15/6018569	Sc8eucV_10_HRSCAF_100__chr15	6018569	INS	1357	NA	NA	NA	NA	NA	NA	NA	NA	NA	NA	NA	NA	NA	NA	NA	NA	NA
Sc8eucV_10_HRSCAF_100__chr15/601993	Sc8eucV_10_HRSCAF_100__chr15	601993	INS	128	0.131579	-0.17416	-0.138845	0.113682	0.0448135	0.318182	NA	0.149864	-0.0728759	-0.0664101	-0.0302058	0.0309203	-0.0316206	-0.0402032	0.0559441	-0.0127895	-0.0398983
Sc8eucV_10_HRSCAF_100__chr15/601994	Sc8eucV_10_HRSCAF_100__chr15	601994	DEL	-74	-0.323194	-0.339889	-0.203111	0.302998	0.0597161	0.043956	-0.0222222	0.261483	-0.0974252	0.0130062	0.00192815	0.512812	0.29548	-0.00223972	-0.0111188	0.0343875	0.168388
Sc8eucV_10_HRSCAF_100__chr15/6051383	Sc8eucV_10_HRSCAF_100__chr15	6051383	DEL	-179	NA	-0.134904	NA	NA	NA	NA	NA	0.0201835	0.0518387	NA	NA	NA	NA	0.0651862	-0.0640732	-0.0145937	NA
Sc8eucV_10_HRSCAF_100__chr15/6114171	Sc8eucV_10_HRSCAF_100__chr15	6114171	INS	79	0.5	0.411765	NA	NA	0.714286	NA	0.666667	0.52381	0.565217	-0.1449	-0.00701899	-0.0252343	0.495512	0.432798	0	-0.030318	0.0345918
Sc8eucV_10_HRSCAF_100__chr15/6119351	Sc8eucV_10_HRSCAF_100__chr15	6119351	INS	1252	-0.0961538	NA	NA	NA	0.189524	NA	0.133333	NA	NA	NA	NA	NA	0.213592	NA	0.0989399	0.0250142	NA
Sc8eucV_10_HRSCAF_100__chr15/6141801	Sc8eucV_10_HRSCAF_100__chr15	6141801	INS	990	NA	-0.00766703	NA	NA	NA	NA	NA	0.149864	0.191485	NA	NA	NA	NA	0.209711	0.0559441	0.00595858	NA
Sc8eucV_10_HRSCAF_100__chr15/619797	Sc8eucV_10_HRSCAF_100__chr15	619797	DEL	-115	0.555556	-0.0366919	-0.165563	-0.0448143	0.330077	-0.0330189	0.491018	0.0328465	-0.0508664	-0.167939	-0.0232304	-0.0633491	0.49635	0.0515329	0.309927	-0.0338793	-0.00464657
Sc8eucV_10_HRSCAF_100__chr15/6213532	Sc8eucV_10_HRSCAF_100__chr15	6213532	DEL	-420	0.136187	-0.00420926	-0.165563	0.0572161	0.0960511	0.0454545	-0.091954	-0.0628571	0.00313674	-0.102653	-0.0348314	0.18316	0.246216	0.119977	-0.0620757	-0.000831138	0.0444131
Sc8eucV_10_HRSCAF_100__chr15/628341	Sc8eucV_10_HRSCAF_100__chr15	628341	DEL	-368	NA	-0.00766703	NA	NA	NA	NA	NA	0.149864	0.191485	NA	NA	NA	NA	0.209711	0.0559441	0.00595858	NA
Sc8eucV_10_HRSCAF_100__chr15/6402593	Sc8eucV_10_HRSCAF_100__chr15	6402593	INS	60	1.11022e-16	-0.115385	-0.825564	-0.0414463	0.10633	-0.881481	-0.196078	-0.150802	0.0174692	0.517241	0.266381	0.555125	0.784831	0.63605	-0.0620757	0.14845	0.34723
Sc8eucV_10_HRSCAF_100__chr15/6457627	Sc8eucV_10_HRSCAF_100__chr15	6457627	DEL	-531	-0.231214	-0.17416	-0.136612	-0.0892828	-0.0775116	-0.32	-0.197674	-0.128855	-0.0595244	-0.0405124	0.0390412	0.00762308	0.0742544	0.0679514	-0.133374	0.0157708	0.0463041
Sc8eucV_10_HRSCAF_100__chr15/65567	Sc8eucV_10_HRSCAF_100__chr15	65567	DEL	-301	1	0.694656	NA	NA	1	NA	1	0.799357	0.827606	NA	NA	NA	1	0.83888	0.0559441	-0.0523868	NA
Sc8eucV_10_HRSCAF_100__chr15/669993	Sc8eucV_10_HRSCAF_100__chr15	669993	INS	54	0.75431	1	0.218509	0.129234	0.0492235	-0.0408163	0.569061	0.804949	0.370376	0.201669	-0.0795792	0.0908912	0.155496	0.444183	0.0989399	-0.0418046	-0.0218267
Sc8eucV_10_HRSCAF_100__chr15/673102	Sc8eucV_10_HRSCAF_100__chr15	673102	INS	62	0.172414	0.572681	NA	NA	0.445087	NA	0.384615	0.70178	0.738997	NA	NA	NA	0.470588	0.75422	0.165704	-0.0166415	NA
Sc8eucV_10_HRSCAF_100__chr15/674799	Sc8eucV_10_HRSCAF_100__chr15	674799	INS	111	0.555556	0.309651	0.0530535	0.0550394	-0.0575056	-0.0330189	0.32	0.187072	-0.102362	0.0130062	-0.093618	0.0246305	0.00831601	-0.0589485	-0.0640732	-0.0098597	-0.0262688
Sc8eucV_10_HRSCAF_100__chr15/674801	Sc8eucV_10_HRSCAF_100__chr15	674801	DEL	-89	-0.2	-0.00766703	-0.0759219	0.0463576	-0.03084	NA	0.25	0.149864	-0.0545964	-0.086118	-0.0569722	0.0309203	0.00831601	-0.0402032	-0.179775	-0.0150861	-0.0261837
Sc8eucV_10_HRSCAF_100__chr15/6762675	Sc8eucV_10_HRSCAF_100__chr15	6762675	INS	1270	NA	NA	NA	NA	NA	NA	NA	NA	NA	NA	NA	NA	NA	NA	NA	NA	NA
Sc8eucV_10_HRSCAF_100__chr15/6762798	Sc8eucV_10_HRSCAF_100__chr15	6762798	INS	66	0.561358	0.837772	NA	NA	0.773106	NA	0.731544	0.899188	0.914867	NA	NA	NA	0.789298	0.920986	0.0659034	-0.0523161	NA
Sc8eucV_10_HRSCAF_100__chr15/6829856	Sc8eucV_10_HRSCAF_100__chr15	6829856	INS	76	1	0.694656	NA	NA	1	NA	1	0.799357	0.827606	NA	NA	NA	1	0.83888	0.0559441	-0.0523868	NA
Sc8eucV_10_HRSCAF_100__chr15/6872526	Sc8eucV_10_HRSCAF_100__chr15	6872526	DEL	-67	0.368421	0.837772	NA	NA	0.734807	NA	0.675676	0.899188	0.914867	NA	NA	NA	0.756757	0.920986	-0.068713	-0.0590259	NA
Sc8eucV_10_HRSCAF_100__chr15/6932831	Sc8eucV_10_HRSCAF_100__chr15	6932831	INS	140	1	0.302885	-0.144077	-0.0199343	0.902202	NA	1	0.481299	0.374249	NA	0.00784133	NA	1	0.554455	0.367246	-0.0154161	-0.0200206
Sc8eucV_10_HRSCAF_100__chr15/695663	Sc8eucV_10_HRSCAF_100__chr15	695663	DEL	-53	0.561358	0.428571	NA	NA	0.773106	NA	0.731544	0.555556	0.6	NA	NA	NA	0.789298	0.619048	0.0165485	-0.0194786	NA
Sc8eucV_10_HRSCAF_100__chr15/699434	Sc8eucV_10_HRSCAF_100__chr15	699434	DEL	-72	NA	-0.134904	NA	NA	NA	NA	NA	0.0201835	0.0518387	NA	NA	NA	NA	0.0651862	-0.0640732	-0.0145937	NA
Sc8eucV_10_HRSCAF_100__chr15/7048225	Sc8eucV_10_HRSCAF_100__chr15	7048225	DEL	-76	1	0.837772	NA	NA	1	NA	1	0.899188	0.914867	NA	NA	NA	1	0.920986	-0.0640732	-0.0631347	NA
Sc8eucV_10_HRSCAF_100__chr15/7071269	Sc8eucV_10_HRSCAF_100__chr15	7071269	INS	124	0.75431	0.837772	NA	NA	0.892652	NA	0.868687	0.899188	0.914867	NA	NA	NA	0.90158	0.920986	-0.128487	-0.0635681	NA
Sc8eucV_10_HRSCAF_100__chr15/709343	Sc8eucV_10_HRSCAF_100__chr15	709343	INS	67	NA	-0.134904	NA	NA	NA	NA	NA	0.0201835	0.0518387	NA	NA	NA	NA	0.0651862	-0.0640732	-0.0145937	NA
Sc8eucV_10_HRSCAF_100__chr15/709347	Sc8eucV_10_HRSCAF_100__chr15	709347	DEL	-63	-0.176211	0.817792	-0.0901499	0.166796	-0.084985	0.633094	0.533784	-0.0171073	0.286064	0.243328	-0.0386847	0.0319052	0.176305	0.149594	0.704097	-0.0182122	-0.0578976
Sc8eucV_10_HRSCAF_100__chr15/711214	Sc8eucV_10_HRSCAF_100__chr15	711214	DEL	-98	-0.15748	0.149965	0.370618	-0.0130628	-0.0523125	0.043956	-0.130435	-0.0727444	-0.0771739	0.418946	-0.0622523	0.00255363	-0.0316206	-0.0675401	-0.128487	-0.022654	-0.00833915
Sc8eucV_10_HRSCAF_100__chr15/711340	Sc8eucV_10_HRSCAF_100__chr15	711340	INS	111	0.561358	0.125561	0.434897	0.302998	-0.113297	-0.0408163	0.369863	-0.0222915	0.128046	0.0213592	0.0881716	-0.0282087	0.0689655	-0.105205	0.165704	-0.0327225	-0.0578217
Sc8eucV_10_HRSCAF_100__chr15/713616	Sc8eucV_10_HRSCAF_100__chr15	713616	DEL	-106	NA	-0.134904	NA	NA	NA	NA	NA	0.0201835	0.0518387	NA	NA	NA	NA	0.0651862	-0.0640732	-0.0145937	NA
Sc8eucV_10_HRSCAF_100__chr15/7143330	Sc8eucV_10_HRSCAF_100__chr15	7143330	DEL	-66	NA	NA	-0.0759219	-0.0630737	-0.0203327	-0.0408163	0.0188679	0.0792358	0.0303738	0.0966123	0.0570266	-0.00176118	0.153846	0.215818	NA	0.0566254	0.0881896
Sc8eucV_10_HRSCAF_100__chr15/7148253	Sc8eucV_10_HRSCAF_100__chr15	7148253	DEL	-51	NA	-0.00766703	NA	NA	NA	NA	NA	0.149864	0.191485	NA	NA	NA	NA	0.209711	0.0559441	0.00595858	NA
Sc8eucV_10_HRSCAF_100__chr15/722385	Sc8eucV_10_HRSCAF_100__chr15	722385	INS	972	0.172414	0.475839	NA	NA	0.445087	NA	0.384615	0.60862	0.650543	NA	NA	NA	0.470588	0.668194	0.0718977	-0.022654	NA
Sc8eucV_10_HRSCAF_100__chr15/723986	Sc8eucV_10_HRSCAF_100__chr15	723986	DEL	-85	-0.176211	-0.14296	-0.385528	-0.15442	-0.203294	-0.32	-0.17	-0.114122	-0.129298	-0.255814	-0.0981039	-0.102853	-0.0720222	-0.0463505	-0.0943927	-0.0386053	-0.056469
Sc8eucV_10_HRSCAF_100__chr15/724176	Sc8eucV_10_HRSCAF_100__chr15	724176	INS	155	NA	-0.134904	NA	NA	NA	NA	NA	0.0201835	0.0518387	NA	NA	NA	NA	0.0651862	-0.0640732	-0.0145937	NA
Sc8eucV_10_HRSCAF_100__chr15/7248479	Sc8eucV_10_HRSCAF_100__chr15	7248479	INS	103	NA	-0.134904	NA	NA	NA	NA	NA	0.0201835	0.0518387	NA	NA	NA	NA	0.0651862	-0.0640732	-0.0145937	NA
Sc8eucV_10_HRSCAF_100__chr15/733920	Sc8eucV_10_HRSCAF_100__chr15	733920	DEL	-121	0.555556	0.636364	0.714286	0.301674	NA	-0.14	0.128713	0.218427	NA	0.0130062	0.141037	-0.0707604	0.00831601	0.0817329	NA	-0.0428731	-0.0551821
Sc8eucV_10_HRSCAF_100__chr15/7356946	Sc8eucV_10_HRSCAF_100__chr15	7356946	INS	55	0.75431	NA	NA	NA	0.892652	NA	0.868687	NA	NA	NA	NA	NA	0.90158	NA	0.852002	0.221722	NA
Sc8eucV_10_HRSCAF_100__chr15/736399	Sc8eucV_10_HRSCAF_100__chr15	736399	INS	164	NA	NA	NA	NA	NA	NA	NA	NA	NA	-0.1449	-0.00701899	-0.0252343	-0.0856031	-0.0381711	NA	0.0250142	0.0345918
Sc8eucV_10_HRSCAF_100__chr15/736494	Sc8eucV_10_HRSCAF_100__chr15	736494	DUP	780	NA	-0.123967	NA	NA	NA	NA	NA	0.0316901	0.0979228	NA	NA	NA	NA	0.0979228	NA	-0.018933	NA
Sc8eucV_10_HRSCAF_100__chr15/736751	Sc8eucV_10_HRSCAF_100__chr15	736751	DEL	-340	0.561358	0.694656	0.174614	-0.0501505	-0.0348792	0.381757	-0.117647	0.012826	0.155923	0.461717	0.00942011	-0.0472889	-0.0465116	0.0392434	-0.0620757	-0.0117016	0.0171137
Sc8eucV_10_HRSCAF_100__chr15/7399213	Sc8eucV_10_HRSCAF_100__chr15	7399213	DEL	-109	-0.2	0.491274	NA	NA	0.342466	NA	0.25	0.672026	0.717174	NA	NA	NA	0.37931	0.735162	0.00733456	-0.0344019	NA
Sc8eucV_10_HRSCAF_100__chr15/7501207	Sc8eucV_10_HRSCAF_100__chr15	7501207	INS	1380	NA	NA	NA	NA	NA	NA	NA	NA	NA	NA	NA	NA	NA	NA	NA	NA	NA
Sc8eucV_10_HRSCAF_100__chr15/7511498	Sc8eucV_10_HRSCAF_100__chr15	7511498	DEL	-77	NA	NA	-0.144077	0.455469	-0.0833081	0.381757	0.439759	0.514581	-0.0337857	-0.1449	-0.0622523	0.483341	-0.0856031	-0.0381711	NA	0.0475229	0.0669314
Sc8eucV_10_HRSCAF_100__chr15/7511534	Sc8eucV_10_HRSCAF_100__chr15	7511534	INS	171	-0.176211	-0.329137	0.561097	-0.0648288	0.467984	0.633094	0.533784	0.518507	0.473508	0.294273	0.0256708	0.0633798	0.214564	0.245359	-0.199608	-0.0311627	-0.0199013
Sc8eucV_10_HRSCAF_100__chr15/7517766	Sc8eucV_10_HRSCAF_100__chr15	7517766	DEL	-100	-0.0961538	NA	NA	NA	0.189524	NA	0.133333	NA	NA	NA	NA	NA	0.213592	NA	0.0989399	0.0250142	NA
Sc8eucV_10_HRSCAF_100__chr15/7522291	Sc8eucV_10_HRSCAF_100__chr15	7522291	INS	1342	NA	NA	NA	NA	NA	NA	NA	NA	NA	NA	NA	NA	NA	NA	NA	NA	NA
Sc8eucV_10_HRSCAF_100__chr15/7542752	Sc8eucV_10_HRSCAF_100__chr15	7542752	INS	1313	NA	NA	-0.144077	-0.0199343	-0.0833081	NA	NA	NA	-0.0337857	NA	0.00784133	NA	NA	NA	NA	-0.0145937	-0.0200206
Sc8eucV_10_HRSCAF_100__chr15/7546147	Sc8eucV_10_HRSCAF_100__chr15	7546147	INS	265	0.75431	0.572681	NA	NA	0.892652	NA	0.868687	0.70178	0.738997	NA	NA	NA	0.90158	0.75422	-0.0620757	-0.0495272	NA
Sc8eucV_10_HRSCAF_100__chr15/755860	Sc8eucV_10_HRSCAF_100__chr15	755860	DEL	-417	-0.0961538	-0.134904	-0.144077	-0.0199343	-0.0523125	NA	0.133333	0.0201835	-0.0771739	NA	0.00784133	NA	0.213592	0.0651862	-0.128487	-0.0328431	-0.0200206
Sc8eucV_10_HRSCAF_100__chr15/7564435	Sc8eucV_10_HRSCAF_100__chr15	7564435	DEL	-653	1	0.837772	NA	NA	1	NA	1	0.899188	0.914867	NA	NA	NA	1	0.920986	-0.0640732	-0.0631347	NA
Sc8eucV_10_HRSCAF_100__chr15/7567004	Sc8eucV_10_HRSCAF_100__chr15	7567004	DEL	-70	NA	NA	-0.0427142	-0.127542	0.057914	0.043956	0.128713	0.218427	0.150823	NA	0.248637	0.323777	NA	NA	NA	0.131689	0.179406
Sc8eucV_10_HRSCAF_100__chr15/7598216	Sc8eucV_10_HRSCAF_100__chr15	7598216	INS	1272	NA	-0.134904	NA	0.0260074	NA	-0.14	-0.0740741	-0.0989645	0.0518387	NA	NA	0.0367261	NA	0.0651862	-0.0640732	0.00595858	-0.0200206
Sc8eucV_10_HRSCAF_100__chr15/7620419	Sc8eucV_10_HRSCAF_100__chr15	7620419	DEL	-53	-0.0961538	-0.00766703	NA	NA	0.189524	NA	0.133333	0.149864	0.191485	NA	NA	NA	0.213592	0.209711	-0.133374	-0.0328431	NA
Sc8eucV_10_HRSCAF_100__chr15/767482	Sc8eucV_10_HRSCAF_100__chr15	767482	INS	85	NA	0.285714	NA	NA	NA	NA	NA	0.538462	0.59799	NA	NA	NA	NA	0.621849	0.387755	0.054409	NA
Sc8eucV_10_HRSCAF_100__chr15/7687095	Sc8eucV_10_HRSCAF_100__chr15	7687095	DEL	-613	1	1	NA	NA	1	NA	1	1	1	NA	NA	NA	1	1	NA	-0.0696488	NA
Sc8eucV_10_HRSCAF_100__chr15/7699878	Sc8eucV_10_HRSCAF_100__chr15	7699878	DEL	-52	0.75431	0.837772	NA	NA	0.892652	NA	0.868687	0.899188	0.914867	NA	NA	NA	0.90158	0.920986	-0.128487	-0.0635681	NA
Sc8eucV_10_HRSCAF_100__chr15/7735289	Sc8eucV_10_HRSCAF_100__chr15	7735289	DEL	-168	0.396601	0.387383	-0.136612	0.0343807	0.449326	-0.0408163	0.710526	0.664083	0.425689	-0.0664101	0.0176443	-0.0666491	0.677895	0.639307	-0.133374	-0.0388364	-0.0154031
Sc8eucV_10_HRSCAF_100__chr15/7735458	Sc8eucV_10_HRSCAF_100__chr15	7735458	INS	117	NA	NA	0.0696151	-0.113163	0.15116	0.043956	0.128713	0.218427	0.234234	-0.0255814	0.0337972	-0.00191939	0.0240964	0.0721649	NA	-0.00451273	-0.00229589
Sc8eucV_10_HRSCAF_100__chr15/7773005	Sc8eucV_10_HRSCAF_100__chr15	7773005	DEL	-77	NA	NA	0.220418	0.322096	0.220418	NA	NA	NA	0.302326	0.176229	-0.0417102	0.303542	0.176229	0.281791	NA	0.0604939	0.0660063
Sc8eucV_10_HRSCAF_100__chr15/7816304	Sc8eucV_10_HRSCAF_100__chr15	7816304	INS	771	NA	NA	-0.144077	-0.0199343	-0.0833081	NA	NA	NA	-0.0337857	NA	0.00784133	NA	NA	NA	NA	-0.0145937	-0.0200206
Sc8eucV_10_HRSCAF_100__chr15/7825164	Sc8eucV_10_HRSCAF_100__chr15	7825164	DEL	-81	0.555556	0.636364	0.714286	NA	NA	0.666667	NA	NA	NA	0.733333	NA	NA	NA	NA	NA	0.00595858	0.00767813
Sc8eucV_10_HRSCAF_100__chr15/7828239	Sc8eucV_10_HRSCAF_100__chr15	7828239	INS	94	0.555556	0.636364	0.714286	NA	NA	0.666667	NA	NA	NA	0.733333	NA	NA	NA	NA	NA	0.00595858	0.00767813
Sc8eucV_10_HRSCAF_100__chr15/7844688	Sc8eucV_10_HRSCAF_100__chr15	7844688	INS	66	0.204082	0.302885	NA	NA	0.589177	NA	0.519231	0.481299	0.532766	NA	NA	NA	0.616541	0.554455	-0.179775	-0.0498808	NA
Sc8eucV_10_HRSCAF_100__chr15/7855678	Sc8eucV_10_HRSCAF_100__chr15	7855678	INS	702	NA	NA	NA	NA	NA	NA	NA	NA	NA	-0.1449	-0.00701899	-0.0252343	-0.0856031	-0.0381711	NA	0.0250142	0.0345918
Sc8eucV_10_HRSCAF_100__chr15/7868220	Sc8eucV_10_HRSCAF_100__chr15	7868220	INS	91	NA	0.428571	NA	NA	NA	NA	NA	0.555556	0.6	-0.1449	-0.00701899	-0.0252343	-0.0856031	0.449786	0.466667	-0.00804656	0.0345918
Sc8eucV_10_HRSCAF_100__chr15/7868241	Sc8eucV_10_HRSCAF_100__chr15	7868241	DEL	-115	-0.513393	0.211268	-0.0501931	0.0572161	-0.11533	-0.153846	-0.17	0.149864	0.366906	-0.110493	-0.0348314	-0.0170184	-0.145677	0.256428	0.111111	-0.025058	-0.0419938
Sc8eucV_10_HRSCAF_100__chr15/7898826	Sc8eucV_10_HRSCAF_100__chr15	7898826	INS	190	0.561358	-0.0595514	-0.16104	-0.0710785	0.306497	-0.14	0.533784	0.0182772	-0.11034	-0.1449	-0.00618381	-0.0677093	0.637217	0.120891	0.0869133	-0.0423987	-0.0346134
Sc8eucV_10_HRSCAF_100__chr15/7898827	Sc8eucV_10_HRSCAF_100__chr15	7898827	DEL	-96	0.131579	-0.0920526	0.393586	0.0260074	NA	-0.0408163	-0.0740741	-0.0989645	0.0518387	-0.0664101	0.0532446	-0.0666491	-0.0316206	-0.0796438	-0.0640732	-0.0310058	-0.0261837
Sc8eucV_10_HRSCAF_100__chr15/7911303	Sc8eucV_10_HRSCAF_100__chr15	7911303	INV	671	NA	NA	-0.144077	-0.0199343	-0.0833081	NA	NA	NA	-0.0337857	NA	0.00784133	NA	NA	NA	NA	-0.0145937	-0.0200206
Sc8eucV_10_HRSCAF_100__chr15/7942207	Sc8eucV_10_HRSCAF_100__chr15	7942207	DEL	-256	0.157729	0.13649	-0.0931677	-0.0630737	0.467984	-0.148438	0.369863	0.297956	0.383557	-0.0664101	-0.0569722	-0.0531915	0.505495	0.417295	-0.0600079	-0.0334993	-0.0306218
Sc8eucV_10_HRSCAF_100__chr15/8082661	Sc8eucV_10_HRSCAF_100__chr15	8082661	DEL	-82	NA	NA	-0.16104	-0.0710785	-0.0575056	-0.14	-0.0740741	-0.0171073	0.0295484	-0.176326	-0.105086	-0.0807681	-0.0740741	0.00906736	NA	-0.0482393	-0.0634247
Sc8eucV_10_HRSCAF_100__chr15/8161504	Sc8eucV_10_HRSCAF_100__chr15	8161504	INS	60	NA	NA	-0.0759219	0.0463576	-0.0203327	NA	NA	NA	0.0303738	-0.1449	-0.0280377	-0.0252343	-0.0856031	-0.0381711	NA	-0.0328431	-0.0438612
Sc8eucV_10_HRSCAF_100__chr15/8210683	Sc8eucV_10_HRSCAF_100__chr15	8210683	INS	87	NA	NA	NA	NA	NA	NA	NA	NA	NA	-0.1449	-0.00701899	-0.0252343	-0.0856031	-0.0381711	NA	0.0250142	0.0345918
Sc8eucV_10_HRSCAF_100__chr15/8232926	Sc8eucV_10_HRSCAF_100__chr15	8232926	INS	52	0.131579	0.270386	0.042735	-0.0199343	-0.0833081	0.318182	NA	NA	-0.0337857	0.424476	0.00784133	NA	NA	NA	NA	0.00595858	0.00767813
Sc8eucV_10_HRSCAF_100__chr15/8264998	Sc8eucV_10_HRSCAF_100__chr15	8264998	DEL	-69	-0.0961538	NA	NA	NA	0.189524	NA	0.133333	NA	NA	NA	NA	NA	0.213592	NA	0.0989399	0.0250142	NA
Sc8eucV_10_HRSCAF_100__chr15/826832	Sc8eucV_10_HRSCAF_100__chr15	826832	INS	63	0.555556	0.636364	0.459933	-0.0199343	-0.0833081	0.666667	NA	NA	-0.0337857	0.733333	0.00784133	NA	NA	NA	NA	0.0267192	0.0357516
Sc8eucV_10_HRSCAF_100__chr15/8333414	Sc8eucV_10_HRSCAF_100__chr15	8333414	DEL	-216	0	0.473684	-0.352113	-0.117849	0.218509	-0.407216	0.0779817	0.283748	0.370376	-0.252629	-0.0795792	-0.0642674	0.332293	0.444183	NA	-0.0361188	-0.0520607
Sc8eucV_10_HRSCAF_100__chr15/8336021	Sc8eucV_10_HRSCAF_100__chr15	8336021	INS	269	-0.2	0.125561	NA	NA	0.342466	NA	0.25	0.276978	0.323167	NA	NA	NA	0.37931	0.343501	-0.199608	-0.0461681	NA
Sc8eucV_10_HRSCAF_100__chr15/8367211	Sc8eucV_10_HRSCAF_100__chr15	8367211	DEL	-157	NA	-0.00766703	NA	NA	NA	NA	NA	0.149864	0.191485	NA	NA	NA	NA	0.209711	0.0559441	0.00595858	NA
Sc8eucV_10_HRSCAF_100__chr15/8409112	Sc8eucV_10_HRSCAF_100__chr15	8409112	INS	70	NA	NA	NA	NA	NA	NA	NA	NA	NA	-0.1449	-0.0152265	-0.0252343	-0.0856031	-0.0381711	NA	0.022694	0.0304939
Sc8eucV_10_HRSCAF_100__chr15/8415094	Sc8eucV_10_HRSCAF_100__chr15	8415094	DEL	-64	1	0.694656	NA	NA	1	NA	1	0.799357	0.827606	NA	NA	NA	1	0.83888	0.0559441	-0.0523868	NA
Sc8eucV_10_HRSCAF_100__chr15/8426482	Sc8eucV_10_HRSCAF_100__chr15	8426482	INS	777	NA	0.265212	NA	NA	NA	NA	NA	0.401603	0.447547	NA	NA	NA	NA	0.467711	0.309927	0.0476912	NA
Sc8eucV_10_HRSCAF_100__chr15/8450589	Sc8eucV_10_HRSCAF_100__chr15	8450589	DEL	-203	0.742188	0.580128	-0.239852	0.0578909	0.447102	0.116935	0.128713	0.0326313	0.363153	-0.113469	-0.074089	0.0104669	0.382189	0.291093	-0.0640732	-0.0479473	-0.0591678
Sc8eucV_10_HRSCAF_100__chr15/8470941	Sc8eucV_10_HRSCAF_100__chr15	8470941	INS	51	1	1	0.106422	0.166796	0.348751	-0.14	0.877637	0.900653	0.430799	0.167377	-0.050402	0.12155	0.546763	0.5918	NA	-0.0419729	-0.0387504
Sc8eucV_10_HRSCAF_100__chr15/8479861	Sc8eucV_10_HRSCAF_100__chr15	8479861	INS	99	NA	NA	-0.00551268	-0.0650124	0.0448135	-0.0408163	0.0188679	0.0792358	0.0960118	-0.0735219	-0.0695794	-0.0829876	0.00831601	0.0817329	NA	-0.0283107	-0.0340813
Sc8eucV_10_HRSCAF_100__chr15/8510524	Sc8eucV_10_HRSCAF_100__chr15	8510524	DEL	-126	0.396601	0.817792	0.273206	-0.0576383	-0.152903	-0.0695652	-0.0762712	0.283748	0.112976	0.481515	-0.0504451	0.0615826	-0.109589	0.0721649	0.0989399	-0.00675333	0.0427444
Sc8eucV_10_HRSCAF_100__chr15/8510723	Sc8eucV_10_HRSCAF_100__chr15	8510723	INS	63	0.368421	0.302885	0.142531	0.0992872	0.12356	-0.14	0.47619	0.29909	0.013325	-0.0255814	0.0162452	-0.0349863	0.356073	0.182747	-0.151711	-0.0355064	-0.0353607
Sc8eucV_10_HRSCAF_100__chr15/8558939	Sc8eucV_10_HRSCAF_100__chr15	8558939	DEL	-119	NA	-0.134904	NA	NA	NA	NA	NA	-1.12757e-16	0.0518387	NA	NA	NA	NA	0.0651862	-0.0640732	-0.0138765	NA
Sc8eucV_10_HRSCAF_100__chr15/8600202	Sc8eucV_10_HRSCAF_100__chr15	8600202	INS	554	NA	NA	NA	0.0260074	NA	-0.14	-0.0740741	-0.0171073	NA	NA	NA	0.0367261	NA	NA	NA	-0.0145937	-0.0200206
Sc8eucV_10_HRSCAF_100__chr15/860913	Sc8eucV_10_HRSCAF_100__chr15	860913	DEL	-52	NA	0.125561	NA	NA	NA	NA	NA	0.276978	0.323167	NA	NA	NA	NA	0.343501	0.180523	0.0267192	NA
Sc8eucV_10_HRSCAF_100__chr15/8622793	Sc8eucV_10_HRSCAF_100__chr15	8622793	DEL	-69	NA	NA	0.666704	0.0550394	0.700842	0.453642	0.491018	0.548088	0.746378	0.239782	0.116288	-0.0591252	0.30137	0.371508	NA	-0.0287384	-0.0257013
Sc8eucV_10_HRSCAF_100__chr15/865187	Sc8eucV_10_HRSCAF_100__chr15	865187	DEL	-81	-0.15748	-0.0499028	-0.11316	-0.0357989	0.293839	-0.363636	0.0526316	0.0729443	0.271835	-0.252629	-0.0417431	-0.0892431	0.155496	0.156691	-0.133374	-0.0373332	-0.0484816
Sc8eucV_10_HRSCAF_100__chr15/8659015	Sc8eucV_10_HRSCAF_100__chr15	8659015	DEL	-660	1	0.837772	NA	NA	1	NA	1	0.899188	0.914867	NA	NA	NA	1	0.920986	-0.0640732	-0.0631347	NA
Sc8eucV_10_HRSCAF_100__chr15/8665605	Sc8eucV_10_HRSCAF_100__chr15	8665605	INS	85	0.561358	0.302885	NA	NA	0.773106	NA	0.731544	0.481299	0.532766	NA	NA	NA	0.789298	0.554455	-0.0625575	-0.0372818	NA
Sc8eucV_10_HRSCAF_100__chr15/8667847	Sc8eucV_10_HRSCAF_100__chr15	8667847	INS	314	0.172414	NA	-0.144077	-0.0337857	0.194836	NA	0.347826	NA	-0.0337857	NA	0.00784133	NA	0.470588	NA	0.347826	0.00544474	-0.018764
Sc8eucV_10_HRSCAF_100__chr15/8667894	Sc8eucV_10_HRSCAF_100__chr15	8667894	DEL	-107	-0.513393	-0.0920526	-0.240873	-0.0376488	-0.237953	-0.403907	-0.299213	-0.153846	0.118459	-0.0272953	-0.0777651	0.0830292	-0.0934579	0.237288	-0.068713	0.0246703	-0.00651298
Sc8eucV_10_HRSCAF_100__chr15/8686006	Sc8eucV_10_HRSCAF_100__chr15	8686006	DEL	-52	1	0.694656	NA	NA	1	NA	1	0.799357	0.814587	NA	NA	NA	1	0.83888	0.0559441	-0.0570593	NA
Sc8eucV_10_HRSCAF_100__chr15/8782448	Sc8eucV_10_HRSCAF_100__chr15	8782448	INS	1340	NA	NA	NA	NA	NA	NA	NA	NA	NA	NA	NA	NA	NA	NA	NA	NA	NA
Sc8eucV_10_HRSCAF_100__chr15/8802077	Sc8eucV_10_HRSCAF_100__chr15	8802077	DEL	-80	NA	NA	-0.317647	-0.0402477	-0.174825	NA	NA	NA	-0.0687023	NA	0.015625	NA	NA	NA	NA	-0.0294118	-0.0404624
Sc8eucV_10_HRSCAF_100__chr15/8824524	Sc8eucV_10_HRSCAF_100__chr15	8824524	DEL	-212	-0.15748	-0.155748	0.627907	0.0260074	0.189524	0.241176	-0.1	0.0817236	0.323167	0.660377	NA	0.0367261	0.213592	0.343501	-0.0620757	0.0135348	0.00355192
Sc8eucV_10_HRSCAF_100__chr15/8825250	Sc8eucV_10_HRSCAF_100__chr15	8825250	INS	115	NA	NA	0.0530535	-0.00109769	0.120816	0.318182	0.369863	0.439433	0.191466	-0.0255814	-0.0049989	0.188172	0.0240964	0.0721649	NA	0.0192498	0.0323593
Sc8eucV_10_HRSCAF_100__chr15/8868737	Sc8eucV_10_HRSCAF_100__chr15	8868737	INS	82	NA	0.572681	NA	NA	NA	NA	NA	0.70178	0.738997	NA	NA	NA	NA	0.75422	0.617092	0.0913606	NA
Sc8eucV_10_HRSCAF_100__chr15/8893258	Sc8eucV_10_HRSCAF_100__chr15	8893258	INS	1407	NA	NA	NA	0.0260074	NA	-0.14	-0.0740741	-0.0171073	NA	NA	NA	0.0367261	NA	NA	NA	-0.0145937	-0.0200206
Sc8eucV_10_HRSCAF_100__chr15/8894217	Sc8eucV_10_HRSCAF_100__chr15	8894217	DEL	-109	-0.4	0.166667	-0.36	0.257077	-0.0523125	0.0164706	-1.65309e-17	-0.0847439	0.374249	-1	-0.0930228	0.146274	-0.209749	0.253886	0.0989399	0.0222012	-0.0377283
Sc8eucV_10_HRSCAF_100__chr15/8894654	Sc8eucV_10_HRSCAF_100__chr15	8894654	INS	157	0.561358	0.491274	0.220418	0.0562764	0.10616	0.453642	-0.0416667	-0.0585281	0.128046	-0.0255814	0.0720912	0.296706	0.392092	0.410872	-0.199608	0.0387527	0.097275
Sc8eucV_10_HRSCAF_100__chr15/8906389	Sc8eucV_10_HRSCAF_100__chr15	8906389	DEL	-54114	NA	NA	NA	NA	NA	NA	NA	NA	NA	NA	NA	NA	NA	NA	NA	NA	NA
Sc8eucV_10_HRSCAF_100__chr15/8906521	Sc8eucV_10_HRSCAF_100__chr15	8906521	INS	1362	NA	NA	NA	NA	NA	NA	NA	NA	NA	NA	NA	NA	NA	NA	NA	NA	NA
Sc8eucV_10_HRSCAF_100__chr15/8915137	Sc8eucV_10_HRSCAF_100__chr15	8915137	DEL	-39537	NA	NA	NA	NA	NA	NA	NA	NA	NA	NA	NA	NA	NA	NA	NA	NA	NA
Sc8eucV_10_HRSCAF_100__chr15/8939140	Sc8eucV_10_HRSCAF_100__chr15	8939140	DEL	-11405	NA	NA	NA	NA	NA	NA	NA	NA	NA	NA	NA	NA	NA	NA	NA	NA	NA
Sc8eucV_10_HRSCAF_100__chr15/8939188	Sc8eucV_10_HRSCAF_100__chr15	8939188	DEL	-23549	NA	-0.134904	NA	NA	NA	NA	NA	0.0201835	0.0518387	NA	NA	NA	NA	0.0651862	-0.0640732	-0.0145937	NA
Sc8eucV_10_HRSCAF_100__chr15/8952041	Sc8eucV_10_HRSCAF_100__chr15	8952041	DUP	7497	NA	NA	NA	NA	NA	NA	NA	NA	NA	NA	NA	NA	NA	NA	NA	NA	NA
Sc8eucV_10_HRSCAF_100__chr15/8952781	Sc8eucV_10_HRSCAF_100__chr15	8952781	DEL	-10787	NA	NA	NA	NA	NA	NA	NA	NA	NA	NA	NA	NA	NA	NA	NA	NA	NA
Sc8eucV_10_HRSCAF_100__chr15/8952980	Sc8eucV_10_HRSCAF_100__chr15	8952980	DEL	-2584	NA	NA	NA	NA	NA	NA	NA	NA	NA	NA	NA	NA	NA	NA	NA	NA	NA
Sc8eucV_10_HRSCAF_100__chr15/8966327	Sc8eucV_10_HRSCAF_100__chr15	8966327	INS	725	NA	NA	NA	NA	NA	NA	NA	NA	NA	-0.1449	-0.00701899	-0.0252343	-0.0856031	-0.0381711	NA	0.0250142	0.0345918
Sc8eucV_10_HRSCAF_100__chr15/9039549	Sc8eucV_10_HRSCAF_100__chr15	9039549	INS	453	0.75431	0.694656	NA	NA	0.892652	NA	0.868687	0.799357	0.827606	NA	NA	NA	0.90158	0.83888	-0.133374	-0.0588743	NA
Sc8eucV_10_HRSCAF_100__chr15/9050679	Sc8eucV_10_HRSCAF_100__chr15	9050679	INS	937	0.204082	0.428571	NA	NA	0.589177	NA	0.519231	0.555556	0.6	NA	NA	NA	0.616541	0.619048	-0.116945	-0.0393178	NA
Sc8eucV_10_HRSCAF_100__chr15/9051924	Sc8eucV_10_HRSCAF_100__chr15	9051924	DEL	-1277	1	1	NA	NA	1	NA	1	1	1	NA	NA	NA	1	1	NA	-0.0635876	NA
Sc8eucV_10_HRSCAF_100__chr15/906452	Sc8eucV_10_HRSCAF_100__chr15	906452	DEL	-368	1	0.622642	-0.144077	-0.0749757	0.902202	-0.14	0.877637	0.636783	0.696691	-0.086118	-0.0444403	-0.0666491	0.827495	0.622082	-0.132075	-0.0351701	-0.0261837
Sc8eucV_10_HRSCAF_100__chr15/9304372	Sc8eucV_10_HRSCAF_100__chr15	9304372	DEL	-183	NA	-0.0595514	NA	NA	NA	NA	NA	0.204559	0.265158	NA	NA	NA	NA	0.290631	0.0542698	0.00307658	NA
Sc8eucV_10_HRSCAF_100__chr15/9378718	Sc8eucV_10_HRSCAF_100__chr15	9378718	DEL	-260	0.204082	0.491274	-0.0126582	-0.0374033	-0.225096	0.381757	-0.162602	-0.101968	0.0482229	0.101079	-0.0651252	0.125805	0.00532623	0.245359	-0.156502	-0.00486757	-0.0238678
Sc8eucV_10_HRSCAF_100__chr15/9458184	Sc8eucV_10_HRSCAF_100__chr15	9458184	DEL	-1339	1	0.837772	NA	NA	1	NA	1	0.899188	0.914867	NA	NA	NA	1	0.920986	-0.0640732	-0.0631347	NA
Sc8eucV_10_HRSCAF_100__chr15/961034	Sc8eucV_10_HRSCAF_100__chr15	961034	DEL	-121	0.75431	0.475839	-0.0759219	-0.0648288	0.648736	-0.14	0.710526	0.440434	0.383557	NA	0.0820124	0.0367261	0.90158	0.668194	0.0478605	-0.0444594	0.0357516
Sc8eucV_10_HRSCAF_100__chr15/9630208	Sc8eucV_10_HRSCAF_100__chr15	9630208	INV	109	NA	NA	NA	NA	NA	NA	NA	NA	NA	NA	NA	NA	NA	NA	NA	NA	NA
Sc8eucV_10_HRSCAF_100__chr15/9782768	Sc8eucV_10_HRSCAF_100__chr15	9782768	INS	193	1	0.837772	NA	NA	1	NA	1	0.899188	0.914867	NA	NA	NA	1	0.920986	-0.0640732	-0.0631347	NA
Sc8eucV_10_HRSCAF_100__chr15/9817176	Sc8eucV_10_HRSCAF_100__chr15	9817176	INS	58	-0.2	-0.00766703	NA	NA	0.342466	NA	0.25	0.149864	0.191485	NA	NA	NA	0.37931	0.209711	-0.179775	-0.0394995	NA
Sc8eucV_10_HRSCAF_100__chr15/9834975	Sc8eucV_10_HRSCAF_100__chr15	9834975	INS	931	0.75431	0.694656	NA	NA	0.892652	NA	0.868687	0.799357	0.827606	NA	NA	NA	0.90158	0.83888	-0.133374	-0.0588743	NA
Sc8eucV_10_HRSCAF_100__chr15/9862279	Sc8eucV_10_HRSCAF_100__chr15	9862279	INS	63	NA	0.572681	NA	NA	NA	NA	NA	0.70178	0.738997	NA	NA	NA	NA	0.75422	0.617092	0.0913606	NA
Sc8eucV_10_HRSCAF_100__chr15/9876103	Sc8eucV_10_HRSCAF_100__chr15	9876103	INS	920	NA	NA	0.327265	0.192486	0.384469	0.860976	0.877637	0.900653	0.454179	NA	0.542418	0.927448	NA	NA	NA	0.384711	0.536819
Sc8eucV_10_HRSCAF_100__chr15/994970	Sc8eucV_10_HRSCAF_100__chr15	994970	DEL	-54	1	0.572681	NA	NA	1	NA	1	0.70178	0.738997	NA	NA	NA	1	0.75422	0.180523	-0.036753	NA
Sc8eucV_10_HRSCAF_100__chr15/9970417	Sc8eucV_10_HRSCAF_100__chr15	9970417	INS	936	1	1	1	NA	NA	1	NA	NA	NA	1	NA	NA	NA	NA	NA	0.0120706	0.015625
Sc8eucV_11_HRSCAF_110__chr11/10094257	Sc8eucV_11_HRSCAF_110__chr11	10094257	DEL	-55	0.561358	0.302885	NA	NA	0.773106	NA	0.731544	0.481299	0.532766	NA	NA	NA	0.789298	0.554455	-0.0625575	-0.0372818	NA
Sc8eucV_11_HRSCAF_110__chr11/10100279	Sc8eucV_11_HRSCAF_110__chr11	10100279	INS	182	0.75431	1	NA	NA	0.892652	NA	0.868687	1	1	NA	NA	NA	0.90158	1	0.0989399	-0.0643221	NA
Sc8eucV_11_HRSCAF_110__chr11/10106261	Sc8eucV_11_HRSCAF_110__chr11	10106261	DEL	-134	0.204082	0.572681	NA	NA	0.589177	NA	0.519231	0.70178	0.738997	NA	NA	NA	0.616541	0.75422	-0.0640732	-0.0463158	NA
Sc8eucV_11_HRSCAF_110__chr11/10197320	Sc8eucV_11_HRSCAF_110__chr11	10197320	INS	144	-0.176211	-0.17416	-0.136612	-0.0305733	-0.0685663	-0.268041	-0.194915	-0.0317392	-0.0595244	-0.21764	-0.0608713	-0.0642674	-0.127594	-0.0775025	-0.0620757	-0.0362228	-0.0510574
Sc8eucV_11_HRSCAF_110__chr11/10234561	Sc8eucV_11_HRSCAF_110__chr11	10234561	INS	1255	NA	NA	NA	0.0260074	NA	-0.14	-0.0740741	-0.0171073	NA	NA	NA	0.0367261	NA	NA	NA	-0.0145937	-0.0200206
Sc8eucV_11_HRSCAF_110__chr11/10331194	Sc8eucV_11_HRSCAF_110__chr11	10331194	INS	54	-0.0961538	0.572681	NA	NA	0.189524	NA	0.133333	0.70178	0.738997	NA	NA	NA	0.213592	0.75422	0.374643	0.0249427	NA
Sc8eucV_11_HRSCAF_110__chr11/1035814	Sc8eucV_11_HRSCAF_110__chr11	1035814	INS	245	NA	NA	-0.144077	-0.0199343	-0.0833081	NA	NA	NA	-0.0337857	NA	0.00784133	NA	NA	NA	NA	-0.0145937	-0.0200206
Sc8eucV_11_HRSCAF_110__chr11/1046756	Sc8eucV_11_HRSCAF_110__chr11	1046756	DEL	-147	0.2	0.0126976	-0.138845	-0.022416	0.436602	-0.0408163	0.633094	0.404711	0.250956	0.0780676	0.0302017	-0.0677093	0.731838	0.510934	-0.206078	-0.0263207	0.00914302
Sc8eucV_11_HRSCAF_110__chr11/1050641	Sc8eucV_11_HRSCAF_110__chr11	1050641	INS	117	-0.231214	0.124604	-0.136612	0.182063	-0.0775116	0.318182	0.133333	0.672026	0.276824	-0.124447	-0.0266216	0.0881057	-0.109589	0.410872	0.307428	-0.00110062	-0.0378747
Sc8eucV_11_HRSCAF_110__chr11/10555661	Sc8eucV_11_HRSCAF_110__chr11	10555661	DEL	-80	-0.0961538	NA	NA	NA	0.189524	NA	0.133333	NA	NA	NA	NA	NA	0.213592	NA	0.0989399	0.0250142	NA
Sc8eucV_11_HRSCAF_110__chr11/10556657	Sc8eucV_11_HRSCAF_110__chr11	10556657	INS	145	-0.0961538	NA	NA	NA	0.189524	NA	0.133333	NA	NA	NA	NA	NA	0.213592	NA	0.0989399	0.0250142	NA
Sc8eucV_11_HRSCAF_110__chr11/1056082	Sc8eucV_11_HRSCAF_110__chr11	1056082	INS	54	NA	1	-0.144077	-0.0199343	-0.0833081	NA	NA	1	0.917707	-0.1449	-0.0622523	-0.0252343	-0.0856031	0.924136	1	0.0975598	-0.0371612
Sc8eucV_11_HRSCAF_110__chr11/10574279	Sc8eucV_11_HRSCAF_110__chr11	10574279	DEL	-116	1	0.572681	NA	NA	1	NA	1	0.70178	0.738997	NA	NA	NA	1	0.75422	0.180523	-0.036753	NA
Sc8eucV_11_HRSCAF_110__chr11/10579444	Sc8eucV_11_HRSCAF_110__chr11	10579444	DEL	-126	-0.0961538	-0.290323	NA	NA	0.189524	NA	0.133333	0.04	0.101124	NA	NA	NA	0.213592	0.126214	-0.282803	-0.0573418	NA
Sc8eucV_11_HRSCAF_110__chr11/10585917	Sc8eucV_11_HRSCAF_110__chr11	10585917	DEL	-162	0.75431	0.572681	NA	NA	0.892652	NA	0.868687	0.70178	0.738997	NA	NA	NA	0.90158	0.75422	-0.0620757	-0.0495272	NA
Sc8eucV_11_HRSCAF_110__chr11/10586245	Sc8eucV_11_HRSCAF_110__chr11	10586245	INS	219	0.131579	0.270386	0.244364	0.0234789	0.5752	-0.0135135	0.369863	0.439433	0.623089	-0.113469	0.062107	-0.0677093	0.258352	0.323658	NA	-0.0189894	-0.0121536
Sc8eucV_11_HRSCAF_110__chr11/10607864	Sc8eucV_11_HRSCAF_110__chr11	10607864	INS	2301	NA	NA	NA	NA	NA	NA	NA	NA	NA	NA	NA	NA	NA	NA	NA	NA	NA
Sc8eucV_11_HRSCAF_110__chr11/10634486	Sc8eucV_11_HRSCAF_110__chr11	10634486	DEL	-300	1	0.694656	NA	NA	1	NA	1	0.799357	0.827606	NA	NA	NA	1	0.83888	0.0559441	-0.0523868	NA
Sc8eucV_11_HRSCAF_110__chr11/10792838	Sc8eucV_11_HRSCAF_110__chr11	10792838	INS	2303	NA	NA	NA	NA	NA	NA	NA	NA	NA	NA	NA	NA	NA	NA	NA	NA	NA
Sc8eucV_11_HRSCAF_110__chr11/10847386	Sc8eucV_11_HRSCAF_110__chr11	10847386	DEL	-72	NA	-0.290323	NA	NA	NA	NA	NA	0.04	0.101124	NA	NA	NA	NA	0.126214	-0.132075	-0.0294118	NA
Sc8eucV_11_HRSCAF_110__chr11/1087803	Sc8eucV_11_HRSCAF_110__chr11	1087803	INS	1186	-0.0961538	NA	NA	NA	0.189524	NA	0.133333	NA	NA	NA	NA	NA	0.213592	NA	0.0989399	0.0250142	NA
Sc8eucV_11_HRSCAF_110__chr11/1094573	Sc8eucV_11_HRSCAF_110__chr11	1094573	INS	91	NA	NA	0.434897	-0.0866376	0.479097	0.466258	0.524324	0.597875	0.538243	0.0966123	0.102719	0.129853	0.153846	0.215818	NA	0.023451	0.0505631
Sc8eucV_11_HRSCAF_110__chr11/11016773	Sc8eucV_11_HRSCAF_110__chr11	11016773	INS	77	NA	NA	NA	NA	NA	NA	NA	NA	NA	-0.1449	-0.00701899	-0.0252343	-0.0856031	-0.0381711	NA	0.0250142	0.0345918
Sc8eucV_11_HRSCAF_110__chr11/11049127	Sc8eucV_11_HRSCAF_110__chr11	11049127	DEL	-71	0.75431	0.837772	NA	NA	0.892652	NA	0.868687	0.899188	0.914867	NA	NA	NA	0.90158	0.920986	-0.128487	-0.0635681	NA
Sc8eucV_11_HRSCAF_110__chr11/11075314	Sc8eucV_11_HRSCAF_110__chr11	11075314	INS	51	NA	NA	-0.144077	-0.0199343	-0.0833081	NA	NA	NA	-0.0337857	NA	0.00784133	NA	NA	NA	NA	-0.0145937	-0.0200206
Sc8eucV_11_HRSCAF_110__chr11/1110629	Sc8eucV_11_HRSCAF_110__chr11	1110629	INS	64	NA	-0.00766703	NA	NA	NA	NA	NA	0.149864	0.191485	NA	NA	NA	NA	0.209711	0.0559441	0.00595858	NA
Sc8eucV_11_HRSCAF_110__chr11/11232851	Sc8eucV_11_HRSCAF_110__chr11	11232851	INS	68	0.561358	0.694656	NA	NA	0.773106	NA	0.731544	0.799357	0.827606	NA	NA	NA	0.789298	0.83888	-0.0620757	-0.0537018	NA
Sc8eucV_11_HRSCAF_110__chr11/11244699	Sc8eucV_11_HRSCAF_110__chr11	11244699	DEL	-1195	1	1	NA	NA	1	NA	1	1	1	NA	NA	NA	1	1	NA	-0.0696488	NA
Sc8eucV_11_HRSCAF_110__chr11/11279329	Sc8eucV_11_HRSCAF_110__chr11	11279329	DEL	-66	-0.0961538	NA	NA	NA	0.189524	NA	0.133333	NA	NA	NA	NA	NA	0.213592	NA	0.0989399	0.0250142	NA
Sc8eucV_11_HRSCAF_110__chr11/1134605	Sc8eucV_11_HRSCAF_110__chr11	1134605	DEL	-68	1	0.572681	NA	NA	1	NA	1	0.70178	0.738997	NA	NA	NA	1	0.75422	0.180523	-0.036753	NA
Sc8eucV_11_HRSCAF_110__chr11/11388149	Sc8eucV_11_HRSCAF_110__chr11	11388149	INS	2263	NA	NA	NA	NA	NA	NA	NA	NA	NA	NA	NA	NA	NA	NA	NA	NA	NA
Sc8eucV_11_HRSCAF_110__chr11/1139436	Sc8eucV_11_HRSCAF_110__chr11	1139436	DEL	-51	NA	-0.134904	NA	NA	NA	NA	NA	0.0201835	0.0518387	NA	NA	NA	NA	0.0651862	-0.0640732	-0.0145937	NA
Sc8eucV_11_HRSCAF_110__chr11/1141256	Sc8eucV_11_HRSCAF_110__chr11	1141256	INS	249	0.204082	0.265212	NA	NA	0.589177	NA	0.519231	0.401603	0.447547	NA	NA	NA	0.616541	0.467711	-0.105796	-0.0370541	NA
Sc8eucV_11_HRSCAF_110__chr11/11442336	Sc8eucV_11_HRSCAF_110__chr11	11442336	DEL	-910	NA	NA	1	0.185082	1	0.567797	0.62069	0.687123	1	1	NA	0.206862	1	1	NA	-0.0126311	0.109752
Sc8eucV_11_HRSCAF_110__chr11/1147410	Sc8eucV_11_HRSCAF_110__chr11	1147410	INS	147	0.666667	0.475839	-0.0759219	0.0463576	0.561097	NA	0.840426	0.60862	0.383557	NA	0.0820124	NA	0.883248	0.668194	-0.0495537	-0.0348227	0.00767813
Sc8eucV_11_HRSCAF_110__chr11/11509135	Sc8eucV_11_HRSCAF_110__chr11	11509135	INS	102	0.172414	NA	NA	NA	0.445087	NA	0.384615	NA	NA	NA	NA	NA	0.470588	NA	0.347826	0.0831234	NA
Sc8eucV_11_HRSCAF_110__chr11/11519592	Sc8eucV_11_HRSCAF_110__chr11	11519592	INS	109	0.75431	-0.00766703	NA	NA	0.892652	NA	0.868687	0.149864	0.191485	NA	NA	NA	0.90158	0.209711	0.511793	0.0819159	NA
Sc8eucV_11_HRSCAF_110__chr11/11540864	Sc8eucV_11_HRSCAF_110__chr11	11540864	INS	59	0.204082	0.125561	NA	NA	0.589177	NA	0.519231	0.276978	0.323167	NA	NA	NA	0.616541	0.343501	-0.0640732	-0.0260621	NA
Sc8eucV_11_HRSCAF_110__chr11/1156195	Sc8eucV_11_HRSCAF_110__chr11	1156195	INS	53	-0.0796178	0.0126976	0.871842	0.0260074	0.342466	0.633094	1.27739e-17	0.157593	0.405568	0.598361	0.0532446	-0.0666491	0.00831601	0.145499	-0.252497	-0.046556	-0.0578981
Sc8eucV_11_HRSCAF_110__chr11/11652265	Sc8eucV_11_HRSCAF_110__chr11	11652265	DEL	-162	1	0.837772	NA	NA	1	NA	1	0.899188	0.914867	NA	NA	NA	1	0.920986	-0.0640732	-0.0631347	NA
Sc8eucV_11_HRSCAF_110__chr11/11745010	Sc8eucV_11_HRSCAF_110__chr11	11745010	INS	57	NA	-0.0595514	NA	NA	NA	NA	NA	0.204559	0.236799	NA	NA	NA	NA	0.290631	0.0542698	0.00618775	NA
Sc8eucV_11_HRSCAF_110__chr11/11758257	Sc8eucV_11_HRSCAF_110__chr11	11758257	DEL	-54	1	0.694656	NA	NA	1	NA	1	0.799357	0.827606	NA	NA	NA	1	0.83888	0.0559441	-0.0523868	NA
Sc8eucV_11_HRSCAF_110__chr11/11793315	Sc8eucV_11_HRSCAF_110__chr11	11793315	INS	70	1	0.491274	NA	NA	1	NA	1	0.672026	0.717174	NA	NA	NA	1	0.735162	0.0542698	-0.043402	NA
Sc8eucV_11_HRSCAF_110__chr11/11794114	Sc8eucV_11_HRSCAF_110__chr11	11794114	DEL	-157	NA	NA	NA	NA	NA	NA	NA	NA	NA	-0.086118	0.0532446	0.0309203	-0.0316206	0.0163413	NA	0.0831234	0.113067
Sc8eucV_11_HRSCAF_110__chr11/11965307	Sc8eucV_11_HRSCAF_110__chr11	11965307	INS	405	1	1	NA	NA	1	NA	1	1	1	NA	NA	NA	1	1	NA	-0.0696488	NA
Sc8eucV_11_HRSCAF_110__chr11/11985217	Sc8eucV_11_HRSCAF_110__chr11	11985217	DEL	-61	NA	NA	NA	NA	NA	NA	NA	NA	NA	NA	NA	NA	NA	NA	NA	NA	NA
Sc8eucV_11_HRSCAF_110__chr11/12111439	Sc8eucV_11_HRSCAF_110__chr11	12111439	INS	57	0.25	0.473684	0.627907	NA	NA	0.538462	NA	NA	NA	0.660377	NA	NA	NA	NA	NA	-0.0294118	-0.0404624
Sc8eucV_11_HRSCAF_110__chr11/12155985	Sc8eucV_11_HRSCAF_110__chr11	12155985	DEL	-257	NA	NA	NA	NA	NA	NA	NA	NA	NA	-0.1449	-0.00701899	-0.0252343	-0.0856031	-0.0381711	NA	0.0250142	0.0345918
Sc8eucV_11_HRSCAF_110__chr11/12167793	Sc8eucV_11_HRSCAF_110__chr11	12167793	INS	2289	NA	NA	NA	NA	NA	NA	NA	NA	NA	NA	NA	NA	NA	NA	NA	NA	NA
Sc8eucV_11_HRSCAF_110__chr11/12235432	Sc8eucV_11_HRSCAF_110__chr11	12235432	INS	517	0.75431	0.694656	NA	NA	0.892652	NA	0.868687	0.799357	0.827606	NA	NA	NA	0.90158	0.83888	-0.133374	-0.0588743	NA
Sc8eucV_11_HRSCAF_110__chr11/12304179	Sc8eucV_11_HRSCAF_110__chr11	12304179	INS	121	0.131579	-0.14296	-0.319204	-0.0999583	0.057914	-0.153846	0.115385	-0.0628571	-0.123076	-0.124447	-0.0262461	-0.0363997	0.0240964	-0.00859687	0.180523	0.0378822	-0.0151818
Sc8eucV_11_HRSCAF_110__chr11/12304193	Sc8eucV_11_HRSCAF_110__chr11	12304193	DEL	-97	0.172414	-0.134904	-0.0759219	-0.0648288	0.0497408	-0.14	0.115385	-0.0989645	-0.0803847	-0.176326	-0.079104	-0.0807681	-0.0720222	-0.108949	0.0659034	0.0172833	-0.0320542
Sc8eucV_11_HRSCAF_110__chr11/12320098	Sc8eucV_11_HRSCAF_110__chr11	12320098	INS	192	0.75431	1	NA	NA	0.892652	NA	0.868687	1	1	NA	NA	NA	0.90158	1	0.0989399	-0.0643221	NA
Sc8eucV_11_HRSCAF_110__chr11/12328016	Sc8eucV_11_HRSCAF_110__chr11	12328016	INS	1270	NA	NA	NA	NA	NA	NA	NA	NA	NA	NA	NA	NA	NA	NA	NA	NA	NA
Sc8eucV_11_HRSCAF_110__chr11/12418125	Sc8eucV_11_HRSCAF_110__chr11	12418125	DEL	-53	NA	NA	-0.0759219	0.0463576	-0.0203327	NA	NA	NA	0.0303738	NA	0.0820124	NA	NA	NA	NA	0.00595858	0.00767813
Sc8eucV_11_HRSCAF_110__chr11/12499945	Sc8eucV_11_HRSCAF_110__chr11	12499945	INS	96	NA	NA	NA	NA	NA	NA	NA	NA	NA	-0.1449	-0.00701899	-0.0252343	-0.0856031	-0.0381711	NA	0.0250142	0.0345918
Sc8eucV_11_HRSCAF_110__chr11/12569611	Sc8eucV_11_HRSCAF_110__chr11	12569611	DEL	-129	1	0.837772	NA	NA	1	NA	1	0.899188	0.914867	NA	NA	NA	1	0.914867	-0.0640732	-0.0609315	NA
Sc8eucV_11_HRSCAF_110__chr11/12578393	Sc8eucV_11_HRSCAF_110__chr11	12578393	DEL	-1183	NA	-0.0595514	NA	NA	NA	NA	NA	0.204559	0.265158	NA	NA	NA	NA	0.290631	0.0542698	0.00307658	NA
Sc8eucV_11_HRSCAF_110__chr11/12603351	Sc8eucV_11_HRSCAF_110__chr11	12603351	DEL	-299	0.75431	0.694656	NA	NA	0.892652	NA	0.868687	0.799357	0.827606	NA	NA	NA	0.90158	0.83888	-0.133374	-0.0588743	NA
Sc8eucV_11_HRSCAF_110__chr11/12675753	Sc8eucV_11_HRSCAF_110__chr11	12675753	DEL	-54	NA	-0.134904	NA	NA	NA	NA	NA	0.0201835	0.0518387	NA	NA	NA	NA	0.0651862	-0.0640732	-0.0145937	NA
Sc8eucV_11_HRSCAF_110__chr11/12709021	Sc8eucV_11_HRSCAF_110__chr11	12709021	INS	6273	NA	NA	NA	NA	NA	NA	NA	NA	NA	NA	NA	NA	NA	NA	NA	NA	NA
Sc8eucV_11_HRSCAF_110__chr11/12719739	Sc8eucV_11_HRSCAF_110__chr11	12719739	DEL	-202	0.555556	-0.184211	-0.181879	-0.0999583	0.057914	0.0454545	0.115385	-0.0478713	-0.124471	-0.252629	-0.0682477	-0.0145213	0.220472	-0.125218	0.214373	-0.0460964	-0.0218267
Sc8eucV_11_HRSCAF_110__chr11/12770944	Sc8eucV_11_HRSCAF_110__chr11	12770944	INS	85	0.157729	0.580128	-0.208074	-0.0702199	0.12356	-0.153846	0.237762	0.563131	0.458845	-0.21764	-0.0737479	-0.0763428	0.176305	0.501764	0.0659034	-0.0351719	-0.0476972
Sc8eucV_11_HRSCAF_110__chr11/12813811	Sc8eucV_11_HRSCAF_110__chr11	12813811	INS	79	-0.0961538	-0.00766703	-0.00551268	-0.0650124	-0.109672	-0.0408163	-0.130435	-0.0828937	-0.0728759	-0.0735219	-0.0695794	-0.0829876	-0.161009	-0.103702	-0.133374	-0.0281643	-0.0340813
Sc8eucV_11_HRSCAF_110__chr11/12813860	Sc8eucV_11_HRSCAF_110__chr11	12813860	DEL	-157	-0.231214	-0.329137	-0.0931677	0.0463576	-0.111955	0.318182	0.133333	0.204559	-0.0125901	0.424476	0.0820124	NA	0.213592	0.290631	-0.179775	0.0135348	0.0357516
Sc8eucV_11_HRSCAF_110__chr11/12890064	Sc8eucV_11_HRSCAF_110__chr11	12890064	DEL	-749	1	1	NA	NA	1	NA	1	1	1	NA	NA	NA	1	1	NA	-0.0696488	NA
Sc8eucV_11_HRSCAF_110__chr11/12960713	Sc8eucV_11_HRSCAF_110__chr11	12960713	DEL	-390	-0.21978	0.580128	-0.131056	0.129234	-0.212654	-0.148438	0.113043	0.669384	0.205471	0.294273	0.0342602	0.439038	0.00532623	0.0341156	0.214373	0.0302873	0.210956
Sc8eucV_11_HRSCAF_110__chr11/12960715	Sc8eucV_11_HRSCAF_110__chr11	12960715	DUP	750	0	NA	NA	NA	NA	NA	NA	NA	NA	NA	NA	NA	0.393586	NA	NA	NA	NA
Sc8eucV_11_HRSCAF_110__chr11/12960751	Sc8eucV_11_HRSCAF_110__chr11	12960751	INS	281	NA	-0.123967	-0.144077	-0.0199343	-0.0833081	NA	NA	0.0570342	-0.0739167	-0.086118	-0.0444403	0.0309203	-0.0316206	-0.0929691	-0.044586	-0.0233181	0.0144404
Sc8eucV_11_HRSCAF_110__chr11/13092289	Sc8eucV_11_HRSCAF_110__chr11	13092289	INS	55	NA	NA	NA	0.239366	NA	0.0625	0.115385	0.176916	NA	-0.1449	-0.00701899	0.100085	-0.0856031	-0.0381711	NA	-0.0245283	-0.0326679
Sc8eucV_11_HRSCAF_110__chr11/13116082	Sc8eucV_11_HRSCAF_110__chr11	13116082	INS	62	0.742188	0.817792	0.042735	-0.0130628	0.902202	-0.148438	0.764706	0.804949	0.917707	-0.170279	0.148922	-0.00176118	0.521739	0.574855	NA	0.00782695	0.0881896
Sc8eucV_11_HRSCAF_110__chr11/13159842	Sc8eucV_11_HRSCAF_110__chr11	13159842	INS	51	0.75431	-0.134904	NA	NA	0.892652	NA	0.868687	0.0201835	0.0518387	NA	NA	NA	0.90158	0.0651862	0.671425	0.140678	NA
Sc8eucV_11_HRSCAF_110__chr11/13190772	Sc8eucV_11_HRSCAF_110__chr11	13190772	DEL	-58	0.0543478	0.387383	0.393586	NA	0.647059	0.318182	0.6	0.799357	0.827606	0.424476	NA	NA	0.666667	0.83888	0.1331	-0.0205214	-0.0200206
Sc8eucV_11_HRSCAF_110__chr11/13238981	Sc8eucV_11_HRSCAF_110__chr11	13238981	INS	58	0.454545	0.265212	NA	NA	0.647059	NA	0.6	0.401603	0.447547	NA	NA	NA	0.666667	0.467711	-0.0156687	-0.0258875	NA
Sc8eucV_11_HRSCAF_110__chr11/13257029	Sc8eucV_11_HRSCAF_110__chr11	13257029	DEL	-59	1	1	NA	NA	1	NA	1	1	1	NA	NA	NA	1	1	NA	-0.0696488	NA
Sc8eucV_11_HRSCAF_110__chr11/13283655	Sc8eucV_11_HRSCAF_110__chr11	13283655	INS	2909	NA	NA	NA	NA	NA	NA	NA	NA	NA	NA	NA	NA	NA	NA	NA	NA	NA
Sc8eucV_11_HRSCAF_110__chr11/13298424	Sc8eucV_11_HRSCAF_110__chr11	13298424	DEL	-6481	0.131579	0.211268	0.042735	-0.0749757	-0.0833081	-0.0408163	-0.0740741	-0.0397878	-0.0529695	-0.361121	0.105661	0.0394278	0.0526316	0.111111	NA	0.0691834	0.116153
Sc8eucV_11_HRSCAF_110__chr11/13303555	Sc8eucV_11_HRSCAF_110__chr11	13303555	DEL	-114	NA	NA	NA	NA	NA	NA	NA	NA	NA	-0.267857	0.0309203	0.0309203	-0.086118	NA	NA	NA	0.093402
Sc8eucV_11_HRSCAF_110__chr11/1331557	Sc8eucV_11_HRSCAF_110__chr11	1331557	INS	97	1	0.265212	NA	NA	1	NA	1	0.401603	0.447547	NA	NA	NA	1	0.467711	0.519393	0.0409892	NA
Sc8eucV_11_HRSCAF_110__chr11/13443166	Sc8eucV_11_HRSCAF_110__chr11	13443166	INS	578	NA	NA	-0.0759219	0.0463576	-0.0759219	NA	NA	NA	0.0303738	NA	0.0820124	NA	NA	NA	NA	0.00290088	0.00767813
Sc8eucV_11_HRSCAF_110__chr11/13463095	Sc8eucV_11_HRSCAF_110__chr11	13463095	INS	63	0.454545	-0.0595514	-0.0759219	0.0463576	0.281227	NA	0.6	0.204559	-0.0125901	-0.176326	-0.079104	0.0331126	0.153846	-0.0843373	-0.0640732	0.0200354	-2.03491e-17
Sc8eucV_11_HRSCAF_110__chr11/13465349	Sc8eucV_11_HRSCAF_110__chr11	13465349	INS	1334	NA	NA	NA	NA	NA	NA	NA	NA	NA	NA	NA	NA	NA	NA	NA	NA	NA
Sc8eucV_11_HRSCAF_110__chr11/13477656	Sc8eucV_11_HRSCAF_110__chr11	13477656	DEL	-55	0.561358	0.572681	NA	NA	0.773106	NA	0.731544	0.70178	0.738997	NA	NA	NA	0.789298	0.75422	-0.0943927	-0.0508831	NA
Sc8eucV_11_HRSCAF_110__chr11/13479144	Sc8eucV_11_HRSCAF_110__chr11	13479144	DEL	-80	1	0.694656	NA	NA	1	NA	1	0.799357	0.827606	NA	NA	NA	1	0.83888	0.0559441	-0.0523868	NA
Sc8eucV_11_HRSCAF_110__chr11/13504719	Sc8eucV_11_HRSCAF_110__chr11	13504719	DEL	-51	0.75431	0.491274	NA	NA	0.892652	NA	0.868687	0.672026	0.717174	NA	NA	NA	0.90158	0.735162	-0.179775	-0.0566633	NA
Sc8eucV_11_HRSCAF_110__chr11/13511970	Sc8eucV_11_HRSCAF_110__chr11	13511970	DEL	-54	-0.0961538	NA	NA	NA	0.189524	NA	0.133333	NA	NA	NA	NA	NA	0.213592	NA	0.0989399	0.0250142	NA
Sc8eucV_11_HRSCAF_110__chr11/13575989	Sc8eucV_11_HRSCAF_110__chr11	13575989	DEL	-71	NA	0.837772	NA	NA	NA	NA	NA	0.899188	0.914867	NA	NA	NA	NA	0.920986	0.837772	0.11584	NA
Sc8eucV_11_HRSCAF_110__chr11/13592079	Sc8eucV_11_HRSCAF_110__chr11	13592079	DEL	-121	0.742188	0.387383	-0.136612	0.182063	0.647059	0.318182	1	0.799357	0.425689	0.0780676	0.0980014	-0.0252343	0.911062	0.735752	0.0559441	-0.0490816	0.00914302
Sc8eucV_11_HRSCAF_110__chr11/13622709	Sc8eucV_11_HRSCAF_110__chr11	13622709	DEL	-64	-0.0961538	0.302885	NA	NA	0.189524	NA	0.133333	0.481299	0.532766	NA	NA	NA	0.213592	0.554455	0.0989399	-0.00664077	NA
Sc8eucV_11_HRSCAF_110__chr11/13622736	Sc8eucV_11_HRSCAF_110__chr11	13622736	INS	159	0.131579	0.270386	0.042735	0.257077	-0.0833081	-0.14	0.25	0.330091	-0.0337857	-0.0664101	-0.0444403	0.172474	-0.0316206	0.0163413	NA	-0.00777878	-0.00850322
Sc8eucV_11_HRSCAF_110__chr11/13625124	Sc8eucV_11_HRSCAF_110__chr11	13625124	DEL	-61	NA	-0.0595514	NA	NA	NA	NA	NA	0.204559	0.265158	NA	NA	NA	NA	0.290631	0.0542698	0.00307658	NA
Sc8eucV_11_HRSCAF_110__chr11/13669676	Sc8eucV_11_HRSCAF_110__chr11	13669676	INS	63	-0.0961538	NA	NA	NA	0.189524	NA	0.133333	NA	NA	NA	NA	NA	0.213592	NA	0.0989399	0.0250142	NA
Sc8eucV_11_HRSCAF_110__chr11/13710374	Sc8eucV_11_HRSCAF_110__chr11	13710374	INS	64	1	0.572681	NA	NA	1	NA	1	0.70178	0.738997	-0.1449	-0.00701899	-0.0252343	0.911062	0.63605	0.180523	-0.0086273	0.0345918
Sc8eucV_11_HRSCAF_110__chr11/13747290	Sc8eucV_11_HRSCAF_110__chr11	13747290	DEL	-52	NA	0.265212	NA	NA	NA	NA	NA	0.401603	0.447547	-0.1449	-0.00701899	-0.0252343	-0.0856031	0.301975	0.309927	-0.0107454	0.0345918
Sc8eucV_11_HRSCAF_110__chr11/1375185	Sc8eucV_11_HRSCAF_110__chr11	1375185	DEL	-469	NA	-0.00766703	NA	NA	NA	NA	NA	0.149864	0.191485	NA	NA	NA	NA	0.209711	0.0559441	0.00595858	NA
Sc8eucV_11_HRSCAF_110__chr11/13844493	Sc8eucV_11_HRSCAF_110__chr11	13844493	DEL	-599	NA	NA	-0.0759219	0.33846	-0.0203327	0.381757	0.439759	0.514581	0.0303738	-0.1449	-0.0280377	0.483341	-0.0856031	-0.0381711	NA	0.0704056	0.0990349
Sc8eucV_11_HRSCAF_110__chr11/13869030	Sc8eucV_11_HRSCAF_110__chr11	13869030	DEL	-60	0.131579	-0.329137	0.244364	0.396209	0.5752	-0.148438	0.0188679	-0.0789145	0.196248	0.0284362	0.0922159	0.13487	0.331878	-0.0115967	0.0542698	-0.0202902	-0.033067
Sc8eucV_11_HRSCAF_110__chr11/13921791	Sc8eucV_11_HRSCAF_110__chr11	13921791	INS	3376	NA	NA	NA	NA	NA	NA	NA	NA	NA	NA	NA	NA	NA	NA	NA	NA	NA
Sc8eucV_11_HRSCAF_110__chr11/13982047	Sc8eucV_11_HRSCAF_110__chr11	13982047	INS	154	0.204082	0.265212	-0.0759219	-0.0630737	0.225043	-0.0408163	0.113043	0.0771674	0.148842	NA	0.0820124	0.149024	0.616541	0.467711	-0.105796	-0.0194417	0.0642073
Sc8eucV_11_HRSCAF_110__chr11/13982147	Sc8eucV_11_HRSCAF_110__chr11	13982147	DEL	-82	0.136187	0.636364	0.142531	-0.022416	-0.109672	0.369318	-0.1	-0.0171073	0.0960118	-0.0131737	0.0150504	0.12155	-0.00437637	0.247995	0.0989399	0.0443673	0.0277469
Sc8eucV_11_HRSCAF_110__chr11/14046259	Sc8eucV_11_HRSCAF_110__chr11	14046259	DEL	-38091	NA	NA	NA	NA	NA	NA	NA	NA	NA	NA	NA	NA	NA	NA	NA	NA	NA
Sc8eucV_11_HRSCAF_110__chr11/14082370	Sc8eucV_11_HRSCAF_110__chr11	14082370	DEL	-37967	NA	NA	-0.144077	-0.0199343	-0.0833081	NA	NA	NA	-0.0337857	-0.1449	-0.0622523	-0.0252343	-0.0856031	-0.0381711	NA	-0.0281485	-0.0371612
Sc8eucV_11_HRSCAF_110__chr11/1411474	Sc8eucV_11_HRSCAF_110__chr11	1411474	DEL	-79	NA	NA	NA	NA	NA	NA	NA	NA	NA	-0.1449	-0.00701899	-0.0252343	-0.0856031	-0.0381711	NA	0.0250142	0.0345918
Sc8eucV_11_HRSCAF_110__chr11/1411478	Sc8eucV_11_HRSCAF_110__chr11	1411478	INS	194	0	-0.0366919	0.274831	-0.0630737	0.561097	0.170213	0.459559	0.0771674	0.148842	0.733333	0.0820124	0.149024	0.883248	0.467711	0.13649	-0.00159903	0.122298
Sc8eucV_11_HRSCAF_110__chr11/14140349	Sc8eucV_11_HRSCAF_110__chr11	14140349	INS	212	0.136187	0.309651	0.0522648	0.0343807	-0.0775116	0.369318	-0.1	-0.0989645	0.00565709	0.0905317	-0.0439867	0.0103348	-0.0896092	-0.0155086	-0.128487	-0.0252973	-0.0339234
Sc8eucV_11_HRSCAF_110__chr11/14142841	Sc8eucV_11_HRSCAF_110__chr11	14142841	INS	63	NA	-0.134904	NA	NA	NA	NA	NA	0.0201835	0.0518387	NA	NA	NA	NA	0.0651862	-0.0640732	-0.0145937	NA
Sc8eucV_11_HRSCAF_110__chr11/14160590	Sc8eucV_11_HRSCAF_110__chr11	14160590	DEL	-196	0.204082	0.382562	0.331695	-0.0486594	-0.104041	0.318182	-0.145161	-0.0776993	-0.0508664	0.113416	-0.0348314	-0.0564918	-0.151436	-0.0185417	-0.196944	-0.028215	-0.0389716
Sc8eucV_11_HRSCAF_110__chr11/14168843	Sc8eucV_11_HRSCAF_110__chr11	14168843	DEL	-1156	1	1	NA	NA	1	NA	1	1	1	NA	NA	NA	1	1	NA	-0.0696488	NA
Sc8eucV_11_HRSCAF_110__chr11/14175831	Sc8eucV_11_HRSCAF_110__chr11	14175831	INS	51	1	1	NA	NA	1	NA	1	1	1	NA	NA	NA	1	1	NA	-0.0696488	NA
Sc8eucV_11_HRSCAF_110__chr11/14186624	Sc8eucV_11_HRSCAF_110__chr11	14186624	INS	107	0.172414	0.475839	NA	NA	0.445087	NA	0.384615	0.60862	0.650543	NA	NA	NA	0.470588	0.668194	0.0718977	-0.022654	NA
Sc8eucV_11_HRSCAF_110__chr11/1419974	Sc8eucV_11_HRSCAF_110__chr11	1419974	INS	116	0.561358	0.572681	NA	NA	0.773106	NA	0.731544	0.70178	0.738997	NA	NA	NA	0.789298	0.75422	-0.0943927	-0.0508831	NA
Sc8eucV_11_HRSCAF_110__chr11/14204114	Sc8eucV_11_HRSCAF_110__chr11	14204114	INS	474	NA	NA	0.0672646	0.0343807	0.112245	-0.14	-0.0740741	-0.0171073	0.16318	0.0145768	-0.0608713	0.0319052	0.0825611	0.149594	NA	-0.00476963	0.000962313
Sc8eucV_11_HRSCAF_110__chr11/14214811	Sc8eucV_11_HRSCAF_110__chr11	14214811	INS	147	1	0.694656	NA	NA	1	NA	1	0.799357	0.827606	NA	NA	NA	1	0.83888	-0.00766703	-0.0664712	NA
Sc8eucV_11_HRSCAF_110__chr11/14226096	Sc8eucV_11_HRSCAF_110__chr11	14226096	INS	2239	NA	NA	NA	NA	NA	NA	NA	NA	NA	NA	NA	NA	NA	NA	NA	NA	NA
Sc8eucV_11_HRSCAF_110__chr11/14226784	Sc8eucV_11_HRSCAF_110__chr11	14226784	DEL	-444	NA	-0.134904	NA	NA	NA	NA	NA	0.0201835	0.0518387	NA	NA	NA	NA	0.0651862	-0.0640732	-0.0145937	NA
Sc8eucV_11_HRSCAF_110__chr11/14232917	Sc8eucV_11_HRSCAF_110__chr11	14232917	DEL	-703	NA	NA	-0.046729	-0.00518484	0.0356448	-0.14	-0.0740741	-0.0171073	0.112976	0.0470656	-0.0585441	0.110882	0.138237	0.22585	NA	0.0456044	0.0755037
Sc8eucV_11_HRSCAF_110__chr11/14314449	Sc8eucV_11_HRSCAF_110__chr11	14314449	INS	974	-0.0961538	NA	NA	NA	0.189524	NA	0.133333	NA	NA	NA	NA	NA	0.213592	NA	0.0989399	0.0250142	NA
Sc8eucV_11_HRSCAF_110__chr11/14365889	Sc8eucV_11_HRSCAF_110__chr11	14365889	DEL	-136	0.561358	0.694656	NA	0.0260074	0.773106	-0.14	0.533784	0.664083	0.827606	NA	NA	0.0367261	0.789298	0.83888	-0.0620757	-0.0456129	-0.0200206
Sc8eucV_11_HRSCAF_110__chr11/1438701	Sc8eucV_11_HRSCAF_110__chr11	1438701	INS	61	NA	0.572681	NA	NA	NA	NA	NA	0.70178	0.738997	NA	NA	NA	NA	0.75422	0.617092	0.0913606	NA
Sc8eucV_11_HRSCAF_110__chr11/14423570	Sc8eucV_11_HRSCAF_110__chr11	14423570	DEL	-107	-0.0961538	NA	NA	NA	0.189524	NA	0.133333	NA	NA	NA	NA	NA	0.213592	NA	0.0989399	0.0250142	NA
Sc8eucV_11_HRSCAF_110__chr11/144282	Sc8eucV_11_HRSCAF_110__chr11	144282	INS	705	NA	NA	NA	NA	NA	NA	NA	NA	NA	-0.1449	-0.00701899	-0.0252343	-0.0856031	-0.0381711	NA	0.0250142	0.0345918
Sc8eucV_11_HRSCAF_110__chr11/14460722	Sc8eucV_11_HRSCAF_110__chr11	14460722	DEL	-52	0.368421	NA	NA	NA	0.734807	NA	0.675676	NA	NA	NA	NA	NA	0.756757	NA	0.634146	0.161677	NA
Sc8eucV_11_HRSCAF_110__chr11/1449096	Sc8eucV_11_HRSCAF_110__chr11	1449096	INS	94	0.396601	0.387383	-0.136612	0.182063	0.449326	0.318182	0.868687	0.799357	0.425689	-0.224015	-0.00856596	-0.0510949	0.652524	0.622082	-0.133374	-0.0490816	-0.0463287
Sc8eucV_11_HRSCAF_110__chr11/14522338	Sc8eucV_11_HRSCAF_110__chr11	14522338	INS	1308	NA	NA	NA	NA	NA	NA	NA	NA	NA	NA	NA	NA	NA	NA	NA	NA	NA
Sc8eucV_11_HRSCAF_110__chr11/14555986	Sc8eucV_11_HRSCAF_110__chr11	14555986	INS	56	0.75431	0.572681	NA	NA	0.892652	NA	0.868687	0.70178	0.738997	NA	NA	NA	0.90158	0.75422	-0.0620757	-0.0495272	NA
Sc8eucV_11_HRSCAF_110__chr11/14610768	Sc8eucV_11_HRSCAF_110__chr11	14610768	DEL	-314	0.396601	0.580128	-0.240873	-0.0948854	0.10633	-0.0194175	0.25	0.37381	0.269666	-0.113469	-0.0938137	-0.0607719	0.155496	0.291093	-0.128487	-0.0415967	-0.0487415
Sc8eucV_11_HRSCAF_110__chr11/14615394	Sc8eucV_11_HRSCAF_110__chr11	14615394	INS	59	NA	NA	0.791684	0.360682	0.810764	0.282609	0.32	0.376399	0.83871	0.176229	0.366293	-0.0472889	0.224427	0.281791	NA	0.0123553	0.0371812
Sc8eucV_11_HRSCAF_110__chr11/14630865	Sc8eucV_11_HRSCAF_110__chr11	14630865	DEL	-176	0.136187	-0.00420926	-0.0284784	0.579542	0.0348128	0.666667	0.868687	0.70178	-0.0314988	-0.0882171	0.117265	0.238095	0.309696	0.177546	-0.0620757	-0.035644	-0.0413418
Sc8eucV_11_HRSCAF_110__chr11/14631352	Sc8eucV_11_HRSCAF_110__chr11	14631352	INS	140	0.561358	0.694656	NA	NA	0.773106	NA	0.731544	0.799357	0.827606	-0.1449	-0.00701899	-0.0252343	0.637217	0.735752	-0.0620757	-0.0521455	0.0345918
Sc8eucV_11_HRSCAF_110__chr11/14657315	Sc8eucV_11_HRSCAF_110__chr11	14657315	DEL	-197	0.561358	1	NA	NA	0.773106	NA	0.731544	1	1	NA	NA	NA	0.789298	1	0.347826	-0.0474579	NA
Sc8eucV_11_HRSCAF_110__chr11/14670807	Sc8eucV_11_HRSCAF_110__chr11	14670807	INS	54	NA	0.265212	NA	NA	NA	NA	NA	0.401603	0.447547	NA	NA	NA	NA	0.467711	0.309927	0.0476912	NA
Sc8eucV_11_HRSCAF_110__chr11/14703861	Sc8eucV_11_HRSCAF_110__chr11	14703861	INS	95	0.75431	0.572681	0.220418	0.322096	0.293839	NA	0.868687	0.70178	0.154503	-0.086118	0.145945	0.0309203	0.677895	0.528558	-0.0620757	-0.039019	-0.0154031
Sc8eucV_11_HRSCAF_110__chr11/1471356	Sc8eucV_11_HRSCAF_110__chr11	1471356	DEL	-111	-0.0961538	NA	NA	0.0260074	0.189524	-0.14	-0.1	-0.0171073	NA	-0.1449	-0.00701899	-0.0677093	-0.0316206	-0.0381711	0.0989399	0.00878437	-0.0371612
Sc8eucV_11_HRSCAF_110__chr11/1471395	Sc8eucV_11_HRSCAF_110__chr11	1471395	INS	111	-0.176211	-0.14296	-0.0138555	-0.0759521	-0.0348792	-0.0135135	-0.0393701	0.0147157	0.0452671	-0.120043	0.101214	0.0548384	-0.0712661	-0.0533355	-0.0943927	0.0252649	0.0587385
Sc8eucV_11_HRSCAF_110__chr11/14729130	Sc8eucV_11_HRSCAF_110__chr11	14729130	INS	2334	NA	NA	NA	NA	NA	NA	NA	NA	NA	NA	NA	NA	NA	NA	NA	NA	NA
Sc8eucV_11_HRSCAF_110__chr11/14738142	Sc8eucV_11_HRSCAF_110__chr11	14738142	DEL	-57	0.75431	0.694656	NA	NA	0.892652	NA	0.868687	0.799357	0.827606	NA	NA	NA	0.90158	0.83888	-0.133374	-0.0588743	NA
Sc8eucV_11_HRSCAF_110__chr11/14747737	Sc8eucV_11_HRSCAF_110__chr11	14747737	INS	56	-0.0961538	0.127873	NA	NA	0.189524	NA	0.133333	0.347884	0.405568	NA	NA	NA	0.213592	0.429923	-0.0497858	-0.025727	NA
Sc8eucV_11_HRSCAF_110__chr11/14766225	Sc8eucV_11_HRSCAF_110__chr11	14766225	INS	147	0.396601	0.580128	0.042735	-0.0199343	0.764939	0.318182	0.868687	0.899188	0.818239	0.0780676	-0.0622523	-0.0252343	0.784831	0.83198	-0.128487	-0.0557323	-0.0438612
Sc8eucV_11_HRSCAF_110__chr11/14770095	Sc8eucV_11_HRSCAF_110__chr11	14770095	INS	1256	NA	NA	NA	NA	NA	NA	NA	NA	NA	NA	NA	NA	NA	NA	NA	NA	NA
Sc8eucV_11_HRSCAF_110__chr11/14774564	Sc8eucV_11_HRSCAF_110__chr11	14774564	INS	714	NA	NA	NA	NA	NA	NA	NA	NA	NA	-0.1449	-0.00701899	-0.0252343	-0.0856031	-0.0381711	NA	0.0250142	0.0345918
Sc8eucV_11_HRSCAF_110__chr11/14782265	Sc8eucV_11_HRSCAF_110__chr11	14782265	INS	52	-0.0961538	0.127873	NA	NA	0.189524	NA	0.133333	0.347884	0.405568	NA	NA	NA	0.213592	0.429923	-0.0497858	-0.025727	NA
Sc8eucV_11_HRSCAF_110__chr11/14789	Sc8eucV_11_HRSCAF_110__chr11	14789	DEL	-578	1	0.837772	NA	NA	1	NA	1	0.899188	0.914867	NA	NA	NA	1	0.920986	-0.0640732	-0.0631347	NA
Sc8eucV_11_HRSCAF_110__chr11/14949921	Sc8eucV_11_HRSCAF_110__chr11	14949921	DEL	-55	NA	-0.00766703	NA	NA	NA	NA	NA	0.149864	0.191485	NA	NA	NA	NA	0.209711	0.0559441	0.00595858	NA
Sc8eucV_11_HRSCAF_110__chr11/1498235	Sc8eucV_11_HRSCAF_110__chr11	1498235	INS	177	NA	NA	NA	NA	NA	NA	NA	NA	NA	NA	NA	NA	NA	NA	NA	NA	NA
Sc8eucV_11_HRSCAF_110__chr11/15001206	Sc8eucV_11_HRSCAF_110__chr11	15001206	INV	100	NA	NA	NA	NA	NA	NA	NA	NA	NA	NA	NA	NA	NA	NA	NA	NA	NA
Sc8eucV_11_HRSCAF_110__chr11/150231	Sc8eucV_11_HRSCAF_110__chr11	150231	INS	53	1	0.572681	NA	NA	1	NA	1	0.70178	0.738997	NA	NA	NA	1	0.75422	0.180523	-0.036753	NA
Sc8eucV_11_HRSCAF_110__chr11/15228443	Sc8eucV_11_HRSCAF_110__chr11	15228443	DEL	-125	0.25	0.473684	0.370618	-0.0199343	-0.0833081	0.538462	NA	NA	-0.0337857	0.239582	-0.0444403	0.0309203	-0.0316206	0.0163413	NA	-0.0461681	-0.0614023
Sc8eucV_11_HRSCAF_110__chr11/15228569	Sc8eucV_11_HRSCAF_110__chr11	15228569	INS	153	0.172414	0.411765	0.0696151	0.00948132	-0.171511	0.453642	0.0671642	-0.00309076	-0.0505837	-0.0255814	0.0337972	0.296706	-0.00544959	0.210079	0.0256176	0.0758964	0.0811522
Sc8eucV_11_HRSCAF_110__chr11/15278141	Sc8eucV_11_HRSCAF_110__chr11	15278141	INS	57	0.75431	0.694656	NA	NA	0.892652	NA	0.868687	0.799357	0.827606	NA	NA	NA	0.90158	0.83888	-0.133374	-0.0588743	NA
Sc8eucV_11_HRSCAF_110__chr11/15281160	Sc8eucV_11_HRSCAF_110__chr11	15281160	INS	1337	NA	NA	NA	NA	NA	NA	NA	NA	NA	-0.086118	0.0532446	0.0309203	-0.0316206	0.0163413	NA	0.0831234	0.113067
Sc8eucV_11_HRSCAF_110__chr11/15300431	Sc8eucV_11_HRSCAF_110__chr11	15300431	INS	2250	NA	NA	NA	NA	NA	NA	NA	NA	NA	NA	NA	NA	NA	NA	NA	NA	NA
Sc8eucV_11_HRSCAF_110__chr11/1531799	Sc8eucV_11_HRSCAF_110__chr11	1531799	DEL	-58	0.368421	0.572681	-0.144077	-0.0749757	0.569122	-0.14	0.47619	0.549505	0.611785	-0.321101	-0.0930228	-0.126339	0.434978	0.508592	-0.199608	-0.0510259	-0.0517909
Sc8eucV_11_HRSCAF_110__chr11/15330676	Sc8eucV_11_HRSCAF_110__chr11	15330676	INS	513	0.368421	0.694656	NA	NA	0.734807	NA	0.675676	0.799357	0.827606	NA	NA	NA	0.756757	0.83888	-0.179775	-0.0608553	NA
Sc8eucV_11_HRSCAF_110__chr11/15371039	Sc8eucV_11_HRSCAF_110__chr11	15371039	INS	93	0.75431	0.694656	NA	NA	0.892652	NA	0.868687	0.799357	0.827606	NA	NA	NA	0.90158	0.83888	-0.133374	-0.0588743	NA
Sc8eucV_11_HRSCAF_110__chr11/15394714	Sc8eucV_11_HRSCAF_110__chr11	15394714	INS	57	0.454545	0.837772	NA	NA	0.647059	NA	0.6	0.899188	0.914867	NA	NA	NA	0.666667	0.920986	0.309927	-0.0275586	NA
Sc8eucV_11_HRSCAF_110__chr11/1542313	Sc8eucV_11_HRSCAF_110__chr11	1542313	INS	80	0.75431	0.572681	NA	NA	0.892652	NA	0.868687	0.70178	0.738997	-0.1449	-0.00701899	-0.0252343	0.784831	0.63605	-0.0620757	-0.0301106	0.0345918
Sc8eucV_11_HRSCAF_110__chr11/1543714	Sc8eucV_11_HRSCAF_110__chr11	1543714	INS	93	1	0.572681	NA	NA	1	NA	1	0.70178	0.738997	NA	NA	NA	1	0.75422	0.180523	-0.036753	NA
Sc8eucV_11_HRSCAF_110__chr11/15478164	Sc8eucV_11_HRSCAF_110__chr11	15478164	INS	76	0.368421	0.382562	NA	NA	0.734807	NA	0.675676	0.573551	0.624304	NA	NA	NA	0.756757	0.645068	-0.252497	-0.0594109	NA
Sc8eucV_11_HRSCAF_110__chr11/15511259	Sc8eucV_11_HRSCAF_110__chr11	15511259	INS	81	NA	NA	0.0530535	0.0658713	0.120816	-0.14	-0.0740741	-0.0171073	0.191466	-0.086118	0.0552525	-0.0666491	-0.0316206	0.0163413	NA	-0.022654	-0.0293536
Sc8eucV_11_HRSCAF_110__chr11/15511275	Sc8eucV_11_HRSCAF_110__chr11	15511275	DEL	-64	0.742188	0.124604	0.393586	0.13416	1	-0.148438	0.764706	0.38033	0.717174	0.424476	NA	0.149024	1	0.735162	0.0542698	-0.0580408	0.0357516
Sc8eucV_11_HRSCAF_110__chr11/1551239	Sc8eucV_11_HRSCAF_110__chr11	1551239	DEL	-64	0.75431	0.382562	NA	NA	0.892652	NA	0.868687	0.573551	0.624304	NA	NA	NA	0.90158	0.645068	-0.0497858	-0.042195	NA
Sc8eucV_11_HRSCAF_110__chr11/1556390	Sc8eucV_11_HRSCAF_110__chr11	1556390	DEL	-70	NA	-0.134904	NA	NA	NA	NA	NA	0.0201835	0.0518387	NA	NA	NA	NA	0.0651862	-0.0640732	-0.0145937	NA
Sc8eucV_11_HRSCAF_110__chr11/1559656	Sc8eucV_11_HRSCAF_110__chr11	1559656	DEL	-801	0.204082	0.694656	0.0221857	-0.00287509	0.0574926	-0.14	0.281818	0.664083	0.473245	0.101079	-0.0366841	0.0633798	0.00532623	0.389557	0.0399295	-0.0374509	0.0331585
Sc8eucV_11_HRSCAF_110__chr11/1559663	Sc8eucV_11_HRSCAF_110__chr11	1559663	INS	165	0.136187	-0.235772	0.0141881	-0.054152	-0.0563063	0.0454545	-0.091954	-0.0932437	-0.0937662	0.0257221	-0.0440284	-0.0489154	-0.0527183	-0.0737034	-0.131341	-0.0162266	-0.0273023
Sc8eucV_11_HRSCAF_110__chr11/15617599	Sc8eucV_11_HRSCAF_110__chr11	15617599	INS	641	NA	0.189189	NA	NA	NA	NA	NA	0.438758	0.500198	NA	NA	NA	NA	0.525434	0.289277	0.0402958	NA
Sc8eucV_11_HRSCAF_110__chr11/1562849	Sc8eucV_11_HRSCAF_110__chr11	1562849	DEL	-109	-0.153846	-0.1875	NA	NA	0.557229	NA	0.519231	0.149864	0.171712	-0.257143	0.0597196	0.0463576	0.225043	-0.0545964	0.0399295	0.0998307	0.125842
Sc8eucV_11_HRSCAF_110__chr11/1562902	Sc8eucV_11_HRSCAF_110__chr11	1562902	INS	57	NA	NA	-0.0816327	-0.0537323	0.173611	-0.0736842	0.115385	0.176916	0.248772	-0.328904	-0.0629371	-0.0892828	0.0356448	0.112976	NA	-0.0422652	-0.0552877
Sc8eucV_11_HRSCAF_110__chr11/15651957	Sc8eucV_11_HRSCAF_110__chr11	15651957	INS	68	-0.568182	-0.155748	0.0530535	0.353841	0.108486	-0.14	-0.0655738	0.191418	-0.027898	0.239582	-0.0302058	0.485189	0.269546	0.0572578	-0.0640732	0.0317459	0.146618
Sc8eucV_11_HRSCAF_110__chr11/15658700	Sc8eucV_11_HRSCAF_110__chr11	15658700	DEL	-63	0.368421	NA	NA	NA	0.734807	NA	0.675676	NA	NA	NA	NA	NA	0.756757	NA	0.634146	0.161677	NA
Sc8eucV_11_HRSCAF_110__chr11/15899402	Sc8eucV_11_HRSCAF_110__chr11	15899402	INS	775	0.561358	0.572681	NA	NA	0.773106	NA	0.731544	0.70178	0.738997	NA	NA	NA	0.789298	0.75422	-0.0943927	-0.0508831	NA
Sc8eucV_11_HRSCAF_110__chr11/1590515	Sc8eucV_11_HRSCAF_110__chr11	1590515	INS	54	NA	NA	-0.00551268	0.113682	0.0448135	NA	NA	NA	0.0960118	-0.1449	0.0302017	-0.0252343	-0.0856031	-0.0381711	NA	-0.0245283	-0.0326679
Sc8eucV_11_HRSCAF_110__chr11/15958391	Sc8eucV_11_HRSCAF_110__chr11	15958391	INV	1171	NA	-0.290323	NA	NA	NA	NA	NA	0.04	0.101124	NA	NA	NA	NA	0.126214	-0.132075	-0.0294118	NA
Sc8eucV_11_HRSCAF_110__chr11/15958900	Sc8eucV_11_HRSCAF_110__chr11	15958900	DEL	-56	1	0.382562	NA	NA	1	NA	1	0.573551	0.624304	NA	NA	NA	1	0.645068	0.214373	-0.0224103	NA
Sc8eucV_11_HRSCAF_110__chr11/15976255	Sc8eucV_11_HRSCAF_110__chr11	15976255	INS	149	NA	NA	-0.144077	-0.0199343	-0.0833081	NA	NA	NA	-0.0337857	NA	0.00784133	NA	NA	NA	NA	-0.0145937	-0.0200206
Sc8eucV_11_HRSCAF_110__chr11/16006754	Sc8eucV_11_HRSCAF_110__chr11	16006754	DEL	-228	-0.2	NA	NA	NA	0.342466	NA	0.25	NA	NA	NA	NA	NA	0.37931	NA	0.189189	0.0493827	NA
Sc8eucV_11_HRSCAF_110__chr11/16043244	Sc8eucV_11_HRSCAF_110__chr11	16043244	DEL	-126	0.75431	0.694656	NA	NA	0.892652	NA	0.868687	0.799357	0.827606	NA	NA	NA	0.892652	0.827606	-0.133374	-0.0590902	NA
Sc8eucV_11_HRSCAF_110__chr11/1606536	Sc8eucV_11_HRSCAF_110__chr11	1606536	DEL	-107	0.75431	0.302885	NA	NA	0.892652	NA	0.868687	0.481299	0.532766	NA	NA	NA	0.90158	0.554455	0.0989399	-0.0209977	NA
Sc8eucV_11_HRSCAF_110__chr11/1606538	Sc8eucV_11_HRSCAF_110__chr11	1606538	INS	83	0.742188	0.580128	-0.0501931	0.15276	0.330077	-0.148438	0.764706	0.669384	0.23278	-0.21764	0.0342602	-0.0477436	0.585459	0.501764	-0.0640732	-0.0458629	-0.0404993
Sc8eucV_11_HRSCAF_110__chr11/1608944	Sc8eucV_11_HRSCAF_110__chr11	1608944	INS	69	0.131579	0.13649	0.393586	NA	NA	0.318182	NA	0.60862	0.650543	0.424476	NA	NA	NA	0.668194	0.519393	0.101643	-0.0200206
Sc8eucV_11_HRSCAF_110__chr11/16092135	Sc8eucV_11_HRSCAF_110__chr11	16092135	INS	63	1	0.572681	NA	NA	1	NA	1	0.70178	0.738997	NA	NA	NA	1	0.75422	0.180523	-0.036753	NA
Sc8eucV_11_HRSCAF_110__chr11/16102268	Sc8eucV_11_HRSCAF_110__chr11	16102268	INS	6573	NA	NA	NA	NA	NA	NA	NA	NA	NA	NA	NA	NA	NA	NA	NA	NA	NA
Sc8eucV_11_HRSCAF_110__chr11/16132443	Sc8eucV_11_HRSCAF_110__chr11	16132443	DEL	-63	0.75431	0.694656	NA	NA	0.892652	NA	0.868687	0.799357	0.827606	NA	NA	NA	0.90158	0.83888	-0.133374	-0.0588743	NA
Sc8eucV_11_HRSCAF_110__chr11/16145477	Sc8eucV_11_HRSCAF_110__chr11	16145477	INS	1420	NA	NA	NA	NA	NA	NA	NA	NA	NA	NA	NA	NA	NA	NA	NA	NA	NA
Sc8eucV_11_HRSCAF_110__chr11/1616681	Sc8eucV_11_HRSCAF_110__chr11	1616681	DEL	-52	-0.0961538	NA	0.0696151	0.262886	-0.0790992	NA	0.133333	NA	0.234234	-0.1449	0.203393	-0.0252343	-0.0316206	-0.0381711	0.0989399	-0.032533	0.00444775
Sc8eucV_11_HRSCAF_110__chr11/1617025	Sc8eucV_11_HRSCAF_110__chr11	1617025	INS	95	0.131579	-0.048951	-0.279358	-0.0585346	-0.0575056	-0.244318	0.128713	-0.0534041	0.114198	-0.084193	-0.00463121	-0.0642674	0.202532	0.0037797	0.367246	-0.0272423	-0.029414
Sc8eucV_11_HRSCAF_110__chr11/16174089	Sc8eucV_11_HRSCAF_110__chr11	16174089	INS	56	NA	NA	0.147176	-0.10254	0.203386	0.0779817	0.178862	0.283748	0.268343	-0.1449	0.224193	0.258245	-0.0856031	-0.0381711	NA	0.110558	0.155786
Sc8eucV_11_HRSCAF_110__chr11/16198420	Sc8eucV_11_HRSCAF_110__chr11	16198420	DEL	-73	NA	NA	-0.0759219	0.0463576	-0.0203327	NA	NA	NA	0.0303738	-0.086118	-0.0569722	0.0309203	-0.0316206	0.0163413	NA	-0.0209627	-0.0261837
Sc8eucV_11_HRSCAF_110__chr11/16208912	Sc8eucV_11_HRSCAF_110__chr11	16208912	INS	2174	NA	NA	NA	NA	NA	NA	NA	NA	NA	NA	NA	NA	NA	NA	NA	NA	NA
Sc8eucV_11_HRSCAF_110__chr11/16211722	Sc8eucV_11_HRSCAF_110__chr11	16211722	DEL	-156	0.396601	0.580128	-0.138845	-0.0650124	0.543602	-0.148438	0.569061	0.669384	0.639166	-0.124447	-0.0509411	-0.0642674	0.580311	0.666916	-0.128487	-0.0429411	-0.0353607
Sc8eucV_11_HRSCAF_110__chr11/16226524	Sc8eucV_11_HRSCAF_110__chr11	16226524	INS	53	0.204082	NA	NA	NA	0.589177	NA	0.519231	NA	NA	NA	NA	NA	0.616541	NA	0.472843	0.117431	NA
Sc8eucV_11_HRSCAF_110__chr11/1624512	Sc8eucV_11_HRSCAF_110__chr11	1624512	INS	98	0.742188	0.580128	0.436602	0.668318	0.0448135	-0.0408163	0.877637	0.78166	-0.0459577	0.380356	-0.0455448	0.621143	0.0816327	-0.0155086	-0.0640732	0.104992	0.131654
Sc8eucV_11_HRSCAF_110__chr11/1624526	Sc8eucV_11_HRSCAF_110__chr11	1624526	DEL	-60	0.368421	0.125561	-0.144077	-0.0199343	0.569122	NA	0.675676	0.276978	0.142024	-0.1449	-0.0622523	-0.0252343	0.603458	0.167376	0.0869133	0.00855268	-0.0371612
Sc8eucV_11_HRSCAF_110__chr11/16280135	Sc8eucV_11_HRSCAF_110__chr11	16280135	DEL	-104	-0.513393	-0.17416	-0.0931677	-0.0648288	-0.03084	-0.0408163	1.27739e-17	-0.0293062	-0.0545964	-0.262371	0.0364026	0.0668621	-0.229075	-0.0697853	-0.179775	0.0640801	0.0772327
Sc8eucV_11_HRSCAF_110__chr11/16280232	Sc8eucV_11_HRSCAF_110__chr11	16280232	INS	149	NA	-0.00766703	-0.144077	-0.0199343	-0.0833081	NA	NA	0.149864	0.0167831	-0.1449	-0.0622523	-0.0252343	-0.0856031	0.036352	0.0559441	-0.0245283	-0.0371612
Sc8eucV_11_HRSCAF_110__chr11/16307804	Sc8eucV_11_HRSCAF_110__chr11	16307804	DEL	-59	0.75431	NA	NA	NA	0.892652	NA	0.868687	NA	NA	NA	NA	NA	0.90158	NA	0.852002	0.221722	NA
Sc8eucV_11_HRSCAF_110__chr11/16349550	Sc8eucV_11_HRSCAF_110__chr11	16349550	INS	87	NA	NA	-0.144077	-0.0199343	-0.0833081	NA	NA	NA	-0.0529695	NA	0.00784133	NA	NA	NA	NA	-0.0138765	-0.0200206
Sc8eucV_11_HRSCAF_110__chr11/16378599	Sc8eucV_11_HRSCAF_110__chr11	16378599	DEL	-188	-0.0961538	NA	NA	NA	0.189524	NA	0.133333	NA	NA	NA	NA	NA	0.213592	NA	0.0989399	0.0250142	NA
Sc8eucV_11_HRSCAF_110__chr11/16382933	Sc8eucV_11_HRSCAF_110__chr11	16382933	INS	61	-0.0961538	NA	-0.144077	-0.0199343	-0.0523125	NA	0.133333	NA	-0.0337857	-0.0255814	-0.00217336	0.0881057	-0.109589	0.0721649	0.0989399	0.11005	0.0816734
Sc8eucV_11_HRSCAF_110__chr11/16392585	Sc8eucV_11_HRSCAF_110__chr11	16392585	DEL	-374	NA	NA	-0.144077	-0.0199343	-0.0833081	NA	NA	NA	-0.0337857	NA	0.00784133	NA	NA	NA	NA	-0.0145937	-0.0200206
Sc8eucV_11_HRSCAF_110__chr11/16396691	Sc8eucV_11_HRSCAF_110__chr11	16396691	INS	166	0.172414	-0.134904	NA	NA	0.445087	NA	0.384615	0.0201835	0.0518387	NA	NA	NA	0.470588	0.0651862	0.0659034	0.00878437	NA
Sc8eucV_11_HRSCAF_110__chr11/16400459	Sc8eucV_11_HRSCAF_110__chr11	16400459	DEL	-608	NA	NA	NA	NA	NA	NA	NA	NA	NA	NA	NA	NA	NA	NA	NA	NA	NA
Sc8eucV_11_HRSCAF_110__chr11/16401644	Sc8eucV_11_HRSCAF_110__chr11	16401644	INS	154	NA	NA	NA	NA	NA	NA	NA	NA	NA	NA	NA	NA	NA	NA	NA	NA	NA
Sc8eucV_11_HRSCAF_110__chr11/16411371	Sc8eucV_11_HRSCAF_110__chr11	16411371	DEL	-154	-0.231214	0.270386	-0.136612	0.0234673	-0.0775116	-0.0194175	0.075	0.376399	0.16318	0.0284362	0.0555845	-0.0171605	0.116797	0.372715	0.0989399	0.025829	0.0184353
Sc8eucV_11_HRSCAF_110__chr11/16412349	Sc8eucV_11_HRSCAF_110__chr11	16412349	INS	2243	NA	NA	NA	NA	NA	NA	NA	NA	NA	NA	NA	NA	NA	NA	NA	NA	NA
Sc8eucV_11_HRSCAF_110__chr11/16413435	Sc8eucV_11_HRSCAF_110__chr11	16413435	INS	1593	NA	NA	NA	NA	NA	NA	NA	NA	NA	NA	NA	NA	NA	NA	NA	NA	NA
Sc8eucV_11_HRSCAF_110__chr11/16413588	Sc8eucV_11_HRSCAF_110__chr11	16413588	INS	343	0.172414	0.382562	-0.00551268	-0.0650124	-0.0310361	-0.0408163	-0.0222222	0.261483	0.250956	-0.0255814	-0.0509411	-0.0642674	-0.00544959	0.292705	-0.0111188	-0.0270901	-0.0378747
Sc8eucV_11_HRSCAF_110__chr11/16413618	Sc8eucV_11_HRSCAF_110__chr11	16413618	DEL	-70	-0.0961538	-0.134904	NA	NA	0.189524	NA	0.133333	0.0201835	0.0518387	NA	NA	NA	0.213592	0.0651862	-0.128487	-0.0281485	NA
Sc8eucV_11_HRSCAF_110__chr11/16416763	Sc8eucV_11_HRSCAF_110__chr11	16416763	INS	1291	NA	NA	NA	NA	NA	NA	NA	NA	NA	NA	NA	NA	NA	NA	NA	NA	NA
Sc8eucV_11_HRSCAF_110__chr11/16453565	Sc8eucV_11_HRSCAF_110__chr11	16453565	INS	371	0.172414	-0.0595514	NA	NA	0.445087	NA	0.384615	0.204559	0.265158	NA	NA	NA	0.470588	0.290631	-0.199608	-0.0461681	NA
Sc8eucV_11_HRSCAF_110__chr11/16453572	Sc8eucV_11_HRSCAF_110__chr11	16453572	DUP	106	NA	NA	NA	NA	NA	NA	NA	NA	NA	NA	NA	NA	NA	NA	NA	NA	NA
Sc8eucV_11_HRSCAF_110__chr11/16557453	Sc8eucV_11_HRSCAF_110__chr11	16557453	DEL	-140	1	0.694656	NA	NA	1	NA	1	0.799357	0.827606	NA	NA	NA	1	0.83888	0.0559441	-0.0523868	NA
Sc8eucV_11_HRSCAF_110__chr11/16599947	Sc8eucV_11_HRSCAF_110__chr11	16599947	INS	982	0.204082	0.694656	NA	NA	0.589177	NA	0.519231	0.799357	0.827606	NA	NA	NA	0.616541	0.83888	0.0399295	-0.042195	NA
Sc8eucV_11_HRSCAF_110__chr11/16626499	Sc8eucV_11_HRSCAF_110__chr11	16626499	INS	2209	NA	NA	-0.144077	-0.0199343	-0.0833081	NA	NA	NA	-0.0337857	NA	0.00784133	NA	NA	NA	NA	-0.0145937	-0.0200206
Sc8eucV_11_HRSCAF_110__chr11/1670781	Sc8eucV_11_HRSCAF_110__chr11	1670781	DEL	-234	1	0.694656	NA	NA	1	NA	1	0.799357	0.827606	NA	NA	NA	1	0.83888	0.0559441	-0.0523868	NA
Sc8eucV_11_HRSCAF_110__chr11/16811339	Sc8eucV_11_HRSCAF_110__chr11	16811339	DEL	-54	0.131579	0.270386	0.393586	NA	NA	0.318182	NA	NA	NA	0.424476	NA	NA	NA	NA	NA	-0.0145937	-0.0200206
Sc8eucV_11_HRSCAF_110__chr11/16830980	Sc8eucV_11_HRSCAF_110__chr11	16830980	INS	78	0.136187	-0.00420926	-0.109429	-0.0645686	0.0567759	-0.143695	0.0989399	-6.93889e-18	-0.0232356	-0.0882171	0.0490299	-0.0227273	0.309696	0.177546	-0.0620757	-0.00268042	0.0424908
Sc8eucV_11_HRSCAF_110__chr11/1685726	Sc8eucV_11_HRSCAF_110__chr11	1685726	DEL	-95	0.561358	0.694656	0.542857	0.00459792	-0.0746856	0.735751	-0.0222222	-0.0828937	-0.0252084	0.0966123	0.181779	0.353489	0.109215	0.299295	-0.0620757	0.113918	0.149985
Sc8eucV_11_HRSCAF_110__chr11/16894776	Sc8eucV_11_HRSCAF_110__chr11	16894776	DEL	-2260	NA	NA	-0.0759219	0.0463576	-0.0203327	NA	NA	NA	0.0303738	-0.086118	-0.0569722	0.0309203	-0.0316206	0.0163413	NA	-0.0209627	-0.0261837
Sc8eucV_11_HRSCAF_110__chr11/1689661	Sc8eucV_11_HRSCAF_110__chr11	1689661	INS	51	NA	-0.134904	NA	NA	NA	NA	NA	0.0201835	0.0518387	NA	NA	NA	NA	0.0651862	-0.0640732	-0.0145937	NA
Sc8eucV_11_HRSCAF_110__chr11/16907488	Sc8eucV_11_HRSCAF_110__chr11	16907488	INS	257	-0.0961538	NA	NA	NA	0.189524	NA	0.133333	NA	NA	NA	NA	NA	0.213592	NA	0.0989399	0.0250142	NA
Sc8eucV_11_HRSCAF_110__chr11/1692016	Sc8eucV_11_HRSCAF_110__chr11	1692016	DEL	-58	0.172414	NA	NA	NA	0.445087	NA	0.384615	NA	NA	NA	NA	NA	0.445087	NA	0.347826	0.0982376	NA
Sc8eucV_11_HRSCAF_110__chr11/16925256	Sc8eucV_11_HRSCAF_110__chr11	16925256	INS	2179	NA	NA	NA	NA	NA	NA	NA	NA	NA	NA	NA	NA	NA	NA	NA	NA	NA
Sc8eucV_11_HRSCAF_110__chr11/16937452	Sc8eucV_11_HRSCAF_110__chr11	16937452	INS	65	NA	NA	-0.046729	-0.00518484	0.0356448	-0.14	-0.0740741	-0.0171073	0.112976	NA	0.195714	0.0367261	NA	NA	NA	0.0546021	0.0735762
Sc8eucV_11_HRSCAF_110__chr11/1695129	Sc8eucV_11_HRSCAF_110__chr11	1695129	DEL	-246	0.666667	0.238845	0.00349108	-0.030386	0.878271	-0.148438	0.735751	0.412734	0.583421	0.0780676	-0.0654189	0.00255363	0.902403	0.63605	0.125561	-0.0438248	-0.00883107
Sc8eucV_11_HRSCAF_110__chr11/16955823	Sc8eucV_11_HRSCAF_110__chr11	16955823	INS	2276	NA	NA	NA	NA	NA	NA	NA	NA	NA	NA	NA	NA	NA	NA	NA	NA	NA
Sc8eucV_11_HRSCAF_110__chr11/16960609	Sc8eucV_11_HRSCAF_110__chr11	16960609	INS	63	NA	-0.134904	NA	NA	NA	NA	NA	0.0201835	0.0518387	NA	NA	NA	NA	0.0651862	-0.0640732	-0.0145937	NA
Sc8eucV_11_HRSCAF_110__chr11/17001755	Sc8eucV_11_HRSCAF_110__chr11	17001755	DEL	-98	1	0.837772	-0.144077	-0.0199343	0.902202	NA	1	0.899188	0.818239	-0.086118	-0.0444403	0.0309203	0.827495	0.747293	-0.0640732	-0.0351701	0.0144404
Sc8eucV_11_HRSCAF_110__chr11/17001761	Sc8eucV_11_HRSCAF_110__chr11	17001761	INS	181	NA	NA	0.0672646	0.182063	0.112245	NA	NA	NA	0.16318	-0.1449	0.0980014	-0.0252343	-0.0856031	-0.0381711	NA	-0.0107454	-0.0138228
Sc8eucV_11_HRSCAF_110__chr11/1701163	Sc8eucV_11_HRSCAF_110__chr11	1701163	DEL	-56	NA	NA	-0.144077	-0.0130628	-0.0833081	-0.0408163	0.0188679	0.0792358	-0.0337857	NA	0.00784133	0.149024	NA	NA	NA	0.0267192	0.0357516
Sc8eucV_11_HRSCAF_110__chr11/17049290	Sc8eucV_11_HRSCAF_110__chr11	17049290	DEL	-58	0.131579	-0.14296	-0.208074	0.14563	0.120816	0.116935	0.524324	0.155573	-0.0880162	-0.136425	-0.0402859	0.288642	0.0816327	-0.0428509	0.180523	0.0906755	0.0490726
Sc8eucV_11_HRSCAF_110__chr11/1705295	Sc8eucV_11_HRSCAF_110__chr11	1705295	DEL	-254	-0.231214	-0.0495537	-0.279358	-0.0850566	-0.200773	-0.153846	-0.091954	-0.00208057	0.0255757	0.0383893	0.147404	0.085595	0.148649	-0.0162516	0.0478605	0.027888	0.134521
Sc8eucV_11_HRSCAF_110__chr11/1705443	Sc8eucV_11_HRSCAF_110__chr11	1705443	INS	90	NA	NA	-0.144077	-0.0199343	-0.0833081	NA	NA	NA	-0.0529695	NA	0.00784133	NA	NA	NA	NA	-0.0138765	-0.0200206
Sc8eucV_11_HRSCAF_110__chr11/17081122	Sc8eucV_11_HRSCAF_110__chr11	17081122	INS	56	NA	NA	-0.144077	-0.0199343	-0.0833081	NA	NA	NA	-0.0529695	-0.1449	-0.0622523	-0.0252343	-0.0856031	-0.0563747	NA	-0.0296591	-0.0371612
Sc8eucV_11_HRSCAF_110__chr11/1711865	Sc8eucV_11_HRSCAF_110__chr11	1711865	INS	66	0.0543478	0.580128	-0.198834	-0.0574389	-0.138112	-0.32	-3.30618e-17	0.534513	0.298747	-0.084193	-0.0465833	-0.0531108	0.0115607	0.452434	0.309927	-0.0183579	-0.0516816
Sc8eucV_11_HRSCAF_110__chr11/17138532	Sc8eucV_11_HRSCAF_110__chr11	17138532	INS	66	0.75431	0.804878	NA	NA	0.892652	NA	0.868687	0.886395	0.905502	NA	NA	NA	0.90158	0.9128	-0.161604	-0.0601724	NA
Sc8eucV_11_HRSCAF_110__chr11/1714331	Sc8eucV_11_HRSCAF_110__chr11	1714331	DEL	-348	-0.21978	-0.206078	0.00986842	-0.0562958	-0.121359	-0.0135135	-0.145161	-0.0776993	-0.0622205	0.189939	0.0245187	0.0111813	-0.0927694	0.0858217	-0.196944	0.0548981	0.0813973
Sc8eucV_11_HRSCAF_110__chr11/17175071	Sc8eucV_11_HRSCAF_110__chr11	17175071	INS	2241	NA	NA	NA	NA	NA	NA	NA	NA	NA	NA	NA	NA	NA	NA	NA	NA	NA
Sc8eucV_11_HRSCAF_110__chr11/17183371	Sc8eucV_11_HRSCAF_110__chr11	17183371	DEL	-657	1	1	NA	NA	1	NA	1	1	1	NA	NA	NA	1	1	NA	-0.0696488	NA
Sc8eucV_11_HRSCAF_110__chr11/17202741	Sc8eucV_11_HRSCAF_110__chr11	17202741	INV	83	NA	NA	NA	0.0260074	NA	-0.14	-0.0740741	-0.0171073	NA	NA	NA	0.0367261	NA	NA	NA	-0.0145937	-0.0200206
Sc8eucV_11_HRSCAF_110__chr11/17245319	Sc8eucV_11_HRSCAF_110__chr11	17245319	INS	386	NA	NA	-0.144077	-0.0199343	-0.0833081	NA	NA	NA	-0.0337857	NA	0.00784133	NA	NA	NA	NA	-0.0145937	-0.0200206
Sc8eucV_11_HRSCAF_110__chr11/17246582	Sc8eucV_11_HRSCAF_110__chr11	17246582	INS	949	NA	NA	NA	NA	NA	NA	NA	NA	NA	-0.1449	-0.00701899	-0.0252343	-0.0856031	-0.0381711	NA	0.0250142	0.0345918
Sc8eucV_11_HRSCAF_110__chr11/1724914	Sc8eucV_11_HRSCAF_110__chr11	1724914	DEL	-183	0.131579	0.211268	-0.305757	0.0717538	-0.166667	-0.14	0.25	0.294778	-0.0980392	-0.0664101	-0.0986528	0.172474	-0.0316206	-0.00285903	NA	0.0147515	0.0159046
Sc8eucV_11_HRSCAF_110__chr11/1725023	Sc8eucV_11_HRSCAF_110__chr11	1725023	INS	161	1	0.804878	NA	NA	NA	-0.108696	0.62069	0.478358	NA	-0.0617184	NA	-0.0733386	0.790317	NA	-0.044586	NA	NA
Sc8eucV_11_HRSCAF_110__chr11/17252168	Sc8eucV_11_HRSCAF_110__chr11	17252168	INS	596	NA	NA	NA	NA	NA	NA	NA	NA	NA	-0.1449	-0.00701899	-0.0252343	-0.0856031	-0.0381711	NA	0.0250142	0.0345918
Sc8eucV_11_HRSCAF_110__chr11/1726137	Sc8eucV_11_HRSCAF_110__chr11	1726137	INS	58	1	0.411765	NA	NA	1	NA	1	0.52381	0.545455	NA	NA	NA	1	0.583333	0.444444	0.00499287	NA
Sc8eucV_11_HRSCAF_110__chr11/17315985	Sc8eucV_11_HRSCAF_110__chr11	17315985	INS	60	0	-0.00766703	0.761194	-0.0402477	0.510204	1	0.840426	0.799357	0.591606	0.902403	-0.0762501	-0.0252343	0.731838	0.735752	-0.17416	-0.00369225	-0.0107278
Sc8eucV_11_HRSCAF_110__chr11/17317971	Sc8eucV_11_HRSCAF_110__chr11	17317971	INS	2342	NA	NA	NA	NA	NA	NA	NA	NA	NA	NA	NA	NA	NA	NA	NA	NA	NA
Sc8eucV_11_HRSCAF_110__chr11/1731848	Sc8eucV_11_HRSCAF_110__chr11	1731848	DEL	-315	0.561358	0.572681	-0.0759219	0.316218	0.467984	0.306897	-0.194915	-0.101968	0.496521	-0.1449	-0.0280377	0.463748	0.637217	0.63605	-0.0943927	0.0223478	0.0882074
Sc8eucV_11_HRSCAF_110__chr11/1732110	Sc8eucV_11_HRSCAF_110__chr11	1732110	DUP	416	0.131579	0.270386	-0.136612	0.182063	0.112245	0.318182	NA	NA	0.16318	-0.124447	-0.0266216	0.0881057	0.0240964	0.0721649	NA	-0.0299358	-0.0378747
Sc8eucV_11_HRSCAF_110__chr11/17322862	Sc8eucV_11_HRSCAF_110__chr11	17322862	DEL	-103	-0.0961538	NA	NA	NA	0.189524	NA	0.133333	NA	NA	NA	NA	NA	0.213592	NA	0.0989399	0.0250142	NA
Sc8eucV_11_HRSCAF_110__chr11/17335469	Sc8eucV_11_HRSCAF_110__chr11	17335469	INS	151	-0.2	0.411765	NA	0.0260074	0.342466	-0.14	1.27739e-17	0.341061	0.565217	NA	NA	0.0367261	0.37931	0.583333	-0.0625575	-0.022654	-0.0200206
Sc8eucV_11_HRSCAF_110__chr11/17336205	Sc8eucV_11_HRSCAF_110__chr11	17336205	DEL	-53	0.561358	0.572681	NA	NA	0.773106	NA	0.731544	0.70178	0.738997	NA	NA	NA	0.789298	0.75422	-0.0943927	-0.0508831	NA
Sc8eucV_11_HRSCAF_110__chr11/1734200	Sc8eucV_11_HRSCAF_110__chr11	1734200	INS	154	-0.0961538	NA	NA	NA	0.189524	NA	0.133333	NA	NA	-0.176326	0.0688688	0.0331126	-0.195804	0.00906736	0.0989399	0.177926	0.159054
Sc8eucV_11_HRSCAF_110__chr11/17346799	Sc8eucV_11_HRSCAF_110__chr11	17346799	DEL	-73	0.555556	0.105793	-0.0359712	-0.0749757	0.0356448	0.170213	0.0188679	-0.0828937	-0.101352	-0.102653	-0.0233458	0.0523281	0.224427	0.0107195	0.0559441	-0.0260186	0.00293261
Sc8eucV_11_HRSCAF_110__chr11/17346826	Sc8eucV_11_HRSCAF_110__chr11	17346826	INS	178	0.561358	0.265212	0.275196	-0.124825	-0.181135	0.232558	-0.111111	-0.0776993	-0.0592774	-0.0735219	0.136007	0.0688434	0.258352	-0.00223972	0.0718977	-0.0152243	0.0566263
Sc8eucV_11_HRSCAF_110__chr11/17349728	Sc8eucV_11_HRSCAF_110__chr11	17349728	DEL	-59	NA	NA	NA	NA	NA	NA	NA	NA	NA	-0.086118	0.0532446	0.0309203	-0.0316206	0.0163413	NA	0.0831234	0.113067
Sc8eucV_11_HRSCAF_110__chr11/17364508	Sc8eucV_11_HRSCAF_110__chr11	17364508	DEL	-60	NA	NA	-0.317647	-0.0402477	-0.317647	NA	NA	NA	-0.0687023	NA	0.015625	NA	NA	NA	NA	-0.0347144	-0.0404624
Sc8eucV_11_HRSCAF_110__chr11/17374211	Sc8eucV_11_HRSCAF_110__chr11	17374211	INS	578	-0.0961538	NA	NA	NA	0.189524	NA	0.133333	NA	NA	NA	NA	NA	0.189524	NA	0.0989399	0.0319773	NA
Sc8eucV_11_HRSCAF_110__chr11/17411174	Sc8eucV_11_HRSCAF_110__chr11	17411174	INS	2267	NA	NA	NA	NA	NA	NA	NA	NA	NA	NA	NA	NA	NA	NA	NA	NA	NA
Sc8eucV_11_HRSCAF_110__chr11/17416365	Sc8eucV_11_HRSCAF_110__chr11	17416365	INS	1666	NA	NA	-0.0759219	0.0463576	-0.0203327	NA	NA	NA	0.0303738	NA	0.0820124	NA	NA	NA	NA	0.00595858	0.00767813
Sc8eucV_11_HRSCAF_110__chr11/17419876	Sc8eucV_11_HRSCAF_110__chr11	17419876	INS	52	NA	-0.134904	NA	NA	NA	NA	NA	0.0201835	0.0518387	NA	NA	NA	NA	0.0651862	-0.0640732	-0.0145937	NA
Sc8eucV_11_HRSCAF_110__chr11/17436615	Sc8eucV_11_HRSCAF_110__chr11	17436615	DEL	-2259	NA	NA	-0.0759219	0.0463576	-0.0203327	NA	NA	NA	0.0303738	-0.0784836	-0.0208134	0.138743	0.0222412	0.111003	NA	0.0819159	0.118289
Sc8eucV_11_HRSCAF_110__chr11/17456639	Sc8eucV_11_HRSCAF_110__chr11	17456639	INS	6408	NA	NA	NA	NA	NA	NA	NA	NA	NA	NA	NA	NA	NA	NA	NA	NA	NA
Sc8eucV_11_HRSCAF_110__chr11/17477085	Sc8eucV_11_HRSCAF_110__chr11	17477085	DEL	-55	1	0.694656	NA	NA	1	NA	1	0.799357	0.827606	NA	NA	NA	1	0.827606	0.0559441	-0.0464707	NA
Sc8eucV_11_HRSCAF_110__chr11/17483703	Sc8eucV_11_HRSCAF_110__chr11	17483703	DEL	-631	-0.231214	-0.14296	-0.149816	0.14905	-0.105065	0.318182	0.133333	0.276978	-0.0466372	-0.136425	-0.0520851	0.146351	-0.0896092	-0.0428509	-0.0620757	-0.0235766	-0.00893641
Sc8eucV_11_HRSCAF_110__chr11/1748756	Sc8eucV_11_HRSCAF_110__chr11	1748756	INS	185	0.75431	0.475839	NA	NA	0.892652	NA	0.868687	0.60862	0.650543	NA	NA	NA	0.90158	0.668194	0.0478605	-0.034602	NA
Sc8eucV_11_HRSCAF_110__chr11/1757303	Sc8eucV_11_HRSCAF_110__chr11	1757303	DEL	-86	0.172414	0.572681	NA	NA	0.445087	NA	0.384615	0.70178	0.738997	NA	NA	NA	0.470588	0.75422	0.165704	-0.0166415	NA
Sc8eucV_11_HRSCAF_110__chr11/1757347	Sc8eucV_11_HRSCAF_110__chr11	1757347	INS	68	0.742188	0.817792	0.182875	-0.0702199	0.120816	0.318182	0.115385	0.176916	0.191466	0.731838	0.146034	0.100085	-0.0856031	-0.0381711	NA	0.117048	0.164915
Sc8eucV_11_HRSCAF_110__chr11/17578767	Sc8eucV_11_HRSCAF_110__chr11	17578767	INS	52	NA	-0.134904	NA	NA	NA	NA	NA	0.0201835	0.0518387	NA	NA	NA	NA	0.0651862	-0.0640732	-0.0145937	NA
Sc8eucV_11_HRSCAF_110__chr11/17625905	Sc8eucV_11_HRSCAF_110__chr11	17625905	DEL	-54	NA	-0.290323	NA	NA	NA	NA	NA	0.04	0.101124	NA	NA	NA	NA	0.101124	-0.132075	-0.0347144	NA
Sc8eucV_11_HRSCAF_110__chr11/1771420	Sc8eucV_11_HRSCAF_110__chr11	1771420	DEL	-57	NA	NA	NA	NA	NA	NA	NA	NA	NA	-0.1449	-0.00701899	-0.0252343	-0.0856031	-0.0381711	NA	0.0250142	0.0345918
Sc8eucV_11_HRSCAF_110__chr11/1771468	Sc8eucV_11_HRSCAF_110__chr11	1771468	INS	83	1	0.475839	NA	NA	1	NA	1	0.60862	0.650543	NA	NA	NA	1	0.668194	0.309927	-0.0154161	NA
Sc8eucV_11_HRSCAF_110__chr11/17724234	Sc8eucV_11_HRSCAF_110__chr11	17724234	DEL	-56	NA	0.125561	NA	NA	NA	NA	NA	0.276978	0.323167	NA	NA	NA	NA	0.343501	0.180523	0.0267192	NA
Sc8eucV_11_HRSCAF_110__chr11/17733580	Sc8eucV_11_HRSCAF_110__chr11	17733580	DEL	-58	0.666667	0.634615	NA	NA	0.892652	NA	0.868687	0.799357	0.827606	NA	NA	NA	0.90158	0.83888	-0.133374	-0.060817	NA
Sc8eucV_11_HRSCAF_110__chr11/17775565	Sc8eucV_11_HRSCAF_110__chr11	17775565	INS	564	-0.0961538	NA	NA	NA	0.189524	NA	0.133333	NA	NA	NA	NA	NA	0.213592	NA	0.0989399	0.0250142	NA
Sc8eucV_11_HRSCAF_110__chr11/17819632	Sc8eucV_11_HRSCAF_110__chr11	17819632	DEL	-568	0.742188	0.238845	0.393586	NA	1	0.318182	1	0.70178	0.738997	0.424476	NA	NA	1	0.75422	0.180523	-0.0460525	-0.0200206
Sc8eucV_11_HRSCAF_110__chr11/17858584	Sc8eucV_11_HRSCAF_110__chr11	17858584	INS	87	0.561358	0.265212	0.0530535	-0.0644806	0.12356	0.183036	2.21862e-17	-0.0759942	-0.0590847	-0.086118	0.0552525	0.172474	0.505495	0.179152	0.0718977	-0.0176173	0.0596877
Sc8eucV_11_HRSCAF_110__chr11/17925663	Sc8eucV_11_HRSCAF_110__chr11	17925663	DEL	-247	-0.280899	-0.0366919	0.714286	0.13416	0.589177	0.170213	0.113043	0.297956	0.650543	0.495512	-0.00701899	0.00255363	0.420722	0.534179	-0.105796	-0.0222289	-0.0138228
Sc8eucV_11_HRSCAF_110__chr11/17925718	Sc8eucV_11_HRSCAF_110__chr11	17925718	INS	995	NA	-0.134904	NA	NA	NA	NA	NA	0.0201835	0.0518387	NA	NA	NA	NA	0.0651862	-0.0640732	-0.0145937	NA
Sc8eucV_11_HRSCAF_110__chr11/17929426	Sc8eucV_11_HRSCAF_110__chr11	17929426	DEL	-167	NA	-0.134904	NA	NA	NA	NA	NA	0.0201835	0.0518387	NA	NA	NA	NA	0.0651862	-0.0640732	-0.0145937	NA
Sc8eucV_11_HRSCAF_110__chr11/17947373	Sc8eucV_11_HRSCAF_110__chr11	17947373	INS	65	-0.513393	-0.14296	-0.0931677	-0.0545964	-0.03084	-0.17416	-0.179775	-0.0526316	0.0327948	-0.110493	0.117278	0.0107195	-0.145677	-0.0497283	-0.199608	0.0452304	0.0885836
Sc8eucV_11_HRSCAF_110__chr11/17969506	Sc8eucV_11_HRSCAF_110__chr11	17969506	DEL	-132	0.0543478	0.13649	0.393586	0.0260074	0.647059	-0.0408163	0.36036	0.440434	0.650543	0.0780676	-0.00701899	-0.0677093	0.470588	0.534179	-0.0156687	-0.0322869	-0.0438612
Sc8eucV_11_HRSCAF_110__chr11/17987115	Sc8eucV_11_HRSCAF_110__chr11	17987115	INS	1312	NA	NA	NA	NA	NA	NA	NA	NA	NA	NA	NA	NA	NA	NA	NA	NA	NA
Sc8eucV_11_HRSCAF_110__chr11/17999679	Sc8eucV_11_HRSCAF_110__chr11	17999679	DEL	-51	NA	-0.134904	NA	NA	NA	NA	NA	0.0201835	0.0518387	NA	NA	NA	NA	0.0651862	-0.0640732	-0.0145937	NA
Sc8eucV_11_HRSCAF_110__chr11/18030273	Sc8eucV_11_HRSCAF_110__chr11	18030273	INS	129	0.75431	0.127873	NA	NA	0.892652	NA	0.868687	0.347884	0.405568	NA	NA	NA	0.90158	0.429923	0.188614	-0.000189342	NA
Sc8eucV_11_HRSCAF_110__chr11/1805255	Sc8eucV_11_HRSCAF_110__chr11	1805255	INS	71	-0.2	0.694656	NA	NA	0.342466	NA	0.25	0.799357	0.827606	NA	NA	NA	0.37931	0.83888	0.227694	-0.0151033	NA
Sc8eucV_11_HRSCAF_110__chr11/18058267	Sc8eucV_11_HRSCAF_110__chr11	18058267	DEL	-62	0.131579	0.270386	-0.149801	-0.0330479	0.241065	-0.32	1.27739e-17	0.100663	0.31561	-0.21764	-0.0219164	-0.10383	0.0825611	0.149594	NA	-0.0386053	-0.0491925
Sc8eucV_11_HRSCAF_110__chr11/18094834	Sc8eucV_11_HRSCAF_110__chr11	18094834	INS	57	0.368421	0.572681	NA	NA	0.734807	NA	0.675676	0.70178	0.738997	NA	NA	NA	0.756757	0.75422	-0.199608	-0.0585488	NA
Sc8eucV_11_HRSCAF_110__chr11/18101728	Sc8eucV_11_HRSCAF_110__chr11	18101728	DEL	-387	1	1	-0.144077	-0.0130628	0.902202	-0.0408163	0.764706	0.804949	0.917707	-0.086118	-0.0444403	-0.0531915	0.827495	0.851309	NA	-0.0563834	-0.0402836
Sc8eucV_11_HRSCAF_110__chr11/18104922	Sc8eucV_11_HRSCAF_110__chr11	18104922	INS	68	0.742188	0.817792	0.436602	-0.0850566	0.0448135	0.232558	1.27739e-17	0.100663	0.0960118	0.436326	-0.0780109	-0.102853	-0.0740741	0.00906736	NA	-0.0205214	-0.0253913
Sc8eucV_11_HRSCAF_110__chr11/18130020	Sc8eucV_11_HRSCAF_110__chr11	18130020	INS	1175	NA	-0.00766703	NA	NA	NA	NA	NA	0.149864	0.191485	NA	NA	NA	NA	0.209711	0.0559441	0.00595858	NA
Sc8eucV_11_HRSCAF_110__chr11/18150718	Sc8eucV_11_HRSCAF_110__chr11	18150718	DEL	-1077	NA	NA	-0.144077	-0.0199343	-0.0833081	NA	NA	NA	-0.0337857	-0.1449	-0.0622523	-0.0252343	-0.0856031	-0.0381711	NA	-0.0281485	-0.0371612
Sc8eucV_11_HRSCAF_110__chr11/18156430	Sc8eucV_11_HRSCAF_110__chr11	18156430	DEL	-66	-0.2	0.475839	NA	NA	0.342466	NA	0.25	0.60862	0.650543	NA	NA	NA	0.37931	0.668194	-0.0111188	-0.032533	NA
Sc8eucV_11_HRSCAF_110__chr11/18159536	Sc8eucV_11_HRSCAF_110__chr11	18159536	DEL	-198	NA	NA	-0.144077	-0.0749757	-0.0833081	-0.304348	-0.153846	-0.0344828	-0.0337857	0.0966123	0.148922	-0.0282087	0.153846	0.215818	NA	0.0864564	0.127663
Sc8eucV_11_HRSCAF_110__chr11/18162214	Sc8eucV_11_HRSCAF_110__chr11	18162214	DEL	-98	-0.0961538	NA	NA	NA	0.189524	NA	0.133333	NA	NA	NA	NA	NA	0.213592	NA	0.0989399	0.0250142	NA
Sc8eucV_11_HRSCAF_110__chr11/18186248	Sc8eucV_11_HRSCAF_110__chr11	18186248	INS	163	0.454545	0.127873	0.0530535	-0.0999583	-0.0299228	-0.108696	-3.30618e-17	-0.0936968	-0.0917211	0.101079	-0.0548124	-0.0763428	0.0526316	-0.0398807	-0.105796	-0.0291481	-0.0482625
Sc8eucV_11_HRSCAF_110__chr11/18186592	Sc8eucV_11_HRSCAF_110__chr11	18186592	DEL	-316	NA	NA	-0.144077	0.0326813	-0.0833081	-0.108696	1.27739e-17	0.100663	-0.0337857	-0.176326	-0.0391254	-0.102853	-0.0740741	0.00906736	NA	-0.0482393	-0.0634247
Sc8eucV_11_HRSCAF_110__chr11/18235162	Sc8eucV_11_HRSCAF_110__chr11	18235162	DEL	-2324	-0.153846	7.80626e-17	-7.4389e-17	-0.00929088	-0.113701	NA	0.0399295	-0.0526316	-0.0641085	0.181818	-0.0277325	0.107649	-0.137931	0.0123778	-0.0640732	0.0603301	0.0519972
Sc8eucV_11_HRSCAF_110__chr11/18251996	Sc8eucV_11_HRSCAF_110__chr11	18251996	INS	122	0.75431	0.694656	NA	0.0260074	0.892652	-0.14	0.710526	0.664083	0.827606	-0.1449	-0.00701899	-0.0677093	0.784831	0.735752	-0.133374	-0.0510259	-0.0371612
Sc8eucV_11_HRSCAF_110__chr11/18263984	Sc8eucV_11_HRSCAF_110__chr11	18263984	DEL	-115	NA	-0.134904	NA	NA	NA	NA	NA	0.0201835	0.0518387	NA	NA	NA	NA	0.0651862	-0.0640732	-0.0145937	NA
Sc8eucV_11_HRSCAF_110__chr11/18273864	Sc8eucV_11_HRSCAF_110__chr11	18273864	INS	145	0.561358	0.127873	NA	0.0260074	0.773106	-0.14	0.533784	0.157593	0.405568	NA	NA	0.0367261	0.789298	0.429923	-0.0111188	-0.0372818	-0.0200206
Sc8eucV_11_HRSCAF_110__chr11/1828307	Sc8eucV_11_HRSCAF_110__chr11	1828307	DEL	-60	0.5	NA	NA	NA	0.714286	NA	0.666667	NA	NA	NA	NA	NA	0.733333	NA	0.636364	0.0982376	NA
Sc8eucV_11_HRSCAF_110__chr11/18317556	Sc8eucV_11_HRSCAF_110__chr11	18317556	INS	774	0.172414	-0.00766703	NA	NA	0.445087	NA	0.384615	0.149864	0.191485	NA	NA	NA	0.470588	0.209711	-0.0620757	-0.0209627	NA
Sc8eucV_11_HRSCAF_110__chr11/18321347	Sc8eucV_11_HRSCAF_110__chr11	18321347	DEL	-101	NA	NA	-0.00551268	-0.022416	0.0448135	-0.14	-0.0740741	-0.0171073	0.0960118	NA	0.155606	0.0367261	NA	NA	NA	0.0476912	0.0642073
Sc8eucV_11_HRSCAF_110__chr11/18321916	Sc8eucV_11_HRSCAF_110__chr11	18321916	INS	590	0.561358	0.382562	NA	NA	0.773106	NA	0.731544	0.573551	0.624304	NA	NA	NA	0.789298	0.645068	-0.155679	-0.0511369	NA
Sc8eucV_11_HRSCAF_110__chr11/18328903	Sc8eucV_11_HRSCAF_110__chr11	18328903	INS	145	-0.0961538	0.127873	-0.144077	-0.0749757	-0.0523125	-0.14	-0.1	0.157593	0.235004	NA	0.00784133	0.0367261	0.213592	0.429923	-0.0497858	0.0135348	0.00767813
Sc8eucV_11_HRSCAF_110__chr11/18328917	Sc8eucV_11_HRSCAF_110__chr11	18328917	DEL	-51	0.25	0.473684	-0.0427142	-0.121094	-0.0575056	-0.209677	1.27739e-17	0.100663	0.0295484	-0.0697426	-0.093618	-0.113538	0.00831601	0.0817329	NA	-0.0537018	-0.0717873
Sc8eucV_11_HRSCAF_110__chr11/18329173	Sc8eucV_11_HRSCAF_110__chr11	18329173	INV	67	NA	NA	NA	NA	NA	NA	NA	NA	NA	-0.1449	-0.00701899	-0.0252343	-0.0856031	-0.0381711	NA	0.0250142	0.0345918
Sc8eucV_11_HRSCAF_110__chr11/18335385	Sc8eucV_11_HRSCAF_110__chr11	18335385	DEL	-339	-0.0961538	0.125561	-0.144077	-0.0749757	-0.0523125	-0.14	-0.1	0.0817236	0.142024	-0.1449	-0.0622523	-0.0677093	-0.0316206	0.167376	-0.0620757	-0.02374	-0.0438612
Sc8eucV_11_HRSCAF_110__chr11/18339517	Sc8eucV_11_HRSCAF_110__chr11	18339517	DEL	-744	NA	1	NA	NA	NA	-0.0408163	NA	0.804949	NA	0.0530535	NA	-0.026948	NA	0.603672	NA	-0.0502141	-0.0252997
Sc8eucV_11_HRSCAF_110__chr11/18354299	Sc8eucV_11_HRSCAF_110__chr11	18354299	INS	135	0.75431	0.302885	-0.144077	-0.0199343	0.764939	NA	0.868687	0.481299	0.374249	-0.1449	-0.0622523	-0.0252343	0.784831	0.404509	0.0989399	-0.00842912	-0.0371612
Sc8eucV_11_HRSCAF_110__chr11/1836498	Sc8eucV_11_HRSCAF_110__chr11	1836498	INS	65	0.561358	0.475839	NA	NA	0.773106	NA	0.704097	0.583333	0.650543	NA	NA	NA	0.789298	0.668194	-0.0600079	-0.0448418	NA
Sc8eucV_11_HRSCAF_110__chr11/1837378	Sc8eucV_11_HRSCAF_110__chr11	1837378	DEL	-65	1	0.382562	NA	NA	1	NA	1	0.541667	0.624304	NA	NA	NA	1	0.645068	0.214373	-0.0295044	NA
Sc8eucV_11_HRSCAF_110__chr11/18386371	Sc8eucV_11_HRSCAF_110__chr11	18386371	DEL	-70	0.75431	0.127873	NA	NA	0.892652	NA	0.868687	0.347884	0.405568	NA	NA	NA	0.90158	0.429923	0.188614	-0.000189342	NA
Sc8eucV_11_HRSCAF_110__chr11/18400277	Sc8eucV_11_HRSCAF_110__chr11	18400277	INS	127	-0.0961538	NA	NA	NA	0.189524	NA	0.133333	NA	NA	NA	NA	NA	0.213592	NA	0.0989399	0.0250142	NA
Sc8eucV_11_HRSCAF_110__chr11/18420513	Sc8eucV_11_HRSCAF_110__chr11	18420513	DEL	-201	-0.15748	-0.155748	-0.181879	0.124005	-0.0919436	-0.404255	0.227848	0.119707	-0.0880162	0.0130062	0.319956	-0.0707604	0.491774	0.34424	-0.0620757	0.03197	0.124691
Sc8eucV_11_HRSCAF_110__chr11/18438468	Sc8eucV_11_HRSCAF_110__chr11	18438468	DEL	-84	-0.0961538	-0.290323	NA	NA	0.189524	NA	0.133333	0.04	0.101124	NA	NA	NA	0.213592	0.126214	-0.282803	-0.0573418	NA
Sc8eucV_11_HRSCAF_110__chr11/18457149	Sc8eucV_11_HRSCAF_110__chr11	18457149	INS	116	0.75431	0.302885	NA	NA	0.892652	NA	0.868687	0.481299	0.532766	NA	NA	NA	0.90158	0.554455	0.0989399	-0.0209977	NA
Sc8eucV_11_HRSCAF_110__chr11/1846282	Sc8eucV_11_HRSCAF_110__chr11	1846282	DEL	-66	1	0.382562	-0.144077	-0.0199343	0.902202	NA	1	0.573551	0.48101	-0.144077	-0.0666667	-0.0199343	0.902202	0.48101	0.214373	0.00875897	-0.0360777
Sc8eucV_11_HRSCAF_110__chr11/1846322	Sc8eucV_11_HRSCAF_110__chr11	1846322	INS	169	0.131579	0.270386	-0.0931677	0.0463576	-0.0203327	0.318182	NA	NA	0.0303738	0.042735	-0.038961	-0.0199343	-0.0833081	-0.0337857	NA	-0.0285346	-0.0398681
Sc8eucV_11_HRSCAF_110__chr11/1848240	Sc8eucV_11_HRSCAF_110__chr11	1848240	DEL	-189	0.561358	0.694656	-0.0617184	0.104382	0.423578	0.183036	2.21862e-17	0.189989	0.578605	-0.1449	-0.0166359	0.285565	0.637217	0.735752	-0.0620757	0.0208877	0.0620522
Sc8eucV_11_HRSCAF_110__chr11/18509942	Sc8eucV_11_HRSCAF_110__chr11	18509942	DEL	-121	-0.0796178	0.387383	-0.149801	-0.0810416	-0.084985	-0.244318	0.00729927	0.283516	0.155923	-0.0272953	-0.0620235	-0.0226116	-0.0934579	0.107649	-0.179775	-0.0333424	-0.0180413
Sc8eucV_11_HRSCAF_110__chr11/18510018	Sc8eucV_11_HRSCAF_110__chr11	18510018	INS	84	-0.0961538	NA	0.0696151	-0.10254	-0.0790992	0.183036	-1.65309e-17	0.330091	0.234234	-0.1449	0.203393	0.285565	-0.0316206	-0.0381711	0.0989399	0.054922	0.155786
Sc8eucV_11_HRSCAF_110__chr11/18550558	Sc8eucV_11_HRSCAF_110__chr11	18550558	INS	72	0.454545	0.572681	NA	NA	0.647059	NA	0.6	0.70178	0.738997	NA	NA	NA	0.666667	0.75422	0.0273038	-0.0380752	NA
Sc8eucV_11_HRSCAF_110__chr11/18559066	Sc8eucV_11_HRSCAF_110__chr11	18559066	INS	672	NA	NA	-0.317647	-0.0402477	-0.174825	NA	NA	NA	-0.0687023	NA	0.015625	NA	NA	NA	NA	-0.0294118	-0.0404624
Sc8eucV_11_HRSCAF_110__chr11/18595357	Sc8eucV_11_HRSCAF_110__chr11	18595357	DEL	-53	-0.2	NA	NA	NA	0.342466	NA	0.25	NA	NA	NA	NA	NA	0.37931	NA	0.189189	0.0493827	NA
Sc8eucV_11_HRSCAF_110__chr11/18609006	Sc8eucV_11_HRSCAF_110__chr11	18609006	INS	51	0.75431	-0.0595514	NA	NA	0.892652	NA	0.868687	0.204559	0.265158	NA	NA	NA	0.90158	0.290631	0.307428	0.0297504	NA
Sc8eucV_11_HRSCAF_110__chr11/18620102	Sc8eucV_11_HRSCAF_110__chr11	18620102	DEL	-646	1	1	NA	NA	1	NA	1	1	1	NA	NA	NA	1	1	NA	-0.0696488	NA
Sc8eucV_11_HRSCAF_110__chr11/18630398	Sc8eucV_11_HRSCAF_110__chr11	18630398	DEL	-1225	NA	NA	NA	0.185082	NA	-0.108696	1.27739e-17	0.100663	NA	-0.0255814	0.113881	-0.0695825	0.0240964	0.0721649	NA	-0.0260621	-0.0320542
Sc8eucV_11_HRSCAF_110__chr11/18676127	Sc8eucV_11_HRSCAF_110__chr11	18676127	DUP	71	-0.323194	-0.00420926	0.459933	-0.0749757	0.569122	0.369318	0.47619	0.0817236	0.142024	0.317576	-0.0444403	-0.0666491	0.470588	0.0572578	0.0869133	-0.0168453	-0.0398983
Sc8eucV_11_HRSCAF_110__chr11/18676285	Sc8eucV_11_HRSCAF_110__chr11	18676285	INS	213	-0.2	-0.00766703	NA	NA	0.342466	NA	0.25	0.149864	0.191485	-0.1449	-0.00701899	-0.0252343	0.146459	0.036352	-0.179775	-0.00288179	0.0345918
Sc8eucV_11_HRSCAF_110__chr11/18697280	Sc8eucV_11_HRSCAF_110__chr11	18697280	INS	987	0.131579	0.270386	0.393586	NA	NA	0.318182	NA	NA	NA	0.424476	NA	NA	NA	NA	NA	-0.0145937	-0.0200206
Sc8eucV_11_HRSCAF_110__chr11/18738777	Sc8eucV_11_HRSCAF_110__chr11	18738777	INS	313	-0.0961538	NA	0.142531	0.0849563	-0.0275341	0.381757	0.190476	0.514581	0.231932	0.0367893	-0.0202723	0.194654	-0.0896092	0.129348	0.0989399	-0.0175392	0.0133013
Sc8eucV_11_HRSCAF_110__chr11/18738784	Sc8eucV_11_HRSCAF_110__chr11	18738784	DEL	-486	NA	-0.134904	-0.144077	-0.0199343	-0.0833081	NA	NA	0.0201835	-0.0771739	-0.086118	-0.0444403	0.0309203	-0.0316206	-0.0796438	-0.0640732	-0.0209627	0.0144404
Sc8eucV_11_HRSCAF_110__chr11/18748962	Sc8eucV_11_HRSCAF_110__chr11	18748962	INS	1323	NA	NA	NA	NA	NA	NA	NA	NA	NA	-0.086118	0.0532446	0.0309203	-0.0316206	0.0163413	NA	0.0831234	0.113067
Sc8eucV_11_HRSCAF_110__chr11/18764582	Sc8eucV_11_HRSCAF_110__chr11	18764582	INS	1302	NA	-0.134904	NA	NA	NA	NA	NA	0.0201835	0.0518387	NA	NA	NA	NA	0.0651862	-0.0640732	-0.0145937	NA
Sc8eucV_11_HRSCAF_110__chr11/18829257	Sc8eucV_11_HRSCAF_110__chr11	18829257	DEL	-94	-0.280899	-0.143695	-0.11316	0.282738	-0.113701	0.043956	0.0350877	0.116028	-0.0505837	0.0905317	0.00192815	0.497663	0.0672615	0.104671	-0.179775	0.0903218	0.168388
Sc8eucV_11_HRSCAF_110__chr11/18829408	Sc8eucV_11_HRSCAF_110__chr11	18829408	INS	74	0.131579	0.270386	0.393586	NA	NA	0.318182	NA	NA	NA	0.424476	NA	NA	NA	NA	NA	-0.0145937	-0.0200206
Sc8eucV_11_HRSCAF_110__chr11/18853091	Sc8eucV_11_HRSCAF_110__chr11	18853091	DEL	-320	0.396601	0.13649	-0.208074	0.0658713	0.329605	-0.0408163	0.710526	0.440434	0.0908266	-0.0664101	0.0552525	-0.0666491	0.677895	0.417295	0.0478605	-0.039019	-0.00850322
Sc8eucV_11_HRSCAF_110__chr11/18871119	Sc8eucV_11_HRSCAF_110__chr11	18871119	INS	74	NA	NA	-0.0759219	-0.0648288	-0.0203327	-0.14	-0.0740741	-0.0171073	0.0303738	-0.086118	-0.0569722	-0.0666491	-0.0316206	0.0163413	NA	-0.0310058	-0.0402836
Sc8eucV_11_HRSCAF_110__chr11/18876050	Sc8eucV_11_HRSCAF_110__chr11	18876050	DEL	-82	-0.15748	0.149965	-0.0897297	-0.0716242	-0.0275341	-0.268041	-0.106796	0.0326313	0.0672328	-0.218885	-0.0737479	-0.114305	-0.17657	-0.0397286	-0.128487	-0.0398182	-0.0491925
Sc8eucV_11_HRSCAF_110__chr11/18878419	Sc8eucV_11_HRSCAF_110__chr11	18878419	DEL	-62	0.368421	0.475839	-0.0759219	0.0463576	0.427111	NA	0.675676	0.60862	0.383557	NA	0.0820124	NA	0.756757	0.668194	-0.155679	-0.046556	0.00767813
Sc8eucV_11_HRSCAF_110__chr11/18888107	Sc8eucV_11_HRSCAF_110__chr11	18888107	INS	802	NA	NA	NA	NA	NA	NA	NA	NA	NA	NA	NA	NA	NA	NA	NA	NA	NA
Sc8eucV_11_HRSCAF_110__chr11/1889382	Sc8eucV_11_HRSCAF_110__chr11	1889382	DEL	-108	-0.333333	-0.0920526	-0.136612	-0.0391632	-0.136612	-0.148438	-0.148438	-0.0727444	0.00565709	-0.0664101	0.0176443	-0.0531915	-0.0664101	-0.0796438	-0.0920526	-0.0185923	0.00405911
Sc8eucV_11_HRSCAF_110__chr11/1889384	Sc8eucV_11_HRSCAF_110__chr11	1889384	INS	130	0	0.125561	NA	0.239366	0.393586	0.0625	-0.153846	-0.0628571	0.323167	-0.086118	0.0532446	0.0103348	-0.0664101	0.0572578	-0.14296	-0.0308057	-0.0402836
Sc8eucV_11_HRSCAF_110__chr11/18926156	Sc8eucV_11_HRSCAF_110__chr11	18926156	DEL	-65	0.204082	0.572681	-0.317647	-0.0402477	0.167457	NA	0.519231	0.70178	0.473508	NA	0.015625	NA	0.616541	0.75422	-0.0640732	-0.0275586	-0.0404624
Sc8eucV_11_HRSCAF_110__chr11/18930901	Sc8eucV_11_HRSCAF_110__chr11	18930901	DEL	-684	0.742188	0.817792	-0.138845	0.0270772	0.725677	-0.268041	0.387879	0.481056	0.763127	-0.262371	-0.0243155	-0.109344	0.49635	0.55786	NA	-0.0502439	-0.0562433
Sc8eucV_11_HRSCAF_110__chr11/18953541	Sc8eucV_11_HRSCAF_110__chr11	18953541	DEL	-70	0.25	0.473684	0.184815	0.0391693	-0.0203327	-0.268041	0.128713	0.218427	0.0303738	0.418946	-0.0280377	0.172259	-0.0856031	-0.0381711	NA	0.0475229	0.0669314
Sc8eucV_11_HRSCAF_110__chr11/18953597	Sc8eucV_11_HRSCAF_110__chr11	18953597	INS	58	NA	NA	-0.046729	-0.0749757	0.0356448	-0.0408163	0.0188679	0.0792358	0.112976	-0.1449	0.0688367	0.00255363	-0.0856031	-0.0381711	NA	0.0135348	0.0195873
Sc8eucV_11_HRSCAF_110__chr11/18975656	Sc8eucV_11_HRSCAF_110__chr11	18975656	DEL	-299	0.561358	0.302885	0.580524	0.457494	-0.135018	-0.0408163	0.369863	0.157593	0.0376266	0.54812	-0.0810794	0.423118	-0.127594	0.0187599	-0.0625575	0.0863604	0.0946318
Sc8eucV_11_HRSCAF_110__chr11/1900525	Sc8eucV_11_HRSCAF_110__chr11	1900525	INS	233	0.172414	0.475839	NA	NA	0.445087	NA	0.384615	0.60862	0.650543	NA	NA	NA	0.470588	0.668194	0.0718977	-0.022654	NA
Sc8eucV_11_HRSCAF_110__chr11/1900558	Sc8eucV_11_HRSCAF_110__chr11	1900558	DEL	-51	NA	NA	-0.0759219	0.0463576	-0.0203327	NA	NA	NA	0.0303738	-0.1449	-0.0280377	-0.0252343	-0.0856031	-0.0381711	NA	-0.0328431	-0.0438612
Sc8eucV_11_HRSCAF_110__chr11/19034566	Sc8eucV_11_HRSCAF_110__chr11	19034566	DEL	-119	-0.231214	-0.0920526	-0.142857	0.172594	-0.021476	0.232558	0.394118	0.534513	0.101624	-0.0405124	-0.0417431	0.110043	0.0742544	0.190059	-0.128487	-0.0368919	-0.0425606
Sc8eucV_11_HRSCAF_110__chr11/19040967	Sc8eucV_11_HRSCAF_110__chr11	19040967	DEL	-190	0.0543478	0.387383	-0.0931677	0.248933	0.281227	-0.0135135	-0.072	0.113026	0.611693	-0.124447	-0.0478251	0.188172	0.202532	0.54945	0.1331	0.0191374	-0.0049887
Sc8eucV_11_HRSCAF_110__chr11/19041455	Sc8eucV_11_HRSCAF_110__chr11	19041455	INS	114	0.742188	0.817792	0.705673	-0.0199343	-0.0833081	0.840426	NA	NA	-0.0337857	0.481515	-0.00217336	0.0881057	0.0240964	0.0721649	NA	-0.0370541	-0.0476668
Sc8eucV_11_HRSCAF_110__chr11/19057481	Sc8eucV_11_HRSCAF_110__chr11	19057481	INS	969	0.454545	0.265212	NA	NA	0.647059	NA	0.6	0.401603	0.447547	NA	NA	NA	0.666667	0.467711	-0.0156687	-0.0258875	NA
Sc8eucV_11_HRSCAF_110__chr11/19071847	Sc8eucV_11_HRSCAF_110__chr11	19071847	DEL	-215	-0.21978	-0.17416	0.33119	-0.0892828	0.0251027	0.232558	-0.0762712	0.390474	0.425689	0.0505754	-0.0233458	-0.0642674	-0.151436	0.21396	0.0399295	-0.0435949	-0.0428318
Sc8eucV_11_HRSCAF_110__chr11/19074363	Sc8eucV_11_HRSCAF_110__chr11	19074363	INS	55	NA	-0.290323	NA	NA	NA	NA	NA	0.04	0.101124	NA	NA	NA	NA	0.126214	-0.132075	-0.0294118	NA
Sc8eucV_11_HRSCAF_110__chr11/1908551	Sc8eucV_11_HRSCAF_110__chr11	1908551	DEL	-68	NA	-0.134904	0.0672646	-0.0749757	0.112245	-0.304348	-0.153846	-0.158591	0.00565709	0.0367893	-0.0439867	-0.0829876	0.0816327	-0.0155086	-0.0640732	-0.0355778	-0.0433172
Sc8eucV_11_HRSCAF_110__chr11/19093590	Sc8eucV_11_HRSCAF_110__chr11	19093590	DEL	-128	1	0.302885	-0.144077	0.181328	0.902202	0.170213	0.569892	-0.0124153	0.374249	NA	0.00784133	0.360316	1	0.554455	0.367246	-0.0464527	0.0930533
Sc8eucV_11_HRSCAF_110__chr11/19093620	Sc8eucV_11_HRSCAF_110__chr11	19093620	INS	319	0.742188	0.817792	-0.0640635	0.359575	0.419622	0.633094	-0.0740741	-0.0171073	0.477498	0.0383893	-0.0305456	0.296706	0.367713	0.415584	NA	-0.0264112	-0.0219908
Sc8eucV_11_HRSCAF_110__chr11/19109627	Sc8eucV_11_HRSCAF_110__chr11	19109627	DEL	-116	0.131579	-0.0495537	0.042735	-0.0606993	0.447102	0.318182	0.661765	0.181776	0.00784866	-0.0272953	-0.0434499	0.0647723	0.334842	-0.0421954	0.309927	0.0400835	-0.0180413
Sc8eucV_11_HRSCAF_110__chr11/19109773	Sc8eucV_11_HRSCAF_110__chr11	19109773	INS	162	0.131579	0.270386	0.042735	-0.0749757	-0.0833081	-0.0408163	-0.0740741	-0.0171073	-0.0337857	0.0780676	-0.0622523	-0.0677093	-0.0856031	-0.0381711	NA	-0.0245283	-0.0326679
Sc8eucV_11_HRSCAF_110__chr11/1912415	Sc8eucV_11_HRSCAF_110__chr11	1912415	DEL	-98	NA	0.382562	0.276382	0.15276	0.330077	-0.0408163	0.0188679	0.261483	-0.0805137	0.0367893	0.106333	-0.0495782	0.0816327	0.206413	0.453853	0.0686882	-0.0262688
Sc8eucV_11_HRSCAF_110__chr11/1912670	Sc8eucV_11_HRSCAF_110__chr11	1912670	INS	98	0.131579	0.270386	0.393586	0.13416	NA	-0.148438	0.0188679	0.0792358	NA	0.424476	NA	0.149024	NA	NA	NA	0.0267192	0.0357516
Sc8eucV_11_HRSCAF_110__chr11/19128431	Sc8eucV_11_HRSCAF_110__chr11	19128431	DEL	-1328	NA	-0.134904	NA	NA	NA	NA	NA	0.0201835	0.0518387	NA	NA	NA	NA	0.0651862	-0.0640732	-0.0145937	NA
Sc8eucV_11_HRSCAF_110__chr11/19139397	Sc8eucV_11_HRSCAF_110__chr11	19139397	INS	918	NA	NA	0.106422	0.166796	0.195524	-0.14	-0.0740741	-0.0171073	0.286064	0.0367893	0.0228825	0.0103348	0.0816327	0.129348	NA	-0.046556	-0.0613434
Sc8eucV_11_HRSCAF_110__chr11/19140277	Sc8eucV_11_HRSCAF_110__chr11	19140277	DEL	-662	1	1	NA	NA	1	NA	1	1	1	NA	NA	NA	1	1	NA	-0.0696488	NA
Sc8eucV_11_HRSCAF_110__chr11/19141728	Sc8eucV_11_HRSCAF_110__chr11	19141728	INS	61	-0.0961538	0.127873	NA	NA	0.189524	NA	0.133333	0.347884	0.405568	NA	NA	NA	0.213592	0.429923	-0.0497858	-0.025727	NA
Sc8eucV_11_HRSCAF_110__chr11/19155303	Sc8eucV_11_HRSCAF_110__chr11	19155303	DEL	-2593	1	1	NA	NA	1	NA	1	1	1	NA	NA	NA	1	1	NA	-0.0696488	NA
Sc8eucV_11_HRSCAF_110__chr11/19155870	Sc8eucV_11_HRSCAF_110__chr11	19155870	INS	52	NA	NA	NA	NA	NA	NA	NA	NA	NA	-0.086118	0.0532446	0.0309203	-0.267857	-0.00285903	NA	0.112628	0.113067
Sc8eucV_11_HRSCAF_110__chr11/19167152	Sc8eucV_11_HRSCAF_110__chr11	19167152	INS	52	-0.2	NA	NA	NA	0.342466	NA	0.25	NA	NA	NA	NA	NA	0.37931	NA	0.189189	0.0493827	NA
Sc8eucV_11_HRSCAF_110__chr11/19167217	Sc8eucV_11_HRSCAF_110__chr11	19167217	DEL	-69	-0.615385	-0.0499028	-0.0897297	-0.0702199	-0.135927	-0.209677	-0.262626	-0.128855	-0.0252084	-0.167939	-0.0518099	-0.078481	-0.173913	-0.0383733	-0.179775	-0.0341595	-0.0501253
Sc8eucV_11_HRSCAF_110__chr11/19188004	Sc8eucV_11_HRSCAF_110__chr11	19188004	DEL	-125	0.0543478	-0.17416	0.705673	-0.0199343	0.438929	0.840426	0.6	0.799357	0.715959	-0.0119232	0.177528	0.254996	-0.151436	0.192159	0.1331	-0.0106803	0.121259
Sc8eucV_11_HRSCAF_110__chr11/19208655	Sc8eucV_11_HRSCAF_110__chr11	19208655	DEL	-66	0.396601	0.387383	0.393586	NA	0.892652	0.318182	0.868687	0.799357	0.827606	0.424476	NA	NA	0.90158	0.83888	-0.133374	-0.0571925	-0.0200206
Sc8eucV_11_HRSCAF_110__chr11/19232562	Sc8eucV_11_HRSCAF_110__chr11	19232562	INS	513	1	0.694656	NA	NA	1	NA	1	0.799357	0.827606	-0.1449	-0.00701899	-0.0252343	0.911062	0.735752	0.0559441	-0.0302482	0.0345918
Sc8eucV_11_HRSCAF_110__chr11/19247394	Sc8eucV_11_HRSCAF_110__chr11	19247394	INS	79	0.204082	NA	NA	NA	0.589177	NA	0.519231	NA	NA	NA	NA	NA	0.616541	NA	0.472843	0.117431	NA
Sc8eucV_11_HRSCAF_110__chr11/19249527	Sc8eucV_11_HRSCAF_110__chr11	19249527	DEL	-405	0.157729	0.580128	-0.149801	-0.0810416	-0.0348792	-0.244318	0.0724638	0.432574	0.294607	0.222991	0.0490299	0.149024	-0.0677966	0.0900735	0.0659034	0.0201014	0.118341
Sc8eucV_11_HRSCAF_110__chr11/19285895	Sc8eucV_11_HRSCAF_110__chr11	19285895	DEL	-238	-0.0796178	0.0859482	0.042735	0.144667	0.569122	-0.244318	0.00729927	-0.0124153	0.406036	-0.0664101	-0.0444403	0.0675117	0.470588	0.309567	-0.0625575	-0.0390507	-0.0293536
Sc8eucV_11_HRSCAF_110__chr11/19293769	Sc8eucV_11_HRSCAF_110__chr11	19293769	INS	299	0.204082	0.694656	NA	NA	0.589177	NA	0.519231	0.799357	0.827606	NA	NA	NA	0.616541	0.83888	0.0399295	-0.042195	NA
Sc8eucV_11_HRSCAF_110__chr11/19307309	Sc8eucV_11_HRSCAF_110__chr11	19307309	DEL	-105	0.555556	0.105793	-0.0897297	0.498053	0.120816	0.369318	0.877637	0.664083	-0.0623607	-0.0961012	0.062107	0.226929	0.412144	0.179707	0.0559441	-0.0324796	-0.0484816
Sc8eucV_11_HRSCAF_110__chr11/19313087	Sc8eucV_11_HRSCAF_110__chr11	19313087	DEL	-87	1	0.302885	NA	NA	1	NA	1	0.45	0.532766	NA	NA	NA	1	0.554455	0.367246	-0.00261656	NA
Sc8eucV_11_HRSCAF_110__chr11/19313139	Sc8eucV_11_HRSCAF_110__chr11	19313139	INS	90	NA	NA	-0.0759219	0.0303738	-0.0203327	NA	NA	NA	0.0303738	-0.086118	-0.0569722	0.0163413	-0.0316206	0.0163413	NA	-0.0233181	-0.0304338
Sc8eucV_11_HRSCAF_110__chr11/19321675	Sc8eucV_11_HRSCAF_110__chr11	19321675	DEL	-127	1	NA	NA	NA	1	NA	1	NA	NA	NA	NA	NA	1	NA	1	0.267442	NA
Sc8eucV_11_HRSCAF_110__chr11/19322549	Sc8eucV_11_HRSCAF_110__chr11	19322549	INS	131	0.131579	0.270386	-0.138845	-0.0650124	0.0448135	-0.148438	0.0188679	0.0792358	0.0960118	-0.0664101	-0.0302058	-0.0531915	-0.0316206	0.0163413	NA	-0.0127895	-0.0154031
Sc8eucV_11_HRSCAF_110__chr11/19323714	Sc8eucV_11_HRSCAF_110__chr11	19323714	INS	120	-0.0961538	0.125561	NA	NA	0.189524	NA	0.133333	0.276978	0.323167	NA	NA	NA	0.213592	0.343501	-0.0620757	-0.0245283	NA
Sc8eucV_11_HRSCAF_110__chr11/19327652	Sc8eucV_11_HRSCAF_110__chr11	19327652	INS	2236	NA	NA	NA	NA	NA	NA	NA	NA	NA	NA	NA	NA	NA	NA	NA	NA	NA
Sc8eucV_11_HRSCAF_110__chr11/19334332	Sc8eucV_11_HRSCAF_110__chr11	19334332	INS	200	-0.513393	-0.0920526	-0.104643	0.00459792	-0.135927	-0.148438	-0.123596	-0.0727444	0.0672328	-0.110493	-0.033801	0.0523281	-0.145677	0.122455	-0.068713	0.0336791	0.0117223
Sc8eucV_11_HRSCAF_110__chr11/19344007	Sc8eucV_11_HRSCAF_110__chr11	19344007	INS	100	-0.176211	0.0126976	0.042735	-0.113163	0.0123522	0.116935	0.0724638	-0.124909	-0.12899	0.222991	-0.0607143	-0.0642674	0.148649	-0.0580913	-0.0111188	-0.0367278	-0.0384427
Sc8eucV_11_HRSCAF_110__chr11/19364977	Sc8eucV_11_HRSCAF_110__chr11	19364977	INS	644	0.172414	0.125561	NA	NA	0.445087	NA	0.384615	0.276978	0.323167	NA	NA	NA	0.470588	0.343501	-0.0943927	-0.0310058	NA
Sc8eucV_11_HRSCAF_110__chr11/19368537	Sc8eucV_11_HRSCAF_110__chr11	19368537	INS	110	NA	NA	NA	0.0260074	NA	-0.14	-0.0740741	-0.0171073	NA	-0.1449	-0.00701899	-0.0677093	-0.0856031	-0.0381711	NA	-0.0281485	-0.0371612
Sc8eucV_11_HRSCAF_110__chr11/19400173	Sc8eucV_11_HRSCAF_110__chr11	19400173	DUP	642	0.131579	-0.0920526	0.042735	-0.0199343	-0.0833081	0.318182	NA	0.0201835	-0.0771739	0.424476	0.00784133	NA	NA	0.0651862	-0.0640732	0.0267192	0.00767813
Sc8eucV_11_HRSCAF_110__chr11/19400175	Sc8eucV_11_HRSCAF_110__chr11	19400175	DEL	-197	-0.0961538	-0.0595514	-0.046729	-0.0305733	-0.152903	0.183036	-1.65309e-17	-0.101968	-0.129298	-0.086118	-0.00856596	0.172474	-0.100719	0.015657	-0.179775	0.032097	0.0308702
Sc8eucV_11_HRSCAF_110__chr11/1947773	Sc8eucV_11_HRSCAF_110__chr11	1947773	INS	65	NA	NA	NA	NA	NA	NA	NA	NA	NA	NA	NA	NA	NA	NA	NA	NA	NA
Sc8eucV_11_HRSCAF_110__chr11/19478181	Sc8eucV_11_HRSCAF_110__chr11	19478181	DUP	163	NA	-0.134904	-0.16104	0.0556092	-0.0575056	NA	NA	0.0201835	-0.102362	-0.086118	-0.0612291	0.0309203	-0.0316206	-0.0796438	-0.0640732	-0.0433809	-0.0614023
Sc8eucV_11_HRSCAF_110__chr11/19478325	Sc8eucV_11_HRSCAF_110__chr11	19478325	DEL	-93	-0.2	-0.134904	0.147176	0.102616	-0.171511	0.53012	0.0724638	0.464034	0.101624	0.0145768	-0.0473291	0.213797	-0.185503	-0.00269528	-0.068713	-0.0311627	0.00604051
Sc8eucV_11_HRSCAF_110__chr11/19493609	Sc8eucV_11_HRSCAF_110__chr11	19493609	INS	98	NA	NA	-0.16104	0.0556092	-0.0575056	NA	NA	NA	0.0295484	-0.0735219	-0.093618	0.104843	0.00831601	0.0817329	NA	-0.00353903	0.000658352
Sc8eucV_11_HRSCAF_110__chr11/19493613	Sc8eucV_11_HRSCAF_110__chr11	19493613	DEL	-249	-0.231214	0.270386	-0.0138555	-0.0330479	0.149579	0.232558	0.394118	0.687123	0.454179	0.166581	-0.0472525	-0.0170184	0.28	0.535801	0.0989399	-0.0374682	-0.0466784
Sc8eucV_11_HRSCAF_110__chr11/19507750	Sc8eucV_11_HRSCAF_110__chr11	19507750	INS	94	0.157729	-0.0920526	0.042735	-0.0130628	0.608722	-0.148438	0.369863	-0.0727444	-0.0771739	-0.279002	0.177528	0.00427991	-0.0272028	0.0652749	0.482278	0.237476	0.131118
Sc8eucV_11_HRSCAF_110__chr11/19520562	Sc8eucV_11_HRSCAF_110__chr11	19520562	DEL	-58	NA	NA	-0.144077	-0.0199343	-0.0833081	NA	NA	NA	-0.0337857	-0.1449	-0.0622523	-0.0252343	-0.0856031	-0.0381711	NA	-0.0281485	-0.0371612
Sc8eucV_11_HRSCAF_110__chr11/19526660	Sc8eucV_11_HRSCAF_110__chr11	19526660	DEL	-56	1	0.837772	NA	NA	1	NA	1	0.899188	0.914867	NA	NA	NA	1	0.920986	-0.0640732	-0.0631347	NA
Sc8eucV_11_HRSCAF_110__chr11/19552217	Sc8eucV_11_HRSCAF_110__chr11	19552217	INS	376	NA	-0.134904	0.0672646	0.265341	0.112245	0.53012	0.569892	0.464034	0.00565709	-0.0255814	-0.0266216	0.391075	0.0240964	-0.0557469	-0.0640732	0.0577525	0.059762
Sc8eucV_11_HRSCAF_110__chr11/19552220	Sc8eucV_11_HRSCAF_110__chr11	19552220	DEL	-125	-0.176211	-0.17416	-0.279358	0.0556092	-0.103812	0.318182	0.384615	0.149864	-0.120911	-0.224015	-0.0922591	-0.0510949	0.00831601	-0.0929307	-0.0620757	-0.0428731	-0.0759485
Sc8eucV_11_HRSCAF_110__chr11/1955890	Sc8eucV_11_HRSCAF_110__chr11	1955890	DEL	-51	NA	-0.134904	NA	NA	NA	NA	NA	0.0201835	0.0518387	NA	NA	NA	NA	0.0518387	-0.0640732	-0.0171977	NA
Sc8eucV_11_HRSCAF_110__chr11/19565729	Sc8eucV_11_HRSCAF_110__chr11	19565729	INS	182	0.131579	0.270386	0.042735	-0.0130628	-0.0833081	-0.148438	0.0188679	0.0792358	-0.0337857	0.0780676	-0.0622523	0.00255363	-0.0856031	-0.0381711	NA	-0.0107454	-0.0138228
Sc8eucV_11_HRSCAF_110__chr11/19565732	Sc8eucV_11_HRSCAF_110__chr11	19565732	DEL	-87	0.75431	0.694656	NA	0.185082	0.892652	-0.108696	0.394118	0.390474	0.827606	NA	NA	0.206862	0.90158	0.83888	-0.133374	-0.0501402	0.00355192
Sc8eucV_11_HRSCAF_110__chr11/19568719	Sc8eucV_11_HRSCAF_110__chr11	19568719	INS	162	NA	0.411765	NA	NA	NA	NA	NA	0.52381	0.565217	NA	NA	NA	NA	0.583333	0.444444	0.068878	NA
Sc8eucV_11_HRSCAF_110__chr11/19573587	Sc8eucV_11_HRSCAF_110__chr11	19573587	DEL	-95	NA	0.265212	-0.144077	-0.0199343	-0.0833081	NA	NA	0.401603	0.274433	-0.1449	-0.0622523	-0.0252343	-0.0856031	0.301975	0.309927	0.0059276	-0.0371612
Sc8eucV_11_HRSCAF_110__chr11/19573589	Sc8eucV_11_HRSCAF_110__chr11	19573589	INS	1271	NA	NA	NA	NA	NA	NA	NA	NA	NA	NA	NA	NA	NA	NA	NA	NA	NA
Sc8eucV_11_HRSCAF_110__chr11/19624277	Sc8eucV_11_HRSCAF_110__chr11	19624277	DEL	-81	1	0.837772	NA	NA	1	NA	1	0.899188	0.914867	NA	NA	NA	1	0.920986	-0.0640732	-0.0631347	NA
Sc8eucV_11_HRSCAF_110__chr11/19643826	Sc8eucV_11_HRSCAF_110__chr11	19643826	INS	60	0.561358	0.694656	NA	NA	0.773106	NA	0.731544	0.799357	0.827606	NA	NA	NA	0.789298	0.83888	-0.0620757	-0.0537018	NA
Sc8eucV_11_HRSCAF_110__chr11/19704717	Sc8eucV_11_HRSCAF_110__chr11	19704717	DEL	-62	0.131579	0.270386	0.042735	-0.0749757	-0.0833081	-0.0408163	-0.0740741	-0.0171073	-0.0337857	-0.255814	-0.0391254	-0.0807681	-0.0740741	0.00906736	NA	-0.0260621	-0.0320542
Sc8eucV_11_HRSCAF_110__chr11/1974250	Sc8eucV_11_HRSCAF_110__chr11	1974250	INS	53	-0.0961538	-0.134904	NA	NA	0.189524	NA	0.133333	0.0201835	0.0518387	NA	NA	NA	0.213592	0.0651862	-0.128487	-0.0281485	NA
Sc8eucV_11_HRSCAF_110__chr11/19753309	Sc8eucV_11_HRSCAF_110__chr11	19753309	INS	976	-0.2	NA	NA	NA	0.342466	NA	0.25	NA	NA	NA	NA	NA	0.37931	NA	0.189189	0.0493827	NA
Sc8eucV_11_HRSCAF_110__chr11/19767243	Sc8eucV_11_HRSCAF_110__chr11	19767243	DEL	-1651	0.172414	0.189189	NA	NA	0.445087	NA	0.384615	0.438758	0.500198	-0.1449	-0.00701899	-0.0252343	0.227967	0.376083	-0.151711	-0.0498808	0.0345918
Sc8eucV_11_HRSCAF_110__chr11/19767287	Sc8eucV_11_HRSCAF_110__chr11	19767287	DEL	-658	-0.323194	0.105793	-0.203111	-0.0806023	-0.231111	-0.143695	-0.151711	0.1	-0.0429179	-0.172048	-0.074089	-0.083887	-0.151436	0.0415503	-0.179775	-0.0370244	-0.0517181
Sc8eucV_11_HRSCAF_110__chr11/19768706	Sc8eucV_11_HRSCAF_110__chr11	19768706	DEL	-1003	-0.231214	0.211268	0.042735	-0.0130628	-0.0523125	-0.148438	-0.130435	0.0537634	-0.0529695	0.0780676	-0.0622523	0.00255363	-0.0316206	-0.0563747	0.0569106	-0.030222	-0.0138228
Sc8eucV_11_HRSCAF_110__chr11/19803146	Sc8eucV_11_HRSCAF_110__chr11	19803146	DEL	-198	NA	0.411765	0.276382	-0.0333607	0.330077	0.043956	0.128713	-0.0124153	-0.0592774	0.288316	-0.0629767	-0.0226116	0.334842	-0.0520723	0.444444	-0.0324496	-0.0180413
Sc8eucV_11_HRSCAF_110__chr11/1980900	Sc8eucV_11_HRSCAF_110__chr11	1980900	DEL	-112	NA	0.127873	-0.0759219	0.0463576	-0.0203327	NA	NA	0.347884	0.111566	-0.0735219	-0.0442427	0.104843	0.00831601	-0.0329968	0.214373	-0.0428731	0.0635561
Sc8eucV_11_HRSCAF_110__chr11/19809013	Sc8eucV_11_HRSCAF_110__chr11	19809013	INS	148	0.454545	-0.00766703	-0.0759219	0.0463576	0.281227	NA	0.6	0.149864	-0.0545964	-0.1449	-0.0280377	-0.0252343	0.470588	0.036352	0.1331	-0.00526568	-0.0438612
Sc8eucV_11_HRSCAF_110__chr11/19823116	Sc8eucV_11_HRSCAF_110__chr11	19823116	DEL	-130	-0.231214	-0.0495537	0.33119	0.0343807	0.449326	0.633094	0.710526	0.440434	0.189682	0.169231	-0.0398126	0.094236	0.309696	0.076087	0.0478605	-0.00174148	-0.029414
Sc8eucV_11_HRSCAF_110__chr11/19823242	Sc8eucV_11_HRSCAF_110__chr11	19823242	INS	193	NA	-0.00766703	-0.144077	-0.0199343	-0.0833081	NA	NA	0.149864	0.0167831	-0.1449	-0.0622523	-0.0252343	-0.0856031	0.036352	0.0559441	-0.0245283	-0.0371612
Sc8eucV_11_HRSCAF_110__chr11/1982347	Sc8eucV_11_HRSCAF_110__chr11	1982347	DEL	-555	-0.037594	-0.00420926	-0.00314531	-0.0530863	0.168473	-0.00420926	0.165704	0.224138	0.221676	-0.0961012	-0.00278063	-0.0115967	0.0189573	0.0731364	-0.0943927	-0.0122468	-0.000473037
Sc8eucV_11_HRSCAF_110__chr11/1984679	Sc8eucV_11_HRSCAF_110__chr11	1984679	DEL	-190	0.204082	0.475839	-0.144077	-0.0130628	0.381821	-0.0408163	0.113043	0.297956	0.507422	-0.176326	-0.0391254	-0.102987	0.103896	0.292705	-0.105796	-0.0389389	-0.0320542
Sc8eucV_11_HRSCAF_110__chr11/1984711	Sc8eucV_11_HRSCAF_110__chr11	1984711	INS	259	0.555556	0.636364	0.459933	-0.0749757	-0.0833081	0.369318	-0.0740741	-0.0171073	-0.0337857	0.495512	-0.0622523	-0.0677093	-0.0856031	-0.0381711	NA	-0.0107454	-0.0138228
Sc8eucV_11_HRSCAF_110__chr11/19852328	Sc8eucV_11_HRSCAF_110__chr11	19852328	DEL	-209	0.742188	0.13649	0.042735	-0.0199343	0.902202	0.318182	1	0.60862	0.507422	0.0780676	-0.0622523	-0.0252343	0.911062	0.534179	0.309927	-0.0183386	-0.0438612
Sc8eucV_11_HRSCAF_110__chr11/1986208	Sc8eucV_11_HRSCAF_110__chr11	1986208	DEL	-608	1	1	NA	NA	1	NA	1	1	1	NA	NA	NA	1	1	NA	-0.0696488	NA
Sc8eucV_11_HRSCAF_110__chr11/19872392	Sc8eucV_11_HRSCAF_110__chr11	19872392	INS	168	0.136187	0.309651	-0.0897297	-0.0702199	-0.0919436	0.0454545	-0.091954	-0.00299973	0.0281852	0.0130062	-0.0603022	-0.0834719	-0.161009	-0.0589485	-0.128487	-0.0270901	-0.0262688
Sc8eucV_11_HRSCAF_110__chr11/19884466	Sc8eucV_11_HRSCAF_110__chr11	19884466	DEL	-60	1	0.572681	NA	NA	1	NA	1	0.70178	0.738997	NA	NA	NA	1	0.75422	0.180523	-0.036753	NA
Sc8eucV_11_HRSCAF_110__chr11/19888310	Sc8eucV_11_HRSCAF_110__chr11	19888310	INS	223	NA	-0.134904	NA	NA	NA	NA	NA	0.0201835	0.0518387	NA	NA	NA	NA	0.0651862	-0.0640732	-0.0145937	NA
Sc8eucV_11_HRSCAF_110__chr11/19894351	Sc8eucV_11_HRSCAF_110__chr11	19894351	DEL	-207	0.0543478	0.238845	-0.0138555	-0.0759521	-0.119818	-0.0135135	-0.072	0.0147157	-0.0539899	0.332254	0.0228825	0.0908912	0.0672615	-0.0775025	0.0273038	0.0209645	0.104072
Sc8eucV_11_HRSCAF_110__chr11/19930101	Sc8eucV_11_HRSCAF_110__chr11	19930101	DEL	-189	0.368421	0.302885	NA	NA	0.734807	NA	0.675676	0.481299	0.532766	-0.1449	-0.00701899	-0.0252343	0.603458	0.404509	-0.151711	-0.0209977	0.0345918
Sc8eucV_11_HRSCAF_110__chr11/19979377	Sc8eucV_11_HRSCAF_110__chr11	19979377	DEL	-521	1	1	NA	NA	1	NA	1	1	1	NA	NA	NA	1	1	NA	-0.0696488	NA
Sc8eucV_11_HRSCAF_110__chr11/20010866	Sc8eucV_11_HRSCAF_110__chr11	20010866	INS	156	0.555556	0.636364	-0.255973	0.129234	0.290391	0.170213	0.0188679	0.0792358	0.370376	-0.102653	-0.0506011	0.28917	0.463781	0.517494	NA	0.0228842	0.0610572
Sc8eucV_11_HRSCAF_110__chr11/20013182	Sc8eucV_11_HRSCAF_110__chr11	20013182	DEL	-927	1	1	NA	NA	1	NA	1	1	1	NA	NA	NA	1	1	NA	-0.0635876	NA
Sc8eucV_11_HRSCAF_110__chr11/20020497	Sc8eucV_11_HRSCAF_110__chr11	20020497	DEL	-113	0.136187	0	-0.0897297	0.167236	-0.0919436	-0.0194175	0.3375	0.0285456	0.013325	-0.180551	-0.0680578	0.0749295	-0.0431267	-0.0479452	0.182777	0.0120894	-0.0347854
Sc8eucV_11_HRSCAF_110__chr11/20028407	Sc8eucV_11_HRSCAF_110__chr11	20028407	DEL	-101	1	-0.0595514	-0.0759219	0.0730386	0.810764	0.170213	0.569892	-0.103814	-0.0125901	0.101079	0.0256708	-0.0377976	0.608696	-0.0854376	0.55997	0.0986363	-0.00899876
Sc8eucV_11_HRSCAF_110__chr11/20028410	Sc8eucV_11_HRSCAF_110__chr11	20028410	INS	138	0.131579	-0.0920526	-0.279358	0.0556092	-0.0575056	0.318182	NA	0.0201835	-0.102362	0.0780676	-0.00618381	-0.0252343	-0.0856031	-0.0675401	-0.0640732	-0.00664077	-0.0346134
Sc8eucV_11_HRSCAF_110__chr11/20037520	Sc8eucV_11_HRSCAF_110__chr11	20037520	INS	52	0.131579	0.270386	-0.0931677	0.277424	-0.0203327	0.0859482	0.444444	0.5	0.0303738	0.424476	0.0820124	0.583333	NA	NA	NA	0.144645	0.201753
Sc8eucV_11_HRSCAF_110__chr11/20048351	Sc8eucV_11_HRSCAF_110__chr11	20048351	DEL	-279	0.0543478	0.0859482	-0.131056	-0.09348	-0.157757	0.0338983	-0.0887097	-0.0439035	-0.0890567	-0.124447	0.161404	0.276925	0.202532	0.210079	0	0.0945132	0.167127
Sc8eucV_11_HRSCAF_110__chr11/20048483	Sc8eucV_11_HRSCAF_110__chr11	20048483	INS	80	NA	NA	-0.0759219	-0.0648288	-0.0203327	-0.14	-0.0740741	-0.0171073	0.0303738	NA	0.0820124	0.0367261	NA	NA	NA	0.0267192	0.0357516
Sc8eucV_11_HRSCAF_110__chr11/20058829	Sc8eucV_11_HRSCAF_110__chr11	20058829	INS	58	0.561358	0.572681	NA	0.0260074	0.773106	-0.14	0.533784	0.549505	0.738997	NA	NA	0.0367261	0.789298	0.75422	-0.0943927	-0.046556	-0.0200206
Sc8eucV_11_HRSCAF_110__chr11/20063872	Sc8eucV_11_HRSCAF_110__chr11	20063872	DEL	-858	1	1	NA	NA	1	NA	1	1	1	NA	NA	NA	1	1	NA	-0.0696488	NA
Sc8eucV_11_HRSCAF_110__chr11/20064166	Sc8eucV_11_HRSCAF_110__chr11	20064166	INV	604	-0.0961538	-0.290323	NA	NA	0.189524	NA	0.133333	0.04	0.101124	NA	NA	NA	0.213592	0.126214	-0.282803	-0.0573418	NA
Sc8eucV_11_HRSCAF_110__chr11/20086771	Sc8eucV_11_HRSCAF_110__chr11	20086771	DEL	-614	1	0.837772	-0.144077	-0.0749757	0.902202	-0.14	0.877637	0.78166	0.818239	-0.1449	-0.0622523	-0.0677093	0.911062	0.83198	-0.0640732	-0.0569283	-0.0438612
Sc8eucV_11_HRSCAF_110__chr11/2011241	Sc8eucV_11_HRSCAF_110__chr11	2011241	DEL	-128	1	0.694656	-0.0759219	-0.0630737	0.810764	-0.0408163	0.764706	0.537794	0.611693	-0.1449	-0.0280377	0.00255363	0.911062	0.735752	0.0559441	-0.0517778	-0.0138228
Sc8eucV_11_HRSCAF_110__chr11/20157173	Sc8eucV_11_HRSCAF_110__chr11	20157173	DEL	-407	-0.2	-0.00766703	0.0672646	-0.0391632	-0.135018	-0.0408163	-0.123596	-0.0828937	-0.0595244	-0.0255814	-0.0266216	-0.0642674	-0.0720222	-0.0671615	-0.179775	-0.0319993	-0.0353607
Sc8eucV_11_HRSCAF_110__chr11/20184751	Sc8eucV_11_HRSCAF_110__chr11	20184751	DEL	-6491	NA	NA	-0.317647	-0.0402477	-0.174825	NA	NA	NA	-0.0687023	-0.1449	-0.0762501	-0.0252343	-0.0856031	-0.0381711	NA	-0.0573418	-0.0776328
Sc8eucV_11_HRSCAF_110__chr11/20193747	Sc8eucV_11_HRSCAF_110__chr11	20193747	INS	689	NA	NA	-0.144077	-0.0199343	-0.0833081	NA	NA	NA	-0.0337857	-0.086118	-0.0444403	0.0309203	-0.0316206	0.0163413	NA	0.00878437	0.0144404
Sc8eucV_11_HRSCAF_110__chr11/20230047	Sc8eucV_11_HRSCAF_110__chr11	20230047	INS	379	NA	NA	NA	NA	NA	NA	NA	NA	NA	-0.1449	-0.00701899	-0.0252343	-0.0856031	-0.0381711	NA	0.0250142	0.0345918
Sc8eucV_11_HRSCAF_110__chr11/20239915	Sc8eucV_11_HRSCAF_110__chr11	20239915	INS	1293	NA	NA	NA	NA	NA	NA	NA	NA	NA	NA	NA	NA	NA	NA	NA	NA	NA
Sc8eucV_11_HRSCAF_110__chr11/20245862	Sc8eucV_11_HRSCAF_110__chr11	20245862	DEL	-615	-0.2	0.837772	0.239412	-0.0305375	-0.125574	0.170213	-0.163636	0.464034	0.319482	0.255266	-0.0459079	-0.0210269	-0.103226	0.31264	0.40989	-0.028215	-0.0117222
Sc8eucV_11_HRSCAF_110__chr11/20253777	Sc8eucV_11_HRSCAF_110__chr11	20253777	DEL	-967	1	0.837772	NA	NA	1	NA	1	0.899188	0.907701	NA	NA	NA	1	0.920986	-0.0640732	-0.0664363	NA
Sc8eucV_11_HRSCAF_110__chr11/20262205	Sc8eucV_11_HRSCAF_110__chr11	20262205	DEL	-339	-0.0961538	0.694656	NA	NA	0.189524	NA	0.133333	0.799357	0.827606	NA	NA	NA	0.213592	0.83888	0.511793	0.0389847	NA
Sc8eucV_11_HRSCAF_110__chr11/20262237	Sc8eucV_11_HRSCAF_110__chr11	20262237	INS	63	0.555556	0.636364	-0.11316	0.302998	0.479097	0.170213	0.0188679	0.0792358	0.538243	0.0257221	0.177139	-0.0182911	0.141079	0.18794	NA	0.00306727	0.013843
Sc8eucV_11_HRSCAF_110__chr11/20284824	Sc8eucV_11_HRSCAF_110__chr11	20284824	DEL	-590	1	0.694656	NA	NA	1	NA	1	0.799357	0.827606	NA	NA	NA	1	0.83888	0.0559441	-0.0523868	NA
Sc8eucV_11_HRSCAF_110__chr11/20287333	Sc8eucV_11_HRSCAF_110__chr11	20287333	DEL	-913	NA	NA	0.276382	0.15276	0.330077	-0.0408163	0.0188679	0.0792358	0.396416	0.147176	-0.0357143	0.0326584	0.203386	0.268343	NA	-0.0398901	-0.045194
Sc8eucV_11_HRSCAF_110__chr11/20291648	Sc8eucV_11_HRSCAF_110__chr11	20291648	INS	112	0.136187	0.636364	-0.19705	-0.0759521	0.00567949	-0.114286	0.119403	0.439433	0.31561	-0.180551	-0.0796814	-0.0564918	-0.0431267	0.253886	0.0989399	-0.0382642	-0.0347854
Sc8eucV_11_HRSCAF_110__chr11/20295199	Sc8eucV_11_HRSCAF_110__chr11	20295199	DEL	-107	NA	0.694656	NA	NA	NA	NA	NA	0.799357	0.827606	NA	NA	NA	NA	0.83888	0.73161	0.106681	NA
Sc8eucV_11_HRSCAF_110__chr11/20304250	Sc8eucV_11_HRSCAF_110__chr11	20304250	DEL	-952	1	0.837772	NA	NA	1	NA	1	0.899188	0.914867	NA	NA	NA	1	0.920986	-0.0640732	-0.0631347	NA
Sc8eucV_11_HRSCAF_110__chr11/20308630	Sc8eucV_11_HRSCAF_110__chr11	20308630	INS	2325	0.131579	0.270386	0.042735	-0.0199343	-0.0833081	0.318182	NA	NA	-0.0337857	0.424476	0.00784133	NA	NA	NA	NA	0.00595858	0.00767813
Sc8eucV_11_HRSCAF_110__chr11/20317333	Sc8eucV_11_HRSCAF_110__chr11	20317333	INS	1386	NA	NA	NA	NA	NA	NA	NA	NA	NA	NA	NA	NA	NA	NA	NA	NA	NA
Sc8eucV_11_HRSCAF_110__chr11/20321465	Sc8eucV_11_HRSCAF_110__chr11	20321465	INS	2312	NA	NA	NA	NA	NA	NA	NA	NA	NA	NA	NA	NA	NA	NA	NA	NA	NA
Sc8eucV_11_HRSCAF_110__chr11/20355440	Sc8eucV_11_HRSCAF_110__chr11	20355440	INS	359	-0.0961538	NA	-0.00551268	0.113682	-0.109672	NA	0.133333	NA	0.0960118	-0.086118	-0.0302058	0.0309203	-0.100719	0.0163413	0.0989399	-0.0133483	-0.0402836
Sc8eucV_11_HRSCAF_110__chr11/20355456	Sc8eucV_11_HRSCAF_110__chr11	20355456	INS	3736	NA	NA	NA	NA	NA	NA	NA	NA	NA	NA	NA	NA	NA	NA	NA	NA	NA
Sc8eucV_11_HRSCAF_110__chr11/20356243	Sc8eucV_11_HRSCAF_110__chr11	20356243	INS	1418	NA	NA	NA	NA	NA	NA	NA	NA	NA	NA	NA	NA	NA	NA	NA	NA	NA
Sc8eucV_11_HRSCAF_110__chr11/2037183	Sc8eucV_11_HRSCAF_110__chr11	2037183	DEL	-109	0.25	-0.0499028	-0.29884	0.172594	0.447102	-0.078125	0.115385	-0.0709677	0.222443	-0.132084	-0.0651252	0.314159	0.585459	0.37001	0.0559441	-0.00923056	0.067861
Sc8eucV_11_HRSCAF_110__chr11/20389101	Sc8eucV_11_HRSCAF_110__chr11	20389101	DEL	-137	0.75431	0.837772	NA	NA	0.892652	NA	0.868687	0.899188	0.914867	NA	NA	NA	0.90158	0.920986	-0.128487	-0.0635681	NA
Sc8eucV_11_HRSCAF_110__chr11/20439398	Sc8eucV_11_HRSCAF_110__chr11	20439398	DEL	-687	0.136187	-0.00420926	0.0530535	-0.0850566	-0.200773	0.0454545	-0.091954	0.292776	0.369314	0.0257221	-0.0435423	-0.0489154	-0.0527183	0.267097	0.374643	-0.00581088	-0.0383968
Sc8eucV_11_HRSCAF_110__chr11/20446266	Sc8eucV_11_HRSCAF_110__chr11	20446266	INS	195	0.172414	NA	NA	NA	0.445087	NA	0.384615	NA	NA	NA	NA	NA	0.470588	NA	0.347826	0.0831234	NA
Sc8eucV_11_HRSCAF_110__chr11/20455072	Sc8eucV_11_HRSCAF_110__chr11	20455072	INS	2821	NA	NA	NA	NA	NA	NA	NA	NA	NA	NA	NA	NA	NA	NA	NA	NA	NA
Sc8eucV_11_HRSCAF_110__chr11/20591390	Sc8eucV_11_HRSCAF_110__chr11	20591390	DEL	-289	0.157729	0.270386	-0.0931677	0.0463576	0.467984	0.318182	0.731544	NA	0.0303738	0.0780676	-0.0280377	-0.0252343	0.637217	-0.0381711	0.704097	0.0486922	-0.0326679
Sc8eucV_11_HRSCAF_110__chr11/20591431	Sc8eucV_11_HRSCAF_110__chr11	20591431	INS	83	NA	0.125561	-0.0759219	-0.0630737	-0.0203327	-0.0408163	0.0188679	-0.0222915	0.0327948	-0.086118	-0.0569722	-0.0531915	-0.0316206	0.0572578	0.180523	0.00107223	-0.0398983
Sc8eucV_11_HRSCAF_110__chr11/20622903	Sc8eucV_11_HRSCAF_110__chr11	20622903	INS	104	0.204082	0.572681	NA	NA	0.589177	NA	0.519231	0.70178	0.738997	NA	NA	NA	0.616541	0.75422	-0.0640732	-0.0463158	NA
Sc8eucV_11_HRSCAF_110__chr11/20626143	Sc8eucV_11_HRSCAF_110__chr11	20626143	INS	2790	NA	NA	NA	NA	NA	NA	NA	NA	NA	NA	NA	NA	NA	NA	NA	NA	NA
Sc8eucV_11_HRSCAF_110__chr11/20630862	Sc8eucV_11_HRSCAF_110__chr11	20630862	DEL	-75	1	0.837772	NA	NA	1	NA	1	0.899188	0.914867	NA	NA	NA	1	0.920986	-0.0640732	-0.0631347	NA
Sc8eucV_11_HRSCAF_110__chr11/20658695	Sc8eucV_11_HRSCAF_110__chr11	20658695	INS	2345	0.172414	-0.134904	NA	NA	0.445087	NA	0.384615	0.0201835	0.0518387	NA	NA	NA	0.470588	0.0651862	0.0659034	0.00878437	NA
Sc8eucV_11_HRSCAF_110__chr11/20687596	Sc8eucV_11_HRSCAF_110__chr11	20687596	DEL	-52635	NA	NA	NA	NA	NA	NA	NA	NA	NA	NA	NA	NA	NA	NA	NA	NA	NA
Sc8eucV_11_HRSCAF_110__chr11/20687709	Sc8eucV_11_HRSCAF_110__chr11	20687709	INV	49828	NA	NA	NA	NA	NA	NA	NA	NA	NA	NA	NA	NA	NA	NA	NA	NA	NA
Sc8eucV_11_HRSCAF_110__chr11/20717821	Sc8eucV_11_HRSCAF_110__chr11	20717821	DEL	-129	1	0.837772	NA	NA	1	NA	1	0.899188	0.914867	NA	NA	NA	1	0.920986	-0.0640732	-0.0631347	NA
Sc8eucV_11_HRSCAF_110__chr11/20736714	Sc8eucV_11_HRSCAF_110__chr11	20736714	INS	57	NA	NA	-0.144077	0.565104	-0.0833081	0.53012	0.569892	0.62739	-0.0337857	NA	0.00784133	0.703161	NA	NA	NA	0.139749	0.190458
Sc8eucV_11_HRSCAF_110__chr11/20742819	Sc8eucV_11_HRSCAF_110__chr11	20742819	INS	1017	NA	-0.134904	NA	NA	NA	NA	NA	0.0201835	0.0518387	NA	NA	NA	NA	0.0651862	-0.0640732	-0.0145937	NA
Sc8eucV_11_HRSCAF_110__chr11/20745434	Sc8eucV_11_HRSCAF_110__chr11	20745434	DEL	-298	0.75431	0.475839	0.616943	0.102577	-0.0775116	0.4	0.185185	0.00369748	0.00416266	0.176229	0.194365	-0.0133818	0.246216	0.0314637	0.0478605	-0.0164266	0.0244341
Sc8eucV_11_HRSCAF_110__chr11/20755196	Sc8eucV_11_HRSCAF_110__chr11	20755196	DEL	-6365	0.131579	0.270386	0.393586	NA	NA	0.318182	NA	NA	NA	0.424476	NA	NA	NA	NA	NA	-0.0145937	-0.0200206
Sc8eucV_11_HRSCAF_110__chr11/20759842	Sc8eucV_11_HRSCAF_110__chr11	20759842	INS	99	0.555556	0.636364	0.459933	-0.0199343	-0.0833081	0.666667	NA	NA	-0.0337857	0.495512	-0.0622523	-0.0252343	-0.0856031	-0.0381711	NA	-0.0245283	-0.0326679
Sc8eucV_11_HRSCAF_110__chr11/20775082	Sc8eucV_11_HRSCAF_110__chr11	20775082	INS	1309	NA	NA	NA	0.0260074	NA	-0.14	-0.0740741	-0.0171073	NA	NA	NA	0.0367261	NA	NA	NA	-0.0145937	-0.0200206
Sc8eucV_11_HRSCAF_110__chr11/20775654	Sc8eucV_11_HRSCAF_110__chr11	20775654	DEL	-2185	1	1	NA	NA	1	NA	1	1	1	-0.086118	0.0532446	0.0309203	0.827495	0.851309	NA	-0.0404683	0.113067
Sc8eucV_11_HRSCAF_110__chr11/2078710	Sc8eucV_11_HRSCAF_110__chr11	2078710	DEL	-76	NA	NA	-0.00551268	-0.0650124	0.0448135	-0.0408163	0.0188679	0.0792358	0.0960118	-0.086118	-0.0302058	-0.0531915	-0.0316206	0.0163413	NA	-0.02374	-0.0306218
Sc8eucV_11_HRSCAF_110__chr11/20790650	Sc8eucV_11_HRSCAF_110__chr11	20790650	DEL	-421	0	0.032967	-0.109429	0.235619	-0.0666381	0.170213	0.189655	-0.0726979	0.11217	-0.252629	-0.0483084	0.0688434	-0.153252	-0.0554815	0.0679612	-0.0192785	-0.0487415
Sc8eucV_11_HRSCAF_110__chr11/2081294	Sc8eucV_11_HRSCAF_110__chr11	2081294	DEL	-69	0	NA	NA	NA	0.393586	NA	0.318182	NA	NA	NA	NA	NA	0.424476	NA	0.270386	0.0319773	NA
Sc8eucV_11_HRSCAF_110__chr11/2081555	Sc8eucV_11_HRSCAF_110__chr11	2081555	INS	186	0	0.125561	NA	NA	0.393586	NA	0.318182	0.276978	0.323167	NA	NA	NA	0.424476	0.343501	-0.14296	-0.0285346	NA
Sc8eucV_11_HRSCAF_110__chr11/2082039	Sc8eucV_11_HRSCAF_110__chr11	2082039	DEL	-306	-0.21978	-0.0920526	0.38213	0.0270772	0.0519333	0.0338983	-0.162602	0.338813	0.620453	0.380356	-0.0695794	0.0246305	0.0672615	0.59089	0.214373	0.0261214	-0.0169712
Sc8eucV_11_HRSCAF_110__chr11/20839251	Sc8eucV_11_HRSCAF_110__chr11	20839251	DEL	-128	0.75431	0.622642	NA	NA	0.892652	NA	0.868687	0.773585	0.809069	NA	NA	NA	0.90158	0.822835	-0.282803	-0.0656098	NA
Sc8eucV_11_HRSCAF_110__chr11/20869963	Sc8eucV_11_HRSCAF_110__chr11	20869963	DEL	-670	NA	NA	NA	NA	NA	NA	NA	NA	NA	-0.086118	0.0532446	0.0309203	-0.0316206	0.0163413	NA	0.0831234	0.113067
Sc8eucV_11_HRSCAF_110__chr11/20893321	Sc8eucV_11_HRSCAF_110__chr11	20893321	DEL	-1277	NA	NA	-0.144077	-0.0749757	-0.0833081	-0.14	-0.0740741	-0.0171073	-0.0337857	-0.0735219	0.0206858	-0.0269107	0.00831601	0.0817329	NA	0.0425366	0.0635561
Sc8eucV_11_HRSCAF_110__chr11/20895543	Sc8eucV_11_HRSCAF_110__chr11	20895543	INV	1938	NA	0.125561	NA	NA	NA	NA	NA	0.276978	0.323167	NA	NA	NA	NA	0.343501	0.180523	0.0267192	NA
Sc8eucV_11_HRSCAF_110__chr11/20895697	Sc8eucV_11_HRSCAF_110__chr11	20895697	INV	328	NA	-0.00766703	NA	NA	NA	NA	NA	0.149864	0.191485	NA	NA	NA	NA	0.209711	0.0559441	0.00595858	NA
Sc8eucV_11_HRSCAF_110__chr11/20896023	Sc8eucV_11_HRSCAF_110__chr11	20896023	DEL	-1235	1	1	NA	NA	1	NA	1	1	1	NA	NA	NA	1	1	NA	-0.0696488	NA
Sc8eucV_11_HRSCAF_110__chr11/20897473	Sc8eucV_11_HRSCAF_110__chr11	20897473	INS	144	-0.0961538	-0.134904	NA	NA	0.189524	NA	0.133333	0.0201835	0.0518387	NA	NA	NA	0.213592	0.0651862	-0.128487	-0.0281485	NA
Sc8eucV_11_HRSCAF_110__chr11/20903369	Sc8eucV_11_HRSCAF_110__chr11	20903369	DEL	-211	0.742188	0.0126976	-0.208074	0.498053	0.546248	0.633094	-0.0740741	0.157593	0.0630395	-0.0337571	-0.033801	0.425714	0.490855	0.0314637	0.214373	-0.0399273	-0.00650956
Sc8eucV_11_HRSCAF_110__chr11/20903382	Sc8eucV_11_HRSCAF_110__chr11	20903382	INS	85	0.172414	NA	-0.0759219	0.0463576	0.0497408	NA	0.384615	NA	0.0303738	NA	0.0820124	NA	0.470588	NA	0.347826	-0.0209627	0.00767813
Sc8eucV_11_HRSCAF_110__chr11/20918515	Sc8eucV_11_HRSCAF_110__chr11	20918515	DEL	-252	-0.037594	0	-0.109429	0.235619	0.0142174	0.170213	-0.0222222	0.199129	-0.0348005	-0.102653	-0.0472525	0.28917	0.0567458	-0.0216332	0.0256176	0.00130586	0.0444131
Sc8eucV_11_HRSCAF_110__chr11/20924397	Sc8eucV_11_HRSCAF_110__chr11	20924397	INS	707	NA	NA	-0.0759219	0.0463576	-0.0203327	NA	NA	NA	0.0303738	NA	0.0820124	NA	NA	NA	NA	0.00595858	0.00767813
Sc8eucV_11_HRSCAF_110__chr11/2093585	Sc8eucV_11_HRSCAF_110__chr11	2093585	INS	172	0.75431	0.302885	NA	NA	0.892652	NA	0.868687	0.481299	0.532766	NA	NA	NA	0.90158	0.554455	0.0989399	-0.0209977	NA
Sc8eucV_11_HRSCAF_110__chr11/20952862	Sc8eucV_11_HRSCAF_110__chr11	20952862	DEL	-7461	-0.0961538	-0.290323	NA	NA	0.189524	NA	0.133333	0.04	0.101124	NA	NA	NA	0.213592	0.126214	-0.282803	-0.0573418	NA
Sc8eucV_11_HRSCAF_110__chr11/20955202	Sc8eucV_11_HRSCAF_110__chr11	20955202	INS	536	NA	NA	NA	NA	NA	NA	NA	NA	NA	NA	NA	NA	NA	NA	NA	NA	NA
Sc8eucV_11_HRSCAF_110__chr11/20958209	Sc8eucV_11_HRSCAF_110__chr11	20958209	INS	61	NA	NA	-0.0759219	0.0463576	-0.0759219	NA	NA	NA	0.00977199	-0.086118	-0.0569722	0.0309203	-0.086118	-0.00285903	NA	-0.0206222	-0.0261837
Sc8eucV_11_HRSCAF_110__chr11/20964811	Sc8eucV_11_HRSCAF_110__chr11	20964811	INS	80	0.454545	NA	NA	NA	0.647059	NA	0.6	NA	NA	NA	NA	NA	0.666667	NA	0.571429	0.139471	NA
Sc8eucV_11_HRSCAF_110__chr11/2123445	Sc8eucV_11_HRSCAF_110__chr11	2123445	INS	323	-0.0796178	0.0126976	0.705673	-0.0199343	0.104483	0.840426	0.25	0.347884	0.235004	0.598361	-0.0444403	0.0309203	0.00831601	0.145499	-0.252497	-0.046556	-0.0578981
Sc8eucV_11_HRSCAF_110__chr11/217369	Sc8eucV_11_HRSCAF_110__chr11	217369	INS	54	NA	0.382562	-0.144077	-0.0199343	-0.0833081	NA	NA	0.573551	0.48101	NA	0.00784133	NA	NA	0.645068	0.453853	0.0913606	-0.0200206
Sc8eucV_11_HRSCAF_110__chr11/2198328	Sc8eucV_11_HRSCAF_110__chr11	2198328	DEL	-675	0.666667	0.0859482	0.0584848	-0.0501505	0.239412	-0.268041	0.306897	-0.0847439	-0.0348005	-0.113469	-0.032779	-0.104536	0.332293	-0.0576012	0.411765	-0.0269804	-0.051509
Sc8eucV_11_HRSCAF_110__chr11/2234301	Sc8eucV_11_HRSCAF_110__chr11	2234301	DEL	-294	0.75431	0.127873	-0.0759219	0.33846	0.648736	0.381757	-1.65309e-17	-0.0460151	0.111566	-0.176326	-0.079104	0.257112	0.553525	0.0258712	0.188614	-0.0465786	-0.0253913
Sc8eucV_11_HRSCAF_110__chr11/2234395	Sc8eucV_11_HRSCAF_110__chr11	2234395	INS	79	NA	-0.134904	-0.0759219	0.0463576	-0.0203327	NA	NA	0.0201835	-0.0803847	-0.0255814	-0.0478251	0.0881057	0.0240964	-0.0557469	-0.0640732	-0.0133483	0.0203683
Sc8eucV_11_HRSCAF_110__chr11/2240767	Sc8eucV_11_HRSCAF_110__chr11	2240767	INS	52	NA	-0.134904	NA	NA	NA	NA	NA	0.0201835	0.0518387	NA	NA	NA	NA	0.0651862	-0.0640732	-0.0145937	NA
Sc8eucV_11_HRSCAF_110__chr11/2245360	Sc8eucV_11_HRSCAF_110__chr11	2245360	DEL	-760	NA	NA	-0.0759219	0.0463576	-0.0203327	NA	NA	NA	0.0303738	0.0966123	0.0570266	0.238095	0.153846	0.215818	NA	0.14399	0.203252
Sc8eucV_11_HRSCAF_110__chr11/2259984	Sc8eucV_11_HRSCAF_110__chr11	2259984	INS	63	0.172414	NA	NA	NA	0.445087	NA	0.384615	NA	NA	NA	NA	NA	0.470588	NA	0.347826	0.0831234	NA
Sc8eucV_11_HRSCAF_110__chr11/2266188	Sc8eucV_11_HRSCAF_110__chr11	2266188	DEL	-81	0.131579	0.270386	0.393586	NA	NA	0.270386	NA	NA	NA	-0.124447	0.113881	0.0721649	0.0240964	0.0721649	NA	0.0527033	0.0732265
Sc8eucV_11_HRSCAF_110__chr11/2307831	Sc8eucV_11_HRSCAF_110__chr11	2307831	INS	58	0.561358	0.572681	NA	NA	0.773106	NA	0.731544	0.70178	0.738997	NA	NA	NA	0.789298	0.75422	-0.0943927	-0.0508831	NA
Sc8eucV_11_HRSCAF_110__chr11/2334452	Sc8eucV_11_HRSCAF_110__chr11	2334452	INS	56	-0.0961538	NA	-0.00551268	0.0270772	-0.109672	0.0779817	-0.0762712	0.283748	0.0960118	NA	0.155606	0.402678	0.213592	NA	0.0989399	0.0475229	0.157321
Sc8eucV_11_HRSCAF_110__chr11/233963	Sc8eucV_11_HRSCAF_110__chr11	233963	DEL	-339	NA	0.694656	-0.00551268	-0.022416	0.0448135	-0.14	-0.0740741	0.664083	0.514874	-0.1449	0.0302017	-0.0677093	-0.0856031	0.735752	0.73161	0.134786	-0.0138228
Sc8eucV_11_HRSCAF_110__chr11/2361693	Sc8eucV_11_HRSCAF_110__chr11	2361693	INS	55	1	0.572681	NA	NA	1	NA	1	0.70178	0.738997	NA	NA	NA	1	0.75422	0.180523	-0.036753	NA
Sc8eucV_11_HRSCAF_110__chr11/2362496	Sc8eucV_11_HRSCAF_110__chr11	2362496	INS	211	NA	NA	NA	NA	NA	NA	NA	NA	NA	NA	NA	NA	NA	NA	NA	NA	NA
Sc8eucV_11_HRSCAF_110__chr11/236444	Sc8eucV_11_HRSCAF_110__chr11	236444	DEL	-87	0.5	0.265212	-0.317647	-0.162434	0.184815	-0.304348	0.043956	0.0291314	0.111566	-0.1449	-0.0762501	-0.0550294	0.495512	0.301975	-0.0366919	-0.0348227	-0.0554717
Sc8eucV_11_HRSCAF_110__chr11/2373208	Sc8eucV_11_HRSCAF_110__chr11	2373208	DEL	-110	0.75431	0.572681	-0.144077	-0.0199343	0.764939	NA	0.868687	0.70178	0.611785	0.0367893	0.0505383	0.146351	0.491774	0.34424	-0.0620757	0.0450355	0.153153
Sc8eucV_11_HRSCAF_110__chr11/2373236	Sc8eucV_11_HRSCAF_110__chr11	2373236	INS	131	0.555556	0.636364	-0.0803859	0.0810877	0.369076	0.0454545	0.661765	0.713533	0.422383	0.495512	0.381214	0.675814	-0.0856031	-0.0381711	NA	0.307233	0.440046
Sc8eucV_11_HRSCAF_110__chr11/2379382	Sc8eucV_11_HRSCAF_110__chr11	2379382	DEL	-231	-0.15748	-0.155748	-0.130112	-0.12183	0.41518	-0.209677	0.394118	0.258769	0.276824	-0.263314	-0.0409439	-0.0642674	0.211813	0.0965869	-0.0620757	-0.0179199	-0.0401919
Sc8eucV_11_HRSCAF_110__chr11/2383766	Sc8eucV_11_HRSCAF_110__chr11	2383766	DEL	-58	0	0.127873	NA	NA	0.393586	NA	0.318182	0.347884	0.405568	NA	NA	NA	0.424476	0.429923	-0.206078	-0.0319115	NA
Sc8eucV_11_HRSCAF_110__chr11/2389777	Sc8eucV_11_HRSCAF_110__chr11	2389777	INS	85	-0.176211	-0.0495537	0.113127	-0.0537323	0.0644654	0.318182	0.237762	0.181776	0.0432358	0.222991	-0.0533226	-0.0277918	0.148649	0.100542	-0.0600079	-0.0277313	-0.037065
Sc8eucV_11_HRSCAF_110__chr11/2389959	Sc8eucV_11_HRSCAF_110__chr11	2389959	DEL	-96	-0.176211	-0.0495537	-0.177494	-0.0474453	-0.144231	0.208661	0.136691	0.0929054	-0.0965622	-0.113469	-0.0928074	0.0309203	-0.103226	-0.0715319	-0.0600079	-0.0208988	-0.0398494
Sc8eucV_11_HRSCAF_110__chr11/2393394	Sc8eucV_11_HRSCAF_110__chr11	2393394	DEL	-78	-0.0961538	-0.134904	NA	NA	0.189524	NA	0.133333	0.0201835	0.0518387	NA	NA	NA	0.213592	0.0651862	-0.128487	-0.0281485	NA
Sc8eucV_11_HRSCAF_110__chr11/2393547	Sc8eucV_11_HRSCAF_110__chr11	2393547	INS	52	0.131579	-0.0920526	0.042735	-0.0130628	-0.0833081	-0.148438	0.0188679	-0.0727444	-0.0771739	0.424476	0.00784133	0.149024	NA	0.0651862	-0.0640732	0.068878	0.0642073
Sc8eucV_11_HRSCAF_110__chr11/2394666	Sc8eucV_11_HRSCAF_110__chr11	2394666	DEL	-91	0	0.125561	NA	0.486631	0.393586	0.232558	-0.125	-0.0257611	0.323167	0.0966123	0.275358	-0.0303556	-0.170279	-0.0750853	-0.14296	-0.0131989	-0.0024185
Sc8eucV_11_HRSCAF_110__chr11/2394848	Sc8eucV_11_HRSCAF_110__chr11	2394848	INS	68	0.136187	-0.155748	0.274831	-0.0630737	-0.111955	0.170213	-0.130435	-0.0789145	-0.0125901	0.495512	-0.0280377	0.00255363	-0.0316206	0.120891	-0.179775	0.0274018	0.0346908
Sc8eucV_11_HRSCAF_110__chr11/2409426	Sc8eucV_11_HRSCAF_110__chr11	2409426	INS	181	-0.181818	-0.115385	0.473684	-0.0749757	0.194836	0.355932	0.115385	0.0817236	0.142024	0.282258	-0.0444403	-0.0666491	0.0816327	0.0572578	-0.0943927	-0.0279174	-0.0422537
Sc8eucV_11_HRSCAF_110__chr11/2409601	Sc8eucV_11_HRSCAF_110__chr11	2409601	DEL	-149	NA	NA	0.293691	0.0282595	0.377212	-0.212121	0.043956	0.218427	0.477498	-0.267857	0.345105	0.0675117	-0.086118	0.0163413	NA	0.101186	0.175866
Sc8eucV_11_HRSCAF_110__chr11/2417980	Sc8eucV_11_HRSCAF_110__chr11	2417980	INS	208	0.157729	0.13649	0.393586	NA	0.773106	0.318182	0.731544	0.60862	0.650543	0.424476	NA	NA	0.789298	0.668194	-0.0600079	-0.0432261	-0.0200206
Sc8eucV_11_HRSCAF_110__chr11/2423159	Sc8eucV_11_HRSCAF_110__chr11	2423159	INS	241	NA	NA	-0.317647	-0.162434	-0.174825	-0.304348	-0.153846	-0.0344828	-0.0687023	NA	0.015625	0.0721649	NA	NA	NA	0.0120706	0.015625
Sc8eucV_11_HRSCAF_110__chr11/2424521	Sc8eucV_11_HRSCAF_110__chr11	2424521	DEL	-99	0.561358	NA	-0.00551268	-0.0459577	0.348657	-0.134904	0.482278	-1.12757e-16	0.0960118	-0.176326	-0.0780109	-0.108949	0.356073	0.00906736	0.704097	0.0840096	-0.0518215
Sc8eucV_11_HRSCAF_110__chr11/242689	Sc8eucV_11_HRSCAF_110__chr11	242689	INS	84	0.75431	0.572681	-0.046729	-0.0915677	0.41518	0.043956	0.283019	0.155573	0.276824	-0.086118	-0.00856596	0.0675117	0.677895	0.528558	-0.0620757	-0.0359175	0.00382401
Sc8eucV_11_HRSCAF_110__chr11/2434339	Sc8eucV_11_HRSCAF_110__chr11	2434339	DEL	-51	0.396601	0.0859482	0.111111	-0.0866376	-0.021476	0.116935	-0.106796	-0.0124153	-0.0206604	0.0660841	-0.0417431	-0.0430697	0.0742544	-0.0314272	0.182777	-0.022046	-0.0409511
Sc8eucV_11_HRSCAF_110__chr11/2436889	Sc8eucV_11_HRSCAF_110__chr11	2436889	DEL	-373	0.5	0.572681	-0.16104	0.0556092	0.0530535	NA	0.666667	0.70178	0.369314	-0.1449	-0.00618381	-0.0252343	0.495512	0.63605	-0.00420926	-0.0156837	-0.0583735
Sc8eucV_11_HRSCAF_110__chr11/2438706	Sc8eucV_11_HRSCAF_110__chr11	2438706	DEL	-63	0.131579	0.270386	0.393586	NA	NA	0.318182	NA	NA	NA	-0.279358	0.0952381	0.0556092	-0.0575056	0.0295484	NA	0.0545599	0.0857143
Sc8eucV_11_HRSCAF_110__chr11/2450992	Sc8eucV_11_HRSCAF_110__chr11	2450992	INS	261	0.454545	-0.00766703	NA	NA	0.647059	NA	0.6	0.149864	0.191485	NA	NA	NA	0.666667	0.209711	0.1331	0.0118983	NA
Sc8eucV_11_HRSCAF_110__chr11/2459880	Sc8eucV_11_HRSCAF_110__chr11	2459880	DEL	-63	0.204082	-0.134904	NA	NA	0.589177	NA	0.519231	0.0201835	0.0518387	NA	NA	NA	0.616541	0.0651862	0.214373	0.0398918	NA
Sc8eucV_11_HRSCAF_110__chr11/2460591	Sc8eucV_11_HRSCAF_110__chr11	2460591	INS	123	0.75431	0.382562	NA	NA	0.892652	NA	0.868687	0.573551	0.624304	NA	NA	NA	0.90158	0.645068	-0.0497858	-0.042195	NA
Sc8eucV_11_HRSCAF_110__chr11/2462195	Sc8eucV_11_HRSCAF_110__chr11	2462195	INS	53	0.75431	0.475839	NA	NA	0.892652	NA	0.868687	0.60862	0.650543	NA	NA	NA	0.90158	0.668194	0.0478605	-0.034602	NA
Sc8eucV_11_HRSCAF_110__chr11/247504	Sc8eucV_11_HRSCAF_110__chr11	247504	DEL	-66	1	0.694656	NA	NA	1	NA	1	0.799357	0.827606	NA	NA	NA	1	0.83888	0.0559441	-0.0523868	NA
Sc8eucV_11_HRSCAF_110__chr11/2499612	Sc8eucV_11_HRSCAF_110__chr11	2499612	DEL	-101	-0.037594	0.636364	-0.11316	0.0326584	-0.113297	0.170213	-0.0222222	0.804949	0.538243	-0.026823	0.030303	0.257344	0.0623349	0.374419	0.704097	-0.0335132	0.0946016
Sc8eucV_11_HRSCAF_110__chr11/2521460	Sc8eucV_11_HRSCAF_110__chr11	2521460	INS	115	-0.0961538	-0.134904	NA	NA	0.189524	NA	0.133333	0.0201835	0.0518387	NA	NA	NA	0.213592	0.0651862	-0.128487	-0.0281485	NA
Sc8eucV_11_HRSCAF_110__chr11/2522844	Sc8eucV_11_HRSCAF_110__chr11	2522844	DEL	-63	0.75431	0.694656	NA	NA	0.881902	NA	0.868687	0.799357	0.814587	NA	NA	NA	0.90158	0.83888	-0.133374	-0.060817	NA
Sc8eucV_11_HRSCAF_110__chr11/2548807	Sc8eucV_11_HRSCAF_110__chr11	2548807	INS	54	1	0.572681	-0.317647	-0.0402477	0.787611	NA	1	0.70178	0.473508	NA	0.015625	NA	1	0.75422	0.180523	-0.0570776	-0.0404624
Sc8eucV_11_HRSCAF_110__chr11/2576462	Sc8eucV_11_HRSCAF_110__chr11	2576462	INS	133	0.666667	0.265212	NA	NA	0.871842	NA	0.840426	0.401603	0.447547	NA	NA	NA	0.883248	0.467711	0.13649	-0.0352677	NA
Sc8eucV_11_HRSCAF_110__chr11/2580082	Sc8eucV_11_HRSCAF_110__chr11	2580082	DEL	-274	0.368421	0.265212	0.0696151	-0.0847796	-0.0359597	0.232558	-0.184	-0.0776993	-0.0974252	0.461717	0.0530117	-0.0349182	-0.0954943	0.0563138	-0.0111188	0.0805437	0.0610572
Sc8eucV_11_HRSCAF_110__chr11/2581927	Sc8eucV_11_HRSCAF_110__chr11	2581927	INS	60	NA	NA	0.239412	-0.0700007	0.239412	0.183036	0.183036	0.330091	0.345061	0.288316	-0.0462837	-0.0591252	0.288316	0.393587	NA	-0.00410932	-0.0103904
Sc8eucV_11_HRSCAF_110__chr11/2604823	Sc8eucV_11_HRSCAF_110__chr11	2604823	INS	53	0.454545	-0.134904	NA	NA	0.647059	NA	0.6	0.0201835	0.0518387	NA	NA	NA	0.666667	0.0651862	0.309927	0.0575711	NA
Sc8eucV_11_HRSCAF_110__chr11/2604829	Sc8eucV_11_HRSCAF_110__chr11	2604829	DEL	-81	-0.0961538	0.127873	0.220418	0.16955	0.0348128	-0.14	-0.1	0.157593	-0.0659654	-0.0735219	0.00192815	-0.0269107	-0.161009	-0.0329968	-0.0497858	-0.0270901	-0.0449883
Sc8eucV_11_HRSCAF_110__chr11/2669630	Sc8eucV_11_HRSCAF_110__chr11	2669630	INS	76	0.172414	-0.00766703	0.0530535	-0.026948	-0.135927	-0.0408163	-0.0222222	-0.0828937	-0.0623607	-0.086118	0.0552525	-0.0531915	0.0816327	-0.0402032	-0.0620757	-0.0255433	-0.00850322
Sc8eucV_11_HRSCAF_110__chr11/2709213	Sc8eucV_11_HRSCAF_110__chr11	2709213	DEL	-526	0	-0.00420926	-0.126847	-0.0582016	0.0482502	-0.114286	-0.0135135	0.0147157	-0.0383072	-0.172048	-0.0374369	-0.0677093	-0.113469	0.0488032	0.238845	0.024793	-0.0237428
Sc8eucV_11_HRSCAF_110__chr11/2718600	Sc8eucV_11_HRSCAF_110__chr11	2718600	DEL	-123	0.75431	0.572681	NA	NA	0.892652	NA	0.868687	0.70178	0.738997	NA	NA	NA	0.90158	0.75422	-0.0620757	-0.0495272	NA
Sc8eucV_11_HRSCAF_110__chr11/2718716	Sc8eucV_11_HRSCAF_110__chr11	2718716	INS	109	NA	NA	-0.16104	-0.0710785	-0.0575056	-0.14	-0.0740741	-0.0171073	0.0295484	NA	0.111535	0.0367261	NA	NA	NA	0.0299045	0.0399626
Sc8eucV_11_HRSCAF_110__chr11/2727641	Sc8eucV_11_HRSCAF_110__chr11	2727641	DEL	-70	NA	NA	-0.144077	-0.0199343	-0.0833081	NA	NA	NA	-0.0337857	NA	0.00784133	NA	NA	NA	NA	-0.0145937	-0.0200206
Sc8eucV_11_HRSCAF_110__chr11/2742080	Sc8eucV_11_HRSCAF_110__chr11	2742080	INS	302	0.75431	0.125561	NA	NA	0.892652	NA	0.868687	0.276978	0.323167	NA	NA	NA	0.90158	0.343501	0.374643	0.039228	NA
Sc8eucV_11_HRSCAF_110__chr11/2776053	Sc8eucV_11_HRSCAF_110__chr11	2776053	DEL	-124	0.204082	0.382562	0.0672646	0.0343807	0.0251027	-0.14	0.281818	0.404711	0.162399	NA	0.22863	0.0367261	0.616541	0.645068	-0.196944	0.0131054	0.0930533
Sc8eucV_11_HRSCAF_110__chr11/2776218	Sc8eucV_11_HRSCAF_110__chr11	2776218	INS	239	0.136187	0.636364	0.274831	0.140568	-0.111955	-0.150485	-1.65309e-17	0.330091	0.0303738	-0.0882171	0.0570266	-0.0633491	-0.0576497	0.215818	0.0989399	-0.0182582	-0.0381915
Sc8eucV_11_HRSCAF_110__chr11/2782090	Sc8eucV_11_HRSCAF_110__chr11	2782090	INS	88	0.172414	NA	NA	NA	0.445087	NA	0.384615	NA	NA	NA	NA	NA	0.470588	NA	0.347826	0.0831234	NA
Sc8eucV_11_HRSCAF_110__chr11/2784756	Sc8eucV_11_HRSCAF_110__chr11	2784756	INS	77	NA	0.382562	NA	NA	NA	NA	NA	0.573551	0.624304	NA	NA	NA	NA	0.645068	0.453853	0.0663883	NA
Sc8eucV_11_HRSCAF_110__chr11/2828297	Sc8eucV_11_HRSCAF_110__chr11	2828297	INS	269	0.75431	1	NA	NA	0.892652	NA	0.868687	1	1	NA	NA	NA	0.90158	1	0.0989399	-0.0643221	NA
Sc8eucV_11_HRSCAF_110__chr11/284601	Sc8eucV_11_HRSCAF_110__chr11	284601	INS	273	0.454545	-0.00766703	NA	NA	0.647059	NA	0.6	0.149864	0.191485	NA	NA	NA	0.666667	0.209711	0.1331	0.0118983	NA
Sc8eucV_11_HRSCAF_110__chr11/284644	Sc8eucV_11_HRSCAF_110__chr11	284644	DUP/INS	75	NA	NA	NA	NA	NA	NA	NA	0.6	0.647059	NA	NA	NA	NA	NA	NA	NA	NA
Sc8eucV_11_HRSCAF_110__chr11/2906812	Sc8eucV_11_HRSCAF_110__chr11	2906812	DEL	-96	-0.21978	-0.0920526	-0.208074	-0.00109769	-0.0846011	-0.0135135	-0.145161	0.255646	0.0281852	-0.124447	-0.0049989	0.188172	0.153846	-0.0557469	0.214373	-0.0272423	0.059762
Sc8eucV_11_HRSCAF_110__chr11/2906858	Sc8eucV_11_HRSCAF_110__chr11	2906858	INS	137	-0.0961538	-0.134904	-0.144077	-0.0749757	-0.0523125	-0.14	-0.1	-0.0989645	-0.0771739	NA	0.00784133	0.0367261	0.213592	0.0651862	-0.128487	-0.0245283	0.00767813
Sc8eucV_11_HRSCAF_110__chr11/2919750	Sc8eucV_11_HRSCAF_110__chr11	2919750	INS	69	-0.21978	0.238845	-0.343511	-0.0847796	-0.225096	-0.0135135	-0.145161	0.0147157	0.0749066	-0.113469	-0.0902647	-0.0677093	-0.153252	0.0488032	-0.0640732	-0.0415967	-0.0565415
Sc8eucV_11_HRSCAF_110__chr11/2945394	Sc8eucV_11_HRSCAF_110__chr11	2945394	DEL	-70	0.131579	0.270386	0.042735	-0.0199343	-0.0833081	0.318182	NA	NA	-0.0337857	0.0780676	-0.0622523	-0.0252343	-0.0856031	-0.0381711	NA	-0.0328431	-0.0438612
Sc8eucV_11_HRSCAF_110__chr11/2945628	Sc8eucV_11_HRSCAF_110__chr11	2945628	INS	126	NA	-0.134904	0.220418	0.322096	0.254461	NA	NA	0.0201835	0.135603	-0.1449	0.244989	-0.0252343	-0.0856031	-0.0675401	-0.0640732	0.044022	0.0346908
Sc8eucV_11_HRSCAF_110__chr11/295173	Sc8eucV_11_HRSCAF_110__chr11	295173	INS	56	1	0.694656	NA	NA	1	NA	1	0.799357	0.827606	NA	NA	NA	1	0.83888	0.0559441	-0.0523868	NA
Sc8eucV_11_HRSCAF_110__chr11/2975654	Sc8eucV_11_HRSCAF_110__chr11	2975654	INS	137	0.561358	0.382562	0.218509	-0.0575469	-0.11533	0.043956	0.0724638	0.0162688	-0.110254	-0.176326	0.14546	-0.0307456	0.356073	0.269017	-0.155679	-0.00824635	0.0342185
Sc8eucV_11_HRSCAF_110__chr11/2989105	Sc8eucV_11_HRSCAF_110__chr11	2989105	DEL	-218	0.157729	0.238845	-0.149801	-0.119795	-0.0348792	-0.268041	-0.0681818	0.0351364	0.0452671	-0.136425	0.0399582	0.000270929	0.29548	0.34424	-0.0943927	0.00361625	0.0214459
Sc8eucV_11_HRSCAF_110__chr11/3048673	Sc8eucV_11_HRSCAF_110__chr11	3048673	INS	54	0.131579	0.270386	0.393586	NA	NA	0.318182	NA	NA	NA	0.424476	NA	NA	NA	NA	NA	-0.0145937	-0.0200206
Sc8eucV_11_HRSCAF_110__chr11/3051309	Sc8eucV_11_HRSCAF_110__chr11	3051309	DEL	-133	0.204082	0.572681	NA	0.378245	0.589177	0.0779817	-0.237705	0.0351364	0.738997	NA	NA	0.402678	0.616541	0.75422	-0.0640732	0.0205116	0.054039
Sc8eucV_11_HRSCAF_110__chr11/3056287	Sc8eucV_11_HRSCAF_110__chr11	3056287	INS	93	0.131579	0.270386	0.393586	NA	NA	0.318182	NA	NA	NA	0.424476	NA	NA	NA	NA	NA	-0.0145937	-0.0200206
Sc8eucV_11_HRSCAF_110__chr11/3122775	Sc8eucV_11_HRSCAF_110__chr11	3122775	INS	85	0.75431	0.694656	NA	NA	0.892652	NA	0.868687	0.799357	0.827606	NA	NA	NA	0.90158	0.83888	-0.133374	-0.0588743	NA
Sc8eucV_11_HRSCAF_110__chr11/3145751	Sc8eucV_11_HRSCAF_110__chr11	3145751	DEL	-120	NA	NA	NA	NA	NA	NA	NA	NA	NA	-0.1449	-0.00701899	-0.0252343	-0.0856031	-0.0381711	NA	0.0250142	0.0345918
Sc8eucV_11_HRSCAF_110__chr11/3216469	Sc8eucV_11_HRSCAF_110__chr11	3216469	DEL	-54	-0.0961538	NA	NA	NA	0.189524	NA	0.133333	NA	NA	NA	NA	NA	0.213592	NA	0.0989399	0.0250142	NA
Sc8eucV_11_HRSCAF_110__chr11/3272088	Sc8eucV_11_HRSCAF_110__chr11	3272088	DEL	-96	-0.231214	-0.0920526	-0.255973	0.153324	-0.152903	0.132231	0.25	0.37381	-0.0404057	-0.272893	-0.0271512	-0.0642674	-0.0591567	0.112756	-0.128487	-0.0359175	-0.0523916
Sc8eucV_11_HRSCAF_110__chr11/3272128	Sc8eucV_11_HRSCAF_110__chr11	3272128	INS	213	0.204082	0.125561	0.142531	0.251525	-0.0299228	NA	0.519231	0.276978	-0.0530863	-0.1449	0.170332	-0.0252343	0.420722	0.167376	-0.0640732	-0.0322869	0.00914302
Sc8eucV_11_HRSCAF_110__chr11/3299200	Sc8eucV_11_HRSCAF_110__chr11	3299200	DEL	-308	0.555556	0.105793	-0.11316	-0.0866376	0.203386	-0.14	0.128713	-0.0700637	-0.00929088	-0.172048	-0.000799831	0.0104669	0.382189	0.156691	0.0559441	-0.0221483	0.0199856
Sc8eucV_11_HRSCAF_110__chr11/3299739	Sc8eucV_11_HRSCAF_110__chr11	3299739	INS	63	NA	NA	NA	NA	NA	NA	NA	NA	NA	-0.086118	0.0532446	0.0309203	-0.0316206	0.0163413	NA	0.0831234	0.113067
Sc8eucV_11_HRSCAF_110__chr11/3324776	Sc8eucV_11_HRSCAF_110__chr11	3324776	INS	1364	NA	-0.134904	NA	NA	NA	NA	NA	0.0201835	0.0518387	NA	NA	NA	NA	0.0651862	-0.0640732	-0.0145937	NA
Sc8eucV_11_HRSCAF_110__chr11/3341302	Sc8eucV_11_HRSCAF_110__chr11	3341302	INS	665	NA	NA	-0.144077	-0.0199343	-0.0833081	NA	NA	NA	-0.0337857	NA	0.00784133	NA	NA	NA	NA	-0.0145937	-0.0200206
Sc8eucV_11_HRSCAF_110__chr11/335287	Sc8eucV_11_HRSCAF_110__chr11	335287	INS	57	0.561358	0.837772	NA	NA	0.773106	NA	0.731544	0.899188	0.914867	NA	NA	NA	0.789298	0.920986	0.0659034	-0.0523161	NA
Sc8eucV_11_HRSCAF_110__chr11/3354915	Sc8eucV_11_HRSCAF_110__chr11	3354915	INS	103	1	-0.290323	NA	NA	1	NA	1	-5.20417e-17	0.101124	NA	NA	NA	1	0.126214	0.680851	0.107807	NA
Sc8eucV_11_HRSCAF_110__chr11/3377660	Sc8eucV_11_HRSCAF_110__chr11	3377660	INS	95	1	0.837772	NA	0.0260074	1	-0.14	0.877637	0.78166	0.914867	NA	NA	0.0367261	1	0.920986	-0.0640732	-0.0638423	-0.0200206
Sc8eucV_11_HRSCAF_110__chr11/3416030	Sc8eucV_11_HRSCAF_110__chr11	3416030	INS	62	0.75431	0.694656	NA	NA	0.892652	NA	0.868687	0.799357	0.827606	NA	NA	NA	0.90158	0.83888	-0.133374	-0.0588743	NA
Sc8eucV_11_HRSCAF_110__chr11/3519798	Sc8eucV_11_HRSCAF_110__chr11	3519798	INS	81	-0.176211	-0.14296	-0.208074	-0.0907267	-0.135927	-0.268041	-0.194915	-0.101968	-0.0880162	-0.170279	-0.0697891	-0.0863254	-0.120172	-0.0750853	-0.0943927	-0.0365333	-0.056502
Sc8eucV_11_HRSCAF_110__chr11/3550291	Sc8eucV_11_HRSCAF_110__chr11	3550291	INS	96	0.136187	0.309651	-0.00850822	0.0839639	0.459685	-0.114286	0.119403	0.255646	0.582683	-0.0507128	-0.0848959	0.0330289	0.382189	0.501764	-0.128487	-0.0297927	-0.0327239
Sc8eucV_11_HRSCAF_110__chr11/3573604	Sc8eucV_11_HRSCAF_110__chr11	3573604	DEL	-136	1	0.694656	NA	NA	1	NA	1	0.799357	0.827606	NA	NA	NA	1	0.83888	0.0559441	-0.0523868	NA
Sc8eucV_11_HRSCAF_110__chr11/3614996	Sc8eucV_11_HRSCAF_110__chr11	3614996	DEL	-111	0.131579	-0.190818	-0.142857	0.140568	0.203386	-0.0408163	-0.0740741	0.25709	-0.0806023	-0.21764	-0.0473291	0.0319052	0.0825611	-0.00811867	0.289277	-0.0162596	-0.0482625
Sc8eucV_11_HRSCAF_110__chr11/3637737	Sc8eucV_11_HRSCAF_110__chr11	3637737	DEL	-361	1	0.622642	NA	NA	1	NA	1	0.773585	0.809069	NA	NA	NA	1	0.822835	-0.132075	-0.058727	NA
Sc8eucV_11_HRSCAF_110__chr11/3656907	Sc8eucV_11_HRSCAF_110__chr11	3656907	INS	218	NA	NA	NA	0.0260074	NA	-0.14	-0.0740741	-0.0171073	NA	NA	NA	0.0260074	NA	NA	NA	-0.0171977	-0.0248291
Sc8eucV_11_HRSCAF_110__chr11/3656911	Sc8eucV_11_HRSCAF_110__chr11	3656911	DEL	-114	-0.0961538	0.125561	NA	0.239366	0.189524	0.0625	-0.091954	-0.0628571	0.323167	-0.0759219	0.0714286	-0.00865266	-0.111955	0.0327948	-0.0620757	-0.0308057	-0.039803
Sc8eucV_11_HRSCAF_110__chr11/3693943	Sc8eucV_11_HRSCAF_110__chr11	3693943	DEL	-658	0.75431	1	NA	NA	0.892652	NA	0.868687	1	1	NA	NA	NA	0.90158	1	0.0989399	-0.0643221	NA
Sc8eucV_11_HRSCAF_110__chr11/3710014	Sc8eucV_11_HRSCAF_110__chr11	3710014	DEL	-121	-0.0961538	0.694656	-0.0759219	0.0463576	-0.111955	NA	0.133333	0.799357	0.611693	-0.1449	-0.0280377	-0.0252343	-0.0316206	0.735752	0.511793	0.0333673	-0.0438612
Sc8eucV_11_HRSCAF_110__chr11/3721453	Sc8eucV_11_HRSCAF_110__chr11	3721453	INS	383	1	1	NA	NA	1	NA	1	1	1	NA	NA	NA	1	1	NA	-0.0696488	NA
Sc8eucV_11_HRSCAF_110__chr11/3723196	Sc8eucV_11_HRSCAF_110__chr11	3723196	INS	346	0.75431	1	NA	NA	0.892652	NA	0.868687	1	1	NA	NA	NA	0.90158	1	0.0989399	-0.0643221	NA
Sc8eucV_11_HRSCAF_110__chr11/37627	Sc8eucV_11_HRSCAF_110__chr11	37627	DEL	-57	0.666667	0.1875	NA	NA	0.892652	NA	0.868687	0.401603	0.447547	NA	NA	NA	0.90158	0.467711	0.263067	0.00200367	NA
Sc8eucV_11_HRSCAF_110__chr11/3771683	Sc8eucV_11_HRSCAF_110__chr11	3771683	DEL	-288	NA	NA	-0.144077	-0.0199343	-0.0833081	NA	NA	NA	-0.0337857	-0.176326	-0.0391254	0.0331126	-0.0740741	0.00906736	NA	0.0398918	0.0576899
Sc8eucV_11_HRSCAF_110__chr11/3798058	Sc8eucV_11_HRSCAF_110__chr11	3798058	INS	175	-0.0961538	NA	NA	NA	0.189524	NA	0.133333	NA	NA	NA	NA	NA	0.213592	NA	0.0989399	0.0250142	NA
Sc8eucV_11_HRSCAF_110__chr11/3798066	Sc8eucV_11_HRSCAF_110__chr11	3798066	DEL	-71	0.561358	0.302885	-0.0759219	-0.0648288	0.467984	-0.14	0.533784	0.29909	0.246203	-0.1449	-0.0280377	-0.0677093	0.637217	0.404509	-0.0625575	-0.038708	-0.0326679
Sc8eucV_11_HRSCAF_110__chr11/3799323	Sc8eucV_11_HRSCAF_110__chr11	3799323	DEL	-87	NA	NA	-0.00551268	0.113682	0.0448135	NA	NA	NA	0.0960118	-0.086118	-0.0302058	0.0309203	-0.0316206	0.0163413	NA	-0.0310058	-0.0402836
Sc8eucV_11_HRSCAF_110__chr11/3799328	Sc8eucV_11_HRSCAF_110__chr11	3799328	INS	96	-0.0961538	NA	-0.317647	-0.112703	-0.227421	-0.0408163	-0.130435	0.0792358	-0.0687023	-0.086118	-0.0948835	-0.0531915	-0.100719	0.0163413	0.0989399	-0.0370541	-0.0578981
Sc8eucV_11_HRSCAF_110__chr11/383898	Sc8eucV_11_HRSCAF_110__chr11	383898	DEL	-133	1	1	NA	NA	1	NA	1	1	1	NA	NA	NA	1	1	NA	-0.0696488	NA
Sc8eucV_11_HRSCAF_110__chr11/3878008	Sc8eucV_11_HRSCAF_110__chr11	3878008	DEL	-81	-0.0961538	NA	NA	NA	0.189524	NA	0.133333	NA	NA	NA	NA	NA	0.189524	NA	0.0989399	0.0319773	NA
Sc8eucV_11_HRSCAF_110__chr11/3891614	Sc8eucV_11_HRSCAF_110__chr11	3891614	INS	133	1	0.491274	NA	NA	1	NA	1	0.672026	0.717174	NA	NA	NA	1	0.735162	-0.0595514	-0.0694357	NA
Sc8eucV_11_HRSCAF_110__chr11/3901792	Sc8eucV_11_HRSCAF_110__chr11	3901792	INS	236	0	0	0.714286	0.13416	0.647059	0.170213	0.189655	0.199129	0.565217	0.495512	-0.00701899	0.00255363	0.470588	0.432798	0	-0.0188667	-0.0138228
Sc8eucV_11_HRSCAF_110__chr11/3901796	Sc8eucV_11_HRSCAF_110__chr11	3901796	DEL	-88	NA	NA	0.542857	0.0849563	0.5752	0.183036	0.25	0.330091	0.623089	0.446762	-0.0697891	0.0293515	0.49635	0.55786	NA	-0.0179199	0.00268673
Sc8eucV_11_HRSCAF_110__chr11/3956242	Sc8eucV_11_HRSCAF_110__chr11	3956242	INS	341	0.561358	0.265212	-0.00551268	0.113682	0.348657	NA	0.731544	0.401603	0.06102	-0.1449	0.0302017	-0.0252343	0.637217	0.301975	0.0718977	-0.0281643	-0.0326679
Sc8eucV_11_HRSCAF_110__chr11/3956244	Sc8eucV_11_HRSCAF_110__chr11	3956244	DEL	-112	NA	0.127873	NA	0.0260074	NA	-0.14	-0.0740741	0.157593	0.405568	NA	NA	0.0367261	NA	0.429923	0.214373	0.0546021	-0.0200206
Sc8eucV_11_HRSCAF_110__chr11/3961100	Sc8eucV_11_HRSCAF_110__chr11	3961100	INS	88	NA	-0.134904	NA	NA	NA	NA	NA	0.0201835	0.0518387	NA	NA	NA	NA	0.0651862	-0.0640732	-0.0145937	NA
Sc8eucV_11_HRSCAF_110__chr11/3974399	Sc8eucV_11_HRSCAF_110__chr11	3974399	DEL	-54	1	0.572681	NA	NA	1	NA	1	0.70178	0.738997	NA	NA	NA	1	0.75422	0.180523	-0.036753	NA
Sc8eucV_11_HRSCAF_110__chr11/4011952	Sc8eucV_11_HRSCAF_110__chr11	4011952	DEL	-647	1	0.837772	NA	NA	1	NA	1	0.899188	0.914867	NA	NA	NA	1	0.920986	-0.0640732	-0.0631347	NA
Sc8eucV_11_HRSCAF_110__chr11/4071791	Sc8eucV_11_HRSCAF_110__chr11	4071791	INS	63	-0.2	NA	NA	NA	0.342466	NA	0.25	NA	NA	NA	NA	NA	0.37931	NA	0.189189	0.0493827	NA
Sc8eucV_11_HRSCAF_110__chr11/4115353	Sc8eucV_11_HRSCAF_110__chr11	4115353	DEL	-167	1	0.382562	NA	NA	1	NA	1	0.573551	0.624304	NA	NA	NA	1	0.645068	0.214373	-0.0224103	NA
Sc8eucV_11_HRSCAF_110__chr11/4124949	Sc8eucV_11_HRSCAF_110__chr11	4124949	INS	61	NA	NA	-0.144077	-0.0199343	-0.0833081	NA	NA	NA	-0.0337857	-0.321101	-0.0930228	-0.0510949	-0.180328	-0.0778443	NA	-0.0151153	-0.0181783
Sc8eucV_11_HRSCAF_110__chr11/4190547	Sc8eucV_11_HRSCAF_110__chr11	4190547	DEL	-803	-0.037594	-0.143695	0.142531	-0.026948	-0.0310361	-0.14	-0.163636	-0.0534041	0.145048	0.0905317	-0.0455448	-0.0437283	-0.0527183	0.104671	-0.0625575	-0.0126437	-0.0309069
Sc8eucV_11_HRSCAF_110__chr11/4198133	Sc8eucV_11_HRSCAF_110__chr11	4198133	INS	2196	NA	NA	NA	NA	NA	NA	NA	NA	NA	NA	NA	NA	NA	NA	NA	NA	NA
Sc8eucV_11_HRSCAF_110__chr11/4204134	Sc8eucV_11_HRSCAF_110__chr11	4204134	DEL	-470	NA	-0.134904	NA	0.13416	NA	-0.0408163	0.0188679	-0.0727444	0.0518387	-0.0255814	0.113881	-0.0642674	0.0240964	-0.0557469	-0.0640732	-0.0133483	0.0203683
Sc8eucV_11_HRSCAF_110__chr11/4244615	Sc8eucV_11_HRSCAF_110__chr11	4244615	DEL	-689	NA	NA	-0.144077	-0.0199343	-0.0833081	NA	NA	NA	-0.0337857	-0.086118	-0.0444403	0.0309203	-0.0316206	0.0163413	NA	0.00878437	0.0144404
Sc8eucV_11_HRSCAF_110__chr11/4264023	Sc8eucV_11_HRSCAF_110__chr11	4264023	INS	2862	NA	NA	NA	NA	NA	NA	NA	NA	NA	NA	NA	NA	NA	NA	NA	NA	NA
Sc8eucV_11_HRSCAF_110__chr11/4293751	Sc8eucV_11_HRSCAF_110__chr11	4293751	DEL	-68	0.204082	NA	NA	NA	0.589177	NA	0.519231	NA	NA	NA	NA	NA	0.616541	NA	0.472843	0.117431	NA
Sc8eucV_11_HRSCAF_110__chr11/4307126	Sc8eucV_11_HRSCAF_110__chr11	4307126	INS	106	1	0.694656	NA	NA	1	NA	1	0.799357	0.827606	NA	NA	NA	1	0.83888	0.0559441	-0.0523868	NA
Sc8eucV_11_HRSCAF_110__chr11/4323035	Sc8eucV_11_HRSCAF_110__chr11	4323035	INS	61	1	0.694656	NA	NA	1	NA	1	0.799357	0.827606	NA	NA	NA	1	0.83888	0.0559441	-0.0523868	NA
Sc8eucV_11_HRSCAF_110__chr11/4333718	Sc8eucV_11_HRSCAF_110__chr11	4333718	DEL	-124	0.396601	0.387383	0.393586	NA	0.892652	0.318182	0.868687	0.799357	0.827606	0.424476	NA	NA	0.90158	0.83888	-0.133374	-0.0571925	-0.0200206
Sc8eucV_11_HRSCAF_110__chr11/4370055	Sc8eucV_11_HRSCAF_110__chr11	4370055	INS	1522	NA	-0.290323	-0.0759219	-0.00865266	-0.0203327	0.0625	0.115385	-0.128855	-0.11126	-0.321101	-0.0948835	-0.0269107	-0.180328	-0.146113	-0.132075	-0.0166415	-0.0463287
Sc8eucV_11_HRSCAF_110__chr11/4383466	Sc8eucV_11_HRSCAF_110__chr11	4383466	DEL	-172	NA	0.189189	-0.0759219	-0.00865266	-0.0203327	0.0625	0.115385	0.0131243	0.214876	0.332293	0.291514	0.110043	0.382189	-0.110285	0.289277	0.0320286	0.284765
Sc8eucV_11_HRSCAF_110__chr11/43842	Sc8eucV_11_HRSCAF_110__chr11	43842	DEL	-997	1	0.837772	NA	NA	1	NA	1	0.899188	0.914867	NA	NA	NA	1	0.920986	-0.0640732	-0.0631347	NA
Sc8eucV_11_HRSCAF_110__chr11/4390199	Sc8eucV_11_HRSCAF_110__chr11	4390199	INS	202	0.75431	0.837772	NA	NA	0.892652	NA	0.868687	0.899188	0.914867	NA	NA	NA	0.90158	0.920986	-0.128487	-0.0635681	NA
Sc8eucV_11_HRSCAF_110__chr11/4446794	Sc8eucV_11_HRSCAF_110__chr11	4446794	INS	2270	NA	NA	NA	NA	NA	NA	NA	NA	NA	NA	NA	NA	NA	NA	NA	NA	NA
Sc8eucV_11_HRSCAF_110__chr11/4540390	Sc8eucV_11_HRSCAF_110__chr11	4540390	INS	95	NA	NA	-0.144077	-0.0749757	-0.0833081	-0.14	-0.0740741	-0.0171073	-0.0337857	NA	0.00784133	0.0367261	NA	NA	NA	0.00595858	0.00767813
Sc8eucV_11_HRSCAF_110__chr11/4576177	Sc8eucV_11_HRSCAF_110__chr11	4576177	DEL	-299	-0.2	0.127873	0.0672646	-0.0391632	-0.135018	-0.0408163	-0.123596	0.0291314	-0.0297125	-0.321101	-0.00856596	-0.0994056	-0.0677966	0.111658	-0.252497	-0.0285273	-0.0293536
Sc8eucV_11_HRSCAF_110__chr11/4610247	Sc8eucV_11_HRSCAF_110__chr11	4610247	INV	120	NA	NA	NA	NA	NA	NA	NA	NA	NA	NA	NA	NA	NA	NA	NA	NA	NA
Sc8eucV_11_HRSCAF_110__chr11/4617416	Sc8eucV_11_HRSCAF_110__chr11	4617416	INS	1333	-0.0961538	NA	NA	NA	0.189524	NA	0.133333	NA	NA	NA	NA	NA	0.213592	NA	0.0989399	0.0250142	NA
Sc8eucV_11_HRSCAF_110__chr11/4680263	Sc8eucV_11_HRSCAF_110__chr11	4680263	DEL	-53	NA	NA	NA	NA	NA	NA	NA	NA	NA	-0.1449	-0.00701899	-0.0252343	-0.0856031	-0.0381711	NA	0.0250142	0.0345918
Sc8eucV_11_HRSCAF_110__chr11/4687750	Sc8eucV_11_HRSCAF_110__chr11	4687750	INS	63	0.368421	0.382562	NA	NA	0.734807	NA	0.675676	0.573551	0.624304	NA	NA	NA	0.756757	0.645068	-0.252497	-0.0594109	NA
Sc8eucV_11_HRSCAF_110__chr11/4722414	Sc8eucV_11_HRSCAF_110__chr11	4722414	INS	581	NA	NA	-0.046729	-0.12183	0.0356448	-0.108696	1.27739e-17	0.100663	0.112976	NA	0.195714	0.206862	NA	NA	NA	0.0913606	0.123849
Sc8eucV_11_HRSCAF_110__chr11/4726915	Sc8eucV_11_HRSCAF_110__chr11	4726915	DEL	-63	1	0.572681	NA	NA	1	NA	1	0.70178	0.738997	NA	NA	NA	1	0.75422	0.180523	-0.036753	NA
Sc8eucV_11_HRSCAF_110__chr11/4731160	Sc8eucV_11_HRSCAF_110__chr11	4731160	INS	92	0.454545	0.411765	NA	0.0260074	0.647059	-0.14	0.36036	0.341061	0.565217	NA	NA	0.0367261	0.666667	0.583333	0	-0.0279907	-0.0200206
Sc8eucV_11_HRSCAF_110__chr11/4850749	Sc8eucV_11_HRSCAF_110__chr11	4850749	INS	82	0.75431	0.491274	-0.144077	-0.0749757	0.764939	-0.14	0.710526	0.518507	0.5894	NA	0.00784133	0.0367261	0.90158	0.735162	-0.179775	-0.0571925	0.00767813
Sc8eucV_11_HRSCAF_110__chr11/4972430	Sc8eucV_11_HRSCAF_110__chr11	4972430	INS	2340	NA	NA	NA	NA	NA	NA	NA	NA	NA	NA	NA	NA	NA	NA	NA	NA	NA
Sc8eucV_11_HRSCAF_110__chr11/5086415	Sc8eucV_11_HRSCAF_110__chr11	5086415	DEL	-94	-0.0961538	0.127873	0.147176	-0.0515196	-0.021476	0.282609	0.075	-0.0759942	-0.0974252	0.145413	-0.074089	-0.0826346	-0.0136901	-0.125218	-0.0497858	-0.0371337	-0.0276333
Sc8eucV_11_HRSCAF_110__chr11/5089960	Sc8eucV_11_HRSCAF_110__chr11	5089960	DEL	-51	NA	NA	NA	0.486631	NA	0.232558	0.310345	0.40058	NA	-0.1449	-0.00701899	0.373088	-0.0856031	-0.0381711	NA	0.00268093	0.00444775
Sc8eucV_11_HRSCAF_110__chr11/5093576	Sc8eucV_11_HRSCAF_110__chr11	5093576	DEL	-60	NA	NA	NA	NA	NA	NA	NA	NA	NA	NA	NA	NA	NA	NA	NA	NA	NA
Sc8eucV_11_HRSCAF_110__chr11/5098271	Sc8eucV_11_HRSCAF_110__chr11	5098271	DEL	-2259	NA	NA	-0.144077	-0.0749757	-0.0833081	-0.304348	-0.153846	-0.0344828	-0.0337857	-0.16104	-0.0246305	-0.148163	-0.0575056	0.0295484	NA	-0.0343838	-0.040251
Sc8eucV_11_HRSCAF_110__chr11/5205868	Sc8eucV_11_HRSCAF_110__chr11	5205868	INS	1328	NA	NA	NA	NA	NA	NA	NA	NA	NA	NA	NA	NA	NA	NA	NA	NA	NA
Sc8eucV_11_HRSCAF_110__chr11/5219548	Sc8eucV_11_HRSCAF_110__chr11	5219548	INS	72	NA	NA	-0.144077	-0.0199343	-0.0833081	NA	NA	NA	-0.0337857	-0.321101	-0.0930228	-0.0510949	-0.180328	-0.0778443	NA	-0.0151153	-0.0181783
Sc8eucV_11_HRSCAF_110__chr11/5291960	Sc8eucV_11_HRSCAF_110__chr11	5291960	INS	116	0.368421	0.302885	NA	NA	0.734807	NA	0.675676	0.481299	0.532766	NA	NA	NA	0.756757	0.554455	-0.151711	-0.0462649	NA
Sc8eucV_11_HRSCAF_110__chr11/5312168	Sc8eucV_11_HRSCAF_110__chr11	5312168	INS	59	NA	NA	-0.144077	-0.0199343	-0.0833081	NA	NA	NA	-0.0337857	NA	0.00784133	NA	NA	NA	NA	-0.0145937	-0.0200206
Sc8eucV_11_HRSCAF_110__chr11/5325837	Sc8eucV_11_HRSCAF_110__chr11	5325837	DEL	-88	NA	NA	NA	NA	NA	NA	NA	NA	NA	-0.1449	-0.00701899	-0.0252343	-0.0856031	-0.0381711	NA	0.0250142	0.0345918
Sc8eucV_11_HRSCAF_110__chr11/5336825	Sc8eucV_11_HRSCAF_110__chr11	5336825	DEL	-2267	0.131579	-0.0920526	-0.279358	-0.0585346	-0.0575056	-0.244318	0.128713	0.0326313	-0.102362	0.0780676	-0.00618381	0.172259	-0.0856031	-0.0675401	-0.0640732	0.0704056	0.0669314
Sc8eucV_11_HRSCAF_110__chr11/5393026	Sc8eucV_11_HRSCAF_110__chr11	5393026	DEL	-82	NA	-0.134904	NA	NA	NA	NA	NA	0.0201835	0.0518387	NA	NA	NA	NA	0.0651862	-0.0640732	-0.0145937	NA
Sc8eucV_11_HRSCAF_110__chr11/5394705	Sc8eucV_11_HRSCAF_110__chr11	5394705	INS	67	-0.0961538	0.127873	NA	NA	0.189524	NA	0.133333	0.347884	0.405568	NA	NA	NA	0.213592	0.429923	-0.0497858	-0.025727	NA
Sc8eucV_11_HRSCAF_110__chr11/539933	Sc8eucV_11_HRSCAF_110__chr11	539933	DEL	-490	0.75431	0.529412	0.0221857	0.14905	0.499268	NA	0.868687	0.736264	0.371631	-0.0255814	-0.0477042	0.0881057	0.580311	0.466182	-0.295775	-0.0275914	-0.0201511
Sc8eucV_11_HRSCAF_110__chr11/5417928	Sc8eucV_11_HRSCAF_110__chr11	5417928	INS	478	NA	NA	-0.144077	-0.0199343	-0.0833081	NA	NA	NA	-0.0337857	-0.176326	-0.0391254	0.0331126	-0.0740741	0.00906736	NA	0.0398918	0.0576899
Sc8eucV_11_HRSCAF_110__chr11/5597816	Sc8eucV_11_HRSCAF_110__chr11	5597816	INS	51	0.666667	0.694656	NA	NA	0.871842	NA	0.840426	0.799357	0.827606	NA	NA	NA	0.883248	0.83888	-0.17416	-0.0511046	NA
Sc8eucV_11_HRSCAF_110__chr11/5664071	Sc8eucV_11_HRSCAF_110__chr11	5664071	INS	72	-0.2	-0.290323	NA	NA	0.342466	NA	0.25	0.04	0.101124	NA	NA	NA	0.37931	0.126214	-0.299213	-0.0580873	NA
Sc8eucV_11_HRSCAF_110__chr11/5664076	Sc8eucV_11_HRSCAF_110__chr11	5664076	DEL	-95	-0.513393	-0.0920526	-0.142857	0.0802636	-0.171511	0.116935	0.00729927	0.432574	0.101624	-0.110493	-0.0583758	0.0749295	-0.145677	0.122455	-0.068713	-0.0405712	-0.0347854
Sc8eucV_11_HRSCAF_110__chr11/5666515	Sc8eucV_11_HRSCAF_110__chr11	5666515	DEL	-60	1	0.694656	NA	NA	1	NA	1	0.799357	0.827606	NA	NA	NA	1	0.83888	0.0559441	-0.0523868	NA
Sc8eucV_11_HRSCAF_110__chr11/5697891	Sc8eucV_11_HRSCAF_110__chr11	5697891	INS	525	0.172414	-0.00766703	-0.00551268	0.00459792	-0.0310361	0.170213	-0.0810811	-0.0197924	-0.0728759	0.0367893	-0.0455448	-0.0167544	-0.0527183	-0.0647011	-0.0620757	-0.0208489	-0.0339234
Sc8eucV_11_HRSCAF_110__chr11/5735876	Sc8eucV_11_HRSCAF_110__chr11	5735876	DEL	-58	0.157729	-0.14296	0.393586	NA	0.773106	0.318182	0.731544	0.276978	0.323167	0.424476	NA	NA	0.789298	0.343501	0.165704	-0.0150861	-0.0200206
Sc8eucV_11_HRSCAF_110__chr11/5743040	Sc8eucV_11_HRSCAF_110__chr11	5743040	INS	570	NA	NA	NA	NA	NA	NA	NA	NA	NA	NA	NA	NA	NA	NA	NA	NA	NA
Sc8eucV_11_HRSCAF_110__chr11/5828454	Sc8eucV_11_HRSCAF_110__chr11	5828454	INS	1618	NA	NA	NA	0.0513834	NA	-0.304348	-0.153846	-0.0344828	NA	NA	NA	0.0721649	NA	NA	NA	-0.0294118	-0.0404624
Sc8eucV_11_HRSCAF_110__chr11/597444	Sc8eucV_11_HRSCAF_110__chr11	597444	DEL	-796	0.75431	0.837772	NA	0.0260074	0.892652	-0.14	0.710526	0.78166	0.914867	NA	NA	0.0367261	0.90158	0.920986	-0.128487	-0.0582609	-0.0200206
Sc8eucV_11_HRSCAF_110__chr11/5979069	Sc8eucV_11_HRSCAF_110__chr11	5979069	INS	224	NA	NA	-0.16104	0.0556092	-0.0575056	NA	NA	NA	0.0295484	NA	0.111535	NA	NA	NA	NA	0.00307658	0.00355192
Sc8eucV_11_HRSCAF_110__chr11/5990711	Sc8eucV_11_HRSCAF_110__chr11	5990711	INS	2908	NA	NA	NA	NA	NA	NA	NA	NA	NA	NA	NA	NA	NA	NA	NA	NA	NA
Sc8eucV_11_HRSCAF_110__chr11/6014564	Sc8eucV_11_HRSCAF_110__chr11	6014564	INS	62	0.131579	0.270386	0.393586	NA	NA	0.318182	NA	NA	NA	0.424476	NA	NA	NA	NA	NA	-0.0145937	-0.0200206
Sc8eucV_11_HRSCAF_110__chr11/6035424	Sc8eucV_11_HRSCAF_110__chr11	6035424	INS	226	NA	-0.0595514	NA	0.0260074	NA	-0.14	-0.0740741	0.0182772	0.265158	NA	NA	0.0367261	NA	0.290631	0.0542698	0.0299045	-0.0200206
Sc8eucV_11_HRSCAF_110__chr11/606854	Sc8eucV_11_HRSCAF_110__chr11	606854	DEL	-164	0.742188	0.387383	-0.0501931	0.15276	0.330077	0.459559	0.0188679	-0.0828937	0.0994574	-0.262371	-0.0232304	0.33667	0.49635	0.278697	0.0559441	-0.00205933	0.0759166
Sc8eucV_11_HRSCAF_110__chr11/6073957	Sc8eucV_11_HRSCAF_110__chr11	6073957	DEL	-593	1	1	0.276382	-0.09348	0.330077	0.0779817	0.387879	0.481056	0.396416	0.0367893	0.106333	0.000270929	0.676259	0.714947	NA	-0.0150658	0.0214459
Sc8eucV_11_HRSCAF_110__chr11/607726	Sc8eucV_11_HRSCAF_110__chr11	607726	INS	53	NA	NA	NA	NA	NA	NA	NA	NA	NA	NA	NA	NA	NA	NA	NA	NA	NA
Sc8eucV_11_HRSCAF_110__chr11/61212	Sc8eucV_11_HRSCAF_110__chr11	61212	INS	75	NA	NA	-0.144077	-0.0749757	-0.0833081	-0.14	-0.0740741	-0.0171073	-0.0337857	0.0145768	0.083756	0.0319052	0.0825611	0.149594	NA	0.0922587	0.132404
Sc8eucV_11_HRSCAF_110__chr11/6168545	Sc8eucV_11_HRSCAF_110__chr11	6168545	DEL	-205	0	NA	NA	NA	0.393586	NA	0.318182	NA	NA	NA	NA	NA	0.424476	NA	0.270386	0.0319773	NA
Sc8eucV_11_HRSCAF_110__chr11/6182468	Sc8eucV_11_HRSCAF_110__chr11	6182468	INS	77	-0.0961538	0.125561	NA	NA	0.189524	NA	0.133333	0.276978	0.323167	NA	NA	NA	0.213592	0.343501	-0.0620757	-0.0245283	NA
Sc8eucV_11_HRSCAF_110__chr11/6215822	Sc8eucV_11_HRSCAF_110__chr11	6215822	DEL	-52	0.204082	0.694656	NA	NA	0.589177	NA	0.519231	0.799357	0.827606	-0.0735219	0.141037	0.104843	0.0180681	0.447488	0.0399295	-0.0242908	0.239114
Sc8eucV_11_HRSCAF_110__chr11/6315347	Sc8eucV_11_HRSCAF_110__chr11	6315347	INS	300	0.75431	1	NA	NA	0.892652	NA	0.868687	1	1	NA	NA	NA	0.90158	1	0.0989399	-0.0643221	NA
Sc8eucV_11_HRSCAF_110__chr11/6340991	Sc8eucV_11_HRSCAF_110__chr11	6340991	INS	75	1	0.694656	NA	NA	1	NA	1	0.799357	0.827606	NA	NA	NA	1	0.83888	0.0559441	-0.0523868	NA
Sc8eucV_11_HRSCAF_110__chr11/6384960	Sc8eucV_11_HRSCAF_110__chr11	6384960	INS	175	0.561358	0.475839	-0.144077	-0.0199343	0.608722	NA	0.731544	0.60862	0.507422	-0.1449	-0.0622523	-0.0252343	0.637217	0.534179	-0.0600079	-0.0352778	-0.0371612
Sc8eucV_11_HRSCAF_110__chr11/6389738	Sc8eucV_11_HRSCAF_110__chr11	6389738	INS	86	NA	-0.134904	NA	NA	NA	NA	NA	0.0201835	0.0518387	NA	NA	NA	NA	0.0651862	-0.0640732	-0.0145937	NA
Sc8eucV_11_HRSCAF_110__chr11/6411721	Sc8eucV_11_HRSCAF_110__chr11	6411721	INS	131	NA	NA	0.220418	-0.0113452	0.254461	0.318182	0.369863	0.439433	0.302326	0.334783	0.00369726	-0.0428082	0.367713	0.415584	NA	-0.00928413	0.00488377
Sc8eucV_11_HRSCAF_110__chr11/6430605	Sc8eucV_11_HRSCAF_110__chr11	6430605	DEL	-111	1	1	NA	NA	1	NA	1	1	1	NA	NA	NA	1	1	NA	-0.0696488	NA
Sc8eucV_11_HRSCAF_110__chr11/6474592	Sc8eucV_11_HRSCAF_110__chr11	6474592	INS	3404	NA	NA	NA	NA	NA	NA	NA	NA	NA	-0.1449	-0.00701899	-0.0252343	-0.0856031	-0.0381711	NA	0.0250142	0.0345918
Sc8eucV_11_HRSCAF_110__chr11/6490465	Sc8eucV_11_HRSCAF_110__chr11	6490465	INS	85	0.396601	0.817792	0.871842	NA	0.189524	0.840426	0.133333	NA	NA	0.883248	NA	NA	0.213592	NA	0.0989399	-0.0431042	0.00355192
Sc8eucV_11_HRSCAF_110__chr11/6600397	Sc8eucV_11_HRSCAF_110__chr11	6600397	DEL	-58	-0.0961538	-0.134904	NA	0.13416	0.189524	-0.0408163	-0.130435	-0.0727444	0.0518387	NA	NA	0.149024	0.213592	0.0651862	-0.128487	-0.0245283	0.00767813
Sc8eucV_11_HRSCAF_110__chr11/6627146	Sc8eucV_11_HRSCAF_110__chr11	6627146	INS	149	NA	-0.134904	NA	NA	NA	NA	NA	0.0201835	0.0518387	NA	NA	NA	NA	0.0651862	-0.0640732	-0.0145937	NA
Sc8eucV_11_HRSCAF_110__chr11/6647453	Sc8eucV_11_HRSCAF_110__chr11	6647453	INS	56	NA	-0.134904	NA	NA	NA	NA	NA	0.0201835	0.0518387	NA	NA	NA	NA	0.0651862	-0.0640732	-0.0145937	NA
Sc8eucV_11_HRSCAF_110__chr11/6677432	Sc8eucV_11_HRSCAF_110__chr11	6677432	DEL	-464	0.131579	0.270386	0.393586	NA	NA	0.318182	NA	NA	NA	0.424476	NA	NA	NA	NA	NA	-0.0145937	-0.0200206
Sc8eucV_11_HRSCAF_110__chr11/6777652	Sc8eucV_11_HRSCAF_110__chr11	6777652	INS	122	NA	NA	-0.144077	-0.0749757	-0.0833081	-0.304348	-0.153846	-0.0344828	-0.0337857	NA	0.00784133	0.0721649	NA	NA	NA	0.00307658	0.00355192
Sc8eucV_11_HRSCAF_110__chr11/6793160	Sc8eucV_11_HRSCAF_110__chr11	6793160	DEL	-224	0.666667	NA	NA	NA	0.871842	NA	0.840426	NA	NA	NA	NA	NA	0.883248	NA	0.817792	0.13894	NA
Sc8eucV_11_HRSCAF_110__chr11/6819996	Sc8eucV_11_HRSCAF_110__chr11	6819996	INS	98	NA	-0.134904	NA	NA	NA	NA	NA	-1.12757e-16	0.0518387	NA	NA	NA	NA	0.0651862	-0.0640732	-0.0138765	NA
Sc8eucV_11_HRSCAF_110__chr11/6913800	Sc8eucV_11_HRSCAF_110__chr11	6913800	DEL	-214	0.204082	0.694656	NA	NA	0.589177	NA	0.519231	0.799357	0.827606	NA	NA	NA	0.616541	0.83888	0.0399295	-0.042195	NA
Sc8eucV_11_HRSCAF_110__chr11/6919778	Sc8eucV_11_HRSCAF_110__chr11	6919778	INS	376	NA	NA	NA	NA	NA	NA	NA	NA	NA	NA	NA	NA	NA	NA	NA	NA	NA
Sc8eucV_11_HRSCAF_110__chr11/6923155	Sc8eucV_11_HRSCAF_110__chr11	6923155	DEL	-7143	NA	NA	NA	NA	NA	NA	NA	NA	NA	NA	NA	NA	NA	NA	NA	NA	NA
Sc8eucV_11_HRSCAF_110__chr11/7088267	Sc8eucV_11_HRSCAF_110__chr11	7088267	INS	257	0.555556	0.309651	-0.0803859	-0.0448143	0.369076	-0.150485	0.439759	0.338813	0.260008	-0.0698211	-0.0314849	-0.0377224	0.367713	0.260646	-0.0640732	-0.022046	-0.0242932
Sc8eucV_11_HRSCAF_110__chr11/7088277	Sc8eucV_11_HRSCAF_110__chr11	7088277	DEL	-84	0.75431	NA	NA	NA	0.892652	NA	0.868687	NA	NA	NA	NA	NA	0.90158	NA	0.852002	0.221722	NA
Sc8eucV_11_HRSCAF_110__chr11/7142617	Sc8eucV_11_HRSCAF_110__chr11	7142617	INS	120	NA	NA	NA	0.0277778	NA	-0.304348	-0.153846	-0.0344828	NA	NA	NA	0.0721649	NA	NA	NA	-0.0279531	-0.0378913
Sc8eucV_11_HRSCAF_110__chr11/717489	Sc8eucV_11_HRSCAF_110__chr11	717489	DEL	-126	0.75431	-0.134904	-0.144077	-0.0199343	0.764939	NA	0.868687	0.0201835	-0.0771739	-0.1449	-0.0622523	-0.0252343	0.784831	-0.0675401	0.671425	0.135074	-0.0371612
Sc8eucV_11_HRSCAF_110__chr11/717594	Sc8eucV_11_HRSCAF_110__chr11	717594	DUP	340	NA	NA	NA	NA	NA	NA	NA	NA	NA	NA	NA	NA	NA	NA	NA	NA	NA
Sc8eucV_11_HRSCAF_110__chr11/7180762	Sc8eucV_11_HRSCAF_110__chr11	7180762	DEL	-405	-0.176211	0.13649	-0.255973	-0.0892828	-0.135018	-0.153846	-0.0792079	0.181776	0.162399	-0.170279	-0.0586169	-0.0531108	-0.120172	0.076087	0.0718977	-0.0317569	-0.029414
Sc8eucV_11_HRSCAF_110__chr11/718394	Sc8eucV_11_HRSCAF_110__chr11	718394	INS	197	NA	-0.134904	-0.00551268	-0.0850566	0.0448135	-0.108696	1.27739e-17	-0.0690314	-0.0459577	NA	0.155606	0.206862	NA	0.0651862	-0.0640732	0.101643	0.105996
Sc8eucV_11_HRSCAF_110__chr11/7198198	Sc8eucV_11_HRSCAF_110__chr11	7198198	INS	52	0.561358	1	NA	NA	0.773106	NA	0.731544	1	1	NA	NA	NA	0.789298	1	0.347826	-0.0474579	NA
Sc8eucV_11_HRSCAF_110__chr11/7257855	Sc8eucV_11_HRSCAF_110__chr11	7257855	INS	1353	NA	NA	NA	NA	NA	NA	NA	NA	NA	NA	NA	NA	NA	NA	NA	NA	NA
Sc8eucV_11_HRSCAF_110__chr11/7262836	Sc8eucV_11_HRSCAF_110__chr11	7262836	INS	601	NA	NA	NA	NA	NA	NA	NA	NA	NA	NA	NA	NA	NA	NA	NA	NA	NA
Sc8eucV_11_HRSCAF_110__chr11/72716	Sc8eucV_11_HRSCAF_110__chr11	72716	DEL	-61	1	1	NA	NA	1	NA	1	1	1	NA	NA	NA	1	1	NA	-0.0635876	NA
Sc8eucV_11_HRSCAF_110__chr11/7392870	Sc8eucV_11_HRSCAF_110__chr11	7392870	INS	80	-0.231214	-0.14296	0.111111	-0.0866376	0.254998	0.116935	0.283019	0.155573	0.128046	0.598361	0.126017	0.0675117	0.677895	0.528558	-0.0620757	0.0303345	0.146618
Sc8eucV_11_HRSCAF_110__chr11/7518367	Sc8eucV_11_HRSCAF_110__chr11	7518367	INS	73	NA	NA	-0.0759219	0.0463576	-0.0203327	NA	NA	NA	0.0303738	NA	0.0820124	NA	NA	NA	NA	0.00595858	0.00767813
Sc8eucV_11_HRSCAF_110__chr11/7523108	Sc8eucV_11_HRSCAF_110__chr11	7523108	INS	726	0.131579	0.270386	0.393586	NA	NA	0.318182	NA	NA	NA	0.424476	NA	NA	NA	NA	NA	-0.0145937	-0.0200206
Sc8eucV_11_HRSCAF_110__chr11/7549496	Sc8eucV_11_HRSCAF_110__chr11	7549496	DEL	-171	0.172414	NA	NA	NA	0.445087	NA	0.384615	NA	NA	NA	NA	NA	0.470588	NA	0.347826	0.0831234	NA
Sc8eucV_11_HRSCAF_110__chr11/7564108	Sc8eucV_11_HRSCAF_110__chr11	7564108	DEL	-119	NA	0.491274	NA	NA	NA	NA	NA	0.672026	0.717174	NA	NA	NA	NA	0.735162	0.55997	0.0810626	NA
Sc8eucV_11_HRSCAF_110__chr11/7615309	Sc8eucV_11_HRSCAF_110__chr11	7615309	DEL	-121	NA	NA	-0.144077	-0.0199343	-0.0833081	NA	NA	NA	-0.0337857	-0.1449	-0.0622523	-0.0252343	-0.0856031	-0.0381711	NA	-0.0281485	-0.0371612
Sc8eucV_11_HRSCAF_110__chr11/7615962	Sc8eucV_11_HRSCAF_110__chr11	7615962	INS	57	NA	NA	NA	NA	NA	NA	NA	NA	NA	-0.1449	-0.00701899	-0.0252343	-0.0856031	-0.0381711	NA	0.0250142	0.0345918
Sc8eucV_11_HRSCAF_110__chr11/7622585	Sc8eucV_11_HRSCAF_110__chr11	7622585	INS	413	0.204082	0.411765	NA	NA	0.589177	NA	0.519231	0.52381	0.565217	NA	NA	NA	0.589177	0.565217	-0.0893855	-0.0409395	NA
Sc8eucV_11_HRSCAF_110__chr11/7626296	Sc8eucV_11_HRSCAF_110__chr11	7626296	INS	2330	NA	NA	NA	NA	NA	NA	NA	NA	NA	NA	NA	NA	NA	NA	NA	NA	NA
Sc8eucV_11_HRSCAF_110__chr11/7663777	Sc8eucV_11_HRSCAF_110__chr11	7663777	DEL	-420	0.5	0.837772	NA	NA	0.714286	NA	0.666667	0.899188	0.914867	-0.1449	-0.00701899	-0.0252343	0.495512	0.83198	0.309651	-0.0379343	0.0345918
Sc8eucV_11_HRSCAF_110__chr11/7663846	Sc8eucV_11_HRSCAF_110__chr11	7663846	INS	837	NA	NA	NA	NA	NA	NA	NA	NA	NA	-0.1449	-0.00701899	-0.0252343	-0.0856031	-0.0381711	NA	0.0250142	0.0345918
Sc8eucV_11_HRSCAF_110__chr11/7738703	Sc8eucV_11_HRSCAF_110__chr11	7738703	INS	315	0.204082	0.837772	NA	NA	0.589177	NA	0.519231	0.899188	0.914867	NA	NA	NA	0.616541	0.920986	0.214373	-0.0346033	NA
Sc8eucV_11_HRSCAF_110__chr11/7787176	Sc8eucV_11_HRSCAF_110__chr11	7787176	INS	74	0.666667	0.694656	NA	NA	0.871842	NA	0.840426	0.799357	0.827606	NA	NA	NA	0.883248	0.83888	-0.17416	-0.0511046	NA
Sc8eucV_11_HRSCAF_110__chr11/779067	Sc8eucV_11_HRSCAF_110__chr11	779067	DEL	-112	0.368421	0.572681	-0.144077	-0.0199343	0.569122	NA	0.675676	0.70178	0.611785	-0.086118	-0.0444403	0.0309203	0.470588	0.528558	-0.199608	-0.0397242	0.0144404
Sc8eucV_11_HRSCAF_110__chr11/779132	Sc8eucV_11_HRSCAF_110__chr11	779132	INS	167	-0.231214	0.270386	-0.138845	-0.0850566	-0.109672	-0.32	-0.197674	0.100663	0.0960118	-0.248621	-0.0695794	-0.113538	-0.161009	0.0817329	0.0989399	-0.0352778	-0.0560724
Sc8eucV_11_HRSCAF_110__chr11/7803455	Sc8eucV_11_HRSCAF_110__chr11	7803455	INS	74	0.75431	0.475839	NA	NA	0.892652	NA	0.868687	0.60862	0.650543	NA	NA	NA	0.90158	0.668194	0.0478605	-0.034602	NA
Sc8eucV_11_HRSCAF_110__chr11/7821007	Sc8eucV_11_HRSCAF_110__chr11	7821007	DEL	-69	NA	NA	NA	NA	NA	NA	NA	NA	NA	-0.1449	-0.00701899	-0.0252343	-0.0856031	-0.0381711	NA	0.0250142	0.0345918
Sc8eucV_11_HRSCAF_110__chr11/7854216	Sc8eucV_11_HRSCAF_110__chr11	7854216	INS	72	NA	-0.134904	NA	NA	NA	NA	NA	0.0201835	0.0518387	NA	NA	NA	NA	0.0651862	-0.0640732	-0.0145937	NA
Sc8eucV_11_HRSCAF_110__chr11/786145	Sc8eucV_11_HRSCAF_110__chr11	786145	INS	83	0.172414	0.63871	NA	NA	0.445087	NA	0.384615	0.771763	0.805766	NA	NA	NA	0.470588	0.819147	0.216495	-0.0295724	NA
Sc8eucV_11_HRSCAF_110__chr11/7956498	Sc8eucV_11_HRSCAF_110__chr11	7956498	INS	1368	NA	NA	NA	NA	NA	NA	NA	NA	NA	NA	NA	NA	NA	NA	NA	NA	NA
Sc8eucV_11_HRSCAF_110__chr11/8026407	Sc8eucV_11_HRSCAF_110__chr11	8026407	INS	62	1	0.572681	NA	NA	1	NA	1	0.70178	0.738997	NA	NA	NA	1	0.75422	0.180523	-0.036753	NA
Sc8eucV_11_HRSCAF_110__chr11/8056751	Sc8eucV_11_HRSCAF_110__chr11	8056751	DEL	-566	1	0.837772	NA	NA	1	NA	1	0.899188	0.914867	NA	NA	NA	1	0.920986	-0.0640732	-0.0631347	NA
Sc8eucV_11_HRSCAF_110__chr11/8132448	Sc8eucV_11_HRSCAF_110__chr11	8132448	DEL	-109	0.454545	-0.00766703	NA	NA	0.647059	NA	0.6	0.149864	0.191485	NA	NA	NA	0.666667	0.209711	0.1331	0.0118983	NA
Sc8eucV_11_HRSCAF_110__chr11/8133282	Sc8eucV_11_HRSCAF_110__chr11	8133282	INV	6724	NA	NA	NA	NA	NA	NA	NA	NA	NA	NA	NA	NA	NA	NA	NA	NA	NA
Sc8eucV_11_HRSCAF_110__chr11/8149639	Sc8eucV_11_HRSCAF_110__chr11	8149639	DEL	-80	NA	NA	-0.144077	-0.0199343	-0.0833081	NA	NA	NA	-0.0337857	-0.1449	-0.0622523	-0.0252343	-0.0856031	-0.0381711	NA	-0.0281485	-0.0371612
Sc8eucV_11_HRSCAF_110__chr11/8199625	Sc8eucV_11_HRSCAF_110__chr11	8199625	INS	2086	NA	-0.00766703	NA	NA	NA	NA	NA	0.149864	0.191485	NA	NA	NA	NA	0.209711	0.0559441	0.00595858	NA
Sc8eucV_11_HRSCAF_110__chr11/8238844	Sc8eucV_11_HRSCAF_110__chr11	8238844	INS	58	NA	-0.134904	NA	0.0260074	NA	-0.14	-0.0740741	-0.0989645	0.0518387	NA	NA	0.0260074	NA	0.0518387	-0.0640732	0.00290088	-0.0248291
Sc8eucV_11_HRSCAF_110__chr11/8248120	Sc8eucV_11_HRSCAF_110__chr11	8248120	DEL	-699	1	0.837772	NA	NA	1	NA	1	0.899188	0.914867	NA	NA	NA	1	0.920986	-0.0640732	-0.0631347	NA
Sc8eucV_11_HRSCAF_110__chr11/8290850	Sc8eucV_11_HRSCAF_110__chr11	8290850	INS	55	NA	NA	NA	0.0260074	NA	-0.14	-0.0740741	-0.0171073	NA	NA	NA	0.0367261	NA	NA	NA	-0.0145937	-0.0200206
Sc8eucV_11_HRSCAF_110__chr11/830292	Sc8eucV_11_HRSCAF_110__chr11	830292	DEL	-83	-0.037594	0.309651	-0.109429	-0.0759521	0.0142174	-0.235294	-0.111111	0.21611	0.319482	-0.252629	-0.0483084	-0.110814	-0.151436	0.138634	0.0659034	-0.0392453	-0.0369634
Sc8eucV_11_HRSCAF_110__chr11/830305	Sc8eucV_11_HRSCAF_110__chr11	830305	INS	58	NA	NA	NA	NA	NA	NA	NA	NA	NA	NA	NA	NA	NA	NA	NA	NA	NA
Sc8eucV_11_HRSCAF_110__chr11/8318704	Sc8eucV_11_HRSCAF_110__chr11	8318704	INS	171	0.131579	0.270386	-0.279358	0.0270772	-0.0575056	-0.14	0.25	0.330091	0.0295484	0.0780676	-0.00618381	0.285565	-0.0856031	-0.0381711	NA	0.0704056	0.0990349
Sc8eucV_11_HRSCAF_110__chr11/8331944	Sc8eucV_11_HRSCAF_110__chr11	8331944	INS	152	0.136187	-0.184211	0.692308	NA	0.163043	0.666667	0.133333	0.347884	0.378479	0.495512	-0.0152265	-0.0252343	-0.0316206	0.266418	-0.0497858	-0.0194786	-0.0442514
Sc8eucV_11_HRSCAF_110__chr11/8343526	Sc8eucV_11_HRSCAF_110__chr11	8343526	INS	220	0	0.105793	0.142531	-0.0850566	0.142531	-0.078125	-0.078125	-0.128855	-0.0728759	0.495512	0.0302017	0.0574931	0.495512	0.036352	0.105793	-0.00159903	0.0788664
Sc8eucV_11_HRSCAF_110__chr11/8343527	Sc8eucV_11_HRSCAF_110__chr11	8343527	DEL	-157	NA	0.302885	NA	0.13416	NA	-0.0408163	-0.0408163	0.157593	0.532766	-0.1449	-0.00701899	0.00255363	-0.1449	0.404509	0.302885	0.0263185	-0.0438612
Sc8eucV_11_HRSCAF_110__chr11/8530006	Sc8eucV_11_HRSCAF_110__chr11	8530006	DEL	-144	NA	0.125561	-0.144077	0.455469	-0.0833081	0.381757	0.439759	0.0731299	0.142024	-0.1449	-0.0622523	0.483341	-0.0856031	0.167376	0.180523	0.117048	0.0669314
Sc8eucV_11_HRSCAF_110__chr11/8530151	Sc8eucV_11_HRSCAF_110__chr11	8530151	INS	125	-0.21978	-0.17416	-0.0901499	0.46017	-0.229713	0.318182	0.519231	0.149864	0.129488	-0.21764	0.0712392	0.172259	-0.0431267	-0.0775025	0.0399295	-0.0441934	-0.0691754
Sc8eucV_11_HRSCAF_110__chr11/8535349	Sc8eucV_11_HRSCAF_110__chr11	8535349	INS	2290	NA	NA	NA	NA	NA	NA	NA	NA	NA	NA	NA	NA	NA	NA	NA	NA	NA
Sc8eucV_11_HRSCAF_110__chr11/8540173	Sc8eucV_11_HRSCAF_110__chr11	8540173	INS	1352	NA	NA	NA	NA	NA	NA	NA	NA	NA	NA	NA	NA	NA	NA	NA	NA	NA
Sc8eucV_11_HRSCAF_110__chr11/854275	Sc8eucV_11_HRSCAF_110__chr11	854275	INS	76	0.75431	0.694656	NA	NA	0.892652	NA	0.868687	0.799357	0.827606	NA	NA	NA	0.90158	0.83888	-0.133374	-0.0588743	NA
Sc8eucV_11_HRSCAF_110__chr11/8594948	Sc8eucV_11_HRSCAF_110__chr11	8594948	DEL	-102	0.131579	-0.0920526	-0.136612	0.0778564	0.112245	-0.0135135	0.369863	0.255646	0.00565709	-0.124447	-0.0266216	0.188172	0.0240964	-0.0557469	-0.0640732	0.0436624	0.0413438
Sc8eucV_11_HRSCAF_110__chr11/8644563	Sc8eucV_11_HRSCAF_110__chr11	8644563	INS	366	0.136187	-0.00420926	-0.19705	-0.106333	0.149579	-0.268041	0.227848	0.119707	0.0452671	-0.0292042	0.00942011	0.0749295	0.0526316	-0.021556	-0.0620757	0.0384852	0.0371812
Sc8eucV_11_HRSCAF_110__chr11/8683984	Sc8eucV_11_HRSCAF_110__chr11	8683984	INS	94	1	0.694656	NA	NA	1	NA	1	0.799357	0.827606	NA	NA	NA	1	0.83888	0.0559441	-0.0523868	NA
Sc8eucV_11_HRSCAF_110__chr11/8734852	Sc8eucV_11_HRSCAF_110__chr11	8734852	DEL	-76	1	0.694656	NA	NA	1	NA	1	0.799357	0.827606	NA	NA	NA	1	0.83888	0.0559441	-0.0523868	NA
Sc8eucV_11_HRSCAF_110__chr11/8756175	Sc8eucV_11_HRSCAF_110__chr11	8756175	INS	194	NA	NA	NA	NA	NA	NA	NA	NA	NA	-0.1449	-0.00701899	-0.0252343	-0.0856031	-0.0381711	NA	0.0250142	0.0345918
Sc8eucV_11_HRSCAF_110__chr11/877187	Sc8eucV_11_HRSCAF_110__chr11	877187	DEL	-164	NA	0.694656	NA	NA	NA	NA	NA	0.799357	0.827606	NA	NA	NA	NA	0.83888	0.73161	0.106681	NA
Sc8eucV_11_HRSCAF_110__chr11/8787830	Sc8eucV_11_HRSCAF_110__chr11	8787830	DEL	-123	0.75431	0.382562	NA	NA	0.892652	NA	0.868687	0.573551	0.624304	NA	NA	NA	0.90158	0.645068	-0.0497858	-0.042195	NA
Sc8eucV_11_HRSCAF_110__chr11/8792340	Sc8eucV_11_HRSCAF_110__chr11	8792340	INS	554	0.742188	0.817792	0.871842	NA	NA	0.840426	NA	NA	NA	0.883248	NA	NA	NA	NA	NA	0.00307658	0.00355192
Sc8eucV_11_HRSCAF_110__chr11/8858290	Sc8eucV_11_HRSCAF_110__chr11	8858290	INS	59	1	0.694656	NA	NA	1	NA	1	0.799357	0.827606	NA	NA	NA	1	0.83888	0.0559441	-0.0523868	NA
Sc8eucV_11_HRSCAF_110__chr11/8860757	Sc8eucV_11_HRSCAF_110__chr11	8860757	DEL	-486	-0.323194	-0.315957	0.0530535	0.0829697	-0.0310361	-0.150485	-0.0416667	-0.0585281	-0.0690288	-0.252791	-0.0243155	-0.0633491	-0.173913	-0.135473	-0.199608	-0.0367882	-0.0501253
Sc8eucV_11_HRSCAF_110__chr11/8877890	Sc8eucV_11_HRSCAF_110__chr11	8877890	DEL	-691	NA	NA	-0.317647	-0.0402477	-0.174825	NA	NA	NA	-0.0687023	0.0145768	-0.0208134	0.172259	0.0825611	0.149594	NA	0.0819159	0.118289
Sc8eucV_11_HRSCAF_110__chr11/8880237	Sc8eucV_11_HRSCAF_110__chr11	8880237	DEL	-65	1	0.125561	NA	NA	1	NA	1	0.276978	0.301133	-0.086118	0.0428954	0.0309203	0.827495	0.0572578	0.617092	0.169953	0.106736
Sc8eucV_11_HRSCAF_110__chr11/8880311	Sc8eucV_11_HRSCAF_110__chr11	8880311	INS	73	0.131579	0.270386	-0.120751	0.00745936	-0.00451264	-0.244318	0.128713	0.218427	0.0501044	-0.120043	0.00469434	-0.0632482	0.141079	0.18794	NA	-0.0308824	-0.0375862
Sc8eucV_11_HRSCAF_110__chr11/8888973	Sc8eucV_11_HRSCAF_110__chr11	8888973	DEL	-116	1	0.837772	NA	NA	1	NA	1	0.899188	0.914867	NA	NA	NA	1	0.920986	-0.0640732	-0.0631347	NA
Sc8eucV_11_HRSCAF_110__chr11/8951539	Sc8eucV_11_HRSCAF_110__chr11	8951539	INS	296	0.75431	1	NA	NA	0.892652	NA	0.868687	1	1	NA	NA	NA	0.90158	1	0.0989399	-0.0643221	NA
Sc8eucV_11_HRSCAF_110__chr11/9018980	Sc8eucV_11_HRSCAF_110__chr11	9018980	DEL	-1562	1	1	NA	NA	1	NA	1	1	1	NA	NA	NA	1	1	NA	-0.0696488	NA
Sc8eucV_11_HRSCAF_110__chr11/9038473	Sc8eucV_11_HRSCAF_110__chr11	9038473	DEL	-106	NA	NA	-0.144077	-0.0130628	-0.0833081	-0.0408163	0.0188679	0.0792358	-0.0337857	NA	0.00784133	0.149024	NA	NA	NA	0.0267192	0.0357516
Sc8eucV_11_HRSCAF_110__chr11/9039943	Sc8eucV_11_HRSCAF_110__chr11	9039943	DEL	-56	NA	-0.134904	-0.144077	-0.0749757	-0.0833081	-0.14	-0.0740741	-0.0989645	-0.0771739	NA	0.00784133	0.0367261	NA	0.0651862	-0.0640732	0.0267192	0.00767813
Sc8eucV_11_HRSCAF_110__chr11/9087732	Sc8eucV_11_HRSCAF_110__chr11	9087732	INS	719	NA	NA	NA	0.0260074	NA	-0.14	-0.0740741	-0.0171073	NA	NA	NA	0.0367261	NA	NA	NA	-0.0145937	-0.0200206
Sc8eucV_11_HRSCAF_110__chr11/91047	Sc8eucV_11_HRSCAF_110__chr11	91047	DEL	-119	-0.231214	0.270386	0.436602	0.113682	0.543602	0.840426	0.868687	1	0.763127	0.731838	0.0302017	-0.0252343	0.784831	0.924136	0.0989399	-0.0153583	0.0195873
Sc8eucV_11_HRSCAF_110__chr11/916234	Sc8eucV_11_HRSCAF_110__chr11	916234	INS	59	NA	NA	-0.0759219	-0.0490722	-0.0203327	-0.108696	1.27739e-17	0.100663	0.0303738	NA	0.0820124	0.206862	NA	NA	NA	0.0546021	0.0735762
Sc8eucV_11_HRSCAF_110__chr11/9215755	Sc8eucV_11_HRSCAF_110__chr11	9215755	DEL	-1934	0.561358	1	NA	NA	0.773106	NA	0.731544	1	1	NA	NA	NA	0.789298	1	0.347826	-0.0474579	NA
Sc8eucV_11_HRSCAF_110__chr11/9271790	Sc8eucV_11_HRSCAF_110__chr11	9271790	INS	683	NA	NA	NA	NA	NA	NA	NA	NA	NA	NA	NA	NA	NA	NA	NA	NA	NA
Sc8eucV_11_HRSCAF_110__chr11/9292241	Sc8eucV_11_HRSCAF_110__chr11	9292241	DEL	-169	0.555556	-0.00420926	0.0522648	-0.00353812	0.647059	-0.150485	0.439759	0.0731299	0.301346	0.495512	0.0980014	0.285565	0.911062	0.63605	0.180523	0.000572288	0.174032
Sc8eucV_11_HRSCAF_110__chr11/9315103	Sc8eucV_11_HRSCAF_110__chr11	9315103	DEL	-56	0.75431	0.694656	NA	NA	0.892652	NA	0.868687	0.799357	0.827606	NA	NA	NA	0.90158	0.83888	-0.133374	-0.0588743	NA
Sc8eucV_11_HRSCAF_110__chr11/9316550	Sc8eucV_11_HRSCAF_110__chr11	9316550	DEL	-83	NA	NA	NA	NA	NA	NA	NA	NA	NA	NA	NA	NA	NA	NA	NA	NA	NA
Sc8eucV_11_HRSCAF_110__chr11/9363558	Sc8eucV_11_HRSCAF_110__chr11	9363558	DEL	-401	1	NA	NA	NA	1	NA	1	NA	NA	NA	NA	NA	1	NA	1	0.267442	NA
Sc8eucV_11_HRSCAF_110__chr11/9489909	Sc8eucV_11_HRSCAF_110__chr11	9489909	INS	112	0.75431	0.382562	NA	NA	0.892652	NA	0.868687	0.573551	0.624304	NA	NA	NA	0.90158	0.645068	-0.0497858	-0.042195	NA
Sc8eucV_11_HRSCAF_110__chr11/9491822	Sc8eucV_11_HRSCAF_110__chr11	9491822	INS	54	-0.0961538	-0.134904	NA	NA	0.189524	NA	0.133333	0.0201835	0.0518387	NA	NA	NA	0.213592	0.0651862	-0.128487	-0.0281485	NA
Sc8eucV_11_HRSCAF_110__chr11/963001	Sc8eucV_11_HRSCAF_110__chr11	963001	DEL	-51	0.555556	-0.143695	0.714286	NA	1	0.666667	1	0.481299	0.532766	0.733333	NA	NA	1	0.554455	0.367246	-0.0301106	0.00767813
Sc8eucV_11_HRSCAF_110__chr11/9647752	Sc8eucV_11_HRSCAF_110__chr11	9647752	DEL	-295	NA	NA	-0.144077	0.317147	-0.0833081	0.142857	0.25	0.361702	-0.0337857	-0.086118	-0.0444403	0.236839	-0.0316206	0.0163413	NA	-0.0255158	-0.0337023
Sc8eucV_11_HRSCAF_110__chr11/9651563	Sc8eucV_11_HRSCAF_110__chr11	9651563	DEL	-96	0.368421	0.234783	NA	NA	0.734807	NA	0.675676	0.399285	0.451187	NA	NA	NA	0.756757	0.473576	-0.0269379	-0.00925235	NA
Sc8eucV_11_HRSCAF_110__chr11/9651654	Sc8eucV_11_HRSCAF_110__chr11	9651654	INS	51	0.131579	0.211268	0.393586	NA	NA	0.318182	NA	NA	NA	0.424476	NA	NA	NA	NA	NA	-0.0138765	-0.0200206
Sc8eucV_11_HRSCAF_110__chr11/968677	Sc8eucV_11_HRSCAF_110__chr11	968677	DEL	-331	0.136187	0.105793	0.274831	0.0463576	0.648736	0.666667	0.868687	0.799357	0.611693	0.107542	-0.079104	0.0331126	0.553525	0.531537	-0.133374	-0.0441934	-0.0476668
Sc8eucV_11_HRSCAF_110__chr11/968776	Sc8eucV_11_HRSCAF_110__chr11	968776	INS	75	0.131579	-0.0920526	-0.0931677	-0.00865266	-0.0203327	-0.153846	0.115385	-0.00299973	-0.0803847	0.0780676	-0.0280377	0.100085	-0.0856031	-0.0675401	-0.0640732	0.044022	0.0346908
Sc8eucV_11_HRSCAF_110__chr11/9721787	Sc8eucV_11_HRSCAF_110__chr11	9721787	DEL	-888	1	1	NA	NA	1	NA	1	1	1	NA	NA	NA	1	1	NA	-0.0696488	NA
Sc8eucV_11_HRSCAF_110__chr11/975162	Sc8eucV_11_HRSCAF_110__chr11	975162	INS	366	NA	-0.134904	NA	NA	NA	NA	NA	0.0201835	0.0518387	NA	NA	NA	NA	0.0651862	-0.0640732	-0.0145937	NA
Sc8eucV_11_HRSCAF_110__chr11/975181	Sc8eucV_11_HRSCAF_110__chr11	975181	DEL	-193	0.561358	NA	0.700033	0.260264	-0.0310361	0.282609	0.0671642	0.376399	0.763127	0.374702	0.100417	-0.00116556	-0.0561224	0.464185	0.704097	0.0133091	-0.0407697
Sc8eucV_12_HRSCAF_113__chr4A/10015543	Sc8eucV_12_HRSCAF_113__chr4A	10015543	INS	995	-0.0961538	0.125561	NA	NA	0.189524	NA	0.133333	0.276978	0.323167	NA	NA	NA	0.213592	0.343501	-0.0620757	-0.0245283	NA
Sc8eucV_12_HRSCAF_113__chr4A/10017482	Sc8eucV_12_HRSCAF_113__chr4A	10017482	INS	56	-0.0961538	0.411765	NA	NA	0.189524	NA	0.133333	0.52381	0.565217	NA	NA	NA	0.213592	0.583333	0.182777	0.0059276	NA
Sc8eucV_12_HRSCAF_113__chr4A/10033302	Sc8eucV_12_HRSCAF_113__chr4A	10033302	DEL	-515	1	0.837772	NA	NA	1	NA	1	0.899188	0.914867	NA	NA	NA	1	0.914867	-0.134904	-0.0751067	NA
Sc8eucV_12_HRSCAF_113__chr4A/10038084	Sc8eucV_12_HRSCAF_113__chr4A	10038084	INS	53	0.561358	0.382562	NA	NA	0.773106	NA	0.731544	0.573551	0.624304	NA	NA	NA	0.789298	0.645068	-0.155679	-0.0511369	NA
Sc8eucV_12_HRSCAF_113__chr4A/10044892	Sc8eucV_12_HRSCAF_113__chr4A	10044892	INS	1300	NA	NA	NA	NA	NA	NA	NA	NA	NA	NA	NA	NA	NA	NA	NA	NA	NA
Sc8eucV_12_HRSCAF_113__chr4A/10058619	Sc8eucV_12_HRSCAF_113__chr4A	10058619	DEL	-66	0.561358	0.572681	NA	NA	0.773106	NA	0.731544	0.70178	0.738997	NA	NA	NA	0.789298	0.75422	-0.0943927	-0.0508831	NA
Sc8eucV_12_HRSCAF_113__chr4A/10061984	Sc8eucV_12_HRSCAF_113__chr4A	10061984	INS	1284	NA	NA	NA	NA	NA	NA	NA	NA	NA	NA	NA	NA	NA	NA	NA	NA	NA
Sc8eucV_12_HRSCAF_113__chr4A/10100560	Sc8eucV_12_HRSCAF_113__chr4A	10100560	DEL	-93	1	0.572681	NA	NA	1	NA	1	0.70178	0.738997	NA	NA	NA	1	0.75422	0.180523	-0.036753	NA
Sc8eucV_12_HRSCAF_113__chr4A/10103047	Sc8eucV_12_HRSCAF_113__chr4A	10103047	INS	63	0.204082	0.572681	NA	NA	0.589177	NA	0.519231	0.70178	0.738997	NA	NA	NA	0.616541	0.75422	-0.0640732	-0.0463158	NA
Sc8eucV_12_HRSCAF_113__chr4A/10105	Sc8eucV_12_HRSCAF_113__chr4A	10105	DEL	-55	NA	NA	NA	NA	NA	NA	NA	NA	NA	NA	NA	NA	NA	NA	NA	NA	NA
Sc8eucV_12_HRSCAF_113__chr4A/10121280	Sc8eucV_12_HRSCAF_113__chr4A	10121280	INS	1339	NA	NA	NA	NA	NA	NA	NA	NA	NA	NA	NA	NA	NA	NA	NA	NA	NA
Sc8eucV_12_HRSCAF_113__chr4A/10158707	Sc8eucV_12_HRSCAF_113__chr4A	10158707	INS	290	0.561358	-0.134904	NA	NA	0.754132	NA	0.731544	0.0201835	0.0370578	NA	NA	NA	0.789298	0.0651862	0.482278	0.0896136	NA
Sc8eucV_12_HRSCAF_113__chr4A/10158709	Sc8eucV_12_HRSCAF_113__chr4A	10158709	INS	2229	NA	NA	NA	NA	NA	NA	NA	NA	NA	NA	NA	NA	NA	NA	NA	NA	NA
Sc8eucV_12_HRSCAF_113__chr4A/10161656	Sc8eucV_12_HRSCAF_113__chr4A	10161656	INS	76	NA	NA	-0.00551268	0.113682	0.0448135	NA	NA	NA	0.0960118	-0.1449	0.0302017	-0.0252343	-0.0856031	-0.0381711	NA	-0.0245283	-0.0326679
Sc8eucV_12_HRSCAF_113__chr4A/10168413	Sc8eucV_12_HRSCAF_113__chr4A	10168413	DEL	-659	0.131579	-0.0920526	-0.279358	0.313169	-0.0575056	0.116935	0.524324	0.432574	-0.102362	0.481515	0.556894	-0.00191939	0.749226	0.666916	-0.0640732	0.142756	0.305087
Sc8eucV_12_HRSCAF_113__chr4A/10178209	Sc8eucV_12_HRSCAF_113__chr4A	10178209	INS	973	NA	-0.134904	NA	NA	NA	NA	NA	0.0201835	0.0518387	NA	NA	NA	NA	0.0651862	-0.0640732	-0.0145937	NA
Sc8eucV_12_HRSCAF_113__chr4A/10184417	Sc8eucV_12_HRSCAF_113__chr4A	10184417	INS	79	NA	-0.134904	NA	NA	NA	NA	NA	0.0201835	0.0518387	NA	NA	NA	NA	0.0651862	-0.0640732	-0.0145937	NA
Sc8eucV_12_HRSCAF_113__chr4A/10210899	Sc8eucV_12_HRSCAF_113__chr4A	10210899	DEL	-1308	1	1	NA	NA	1	NA	1	1	1	NA	NA	NA	1	1	NA	-0.0681531	NA
Sc8eucV_12_HRSCAF_113__chr4A/10244484	Sc8eucV_12_HRSCAF_113__chr4A	10244484	DEL	-1378	1	1	NA	NA	1	NA	1	1	1	NA	NA	NA	1	1	NA	-0.0696488	NA
Sc8eucV_12_HRSCAF_113__chr4A/10258695	Sc8eucV_12_HRSCAF_113__chr4A	10258695	DEL	-6532	1	1	NA	NA	1	NA	1	1	1	NA	NA	NA	1	1	NA	-0.0696488	NA
Sc8eucV_12_HRSCAF_113__chr4A/10275430	Sc8eucV_12_HRSCAF_113__chr4A	10275430	DEL	-1947	NA	NA	NA	NA	NA	NA	NA	NA	NA	-0.1449	-0.00701899	-0.0252343	-0.0856031	-0.0381711	NA	0.0250142	0.0345918
Sc8eucV_12_HRSCAF_113__chr4A/10291025	Sc8eucV_12_HRSCAF_113__chr4A	10291025	INS	791	0.368421	0.572681	NA	NA	0.734807	NA	0.675676	0.70178	0.738997	NA	NA	NA	0.756757	0.75422	-0.199608	-0.0585488	NA
Sc8eucV_12_HRSCAF_113__chr4A/10292151	Sc8eucV_12_HRSCAF_113__chr4A	10292151	INS	579	NA	-0.134904	NA	NA	NA	NA	NA	0.0201835	0.0518387	NA	NA	NA	NA	0.0651862	-0.0640732	-0.0145937	NA
Sc8eucV_12_HRSCAF_113__chr4A/10310089	Sc8eucV_12_HRSCAF_113__chr4A	10310089	DEL	-978	0.368421	1	NA	NA	0.734807	NA	0.675676	1	1	NA	NA	NA	0.756757	1	0.189189	-0.0537799	NA
Sc8eucV_12_HRSCAF_113__chr4A/10415407	Sc8eucV_12_HRSCAF_113__chr4A	10415407	DEL	-61	NA	NA	NA	NA	NA	NA	NA	NA	NA	-0.321101	-0.0140845	-0.0510949	-0.180328	-0.0778443	NA	0.0493827	0.0679612
Sc8eucV_12_HRSCAF_113__chr4A/10430087	Sc8eucV_12_HRSCAF_113__chr4A	10430087	DEL	-72	0.75431	0.572681	NA	NA	0.892652	NA	0.868687	0.70178	0.738997	NA	NA	NA	0.90158	0.75422	-0.0620757	-0.0495272	NA
Sc8eucV_12_HRSCAF_113__chr4A/10451287	Sc8eucV_12_HRSCAF_113__chr4A	10451287	DEL	-2260	1	1	NA	NA	1	NA	1	1	1	NA	NA	NA	1	1	NA	-0.0696488	NA
Sc8eucV_12_HRSCAF_113__chr4A/10471944	Sc8eucV_12_HRSCAF_113__chr4A	10471944	DEL	-51	NA	-0.0595514	0.147176	-0.0515196	0.203386	0.282609	0.32	-0.0585281	-0.0968315	-0.0255814	0.0529455	0.111972	0.0240964	-0.0463505	0.0542698	0.0787171	0.0413438
Sc8eucV_12_HRSCAF_113__chr4A/10491224	Sc8eucV_12_HRSCAF_113__chr4A	10491224	INS	95	0.157729	-0.0920526	-0.0519031	0.16955	0.10616	-0.0408163	0.533784	-0.0989645	0.135603	-0.248621	0.00192815	-0.0269107	0.258352	-0.0589485	0.482278	0.00437028	-0.0405065
Sc8eucV_12_HRSCAF_113__chr4A/10579886	Sc8eucV_12_HRSCAF_113__chr4A	10579886	DEL	-79	NA	0.411765	-0.00551268	0.113682	0.0448135	NA	NA	0.52381	0.175796	-0.1449	0.0302017	-0.0252343	-0.0856031	0.432798	0.444444	0.0645667	-0.0326679
Sc8eucV_12_HRSCAF_113__chr4A/10579926	Sc8eucV_12_HRSCAF_113__chr4A	10579926	INS	285	NA	NA	NA	NA	NA	NA	NA	NA	NA	NA	NA	NA	NA	NA	NA	NA	NA
Sc8eucV_12_HRSCAF_113__chr4A/10588542	Sc8eucV_12_HRSCAF_113__chr4A	10588542	INS	100	NA	-0.00766703	NA	NA	NA	NA	NA	0.149864	0.191485	NA	NA	NA	NA	0.209711	0.0559441	0.00595858	NA
Sc8eucV_12_HRSCAF_113__chr4A/10593980	Sc8eucV_12_HRSCAF_113__chr4A	10593980	DEL	-1116	0.131579	0.270386	0.393586	NA	NA	0.318182	NA	NA	NA	0.424476	NA	NA	NA	NA	NA	-0.0145937	-0.0200206
Sc8eucV_12_HRSCAF_113__chr4A/10624508	Sc8eucV_12_HRSCAF_113__chr4A	10624508	INS	54	0	-0.00766703	NA	0.409847	0.627907	0.183036	-0.275	0.012826	0.191485	0.0966123	0.275358	-0.0633491	-0.167939	-0.0383733	-0.0499028	0.0632764	0.0377718
Sc8eucV_12_HRSCAF_113__chr4A/10651084	Sc8eucV_12_HRSCAF_113__chr4A	10651084	DEL	-116	0.75431	0.572681	NA	NA	0.892652	NA	0.868687	0.70178	0.738997	NA	NA	NA	0.90158	0.75422	-0.0620757	-0.0495272	NA
Sc8eucV_12_HRSCAF_113__chr4A/10714187	Sc8eucV_12_HRSCAF_113__chr4A	10714187	INS	155	0.555556	0.636364	0.142531	0.113682	0.0448135	0.666667	NA	NA	0.0960118	0.0130062	-0.0695794	0.104843	0.00831601	0.0817329	NA	-0.0283107	-0.0340813
Sc8eucV_12_HRSCAF_113__chr4A/10726972	Sc8eucV_12_HRSCAF_113__chr4A	10726972	DEL	-1342	1	1	NA	NA	1	NA	1	1	1	NA	NA	NA	1	1	NA	-0.0696488	NA
Sc8eucV_12_HRSCAF_113__chr4A/10727594	Sc8eucV_12_HRSCAF_113__chr4A	10727594	INS	58	0.131579	0.270386	-0.149801	-0.100376	0.241065	-0.125	0.310345	0.40058	0.31561	-0.248621	0.0228825	0.0688434	0.00831601	0.0817329	NA	0.0230896	0.0413003
Sc8eucV_12_HRSCAF_113__chr4A/10798366	Sc8eucV_12_HRSCAF_113__chr4A	10798366	DEL	-1266	0.204082	NA	NA	NA	0.589177	NA	0.519231	NA	NA	NA	NA	NA	0.616541	NA	0.472843	0.117431	NA
Sc8eucV_12_HRSCAF_113__chr4A/10807928	Sc8eucV_12_HRSCAF_113__chr4A	10807928	INS	252	0.75431	1	-0.142631	-0.0121269	0.740741	NA	0.868687	1	0.910026	NA	0.0192585	NA	0.90158	1	0.0989399	-0.0528196	-0.018764
Sc8eucV_12_HRSCAF_113__chr4A/10898361	Sc8eucV_12_HRSCAF_113__chr4A	10898361	DEL	-165	1	NA	NA	NA	1	NA	1	NA	NA	NA	NA	NA	1	NA	1	0.267442	NA
Sc8eucV_12_HRSCAF_113__chr4A/11037289	Sc8eucV_12_HRSCAF_113__chr4A	11037289	DEL	-95	0.204082	NA	NA	NA	0.589177	NA	0.519231	NA	NA	NA	NA	NA	0.616541	NA	0.472843	0.117431	NA
Sc8eucV_12_HRSCAF_113__chr4A/11129112	Sc8eucV_12_HRSCAF_113__chr4A	11129112	DEL	-11226	-0.2	NA	NA	NA	0.342466	NA	0.25	NA	NA	NA	NA	NA	0.37931	NA	0.189189	0.0493827	NA
Sc8eucV_12_HRSCAF_113__chr4A/1113777	Sc8eucV_12_HRSCAF_113__chr4A	1113777	INS	362	-0.0961538	-0.134904	0.142531	-0.0405175	-0.0275341	0.0625	-0.091954	-0.00299973	0.0672328	0.101079	-0.0358793	-0.0489154	-0.0527183	0.0341156	-0.128487	-0.0208489	-0.0285463
Sc8eucV_12_HRSCAF_113__chr4A/11143824	Sc8eucV_12_HRSCAF_113__chr4A	11143824	DEL	-7435	-0.0961538	1	0.700033	-0.106553	0.543602	0.684211	0.522222	-0.0344828	0.0960118	0.700659	-0.0780109	-0.141826	0.553525	0.00906736	0.852002	-0.0173682	-0.035617
Sc8eucV_12_HRSCAF_113__chr4A/11155881	Sc8eucV_12_HRSCAF_113__chr4A	11155881	DEL	-2237	1	1	NA	NA	1	NA	1	1	1	NA	NA	NA	1	1	NA	-0.0696488	NA
Sc8eucV_12_HRSCAF_113__chr4A/11197098	Sc8eucV_12_HRSCAF_113__chr4A	11197098	DEL	-637	NA	NA	1	NA	1	1	1	1	1	1	NA	NA	1	1	NA	-0.0525362	0.015625
Sc8eucV_12_HRSCAF_113__chr4A/11202748	Sc8eucV_12_HRSCAF_113__chr4A	11202748	INS	924	NA	-0.134904	NA	NA	NA	NA	NA	0.0201835	0.0518387	NA	NA	NA	NA	0.0651862	-0.0640732	-0.0145937	NA
Sc8eucV_12_HRSCAF_113__chr4A/112657	Sc8eucV_12_HRSCAF_113__chr4A	112657	INS	64	NA	NA	-0.144077	-0.0199343	-0.0833081	NA	NA	NA	-0.0337857	-0.321101	-0.0930228	-0.0510949	-0.180328	-0.0778443	NA	-0.0151153	-0.0181783
Sc8eucV_12_HRSCAF_113__chr4A/11268204	Sc8eucV_12_HRSCAF_113__chr4A	11268204	INS	297	0.75431	0.572681	NA	NA	0.892652	NA	0.868687	0.70178	0.738997	NA	NA	NA	0.90158	0.75422	-0.0620757	-0.0495272	NA
Sc8eucV_12_HRSCAF_113__chr4A/11297283	Sc8eucV_12_HRSCAF_113__chr4A	11297283	INS	541	0.561358	0.837772	NA	0.0260074	0.773106	-0.14	0.533784	0.78166	0.914867	NA	NA	0.0367261	0.789298	0.920986	0.0659034	-0.0411418	-0.0200206
Sc8eucV_12_HRSCAF_113__chr4A/11299228	Sc8eucV_12_HRSCAF_113__chr4A	11299228	INS	134	0.561358	-0.134904	NA	NA	0.754132	NA	0.731544	0.0201835	0.0370578	NA	NA	NA	0.789298	0.0651862	0.482278	0.0896136	NA
Sc8eucV_12_HRSCAF_113__chr4A/11309825	Sc8eucV_12_HRSCAF_113__chr4A	11309825	DEL	-80	0.742188	0.238845	0.111111	-0.0332681	0.203386	0.318182	0.115385	-0.0628571	-0.0641085	-0.0405124	0.0144962	0.129787	0.412144	0.0731364	0.180523	-0.02374	0.0273901
Sc8eucV_12_HRSCAF_113__chr4A/11332065	Sc8eucV_12_HRSCAF_113__chr4A	11332065	INS	64	NA	NA	NA	0.567339	NA	0.306897	0.387879	0.481056	NA	NA	NA	0.589217	NA	NA	NA	0.0810626	0.109752
Sc8eucV_12_HRSCAF_113__chr4A/11404549	Sc8eucV_12_HRSCAF_113__chr4A	11404549	INS	514	0.75431	0.837772	NA	NA	0.892652	NA	0.868687	0.899188	0.914867	NA	NA	NA	0.90158	0.920986	-0.128487	-0.0635681	NA
Sc8eucV_12_HRSCAF_113__chr4A/11416178	Sc8eucV_12_HRSCAF_113__chr4A	11416178	INS	96	NA	NA	NA	0.0513834	NA	-0.304348	-0.153846	-0.0344828	NA	-0.0255814	0.113881	-0.102987	0.0240964	0.0721649	NA	-0.00288179	-2.03491e-17
Sc8eucV_12_HRSCAF_113__chr4A/11455636	Sc8eucV_12_HRSCAF_113__chr4A	11455636	DEL	-142	1	0.837772	NA	NA	1	NA	1	0.899188	0.914867	NA	NA	NA	1	0.920986	-0.0640732	-0.0631347	NA
Sc8eucV_12_HRSCAF_113__chr4A/1149274	Sc8eucV_12_HRSCAF_113__chr4A	1149274	DEL	-69	0.561358	1	NA	NA	0.773106	NA	0.731544	1	1	NA	NA	NA	0.789298	1	0.347826	-0.0474579	NA
Sc8eucV_12_HRSCAF_113__chr4A/11496890	Sc8eucV_12_HRSCAF_113__chr4A	11496890	INS	673	NA	NA	NA	0.0260074	NA	-0.14	-0.0740741	-0.0171073	NA	NA	NA	0.0367261	NA	NA	NA	-0.0145937	-0.0200206
Sc8eucV_12_HRSCAF_113__chr4A/11503463	Sc8eucV_12_HRSCAF_113__chr4A	11503463	INS	53	NA	0.694656	NA	NA	NA	NA	NA	0.799357	0.827606	NA	NA	NA	NA	0.83888	0.73161	0.106681	NA
Sc8eucV_12_HRSCAF_113__chr4A/11509436	Sc8eucV_12_HRSCAF_113__chr4A	11509436	DEL	-61	0.75431	NA	NA	NA	0.892652	NA	0.868687	NA	NA	NA	NA	NA	0.90158	NA	0.852002	0.221722	NA
Sc8eucV_12_HRSCAF_113__chr4A/11536497	Sc8eucV_12_HRSCAF_113__chr4A	11536497	INS	1458	NA	NA	NA	NA	NA	NA	NA	NA	NA	NA	NA	NA	NA	NA	NA	NA	NA
Sc8eucV_12_HRSCAF_113__chr4A/11543922	Sc8eucV_12_HRSCAF_113__chr4A	11543922	INS	537	0.131579	0.270386	0.393586	NA	NA	0.318182	NA	NA	NA	0.424476	NA	NA	NA	NA	NA	-0.0145937	-0.0200206
Sc8eucV_12_HRSCAF_113__chr4A/11552343	Sc8eucV_12_HRSCAF_113__chr4A	11552343	INS	2220	-0.0961538	NA	NA	NA	0.189524	NA	0.133333	NA	NA	NA	NA	NA	0.213592	NA	0.0989399	0.0250142	NA
Sc8eucV_12_HRSCAF_113__chr4A/11558503	Sc8eucV_12_HRSCAF_113__chr4A	11558503	INS	2142	-0.2	-0.00766703	NA	NA	0.342466	NA	0.25	0.149864	0.191485	NA	NA	NA	0.37931	0.209711	-0.179775	-0.0394995	NA
Sc8eucV_12_HRSCAF_113__chr4A/11611783	Sc8eucV_12_HRSCAF_113__chr4A	11611783	INS	325	NA	0.475839	NA	NA	NA	NA	NA	0.60862	0.650543	NA	NA	NA	NA	0.668194	0.519393	0.0783462	NA
Sc8eucV_12_HRSCAF_113__chr4A/11623393	Sc8eucV_12_HRSCAF_113__chr4A	11623393	DEL	-54	-0.0961538	0.382562	NA	NA	0.189524	NA	0.133333	0.573551	0.624304	-0.1449	-0.00701899	-0.0252343	-0.0316206	0.510934	0.188614	-0.032533	0.0345918
Sc8eucV_12_HRSCAF_113__chr4A/11654389	Sc8eucV_12_HRSCAF_113__chr4A	11654389	DEL	-72	NA	-0.00766703	NA	NA	NA	NA	NA	0.149864	0.191485	NA	NA	NA	NA	0.209711	0.0559441	0.00595858	NA
Sc8eucV_12_HRSCAF_113__chr4A/11673259	Sc8eucV_12_HRSCAF_113__chr4A	11673259	INS	66	1	0.572681	NA	NA	1	NA	1	0.70178	0.738997	NA	NA	NA	1	0.75422	0.180523	-0.036753	NA
Sc8eucV_12_HRSCAF_113__chr4A/11708806	Sc8eucV_12_HRSCAF_113__chr4A	11708806	INS	2295	NA	NA	NA	NA	NA	NA	NA	NA	NA	NA	NA	NA	NA	NA	NA	NA	NA
Sc8eucV_12_HRSCAF_113__chr4A/11720635	Sc8eucV_12_HRSCAF_113__chr4A	11720635	INS	1312	NA	NA	NA	NA	NA	NA	NA	NA	NA	NA	NA	NA	NA	NA	NA	NA	NA
Sc8eucV_12_HRSCAF_113__chr4A/11720850	Sc8eucV_12_HRSCAF_113__chr4A	11720850	INS	51	0.742188	0.817792	0.182875	0.14563	0.120816	-0.244318	0.524324	0.597875	0.191466	0.112835	-0.0877706	0.110654	0.103896	0.183468	NA	-0.0106803	-0.0047792
Sc8eucV_12_HRSCAF_113__chr4A/1174551	Sc8eucV_12_HRSCAF_113__chr4A	1174551	DEL	-267	0.561358	0.837772	NA	NA	0.773106	NA	0.731544	0.899188	0.914867	NA	NA	NA	0.789298	0.920986	0.0659034	-0.0523161	NA
Sc8eucV_12_HRSCAF_113__chr4A/11749845	Sc8eucV_12_HRSCAF_113__chr4A	11749845	INS	1016	NA	NA	NA	NA	NA	NA	NA	NA	NA	NA	NA	NA	NA	NA	NA	NA	NA
Sc8eucV_12_HRSCAF_113__chr4A/1177044	Sc8eucV_12_HRSCAF_113__chr4A	1177044	INS	86	NA	NA	NA	0.239366	NA	0.0625	0.115385	0.176916	NA	NA	NA	0.256798	NA	NA	NA	0.0267192	0.0357516
Sc8eucV_12_HRSCAF_113__chr4A/11778256	Sc8eucV_12_HRSCAF_113__chr4A	11778256	INS	2220	-0.0961538	-0.134904	NA	NA	0.189524	NA	0.133333	0.0201835	0.0518387	NA	NA	NA	0.213592	0.0651862	-0.128487	-0.0281485	NA
Sc8eucV_12_HRSCAF_113__chr4A/11798252	Sc8eucV_12_HRSCAF_113__chr4A	11798252	INS	97	1	0.837772	NA	NA	1	NA	1	0.899188	0.914867	NA	NA	NA	1	0.920986	-0.0640732	-0.0631347	NA
Sc8eucV_12_HRSCAF_113__chr4A/11836202	Sc8eucV_12_HRSCAF_113__chr4A	11836202	INS	1289	NA	NA	NA	NA	NA	NA	NA	NA	NA	NA	NA	NA	NA	NA	NA	NA	NA
Sc8eucV_12_HRSCAF_113__chr4A/1183985	Sc8eucV_12_HRSCAF_113__chr4A	1183985	INS	90	0.454545	0.694656	NA	NA	0.625	NA	0.6	0.799357	0.814587	NA	NA	NA	0.666667	0.83888	0.1331	-0.0309503	NA
Sc8eucV_12_HRSCAF_113__chr4A/11886959	Sc8eucV_12_HRSCAF_113__chr4A	11886959	INS	2287	NA	NA	NA	NA	NA	NA	NA	NA	NA	NA	NA	NA	NA	NA	NA	NA	NA
Sc8eucV_12_HRSCAF_113__chr4A/11946178	Sc8eucV_12_HRSCAF_113__chr4A	11946178	INS	1344	NA	-0.134904	NA	NA	NA	NA	NA	0.0201835	0.0518387	NA	NA	NA	NA	0.0651862	-0.0640732	-0.0145937	NA
Sc8eucV_12_HRSCAF_113__chr4A/11978479	Sc8eucV_12_HRSCAF_113__chr4A	11978479	INS	171	0.157729	-0.0920526	-0.136612	0.182063	0.249155	0.318182	0.731544	0.0201835	0.00565709	0.0780676	0.0980014	-0.0252343	0.637217	-0.0675401	0.482278	-0.0194417	0.00914302
Sc8eucV_12_HRSCAF_113__chr4A/1200991	Sc8eucV_12_HRSCAF_113__chr4A	1200991	INS	237	0.75431	0.411765	-0.0759219	-0.0630737	0.648736	-0.0408163	0.569061	0.199129	0.277424	-0.086118	-0.0569722	-0.0531915	0.677895	0.309567	0.182777	-0.0182582	-0.0398983
Sc8eucV_12_HRSCAF_113__chr4A/1200998	Sc8eucV_12_HRSCAF_113__chr4A	1200998	DEL	-53	0.131579	0.270386	0.393586	NA	NA	0.318182	NA	NA	NA	-0.255814	0.0688688	0.0331126	-0.0740741	0.00906736	NA	0.0398918	0.0576899
Sc8eucV_12_HRSCAF_113__chr4A/12018515	Sc8eucV_12_HRSCAF_113__chr4A	12018515	DEL	-352	NA	NA	NA	NA	NA	NA	NA	NA	NA	-0.086118	0.0532446	0.0309203	-0.0316206	0.0163413	NA	0.0831234	0.113067
Sc8eucV_12_HRSCAF_113__chr4A/12028859	Sc8eucV_12_HRSCAF_113__chr4A	12028859	DEL	-3122	NA	-0.134904	NA	NA	NA	NA	NA	0.0201835	0.0518387	NA	NA	NA	NA	0.0651862	-0.0640732	-0.0145937	NA
Sc8eucV_12_HRSCAF_113__chr4A/12050677	Sc8eucV_12_HRSCAF_113__chr4A	12050677	INS	376	NA	NA	-0.144077	-0.0199343	-0.0833081	NA	NA	NA	-0.0337857	NA	0.00784133	NA	NA	NA	NA	-0.0145937	-0.0200206
Sc8eucV_12_HRSCAF_113__chr4A/12121172	Sc8eucV_12_HRSCAF_113__chr4A	12121172	DEL	-129	NA	NA	-0.144077	-0.0199343	-0.0833081	NA	NA	NA	-0.0337857	NA	0.00784133	NA	NA	NA	NA	-0.0145937	-0.0200206
Sc8eucV_12_HRSCAF_113__chr4A/12157406	Sc8eucV_12_HRSCAF_113__chr4A	12157406	INS	144	-0.231214	-0.048951	-0.104643	0.251525	-0.0275341	0.318182	0.133333	0.481299	0.013325	0.0780676	0.170332	-0.0252343	-0.0316206	0.404509	0.0989399	0.0675642	0.0346908
Sc8eucV_12_HRSCAF_113__chr4A/12157594	Sc8eucV_12_HRSCAF_113__chr4A	12157594	DEL	-92	NA	NA	-0.00551268	0.333513	0.0448135	0.466258	0.524324	0.597875	0.0960118	-0.1449	0.0302017	0.572159	-0.0856031	-0.0381711	NA	0.110558	0.155786
Sc8eucV_12_HRSCAF_113__chr4A/12198670	Sc8eucV_12_HRSCAF_113__chr4A	12198670	DEL	-64	NA	NA	0.0530535	-0.0702199	0.120816	0.0625	0.115385	0.176916	0.191466	-0.086118	0.0552525	0.0103348	-0.0316206	0.0163413	NA	0.0090527	0.0152823
Sc8eucV_12_HRSCAF_113__chr4A/12284179	Sc8eucV_12_HRSCAF_113__chr4A	12284179	DEL	-5621	NA	NA	-0.144077	0.545789	-0.0833081	0.466258	0.524324	0.597875	-0.0337857	-0.1449	-0.0622523	0.572159	-0.0856031	-0.0381711	NA	0.0626861	0.0882074
Sc8eucV_12_HRSCAF_113__chr4A/12285785	Sc8eucV_12_HRSCAF_113__chr4A	12285785	INV	525	NA	NA	NA	NA	NA	NA	NA	NA	NA	NA	NA	NA	NA	NA	NA	NA	NA
Sc8eucV_12_HRSCAF_113__chr4A/12286349	Sc8eucV_12_HRSCAF_113__chr4A	12286349	DEL	-54612	NA	NA	NA	NA	NA	NA	NA	NA	NA	NA	NA	NA	NA	NA	NA	NA	NA
Sc8eucV_12_HRSCAF_113__chr4A/12298156	Sc8eucV_12_HRSCAF_113__chr4A	12298156	INS	682	0.204082	0.572681	NA	NA	0.589177	NA	0.519231	0.70178	0.738997	NA	NA	NA	0.616541	0.75422	-0.0640732	-0.0463158	NA
Sc8eucV_12_HRSCAF_113__chr4A/12303537	Sc8eucV_12_HRSCAF_113__chr4A	12303537	DEL	-74	NA	NA	NA	NA	NA	NA	NA	NA	NA	NA	NA	NA	NA	NA	NA	NA	NA
Sc8eucV_12_HRSCAF_113__chr4A/12327226	Sc8eucV_12_HRSCAF_113__chr4A	12327226	DEL	-2159	NA	-0.00766703	NA	NA	NA	NA	NA	0.149864	0.191485	NA	NA	NA	NA	0.209711	0.0559441	0.00595858	NA
Sc8eucV_12_HRSCAF_113__chr4A/12328086	Sc8eucV_12_HRSCAF_113__chr4A	12328086	INS	700	0.742188	0.0126976	-0.136612	-0.0391632	0.647059	-0.148438	0.764706	0.261483	0.162399	-0.255814	-0.0504451	-0.102987	0.728972	0.269017	0.214373	-0.0359175	-0.0382967
Sc8eucV_12_HRSCAF_113__chr4A/12328535	Sc8eucV_12_HRSCAF_113__chr4A	12328535	DEL	-93	0.172414	-0.134904	NA	NA	0.445087	NA	0.384615	0.0201835	0.0518387	NA	NA	NA	0.470588	0.0651862	0.0659034	0.00878437	NA
Sc8eucV_12_HRSCAF_113__chr4A/12391740	Sc8eucV_12_HRSCAF_113__chr4A	12391740	DEL	-1070	NA	NA	-0.144077	-0.0199343	-0.0833081	NA	NA	NA	-0.0337857	-0.1449	-0.0622523	-0.0252343	-0.0856031	-0.0381711	NA	-0.0281485	-0.0371612
Sc8eucV_12_HRSCAF_113__chr4A/12398279	Sc8eucV_12_HRSCAF_113__chr4A	12398279	INS	303	NA	NA	-0.0759219	0.0463576	-0.0203327	NA	NA	NA	0.0303738	NA	0.0820124	NA	NA	NA	NA	0.00595858	0.00767813
Sc8eucV_12_HRSCAF_113__chr4A/12470282	Sc8eucV_12_HRSCAF_113__chr4A	12470282	DEL	-241	NA	-0.134904	NA	NA	NA	NA	NA	0.0201835	0.0518387	NA	NA	NA	NA	0.0651862	-0.0640732	-0.0145937	NA
Sc8eucV_12_HRSCAF_113__chr4A/12478120	Sc8eucV_12_HRSCAF_113__chr4A	12478120	INS	6394	NA	NA	NA	NA	NA	NA	NA	NA	NA	NA	NA	NA	NA	NA	NA	NA	NA
Sc8eucV_12_HRSCAF_113__chr4A/12487822	Sc8eucV_12_HRSCAF_113__chr4A	12487822	INS	84	-0.323194	-0.295181	-0.00314531	0.167236	-0.135927	-0.14	0.00729927	-0.0944206	-0.0168281	-0.143705	0.0239787	-0.0226116	-0.0934579	-0.104589	-0.24186	-0.0373332	-0.039476
Sc8eucV_12_HRSCAF_113__chr4A/12488059	Sc8eucV_12_HRSCAF_113__chr4A	12488059	DEL	-340	NA	-0.290323	NA	NA	NA	NA	NA	0.04	0.101124	NA	NA	NA	NA	0.126214	-0.132075	-0.0294118	NA
Sc8eucV_12_HRSCAF_113__chr4A/1249966	Sc8eucV_12_HRSCAF_113__chr4A	1249966	INS	1323	NA	NA	NA	NA	NA	NA	NA	NA	NA	NA	NA	NA	NA	NA	NA	NA	NA
Sc8eucV_12_HRSCAF_113__chr4A/12512217	Sc8eucV_12_HRSCAF_113__chr4A	12512217	DEL	-77	1	0.804878	NA	NA	1	NA	1	0.886395	0.905502	NA	NA	NA	1	0.9128	-0.044586	-0.0494749	NA
Sc8eucV_12_HRSCAF_113__chr4A/12531461	Sc8eucV_12_HRSCAF_113__chr4A	12531461	INS	105	0.131579	0.270386	0.393586	NA	NA	0.318182	NA	NA	NA	0.424476	NA	NA	NA	NA	NA	-0.0145937	-0.0200206
Sc8eucV_12_HRSCAF_113__chr4A/12545188	Sc8eucV_12_HRSCAF_113__chr4A	12545188	DEL	-108	0.75431	0.572681	NA	NA	0.892652	NA	0.868687	0.70178	0.738997	NA	NA	NA	0.90158	0.75422	-0.0620757	-0.0495272	NA
Sc8eucV_12_HRSCAF_113__chr4A/12548922	Sc8eucV_12_HRSCAF_113__chr4A	12548922	DEL	-51	0.204082	-0.0595514	NA	NA	0.589177	NA	0.519231	0.204559	0.265158	NA	NA	NA	0.616541	0.290631	-0.156502	-0.0387998	NA
Sc8eucV_12_HRSCAF_113__chr4A/12550041	Sc8eucV_12_HRSCAF_113__chr4A	12550041	INV	67	NA	NA	NA	NA	NA	NA	NA	NA	NA	NA	NA	NA	NA	NA	NA	NA	NA
Sc8eucV_12_HRSCAF_113__chr4A/12563802	Sc8eucV_12_HRSCAF_113__chr4A	12563802	INS	1320	NA	NA	NA	NA	NA	NA	NA	NA	NA	NA	NA	NA	NA	NA	NA	NA	NA
Sc8eucV_12_HRSCAF_113__chr4A/12650428	Sc8eucV_12_HRSCAF_113__chr4A	12650428	INS	1279	NA	NA	NA	NA	NA	NA	NA	NA	NA	NA	NA	NA	NA	NA	NA	NA	NA
Sc8eucV_12_HRSCAF_113__chr4A/12682706	Sc8eucV_12_HRSCAF_113__chr4A	12682706	DUP	271	-0.0961538	NA	NA	NA	0.189524	NA	0.133333	NA	NA	NA	NA	NA	0.213592	NA	0.0989399	0.0250142	NA
Sc8eucV_12_HRSCAF_113__chr4A/12698774	Sc8eucV_12_HRSCAF_113__chr4A	12698774	INS	291	0.561358	1	NA	NA	0.773106	NA	0.731544	1	1	NA	NA	NA	0.789298	1	0.347826	-0.0474579	NA
Sc8eucV_12_HRSCAF_113__chr4A/12714954	Sc8eucV_12_HRSCAF_113__chr4A	12714954	INS	205	0.368421	0.302885	NA	NA	0.734807	NA	0.675676	0.481299	0.532766	NA	NA	NA	0.756757	0.554455	-0.151711	-0.0462649	NA
Sc8eucV_12_HRSCAF_113__chr4A/12775245	Sc8eucV_12_HRSCAF_113__chr4A	12775245	DEL	-2255	NA	NA	-0.0759219	0.0463576	-0.0203327	NA	NA	NA	0.0303738	0.0966123	0.0570266	0.238095	0.153846	0.215818	NA	0.14399	0.203252
Sc8eucV_12_HRSCAF_113__chr4A/12782967	Sc8eucV_12_HRSCAF_113__chr4A	12782967	INS	71	NA	NA	0.0672646	0.0531108	0.112245	0.232558	0.310345	0.40058	0.16318	NA	0.22863	0.509039	NA	NA	NA	0.16362	0.223497
Sc8eucV_12_HRSCAF_113__chr4A/12840995	Sc8eucV_12_HRSCAF_113__chr4A	12840995	DEL	-54	1	0.694656	NA	NA	1	NA	1	0.799357	0.827606	NA	NA	NA	1	0.83888	0.0559441	-0.0523868	NA
Sc8eucV_12_HRSCAF_113__chr4A/12937791	Sc8eucV_12_HRSCAF_113__chr4A	12937791	DUP	1665	0.131579	0.270386	0.042735	-0.0199343	-0.0833081	0.318182	NA	NA	-0.0337857	-0.136425	0.0505383	0.146351	0.0816327	0.129348	NA	0.0547385	0.0802935
Sc8eucV_12_HRSCAF_113__chr4A/12939135	Sc8eucV_12_HRSCAF_113__chr4A	12939135	INS	1691	-0.231214	0.270386	-0.136612	0.0343807	-0.0775116	-0.0408163	-0.1	-0.0171073	0.16318	-0.110493	-0.00574985	0.15937	0.00532623	0.281791	0.0989399	0.0759885	0.0660063
Sc8eucV_12_HRSCAF_113__chr4A/12939136	Sc8eucV_12_HRSCAF_113__chr4A	12939136	INS	4811	NA	NA	NA	NA	NA	NA	NA	NA	NA	NA	NA	NA	NA	NA	NA	NA	NA
Sc8eucV_12_HRSCAF_113__chr4A/1298644	Sc8eucV_12_HRSCAF_113__chr4A	1298644	DEL	-57	1	0.475839	-0.144077	-0.0749757	0.902202	-0.14	0.877637	0.440434	0.507422	NA	0.00784133	0.0367261	1	0.668194	0.309927	-0.0397242	0.00767813
Sc8eucV_12_HRSCAF_113__chr4A/12986705	Sc8eucV_12_HRSCAF_113__chr4A	12986705	DEL	-296	0.368421	0.837772	NA	NA	0.734807	NA	0.675676	0.899188	0.914867	NA	NA	NA	0.756757	0.920986	-0.068713	-0.0590259	NA
Sc8eucV_12_HRSCAF_113__chr4A/12991446	Sc8eucV_12_HRSCAF_113__chr4A	12991446	INS	470	NA	NA	NA	NA	NA	NA	NA	NA	NA	-0.1449	-0.00701899	-0.0252343	-0.0856031	-0.0381711	NA	0.0250142	0.0345918
Sc8eucV_12_HRSCAF_113__chr4A/13001133	Sc8eucV_12_HRSCAF_113__chr4A	13001133	INS	60	0.368421	0.694656	NA	0.0260074	0.734807	-0.14	0.47619	0.664083	0.827606	NA	NA	0.0367261	0.756757	0.83888	-0.179775	-0.0523161	-0.0200206
Sc8eucV_12_HRSCAF_113__chr4A/13059477	Sc8eucV_12_HRSCAF_113__chr4A	13059477	INS	53	0.75431	0.572681	NA	NA	0.892652	NA	0.868687	0.70178	0.738997	NA	NA	NA	0.90158	0.75422	-0.0620757	-0.0495272	NA
Sc8eucV_12_HRSCAF_113__chr4A/13113681	Sc8eucV_12_HRSCAF_113__chr4A	13113681	DEL	-21999	-0.0961538	NA	NA	NA	0.189524	NA	0.133333	NA	NA	-0.1449	-0.00701899	-0.0252343	-0.0316206	-0.0381711	0.0989399	0.0831234	0.0345918
Sc8eucV_12_HRSCAF_113__chr4A/13125839	Sc8eucV_12_HRSCAF_113__chr4A	13125839	DEL	-52	-0.2	0.265212	NA	0.0260074	0.342466	-0.14	1.27739e-17	0.208243	0.447547	-0.144077	0	-0.0749757	0.104483	0.274433	-0.155679	-0.0409395	-0.0360777
Sc8eucV_12_HRSCAF_113__chr4A/13130170	Sc8eucV_12_HRSCAF_113__chr4A	13130170	DEL	-22032	0.172414	-0.134904	NA	NA	0.445087	NA	0.384615	0.0201835	0.0518387	NA	NA	NA	0.470588	0.0651862	0.0659034	0.00878437	NA
Sc8eucV_12_HRSCAF_113__chr4A/13147823	Sc8eucV_12_HRSCAF_113__chr4A	13147823	DEL	-81	0.5	0.475839	0.0221857	-0.0752433	0.0955344	-0.00766703	NA	0.241071	0.233609	0.276382	0.103298	0.0994574	-0.165563	-0.0508664	-0.0366919	0.0604297	0.181938
Sc8eucV_12_HRSCAF_113__chr4A/13173925	Sc8eucV_12_HRSCAF_113__chr4A	13173925	INS	2283	NA	NA	NA	NA	NA	NA	NA	NA	NA	NA	NA	NA	NA	NA	NA	NA	NA
Sc8eucV_12_HRSCAF_113__chr4A/13189873	Sc8eucV_12_HRSCAF_113__chr4A	13189873	DEL	-911	0.75431	1	NA	NA	0.892652	NA	0.868687	1	1	NA	NA	NA	0.90158	1	0.0989399	-0.0643221	NA
Sc8eucV_12_HRSCAF_113__chr4A/13212951	Sc8eucV_12_HRSCAF_113__chr4A	13212951	DEL	-103	0.561358	-0.134904	NA	NA	0.773106	NA	0.731544	0.0201835	0.0518387	NA	NA	NA	0.789298	0.0651862	0.482278	0.0961359	NA
Sc8eucV_12_HRSCAF_113__chr4A/13231493	Sc8eucV_12_HRSCAF_113__chr4A	13231493	INS	115	1	0.694656	-0.144077	-0.0199343	0.902202	NA	1	0.799357	0.715959	-0.0255814	-0.00217336	0.0881057	0.749226	0.54945	0.0559441	0.0130766	0.0816734
Sc8eucV_12_HRSCAF_113__chr4A/13242541	Sc8eucV_12_HRSCAF_113__chr4A	13242541	DEL	-51	0.561358	-0.00766703	NA	NA	0.773106	NA	0.731544	0.149864	0.191485	NA	NA	NA	0.789298	0.209711	0.302992	0.0425366	NA
Sc8eucV_12_HRSCAF_113__chr4A/13293915	Sc8eucV_12_HRSCAF_113__chr4A	13293915	DEL	-169	0.396601	0.580128	-0.0138555	-0.0557766	0.00567949	0.208661	-0.0192308	0.0864344	0.148802	-0.170279	0.033877	0.149024	0.309696	0.433761	-0.128487	0.0314211	0.0577128
Sc8eucV_12_HRSCAF_113__chr4A/13323522	Sc8eucV_12_HRSCAF_113__chr4A	13323522	INS	67	0.172414	0.265212	NA	NA	0.445087	NA	0.384615	0.401603	0.447547	NA	NA	NA	0.470588	0.467711	-0.0600079	-0.0305372	NA
Sc8eucV_12_HRSCAF_113__chr4A/13349497	Sc8eucV_12_HRSCAF_113__chr4A	13349497	INV	5518	NA	NA	NA	0.0260074	NA	-0.14	-0.0740741	-0.0171073	NA	NA	NA	0.0367261	NA	NA	NA	-0.0145937	-0.0200206
Sc8eucV_12_HRSCAF_113__chr4A/13366146	Sc8eucV_12_HRSCAF_113__chr4A	13366146	INS	105	-0.231214	-0.403907	0.871842	NA	0.892652	0.840426	0.868687	0.773585	0.809069	0.883248	NA	NA	0.90158	0.822835	-0.282803	-0.0559151	0.00355192
Sc8eucV_12_HRSCAF_113__chr4A/13382859	Sc8eucV_12_HRSCAF_113__chr4A	13382859	DEL	-93	1	0.837772	NA	NA	1	NA	1	0.899188	0.914867	NA	NA	NA	1	0.920986	-0.0640732	-0.0631347	NA
Sc8eucV_12_HRSCAF_113__chr4A/13459139	Sc8eucV_12_HRSCAF_113__chr4A	13459139	DEL	-58	1	0.694656	NA	NA	1	NA	1	0.799357	0.827606	-0.086118	0.0532446	0.0309203	0.827495	0.639307	0.0559441	-0.000825195	0.113067
Sc8eucV_12_HRSCAF_113__chr4A/13483853	Sc8eucV_12_HRSCAF_113__chr4A	13483853	INS	64	NA	NA	-0.144077	-0.0199343	-0.0833081	NA	NA	NA	-0.0337857	NA	0.00784133	NA	NA	NA	NA	-0.0145937	-0.0200206
Sc8eucV_12_HRSCAF_113__chr4A/13515244	Sc8eucV_12_HRSCAF_113__chr4A	13515244	INS	104	-0.21978	-0.0495537	-0.149801	-0.0948854	-0.174163	-0.14	-0.162602	-0.0759942	-0.0832413	-0.0966279	-0.0777651	-0.0805647	-0.186047	-0.0682493	-0.105796	-0.0184095	-0.0372537
Sc8eucV_12_HRSCAF_113__chr4A/13579129	Sc8eucV_12_HRSCAF_113__chr4A	13579129	DEL	-71	NA	NA	-0.144077	-0.0199343	-0.0833081	NA	NA	NA	-0.0337857	NA	0.00784133	NA	NA	NA	NA	-0.0145937	-0.0200206
Sc8eucV_12_HRSCAF_113__chr4A/13599306	Sc8eucV_12_HRSCAF_113__chr4A	13599306	DEL	-101	0.172414	-0.290323	-0.16104	-0.106553	-0.103812	-0.0408163	-0.0222222	-0.151367	-0.169191	0.0470656	-0.01016	0.00427991	-0.197105	-0.0756574	-0.179775	0.0655995	0.0755037
Sc8eucV_12_HRSCAF_113__chr4A/13659348	Sc8eucV_12_HRSCAF_113__chr4A	13659348	DEL	-54	0.25	-0.0499028	-0.0427142	0.417634	-0.0575056	-0.209677	0.62069	0.390474	-0.120911	-0.0882171	0.339498	-0.0531108	0.546763	0.319821	0.0559441	-0.0179199	0.0434053
Sc8eucV_12_HRSCAF_113__chr4A/13727595	Sc8eucV_12_HRSCAF_113__chr4A	13727595	DEL	-53	0.555556	0.636364	0.714286	0.0260074	NA	0.369318	-0.0740741	-0.0171073	NA	0.733333	NA	0.0367261	NA	NA	NA	0.0267192	0.0357516
Sc8eucV_12_HRSCAF_113__chr4A/13733862	Sc8eucV_12_HRSCAF_113__chr4A	13733862	DEL	-496	1	1	NA	NA	1	NA	1	1	1	NA	NA	NA	1	1	NA	-0.0696488	NA
Sc8eucV_12_HRSCAF_113__chr4A/13737330	Sc8eucV_12_HRSCAF_113__chr4A	13737330	DEL	-1987	NA	NA	NA	NA	NA	NA	NA	NA	NA	-0.321101	-0.0140845	-0.0510949	-0.180328	-0.0778443	NA	0.0493827	0.0679612
Sc8eucV_12_HRSCAF_113__chr4A/13744171	Sc8eucV_12_HRSCAF_113__chr4A	13744171	DEL	-77	-0.0961538	NA	NA	NA	0.189524	NA	0.133333	NA	NA	NA	NA	NA	0.213592	NA	0.0989399	0.0250142	NA
Sc8eucV_12_HRSCAF_113__chr4A/13754678	Sc8eucV_12_HRSCAF_113__chr4A	13754678	INS	162	NA	NA	-0.0759219	0.0463576	-0.0203327	NA	NA	NA	0.0303738	-0.086118	-0.0569722	0.0309203	-0.0316206	0.0163413	NA	-0.0209627	-0.0261837
Sc8eucV_12_HRSCAF_113__chr4A/13754681	Sc8eucV_12_HRSCAF_113__chr4A	13754681	DEL	-150	-0.513393	-0.206078	-0.279358	-0.000916983	-0.178796	-0.268041	-0.273504	-0.160402	-0.0100031	-0.21764	-0.0651769	-0.0642674	-0.185503	-0.0693985	-0.252497	-0.0490816	-0.066586
Sc8eucV_12_HRSCAF_113__chr4A/13761742	Sc8eucV_12_HRSCAF_113__chr4A	13761742	INS	651	0.131579	0.270386	0.393586	NA	NA	0.318182	NA	NA	NA	0.424476	NA	NA	NA	NA	NA	-0.0145937	-0.0200206
Sc8eucV_12_HRSCAF_113__chr4A/13766325	Sc8eucV_12_HRSCAF_113__chr4A	13766325	DEL	-371	-0.0796178	0.506958	-0.0519031	0.0609047	0.0597161	-0.148438	0.310345	0.628774	0.36158	-0.0519031	-0.0285714	0.0609047	0.0597161	0.36158	-0.157631	-0.0290737	-0.00645426
Sc8eucV_12_HRSCAF_113__chr4A/13767562	Sc8eucV_12_HRSCAF_113__chr4A	13767562	INS	61	0.131579	0.211268	-0.0519031	-0.0332681	0.254461	-0.32	1.27739e-17	0.0592525	0.280277	-0.170279	-0.0435093	-0.078481	0.153846	0.189113	NA	-0.0356347	-0.0413948
Sc8eucV_12_HRSCAF_113__chr4A/13771927	Sc8eucV_12_HRSCAF_113__chr4A	13771927	DEL	-111	0.368421	0.572681	NA	NA	0.734807	NA	0.675676	0.70178	0.738997	NA	NA	NA	0.756757	0.75422	-0.199608	-0.0585488	NA
Sc8eucV_12_HRSCAF_113__chr4A/1378828	Sc8eucV_12_HRSCAF_113__chr4A	1378828	DEL	-184	0.157729	0.0126976	0.393586	0.0260074	0.773106	-0.0408163	0.533784	0.404711	0.624304	0.424476	NA	0.0367261	0.789298	0.645068	-0.155679	-0.046556	0.00767813
Sc8eucV_12_HRSCAF_113__chr4A/13809733	Sc8eucV_12_HRSCAF_113__chr4A	13809733	INS	2222	NA	NA	NA	NA	NA	NA	NA	NA	NA	NA	NA	NA	NA	NA	NA	NA	NA
Sc8eucV_12_HRSCAF_113__chr4A/13816609	Sc8eucV_12_HRSCAF_113__chr4A	13816609	DEL	-72	NA	NA	0.0672646	-0.0892828	0.112245	-0.108696	1.27739e-17	0.100663	0.16318	-0.0255814	-0.0266216	-0.0695825	0.0240964	0.0721649	NA	-0.0298447	-0.0382967
Sc8eucV_12_HRSCAF_113__chr4A/13816641	Sc8eucV_12_HRSCAF_113__chr4A	13816641	INS	121	0.75431	0.694656	-0.144077	-0.0749757	0.764939	-0.14	0.710526	0.664083	0.715959	-0.1449	-0.0622523	-0.0677093	0.784831	0.735752	-0.133374	-0.0522442	-0.0438612
Sc8eucV_12_HRSCAF_113__chr4A/13899506	Sc8eucV_12_HRSCAF_113__chr4A	13899506	INS	107	0.75431	0.572681	NA	NA	0.892652	NA	0.868687	0.70178	0.738997	NA	NA	NA	0.90158	0.75422	-0.0620757	-0.0495272	NA
Sc8eucV_12_HRSCAF_113__chr4A/1393388	Sc8eucV_12_HRSCAF_113__chr4A	1393388	DEL	-122	NA	NA	-0.0759219	-0.0490722	-0.0203327	-0.108696	1.27739e-17	0.100663	0.0303738	NA	0.0820124	0.206862	NA	NA	NA	0.0546021	0.0735762
Sc8eucV_12_HRSCAF_113__chr4A/13959020	Sc8eucV_12_HRSCAF_113__chr4A	13959020	INS	657	0.75431	0.694656	NA	NA	0.892652	NA	0.868687	0.799357	0.827606	NA	NA	NA	0.90158	0.83888	-0.133374	-0.0588743	NA
Sc8eucV_12_HRSCAF_113__chr4A/1397858	Sc8eucV_12_HRSCAF_113__chr4A	1397858	DEL	-13666	NA	NA	NA	NA	NA	NA	NA	NA	NA	NA	NA	NA	NA	NA	NA	NA	NA
Sc8eucV_12_HRSCAF_113__chr4A/1398699	Sc8eucV_12_HRSCAF_113__chr4A	1398699	DUP	13672	NA	NA	NA	NA	NA	NA	NA	NA	NA	NA	NA	NA	NA	NA	NA	NA	NA
Sc8eucV_12_HRSCAF_113__chr4A/14030373	Sc8eucV_12_HRSCAF_113__chr4A	14030373	INS	119	0.131579	0.270386	-0.131056	-0.0333607	0.290391	-0.104396	0.215686	0.275961	0.370376	-0.262371	-0.0390292	-0.0884529	0.103896	0.183468	NA	-0.0375536	-0.0464641
Sc8eucV_12_HRSCAF_113__chr4A/14069838	Sc8eucV_12_HRSCAF_113__chr4A	14069838	DEL	-60	0.368421	0.694656	NA	NA	0.734807	NA	0.675676	0.799357	0.827606	NA	NA	NA	0.756757	0.83888	-0.179775	-0.0608553	NA
Sc8eucV_12_HRSCAF_113__chr4A/14117374	Sc8eucV_12_HRSCAF_113__chr4A	14117374	DEL	-68	1	0.572681	NA	NA	1	NA	1	0.70178	0.738997	NA	NA	NA	1	0.75422	0.180523	-0.036753	NA
Sc8eucV_12_HRSCAF_113__chr4A/14135173	Sc8eucV_12_HRSCAF_113__chr4A	14135173	INS	84	-0.0961538	NA	-0.00551268	-0.0650124	-0.109672	-0.0408163	-0.130435	0.0792358	0.0960118	-0.144077	0.0147783	-0.0130628	-0.0523125	-0.0337857	0.0989399	-0.0282307	-0.00179462
Sc8eucV_12_HRSCAF_113__chr4A/14219875	Sc8eucV_12_HRSCAF_113__chr4A	14219875	INS	136	-0.0961538	0.127873	NA	NA	0.189524	NA	0.133333	0.347884	0.405568	NA	NA	NA	0.213592	0.429923	-0.0497858	-0.025727	NA
Sc8eucV_12_HRSCAF_113__chr4A/14219936	Sc8eucV_12_HRSCAF_113__chr4A	14219936	DEL	-67	-0.0961538	0.302885	NA	NA	0.189524	NA	0.133333	0.481299	0.532766	NA	NA	NA	0.213592	0.554455	0.0989399	-0.00664077	NA
Sc8eucV_12_HRSCAF_113__chr4A/14282517	Sc8eucV_12_HRSCAF_113__chr4A	14282517	INS	532	NA	-0.00766703	NA	NA	NA	NA	NA	0.125	0.191485	NA	NA	NA	NA	0.209711	0.0559441	0.00809717	NA
Sc8eucV_12_HRSCAF_113__chr4A/14282550	Sc8eucV_12_HRSCAF_113__chr4A	14282550	DEL	-96	0.555556	0.636364	0.274831	-0.0545964	-0.0203327	0.105793	0.0559441	0.125	0.0303738	0.185685	-0.0478251	-0.0671615	0.0240964	0.0721649	NA	-0.0270783	-0.0334964
Sc8eucV_12_HRSCAF_113__chr4A/14308397	Sc8eucV_12_HRSCAF_113__chr4A	14308397	INS	2121	NA	NA	-0.144077	-0.0199343	-0.0833081	NA	NA	NA	-0.0337857	NA	0.00784133	NA	NA	NA	NA	-0.0145937	-0.0200206
Sc8eucV_12_HRSCAF_113__chr4A/14392196	Sc8eucV_12_HRSCAF_113__chr4A	14392196	INS	2234	NA	NA	NA	NA	NA	NA	NA	NA	NA	NA	NA	NA	NA	NA	NA	NA	NA
Sc8eucV_12_HRSCAF_113__chr4A/14404046	Sc8eucV_12_HRSCAF_113__chr4A	14404046	INS	1396	NA	NA	NA	NA	NA	NA	NA	NA	NA	NA	NA	NA	NA	NA	NA	NA	NA
Sc8eucV_12_HRSCAF_113__chr4A/14467095	Sc8eucV_12_HRSCAF_113__chr4A	14467095	INS	1339	NA	-0.134904	NA	NA	NA	NA	NA	0.0201835	0.0518387	NA	NA	NA	NA	0.0651862	-0.0640732	-0.0145937	NA
Sc8eucV_12_HRSCAF_113__chr4A/14493957	Sc8eucV_12_HRSCAF_113__chr4A	14493957	DEL	-1276	1	1	NA	NA	1	NA	1	1	1	NA	NA	NA	1	1	NA	-0.0635876	NA
Sc8eucV_12_HRSCAF_113__chr4A/14494548	Sc8eucV_12_HRSCAF_113__chr4A	14494548	INS	61	NA	NA	0.871842	NA	NA	0.840426	NA	NA	NA	0.883248	NA	NA	NA	NA	NA	-0.0051458	0.00355192
Sc8eucV_12_HRSCAF_113__chr4A/14496435	Sc8eucV_12_HRSCAF_113__chr4A	14496435	INS	2231	NA	-0.134904	NA	NA	NA	NA	NA	0.0201835	0.0518387	NA	NA	NA	NA	0.0651862	-0.0640732	-0.0145937	NA
Sc8eucV_12_HRSCAF_113__chr4A/14496436	Sc8eucV_12_HRSCAF_113__chr4A	14496436	INS	4354	NA	NA	NA	NA	NA	NA	NA	NA	NA	NA	NA	NA	NA	NA	NA	NA	NA
Sc8eucV_12_HRSCAF_113__chr4A/14500557	Sc8eucV_12_HRSCAF_113__chr4A	14500557	DEL	-574	0.75431	0.475839	NA	NA	0.892652	NA	0.868687	0.60862	0.650543	NA	NA	NA	0.90158	0.668194	0.0478605	-0.034602	NA
Sc8eucV_12_HRSCAF_113__chr4A/14511655	Sc8eucV_12_HRSCAF_113__chr4A	14511655	DEL	-6335	1	1	-0.0759219	-0.00865266	0.810764	0.0625	0.661765	0.713533	0.83871	-0.1449	-0.0280377	0.100085	0.911062	0.924136	NA	-0.0454372	0.00914302
Sc8eucV_12_HRSCAF_113__chr4A/14561170	Sc8eucV_12_HRSCAF_113__chr4A	14561170	DEL	-51	0.75431	0.572681	NA	NA	0.892652	NA	0.868687	0.70178	0.738997	NA	NA	NA	0.90158	0.75422	-0.0620757	-0.0495272	NA
Sc8eucV_12_HRSCAF_113__chr4A/14594659	Sc8eucV_12_HRSCAF_113__chr4A	14594659	INS	68	0.131579	0.270386	0.393586	NA	NA	0.318182	NA	NA	NA	0.424476	NA	NA	NA	NA	NA	-0.0145937	-0.0200206
Sc8eucV_12_HRSCAF_113__chr4A/14596971	Sc8eucV_12_HRSCAF_113__chr4A	14596971	INS	958	NA	NA	NA	NA	NA	NA	NA	NA	NA	NA	NA	NA	NA	NA	NA	NA	NA
Sc8eucV_12_HRSCAF_113__chr4A/14624504	Sc8eucV_12_HRSCAF_113__chr4A	14624504	DEL	-121	0.172414	NA	NA	NA	0.445087	NA	0.384615	NA	NA	NA	NA	NA	0.470588	NA	0.347826	0.0831234	NA
Sc8eucV_12_HRSCAF_113__chr4A/14649759	Sc8eucV_12_HRSCAF_113__chr4A	14649759	INS	129	NA	NA	NA	NA	NA	NA	NA	NA	NA	-0.321101	-0.0140845	-0.0510949	-0.180328	-0.0778443	NA	0.0493827	0.0679612
Sc8eucV_12_HRSCAF_113__chr4A/1465314	Sc8eucV_12_HRSCAF_113__chr4A	1465314	INS	71	-0.0961538	0.411765	NA	NA	0.189524	NA	0.133333	0.52381	0.565217	NA	NA	NA	0.213592	0.583333	0.182777	0.0059276	NA
Sc8eucV_12_HRSCAF_113__chr4A/1465783	Sc8eucV_12_HRSCAF_113__chr4A	1465783	DEL	-52	NA	NA	NA	0.0260074	NA	-0.14	-0.0740741	-0.0171073	NA	NA	NA	0.0367261	NA	NA	NA	-0.0145937	-0.0200206
Sc8eucV_12_HRSCAF_113__chr4A/1469176	Sc8eucV_12_HRSCAF_113__chr4A	1469176	DEL	-2255	1	1	NA	NA	1	NA	1	1	1	NA	NA	NA	1	1	NA	-0.0696488	NA
Sc8eucV_12_HRSCAF_113__chr4A/1484201	Sc8eucV_12_HRSCAF_113__chr4A	1484201	DEL	-71	-0.513393	-0.0920526	-0.0931677	0.0463576	-0.03084	0.318182	0.25	0.0201835	-0.0803847	-0.0664101	-0.0569722	0.0309203	0.00831601	-0.0796438	-0.068713	-0.0150861	-0.0402836
Sc8eucV_12_HRSCAF_113__chr4A/1484234	Sc8eucV_12_HRSCAF_113__chr4A	1484234	INS	114	0.172414	-0.00766703	NA	0.239366	0.445087	0.0625	-0.0792079	-0.0709677	0.191485	-0.1449	-0.00701899	0.100085	0.227967	0.036352	-0.0620757	-0.0299358	-0.0326679
Sc8eucV_12_HRSCAF_113__chr4A/14853256	Sc8eucV_12_HRSCAF_113__chr4A	14853256	DEL	-77	1	0.491274	-0.00551268	-0.0850566	0.725677	-0.108696	0.62069	0.224743	0.369314	-0.176326	-0.0780109	-0.102853	0.728972	0.390307	0.0542698	-0.0454372	-0.0611071
Sc8eucV_12_HRSCAF_113__chr4A/14905609	Sc8eucV_12_HRSCAF_113__chr4A	14905609	INS	918	0.204082	0.475839	NA	NA	0.589177	NA	0.519231	0.60862	0.650543	NA	NA	NA	0.616541	0.668194	-0.105796	-0.0460129	NA
Sc8eucV_12_HRSCAF_113__chr4A/14905611	Sc8eucV_12_HRSCAF_113__chr4A	14905611	DEL	-2403	NA	NA	NA	NA	NA	NA	NA	NA	NA	NA	NA	NA	NA	NA	NA	NA	NA
Sc8eucV_12_HRSCAF_113__chr4A/14906779	Sc8eucV_12_HRSCAF_113__chr4A	14906779	DEL	-1241	1	1	NA	NA	1	NA	1	1	1	NA	NA	NA	1	1	NA	-0.0696488	NA
Sc8eucV_12_HRSCAF_113__chr4A/14932695	Sc8eucV_12_HRSCAF_113__chr4A	14932695	INS	1421	NA	NA	NA	NA	NA	NA	NA	NA	NA	NA	NA	NA	NA	NA	NA	NA	NA
Sc8eucV_12_HRSCAF_113__chr4A/14942991	Sc8eucV_12_HRSCAF_113__chr4A	14942991	INS	482	1	0.694656	NA	NA	1	NA	1	0.799357	0.827606	NA	NA	NA	1	0.83888	0.0559441	-0.0523868	NA
Sc8eucV_12_HRSCAF_113__chr4A/14944634	Sc8eucV_12_HRSCAF_113__chr4A	14944634	DEL	-1037	NA	-0.290323	NA	NA	NA	NA	NA	0.04	0.101124	NA	NA	NA	NA	0.126214	-0.132075	-0.0294118	NA
Sc8eucV_12_HRSCAF_113__chr4A/14945010	Sc8eucV_12_HRSCAF_113__chr4A	14945010	INS	1291	NA	NA	NA	NA	NA	NA	NA	NA	NA	NA	NA	NA	NA	NA	NA	NA	NA
Sc8eucV_12_HRSCAF_113__chr4A/14948711	Sc8eucV_12_HRSCAF_113__chr4A	14948711	DEL	-2009	-0.2	NA	NA	NA	0.342466	NA	0.25	NA	NA	NA	NA	NA	0.37931	NA	0.189189	0.0493827	NA
Sc8eucV_12_HRSCAF_113__chr4A/14996423	Sc8eucV_12_HRSCAF_113__chr4A	14996423	INS	502	NA	NA	-0.317647	-0.0402477	-0.174825	NA	NA	NA	-0.0687023	-0.176326	-0.11039	0.0331126	-0.0740741	0.00906736	NA	-0.0176945	-0.0204335
Sc8eucV_12_HRSCAF_113__chr4A/15046284	Sc8eucV_12_HRSCAF_113__chr4A	15046284	DEL	-317	1	0.837772	NA	NA	1	NA	1	0.899188	0.914867	NA	NA	NA	1	0.920986	-0.0640732	-0.0631347	NA
Sc8eucV_12_HRSCAF_113__chr4A/1505992	Sc8eucV_12_HRSCAF_113__chr4A	1505992	DEL	-114	0.742188	0.580128	-0.279358	0.0270772	0.700842	-0.14	0.439759	0.338813	0.620453	0.294273	0.408223	0.125805	0.141079	0.0341156	-0.0640732	0.201688	0.294028
Sc8eucV_12_HRSCAF_113__chr4A/1506083	Sc8eucV_12_HRSCAF_113__chr4A	1506083	INS	78	0.75431	-0.134904	NA	NA	0.892652	NA	0.868687	0.0201835	0.0518387	-0.086118	0.0532446	0.0309203	0.677895	-0.0796438	0.671425	0.252775	0.113067
Sc8eucV_12_HRSCAF_113__chr4A/15104055	Sc8eucV_12_HRSCAF_113__chr4A	15104055	INS	614	-0.176211	-0.0920526	-0.138845	0.113682	-0.0310361	0.318182	0.384615	0.0201835	-0.0459577	-0.0664101	-0.0302058	0.0309203	0.0816327	-0.0796438	0.0659034	-0.0193515	-0.0398983
Sc8eucV_12_HRSCAF_113__chr4A/15110451	Sc8eucV_12_HRSCAF_113__chr4A	15110451	INS	56	0.204082	-0.00766703	NA	NA	0.589177	NA	0.519231	0.149864	0.191485	NA	NA	NA	0.616541	0.209711	0.0399295	-0.00288179	NA
Sc8eucV_12_HRSCAF_113__chr4A/151122	Sc8eucV_12_HRSCAF_113__chr4A	151122	INS	1274	0.204082	NA	NA	NA	0.589177	NA	0.519231	NA	NA	NA	NA	NA	0.616541	NA	0.472843	0.117431	NA
Sc8eucV_12_HRSCAF_113__chr4A/15180366	Sc8eucV_12_HRSCAF_113__chr4A	15180366	INS	88	0.75431	1	NA	NA	0.892652	NA	0.868687	1	1	NA	NA	NA	0.90158	1	0.0989399	-0.0643221	NA
Sc8eucV_12_HRSCAF_113__chr4A/15184550	Sc8eucV_12_HRSCAF_113__chr4A	15184550	DEL	-316	NA	NA	NA	NA	NA	NA	NA	NA	NA	-0.1449	-0.00701899	-0.0252343	-0.0856031	-0.0381711	NA	0.0250142	0.0345918
Sc8eucV_12_HRSCAF_113__chr4A/15188432	Sc8eucV_12_HRSCAF_113__chr4A	15188432	INS	142	NA	NA	-0.0759219	0.0463576	-0.0203327	NA	NA	NA	0.0303738	NA	0.0820124	NA	NA	NA	NA	0.00595858	0.00767813
Sc8eucV_12_HRSCAF_113__chr4A/15189338	Sc8eucV_12_HRSCAF_113__chr4A	15189338	INS	1362	NA	NA	NA	NA	NA	NA	NA	NA	NA	NA	NA	NA	NA	NA	NA	NA	NA
Sc8eucV_12_HRSCAF_113__chr4A/15189343	Sc8eucV_12_HRSCAF_113__chr4A	15189343	INS	2942	NA	NA	NA	NA	NA	NA	NA	NA	NA	NA	NA	NA	NA	NA	NA	NA	NA
Sc8eucV_12_HRSCAF_113__chr4A/15208889	Sc8eucV_12_HRSCAF_113__chr4A	15208889	INS	1360	NA	NA	NA	NA	NA	NA	NA	NA	NA	NA	NA	NA	NA	NA	NA	NA	NA
Sc8eucV_12_HRSCAF_113__chr4A/1538413	Sc8eucV_12_HRSCAF_113__chr4A	1538413	DEL	-115	0	0.572681	NA	NA	0.393586	NA	NA	0.678571	0.738997	NA	NA	NA	0.424476	0.75422	0.238845	0.0227215	NA
Sc8eucV_12_HRSCAF_113__chr4A/1538490	Sc8eucV_12_HRSCAF_113__chr4A	1538490	INS	98	NA	NA	-0.0759219	0.0303738	-0.0759219	NA	NA	NA	0.0303738	-0.1449	-0.0280377	-0.0381711	-0.1449	-0.0381711	NA	-0.0356128	-0.0442514
Sc8eucV_12_HRSCAF_113__chr4A/15408409	Sc8eucV_12_HRSCAF_113__chr4A	15408409	DEL	-54	-0.0796178	0.124604	0.393586	NA	0.734807	0.318182	0.675676	0.672026	0.717174	-0.224015	-0.0140845	-0.0510949	0.434978	0.488559	-0.306208	-0.0523868	-0.0181783
Sc8eucV_12_HRSCAF_113__chr4A/15423934	Sc8eucV_12_HRSCAF_113__chr4A	15423934	INS	3066	NA	NA	NA	NA	NA	NA	NA	NA	NA	NA	NA	NA	NA	NA	NA	NA	NA
Sc8eucV_12_HRSCAF_113__chr4A/15426851	Sc8eucV_12_HRSCAF_113__chr4A	15426851	INS	2346	NA	NA	NA	NA	NA	NA	NA	NA	NA	NA	NA	NA	NA	NA	NA	NA	NA
Sc8eucV_12_HRSCAF_113__chr4A/1546211	Sc8eucV_12_HRSCAF_113__chr4A	1546211	DEL	-66	0.561358	0.411765	NA	NA	0.773106	NA	0.731544	0.52381	0.565217	NA	NA	NA	0.789298	0.583333	0.0256176	-0.0283107	NA
Sc8eucV_12_HRSCAF_113__chr4A/15473896	Sc8eucV_12_HRSCAF_113__chr4A	15473896	DEL	-419	NA	NA	-0.144077	0.0789396	-0.0833081	0.0625	0.115385	0.176916	-0.0337857	-0.1449	-0.0622523	0.100085	-0.0856031	-0.0381711	NA	-0.0107454	-0.0138228
Sc8eucV_12_HRSCAF_113__chr4A/15498695	Sc8eucV_12_HRSCAF_113__chr4A	15498695	INS	75	NA	NA	NA	0.460674	NA	0.142857	0.25	0.361702	NA	NA	NA	0.485714	NA	NA	NA	0.054409	0.0732673
Sc8eucV_12_HRSCAF_113__chr4A/15499451	Sc8eucV_12_HRSCAF_113__chr4A	15499451	DEL	-216	1	1	NA	NA	1	NA	1	1	1	NA	NA	NA	1	1	NA	-0.0709634	NA
Sc8eucV_12_HRSCAF_113__chr4A/15502033	Sc8eucV_12_HRSCAF_113__chr4A	15502033	DEL	-120	-0.15748	0.149965	-0.290154	-0.100376	0.00567949	-0.363636	0.0526316	0.21611	0.148802	-0.222018	-0.0620235	-0.0857633	0.109215	0.237288	-0.128487	-0.0404749	-0.054695
Sc8eucV_12_HRSCAF_113__chr4A/155238	Sc8eucV_12_HRSCAF_113__chr4A	155238	INS	117	0.157729	0.13649	0.393586	NA	0.773106	0.318182	0.731544	0.60862	0.650543	0.424476	NA	NA	0.789298	0.668194	-0.0600079	-0.0432261	-0.0200206
Sc8eucV_12_HRSCAF_113__chr4A/15543554	Sc8eucV_12_HRSCAF_113__chr4A	15543554	DEL	-2259	NA	NA	-0.317647	-0.128316	-0.174825	-0.14	-0.0740741	-0.0171073	-0.0687023	0.0145768	-0.0208134	0.0319052	0.0825611	0.149594	NA	0.039228	0.0613223
Sc8eucV_12_HRSCAF_113__chr4A/15577217	Sc8eucV_12_HRSCAF_113__chr4A	15577217	INV	405	NA	NA	-0.144077	-0.0749757	-0.0833081	-0.14	-0.0740741	-0.0171073	-0.0337857	-0.086118	-0.0444403	-0.0666491	-0.0316206	0.0163413	NA	-0.0209627	-0.0261837
Sc8eucV_12_HRSCAF_113__chr4A/15577617	Sc8eucV_12_HRSCAF_113__chr4A	15577617	INS	203	NA	NA	NA	0.0260074	NA	-0.14	-0.0740741	-0.0171073	NA	-0.0255814	0.113881	-0.0349863	0.0240964	0.0721649	NA	0.0575711	0.0816734
Sc8eucV_12_HRSCAF_113__chr4A/15589537	Sc8eucV_12_HRSCAF_113__chr4A	15589537	DEL	-57	-0.2	NA	NA	NA	0.342466	NA	0.25	NA	NA	NA	NA	NA	0.37931	NA	0.189189	0.0493827	NA
Sc8eucV_12_HRSCAF_113__chr4A/15595764	Sc8eucV_12_HRSCAF_113__chr4A	15595764	INS	52	0.454545	0.125561	NA	NA	0.647059	NA	0.6	0.276978	0.323167	NA	NA	NA	0.666667	0.343501	0.0273038	-0.0133483	NA
Sc8eucV_12_HRSCAF_113__chr4A/15621672	Sc8eucV_12_HRSCAF_113__chr4A	15621672	DEL	-120	0.75431	0.837772	NA	NA	0.892652	NA	0.868687	0.899188	0.914867	NA	NA	NA	0.90158	0.920986	-0.128487	-0.0635681	NA
Sc8eucV_12_HRSCAF_113__chr4A/15682362	Sc8eucV_12_HRSCAF_113__chr4A	15682362	INS	2188	NA	NA	NA	NA	NA	NA	NA	NA	NA	NA	NA	NA	NA	NA	NA	NA	NA
Sc8eucV_12_HRSCAF_113__chr4A/15721879	Sc8eucV_12_HRSCAF_113__chr4A	15721879	INS	1033	-0.2	NA	NA	NA	0.342466	NA	0.25	NA	NA	NA	NA	NA	0.37931	NA	0.189189	0.0493827	NA
Sc8eucV_12_HRSCAF_113__chr4A/15738281	Sc8eucV_12_HRSCAF_113__chr4A	15738281	INS	53	NA	-0.375	NA	NA	NA	NA	NA	0.0201835	0.0518387	NA	NA	NA	NA	0.0651862	-0.0640732	-0.0138765	NA
Sc8eucV_12_HRSCAF_113__chr4A/15741462	Sc8eucV_12_HRSCAF_113__chr4A	15741462	DEL	-1328	0.75431	0.189189	NA	NA	0.892652	NA	0.868687	0.438758	0.500198	NA	NA	NA	0.90158	0.525434	0.0142096	-0.0291264	NA
Sc8eucV_12_HRSCAF_113__chr4A/15753870	Sc8eucV_12_HRSCAF_113__chr4A	15753870	INS	85	0.561358	0.302885	NA	NA	0.773106	NA	0.731544	0.481299	0.532766	NA	NA	NA	0.789298	0.554455	-0.0625575	-0.0372818	NA
Sc8eucV_12_HRSCAF_113__chr4A/15763770	Sc8eucV_12_HRSCAF_113__chr4A	15763770	DEL	-125	-0.0961538	0.127873	NA	0.486631	0.189524	0.232558	0.0526316	-0.118439	0.405568	0.0145768	0.209122	0.0111813	-0.113712	-0.0693985	-0.0497858	-0.0464527	-0.0417625
Sc8eucV_12_HRSCAF_113__chr4A/15770944	Sc8eucV_12_HRSCAF_113__chr4A	15770944	INS	155	0	-0.00420926	-0.19705	-0.0263038	-0.119818	-0.0330189	-0.016	-0.0151198	0.0452671	0.0905317	0.0399582	0.214595	0.115254	0.34424	0.0273038	0.102192	0.118459
Sc8eucV_12_HRSCAF_113__chr4A/15795486	Sc8eucV_12_HRSCAF_113__chr4A	15795486	DEL	-63	-0.4	0.166667	-0.569087	0.215351	-0.200773	0.260177	0.190476	-0.0847439	0.114198	-0.364583	-0.093618	0.174681	-0.161009	0.0775947	0.0989399	0.0208877	-0.0359756
Sc8eucV_12_HRSCAF_113__chr4A/15796690	Sc8eucV_12_HRSCAF_113__chr4A	15796690	INS	103	0.204082	0.411765	NA	NA	0.589177	NA	0.519231	0.52381	0.565217	NA	NA	NA	0.616541	0.583333	-0.0893855	-0.0399009	NA
Sc8eucV_12_HRSCAF_113__chr4A/15837465	Sc8eucV_12_HRSCAF_113__chr4A	15837465	INS	58	1	0.382562	NA	NA	1	NA	1	0.573551	0.624304	NA	NA	NA	1	0.645068	0.214373	-0.0224103	NA
Sc8eucV_12_HRSCAF_113__chr4A/15843579	Sc8eucV_12_HRSCAF_113__chr4A	15843579	DEL	-592	1	0.837772	NA	NA	1	NA	1	0.899188	0.914867	NA	NA	NA	1	0.920986	-0.0640732	-0.0631347	NA
Sc8eucV_12_HRSCAF_113__chr4A/15845508	Sc8eucV_12_HRSCAF_113__chr4A	15845508	DEL	-115	NA	-0.0595514	NA	NA	NA	NA	NA	0.204559	0.265158	NA	NA	NA	NA	0.290631	0.0542698	0.00307658	NA
Sc8eucV_12_HRSCAF_113__chr4A/15861088	Sc8eucV_12_HRSCAF_113__chr4A	15861088	INS	109	1	0.572681	NA	NA	1	NA	1	0.70178	0.738997	NA	NA	NA	1	0.75422	0.180523	-0.036753	NA
Sc8eucV_12_HRSCAF_113__chr4A/15878179	Sc8eucV_12_HRSCAF_113__chr4A	15878179	INS	59	-0.0961538	NA	-0.0759219	0.140568	-0.111955	0.183036	-1.65309e-17	0.330091	0.0303738	0.0367893	-0.017591	0.0246305	-0.0896092	0.129348	0.0989399	-0.0281643	-0.0449883
Sc8eucV_12_HRSCAF_113__chr4A/15905108	Sc8eucV_12_HRSCAF_113__chr4A	15905108	DEL	-925	1	1	NA	NA	1	NA	1	1	1	NA	NA	NA	1	1	NA	-0.0696488	NA
Sc8eucV_12_HRSCAF_113__chr4A/15956471	Sc8eucV_12_HRSCAF_113__chr4A	15956471	DEL	-68	NA	-0.00766703	NA	NA	NA	NA	NA	0.149864	0.191485	NA	NA	NA	NA	0.209711	0.0559441	0.00595858	NA
Sc8eucV_12_HRSCAF_113__chr4A/16019368	Sc8eucV_12_HRSCAF_113__chr4A	16019368	INS	147	1	0.189189	NA	NA	1	NA	1	0.438758	0.500198	NA	NA	NA	1	0.525434	0.289277	-0.00211247	NA
Sc8eucV_12_HRSCAF_113__chr4A/1610986	Sc8eucV_12_HRSCAF_113__chr4A	1610986	DEL	-92	-0.323194	-0.184211	-0.19705	-0.0263038	-0.181135	-0.0330189	2.21862e-17	-0.00657144	-0.11378	-0.172048	-0.0483084	-0.0607719	-0.0677966	-0.0503673	-0.252497	-0.0347753	-0.0349757
Sc8eucV_12_HRSCAF_113__chr4A/1613297	Sc8eucV_12_HRSCAF_113__chr4A	1613297	INS	112	NA	-0.134904	NA	NA	NA	NA	NA	0.0201835	0.0518387	-0.086118	0.0532446	0.0309203	-0.0316206	-0.0796438	-0.0640732	0.00878437	0.113067
Sc8eucV_12_HRSCAF_113__chr4A/16135321	Sc8eucV_12_HRSCAF_113__chr4A	16135321	INS	198	NA	NA	NA	NA	NA	NA	NA	NA	NA	NA	NA	NA	NA	NA	NA	NA	NA
Sc8eucV_12_HRSCAF_113__chr4A/16159378	Sc8eucV_12_HRSCAF_113__chr4A	16159378	INS	51	0.172414	0.572681	NA	NA	0.445087	NA	0.384615	0.70178	0.738997	NA	NA	NA	0.470588	0.75422	0.165704	-0.0166415	NA
Sc8eucV_12_HRSCAF_113__chr4A/16179074	Sc8eucV_12_HRSCAF_113__chr4A	16179074	INS	106	0.368421	0.475839	NA	NA	0.734807	NA	0.675676	0.60862	0.650543	NA	NA	NA	0.756757	0.668194	-0.155679	-0.0511369	NA
Sc8eucV_12_HRSCAF_113__chr4A/1619077	Sc8eucV_12_HRSCAF_113__chr4A	1619077	DEL	-51	0.131579	0.270386	-0.138845	0.454662	0.0448135	0.318182	0.661765	0.713533	0.0960118	0.0780676	0.0302017	0.675814	-0.0856031	-0.0381711	NA	0.159234	0.225121
Sc8eucV_12_HRSCAF_113__chr4A/16217581	Sc8eucV_12_HRSCAF_113__chr4A	16217581	INS	58	NA	NA	NA	0.0260074	NA	-0.14	-0.0740741	-0.0171073	NA	NA	NA	0.0367261	NA	NA	NA	-0.0145937	-0.0200206
Sc8eucV_12_HRSCAF_113__chr4A/1622492	Sc8eucV_12_HRSCAF_113__chr4A	1622492	DEL	-201	0.2	-0.0495537	0.111111	-0.10254	-0.142857	-0.0695652	-0.268041	-0.0460151	0.0361365	-0.0272953	-0.0277325	-0.0805647	-0.0272953	-0.0421954	0.13649	-0.0359344	-0.0443596
Sc8eucV_12_HRSCAF_113__chr4A/1622715	Sc8eucV_12_HRSCAF_113__chr4A	1622715	INS	52	NA	NA	0.0672646	-0.0892828	0.0672646	-0.108696	-0.108696	0.100663	0.16318	-0.176326	-0.0504451	-0.102853	-0.176326	0.00906736	NA	-0.0441343	-0.0501267
Sc8eucV_12_HRSCAF_113__chr4A/16230919	Sc8eucV_12_HRSCAF_113__chr4A	16230919	INS	130	-0.21978	-0.190818	-0.0640635	-0.0557766	-0.119818	-0.244318	-0.140496	-0.0944206	-0.094431	0.0660841	-0.0172512	0.0309203	-0.105665	-0.083887	-0.271186	0.00333367	0.0273901
Sc8eucV_12_HRSCAF_113__chr4A/16233360	Sc8eucV_12_HRSCAF_113__chr4A	16233360	DEL	-64	NA	NA	0.239412	0.0179867	0.285721	0.0625	0.115385	0.176916	0.345061	0.113416	-0.063466	-0.0406206	0.181818	0.253886	NA	-0.0315455	-0.0344217
Sc8eucV_12_HRSCAF_113__chr4A/16246402	Sc8eucV_12_HRSCAF_113__chr4A	16246402	DEL	-60	-0.0961538	-0.00766703	NA	NA	0.189524	NA	0.133333	0.149864	0.191485	NA	NA	NA	0.213592	0.209711	-0.133374	-0.0328431	NA
Sc8eucV_12_HRSCAF_113__chr4A/1625648	Sc8eucV_12_HRSCAF_113__chr4A	1625648	DEL	-326	0.75431	1	NA	NA	0.892652	NA	0.868687	1	1	NA	NA	NA	0.90158	1	0.0989399	-0.0643221	NA
Sc8eucV_12_HRSCAF_113__chr4A/16365230	Sc8eucV_12_HRSCAF_113__chr4A	16365230	DEL	-91	0.157729	-0.0495537	-0.136612	0.153324	0.249155	0.0338983	-0.117647	-0.00657144	0.00416266	-0.248621	-0.0658422	0.174681	0.258352	-0.00223972	0.0718977	-0.0281281	0.00485032
Sc8eucV_12_HRSCAF_113__chr4A/1637951	Sc8eucV_12_HRSCAF_113__chr4A	1637951	DEL	-337	0.75431	0.837772	NA	NA	0.892652	NA	0.868687	0.899188	0.914867	NA	NA	NA	0.90158	0.920986	-0.128487	-0.0635681	NA
Sc8eucV_12_HRSCAF_113__chr4A/16456454	Sc8eucV_12_HRSCAF_113__chr4A	16456454	INS	112	NA	NA	-0.00551268	0.113682	0.0448135	NA	NA	NA	0.0960118	-0.086118	-0.0302058	0.0309203	-0.0316206	0.0163413	NA	-0.0310058	-0.0402836
Sc8eucV_12_HRSCAF_113__chr4A/16475146	Sc8eucV_12_HRSCAF_113__chr4A	16475146	DEL	-281	NA	-0.134904	NA	NA	NA	NA	NA	0.0201835	0.0518387	NA	NA	NA	NA	0.0651862	-0.0640732	-0.0145937	NA
Sc8eucV_12_HRSCAF_113__chr4A/16563785	Sc8eucV_12_HRSCAF_113__chr4A	16563785	DEL	-108	0.131579	-0.14296	-0.208074	-0.026948	0.120816	-0.148438	0.0188679	-0.0222915	-0.0880162	0.0780676	0.146034	0.00255363	-0.0856031	0.167376	0.180523	0.123532	0.0788664
Sc8eucV_12_HRSCAF_113__chr4A/16563819	Sc8eucV_12_HRSCAF_113__chr4A	16563819	DUP	304	-0.4	NA	NA	NA	NA	NA	NA	NA	NA	NA	NA	NA	NA	NA	NA	NA	NA
Sc8eucV_12_HRSCAF_113__chr4A/16564224	Sc8eucV_12_HRSCAF_113__chr4A	16564224	INS	148	-0.0961538	NA	0.0672646	-0.0391632	-0.0775116	-0.0408163	-0.130435	0.0792358	0.16318	-0.1449	0.0980014	0.00255363	-0.0316206	-0.0381711	0.0989399	-0.0127895	0.0346908
Sc8eucV_12_HRSCAF_113__chr4A/16570169	Sc8eucV_12_HRSCAF_113__chr4A	16570169	DEL	-191	-0.0961538	NA	NA	NA	0.189524	NA	0.133333	NA	NA	NA	NA	NA	0.213592	NA	0.0989399	0.0250142	NA
Sc8eucV_12_HRSCAF_113__chr4A/16591761	Sc8eucV_12_HRSCAF_113__chr4A	16591761	INS	525	0.204082	0.694656	-0.144077	-0.0199343	0.381821	NA	0.519231	0.799357	0.715959	NA	0.00784133	NA	0.616541	0.83888	0.0399295	-0.0275586	-0.0200206
Sc8eucV_12_HRSCAF_113__chr4A/16640215	Sc8eucV_12_HRSCAF_113__chr4A	16640215	DEL	-93	0.368421	0.475839	-0.317647	-0.0402477	0.385467	NA	0.675676	0.60862	0.356915	-0.1449	-0.0762501	-0.0252343	0.603458	0.534179	-0.155679	-0.0521455	-0.0776328
Sc8eucV_12_HRSCAF_113__chr4A/16681904	Sc8eucV_12_HRSCAF_113__chr4A	16681904	DEL	-79	-0.231214	0.270386	-0.138845	0.127663	-0.109672	-0.125	0.0526316	0.40058	0.0960118	-0.124447	-0.0509411	0.165919	-0.109589	0.0721649	0.0989399	-0.0222289	0.00726489
Sc8eucV_12_HRSCAF_113__chr4A/16681994	Sc8eucV_12_HRSCAF_113__chr4A	16681994	INS	114	-0.231214	-0.14296	-0.142857	0.0326584	-0.021476	-0.148438	-0.130435	-0.0222915	-0.0641085	-0.248621	-0.0165108	-0.0829876	-0.161009	-0.0775025	-0.0620757	-0.0175392	-0.0407292
Sc8eucV_12_HRSCAF_113__chr4A/16685287	Sc8eucV_12_HRSCAF_113__chr4A	16685287	INV	114	-0.0961538	NA	NA	NA	0.189524	NA	0.133333	NA	NA	NA	NA	NA	0.213592	NA	0.0989399	0.0250142	NA
Sc8eucV_12_HRSCAF_113__chr4A/16685388	Sc8eucV_12_HRSCAF_113__chr4A	16685388	INS	55	-0.0961538	NA	NA	NA	0.189524	NA	0.133333	NA	NA	NA	NA	NA	0.213592	NA	0.0989399	0.0250142	NA
Sc8eucV_12_HRSCAF_113__chr4A/16687828	Sc8eucV_12_HRSCAF_113__chr4A	16687828	DEL	-672	NA	NA	-0.16104	0.0556092	-0.0575056	NA	NA	NA	0.0295484	NA	0.111535	NA	NA	NA	NA	0.00307658	0.00355192
Sc8eucV_12_HRSCAF_113__chr4A/16687903	Sc8eucV_12_HRSCAF_113__chr4A	16687903	INS	76	0.136187	-0.0366919	-0.00314531	-0.0437132	-0.0275341	-0.0194175	-0.0192308	-0.0371801	-0.0265609	-0.172048	-0.0191446	-0.0430697	0.0307692	-0.0715319	0.0478605	-0.0233852	-0.0117222
Sc8eucV_12_HRSCAF_113__chr4A/16689043	Sc8eucV_12_HRSCAF_113__chr4A	16689043	DEL	-237	NA	-0.134904	0.142531	-0.00109769	0.142531	0.232558	0.232558	0.21611	0.0672328	0.145413	-0.0355105	-0.110814	0.145413	0.138634	-0.134904	-0.03231	-0.0356037
Sc8eucV_12_HRSCAF_113__chr4A/16692049	Sc8eucV_12_HRSCAF_113__chr4A	16692049	INS	558	NA	-0.134904	NA	NA	NA	NA	NA	0.0201835	0.0518387	NA	NA	NA	NA	0.0651862	-0.0640732	-0.0145937	NA
Sc8eucV_12_HRSCAF_113__chr4A/1670372	Sc8eucV_12_HRSCAF_113__chr4A	1670372	DEL	-103	-0.21978	0.238845	-0.239852	-0.0606993	-0.168779	-0.153846	-3.30618e-17	0.292776	0.101514	-0.113469	-0.074089	0.00762308	-0.153252	0.0488032	-0.0640732	-0.0333637	-0.013754
Sc8eucV_12_HRSCAF_113__chr4A/16759471	Sc8eucV_12_HRSCAF_113__chr4A	16759471	INS	70	-0.0961538	-0.134904	-0.00977623	0.0270863	-0.136861	-0.14	-0.1	-0.0989645	-0.0121326	-0.1449	0.110585	-0.0677093	-0.0316206	-0.0675401	-0.128487	-0.0194786	-0.00099975
Sc8eucV_12_HRSCAF_113__chr4A/16760199	Sc8eucV_12_HRSCAF_113__chr4A	16760199	DEL	-179	1	0.694656	NA	NA	1	NA	1	0.799357	0.814587	NA	NA	NA	1	0.83888	0.0559441	-0.0570593	NA
Sc8eucV_12_HRSCAF_113__chr4A/16771891	Sc8eucV_12_HRSCAF_113__chr4A	16771891	INS	62	NA	NA	-0.0759219	0.248933	-0.0203327	0.318182	0.369863	0.439433	0.0303738	-0.0255814	-0.0478251	0.188172	0.0240964	0.0721649	NA	-0.0194417	-0.0235775
Sc8eucV_12_HRSCAF_113__chr4A/16775046	Sc8eucV_12_HRSCAF_113__chr4A	16775046	DUP	636	NA	NA	NA	NA	NA	NA	NA	NA	NA	NA	NA	-0.027284	NA	NA	NA	NA	NA
Sc8eucV_12_HRSCAF_113__chr4A/16775047	Sc8eucV_12_HRSCAF_113__chr4A	16775047	DEL	-108	1	0.302885	-0.16104	0.0556092	0.700842	NA	1	0.481299	0.114198	NA	0.111535	NA	1	0.554455	0.367246	-0.0460525	0.00355192
Sc8eucV_12_HRSCAF_113__chr4A/16775346	Sc8eucV_12_HRSCAF_113__chr4A	16775346	INS	200	NA	NA	0.147176	-0.10254	0.203386	0.0779817	0.178862	0.283748	0.268343	0.176229	-0.0583758	-0.0920185	0.224427	0.281791	NA	-0.0408555	-0.0488751
Sc8eucV_12_HRSCAF_113__chr4A/16850907	Sc8eucV_12_HRSCAF_113__chr4A	16850907	INS	54	1	0.694656	NA	NA	1	NA	1	0.799357	0.827606	NA	NA	NA	1	0.83888	0.0559441	-0.0523868	NA
Sc8eucV_12_HRSCAF_113__chr4A/16941889	Sc8eucV_12_HRSCAF_113__chr4A	16941889	DEL	-157	0	0.270386	0.393586	NA	NA	0.318182	NA	NA	NA	0.424476	NA	NA	NA	NA	NA	-0.0171977	-0.0200206
Sc8eucV_12_HRSCAF_113__chr4A/16945599	Sc8eucV_12_HRSCAF_113__chr4A	16945599	DEL	-129	NA	NA	0.174614	-0.0700007	0.241065	0.282609	0.32	0.376399	0.31561	NA	0.407186	0.459826	NA	NA	NA	0.211291	0.289851
Sc8eucV_12_HRSCAF_113__chr4A/16945605	Sc8eucV_12_HRSCAF_113__chr4A	16945605	INS	694	0.204082	NA	NA	NA	0.589177	NA	0.519231	NA	NA	NA	NA	NA	0.616541	NA	0.472843	0.117431	NA
Sc8eucV_12_HRSCAF_113__chr4A/16956539	Sc8eucV_12_HRSCAF_113__chr4A	16956539	INS	1352	NA	NA	NA	NA	NA	NA	NA	NA	NA	NA	NA	NA	NA	NA	NA	NA	NA
Sc8eucV_12_HRSCAF_113__chr4A/16966574	Sc8eucV_12_HRSCAF_113__chr4A	16966574	INS	353	NA	NA	-0.317647	-0.0402477	-0.174825	NA	NA	NA	-0.0687023	NA	0.015625	NA	NA	NA	NA	-0.0294118	-0.0404624
Sc8eucV_12_HRSCAF_113__chr4A/16970988	Sc8eucV_12_HRSCAF_113__chr4A	16970988	DEL	-86	0.454545	0.837772	-0.317647	-0.0402477	0.225043	NA	0.6	0.899188	0.708617	-0.0735219	-0.0708994	0.104843	0.0672615	0.57429	0.309927	-0.0515665	0.0467744
Sc8eucV_12_HRSCAF_113__chr4A/16972167	Sc8eucV_12_HRSCAF_113__chr4A	16972167	INS	57	-0.0961538	NA	NA	NA	0.189524	NA	0.133333	NA	NA	NA	NA	NA	0.213592	NA	0.0989399	0.0250142	NA
Sc8eucV_12_HRSCAF_113__chr4A/16979982	Sc8eucV_12_HRSCAF_113__chr4A	16979982	INV	12828	NA	NA	NA	NA	NA	NA	NA	NA	NA	NA	NA	NA	NA	NA	NA	NA	NA
Sc8eucV_12_HRSCAF_113__chr4A/16996691	Sc8eucV_12_HRSCAF_113__chr4A	16996691	INS	54	NA	NA	0.0672646	0.182063	0.112245	NA	NA	NA	0.16318	0.255266	0.0390412	0.369212	0.29548	0.348237	NA	0.147674	0.217047
Sc8eucV_12_HRSCAF_113__chr4A/17014787	Sc8eucV_12_HRSCAF_113__chr4A	17014787	DEL	-154	0.555556	-0.235772	0.142531	0.127663	0.725677	-0.235294	0.310345	-0.144644	0.271166	0.0905317	-0.0455448	0.0908912	0.676259	0.224965	0.1485	-0.0429814	-0.00811105
Sc8eucV_12_HRSCAF_113__chr4A/17014926	Sc8eucV_12_HRSCAF_113__chr4A	17014926	INS	124	NA	NA	NA	NA	NA	NA	NA	NA	NA	-0.086118	0.0532446	0.0309203	-0.0316206	-0.00285903	NA	0.0794224	0.113067
Sc8eucV_12_HRSCAF_113__chr4A/17025190	Sc8eucV_12_HRSCAF_113__chr4A	17025190	DEL	-100	0.666667	0.817792	0.042735	-0.0847796	0.0696151	-0.125	0.232558	0.40058	0.234234	0.380356	-0.0165108	0.0908912	0.0367893	0.129348	NA	0.0261504	0.0715953
Sc8eucV_12_HRSCAF_113__chr4A/17025252	Sc8eucV_12_HRSCAF_113__chr4A	17025252	INS	140	0.204082	0.572681	-0.144077	-0.0199343	0.381821	NA	0.519231	0.70178	0.611785	NA	0.00784133	NA	0.616541	0.75422	-0.0640732	-0.034602	-0.0200206
Sc8eucV_12_HRSCAF_113__chr4A/17036299	Sc8eucV_12_HRSCAF_113__chr4A	17036299	DEL	-51	0.396601	-0.117007	-0.239852	0.00437942	0.215488	-0.148438	0.569061	0.224987	-0.048984	-0.170279	-0.0779213	-0.00176118	0.309696	0.0268795	-0.148635	-0.0252456	-0.047211
Sc8eucV_12_HRSCAF_113__chr4A/17053960	Sc8eucV_12_HRSCAF_113__chr4A	17053960	DEL	-91	NA	-0.00766703	NA	NA	NA	NA	NA	0.149864	0.191485	NA	NA	NA	NA	0.209711	0.0559441	0.00595858	NA
Sc8eucV_12_HRSCAF_113__chr4A/17053965	Sc8eucV_12_HRSCAF_113__chr4A	17053965	INS	73	NA	-0.134904	0.377212	-0.0759521	0.419622	0.232558	0.310345	0.21611	0.319482	0.201669	-0.032779	-0.0892431	0.258352	0.164401	-0.0640732	-0.0372793	-0.051509
Sc8eucV_12_HRSCAF_113__chr4A/17054169	Sc8eucV_12_HRSCAF_113__chr4A	17054169	DEL	-923	1	1	NA	NA	1	NA	1	1	1	NA	NA	NA	1	1	NA	-0.0696488	NA
Sc8eucV_12_HRSCAF_113__chr4A/17061597	Sc8eucV_12_HRSCAF_113__chr4A	17061597	INS	97	0.204082	-0.00766703	NA	NA	0.589177	NA	0.519231	0.149864	0.191485	NA	NA	NA	0.616541	0.209711	0.0399295	-0.00288179	NA
Sc8eucV_12_HRSCAF_113__chr4A/17061626	Sc8eucV_12_HRSCAF_113__chr4A	17061626	DEL	-53	-0.0961538	NA	-0.144077	-0.0130628	-0.0523125	-0.0408163	-0.130435	0.0792358	-0.0337857	0.201669	0.266442	0.0908912	0.0307692	0.323658	0.0989399	0.239191	0.26727
Sc8eucV_12_HRSCAF_113__chr4A/17064345	Sc8eucV_12_HRSCAF_113__chr4A	17064345	INS	83	0.368421	0.572681	NA	NA	0.734807	NA	0.675676	0.70178	0.738997	NA	NA	NA	0.756757	0.75422	-0.199608	-0.0585488	NA
Sc8eucV_12_HRSCAF_113__chr4A/17129028	Sc8eucV_12_HRSCAF_113__chr4A	17129028	DEL	-76	NA	-0.134904	NA	NA	NA	NA	NA	0.0201835	0.0518387	NA	NA	NA	NA	0.0651862	-0.0640732	-0.0145937	NA
Sc8eucV_12_HRSCAF_113__chr4A/17259329	Sc8eucV_12_HRSCAF_113__chr4A	17259329	DEL	-86	0.75431	0.302885	-0.144077	-0.0199343	0.764939	NA	0.868687	0.481299	0.374249	-0.1449	-0.0622523	-0.0252343	0.784831	0.404509	0.0989399	-0.00842912	-0.0371612
Sc8eucV_12_HRSCAF_113__chr4A/17259348	Sc8eucV_12_HRSCAF_113__chr4A	17259348	INS	69	0.131579	0.270386	0.042735	0.0789396	-0.0833081	-0.153846	0.115385	0.176916	-0.0337857	0.424476	0.00784133	0.256798	NA	NA	NA	0.068878	0.0930533
Sc8eucV_12_HRSCAF_113__chr4A/17261022	Sc8eucV_12_HRSCAF_113__chr4A	17261022	INS	675	0.561358	0.837772	NA	NA	0.773106	NA	0.731544	0.899188	0.914867	NA	NA	NA	0.789298	0.920986	0.0659034	-0.0523161	NA
Sc8eucV_12_HRSCAF_113__chr4A/17269	Sc8eucV_12_HRSCAF_113__chr4A	17269	INV	350	0.172414	-0.00766703	NA	NA	0.445087	NA	0.384615	0.149864	0.191485	NA	NA	NA	0.470588	0.209711	-0.0620757	-0.0209627	NA
Sc8eucV_12_HRSCAF_113__chr4A/17273305	Sc8eucV_12_HRSCAF_113__chr4A	17273305	INS	128	0.204082	0.302885	NA	0.0260074	0.589177	-0.14	0.281818	0.29909	0.532766	NA	NA	0.0367261	0.616541	0.554455	-0.179775	-0.0460129	-0.0200206
Sc8eucV_12_HRSCAF_113__chr4A/17273314	Sc8eucV_12_HRSCAF_113__chr4A	17273314	DEL	-53	0.131579	0.270386	0.042735	-0.0199343	-0.0833081	0.318182	NA	NA	-0.0337857	-0.0664101	-0.0444403	0.0309203	-0.0316206	0.0163413	NA	-0.0209627	-0.0261837
Sc8eucV_12_HRSCAF_113__chr4A/17318634	Sc8eucV_12_HRSCAF_113__chr4A	17318634	INS	756	NA	NA	-0.144077	0.0789396	-0.0833081	0.0625	0.115385	0.176916	-0.0337857	-0.176326	-0.0391254	-0.0695825	-0.0740741	0.00906736	NA	-0.0370541	-0.0476668
Sc8eucV_12_HRSCAF_113__chr4A/17400291	Sc8eucV_12_HRSCAF_113__chr4A	17400291	INS	159	1	0.694656	NA	0.0260074	1	-0.14	0.877637	0.664083	0.827606	NA	NA	0.0367261	1	0.83888	0.0559441	-0.0570776	-0.0200206
Sc8eucV_12_HRSCAF_113__chr4A/17406208	Sc8eucV_12_HRSCAF_113__chr4A	17406208	INS	2267	NA	NA	NA	NA	NA	NA	NA	NA	NA	NA	NA	NA	NA	NA	NA	NA	NA
Sc8eucV_12_HRSCAF_113__chr4A/17408562	Sc8eucV_12_HRSCAF_113__chr4A	17408562	DEL	-639	-0.15748	-0.214953	-0.19705	-0.0700007	0.0567759	-0.275	-1.65309e-17	-0.0317392	0.0240305	-0.252629	-0.032779	-0.0431981	0.155496	0.133587	-0.282803	-0.0284168	-0.0196366
Sc8eucV_12_HRSCAF_113__chr4A/17431272	Sc8eucV_12_HRSCAF_113__chr4A	17431272	DEL	-253	0.204082	0.837772	NA	NA	0.589177	NA	0.519231	0.899188	0.914867	-0.1449	-0.00701899	-0.0252343	0.420722	0.83198	0.214373	-0.0523161	0.0345918
Sc8eucV_12_HRSCAF_113__chr4A/17431283	Sc8eucV_12_HRSCAF_113__chr4A	17431283	INS	111	0.131579	0.270386	-0.136612	0.0234673	0.112245	-0.0194175	0.32	0.376399	0.16318	0.0505754	0.18028	0.0071307	0.436285	0.49913	NA	0.073135	0.134122
Sc8eucV_12_HRSCAF_113__chr4A/17449948	Sc8eucV_12_HRSCAF_113__chr4A	17449948	DEL	-83	NA	NA	NA	NA	NA	NA	NA	NA	NA	-0.1449	-0.00701899	-0.0252343	-0.0856031	-0.0563747	NA	0.022694	0.0345918
Sc8eucV_12_HRSCAF_113__chr4A/17463699	Sc8eucV_12_HRSCAF_113__chr4A	17463699	INS	1404	NA	NA	NA	NA	NA	NA	NA	NA	NA	NA	NA	NA	NA	NA	NA	NA	NA
Sc8eucV_12_HRSCAF_113__chr4A/17515753	Sc8eucV_12_HRSCAF_113__chr4A	17515753	DEL	-46704	NA	-0.290323	NA	NA	NA	NA	NA	0.04	0.101124	-0.1449	-0.00701899	-0.0252343	-0.0856031	-0.0281265	-0.132075	-0.0573418	0.0345918
Sc8eucV_12_HRSCAF_113__chr4A/17518291	Sc8eucV_12_HRSCAF_113__chr4A	17518291	DEL	-46699	NA	NA	NA	NA	NA	NA	NA	NA	NA	NA	NA	NA	NA	NA	NA	NA	NA
Sc8eucV_12_HRSCAF_113__chr4A/1752544	Sc8eucV_12_HRSCAF_113__chr4A	1752544	DEL	-84	0.131579	0.270386	0.042735	0.257077	-0.0833081	-0.14	0.25	0.330091	-0.0337857	-0.124447	-0.00217336	0.0868026	0.0240964	0.0721649	NA	-0.0298447	-0.0382967
Sc8eucV_12_HRSCAF_113__chr4A/17526367	Sc8eucV_12_HRSCAF_113__chr4A	17526367	DEL	-46664	NA	NA	-0.144077	-0.0199343	-0.0833081	NA	NA	NA	-0.0337857	-0.0255814	-0.00217336	0.0881057	0.0240964	0.0721649	NA	0.0575711	0.0816734
Sc8eucV_12_HRSCAF_113__chr4A/17527911	Sc8eucV_12_HRSCAF_113__chr4A	17527911	DEL	-46464	NA	-0.134904	-0.0617184	-0.0600913	-0.00451264	-0.14	-0.0740741	-0.0989645	-0.0787783	-0.1449	-0.0166359	-0.0677093	-0.0856031	-0.0675401	-0.0640732	-0.00804656	-0.0304338
Sc8eucV_12_HRSCAF_113__chr4A/17573068	Sc8eucV_12_HRSCAF_113__chr4A	17573068	INS	295	0.131579	-0.0920526	0.358566	0.0139785	NA	-0.0408163	-0.0740741	-0.0989645	0.0370578	0.424476	NA	0.0367261	NA	0.0651862	-0.0640732	0.0302893	0.0114966
Sc8eucV_12_HRSCAF_113__chr4A/17575774	Sc8eucV_12_HRSCAF_113__chr4A	17575774	INS	74	NA	NA	-0.144077	-0.0199343	-0.0833081	NA	NA	NA	-0.0337857	-0.086118	-0.0444403	0.0309203	-0.0316206	0.0163413	NA	0.00878437	0.0144404
Sc8eucV_12_HRSCAF_113__chr4A/17583928	Sc8eucV_12_HRSCAF_113__chr4A	17583928	DEL	-82	NA	-0.134904	NA	NA	NA	NA	NA	0.0201835	0.0518387	NA	NA	NA	NA	0.0651862	-0.0640732	-0.0145937	NA
Sc8eucV_12_HRSCAF_113__chr4A/1758834	Sc8eucV_12_HRSCAF_113__chr4A	1758834	DEL	-145	-0.21978	0.270386	0.042735	-0.0130628	0.381821	-0.148438	0.113043	0.0792358	-0.0337857	-0.124447	-0.00217336	-0.0642674	0.153846	0.0721649	0.472843	0.0566254	-0.0319477
Sc8eucV_12_HRSCAF_113__chr4A/1758835	Sc8eucV_12_HRSCAF_113__chr4A	1758835	INS	225	0.131579	-0.0920526	-0.255973	0.138241	0.0356448	0.318182	NA	0.0201835	-0.0404057	-0.0664101	-0.00856596	0.0309203	-0.0316206	-0.0796438	-0.0640732	-0.022654	-0.0463287
Sc8eucV_12_HRSCAF_113__chr4A/17600312	Sc8eucV_12_HRSCAF_113__chr4A	17600312	DEL	-488	-0.513393	-0.048951	-0.138845	-0.0650124	-0.103812	-0.148438	-0.123596	0.157593	0.145048	-0.170279	-0.00463121	-0.00176118	-0.173913	-0.0227273	-0.151711	-0.0232774	0.0177077
Sc8eucV_12_HRSCAF_113__chr4A/17601376	Sc8eucV_12_HRSCAF_113__chr4A	17601376	DEL	-161	-0.231214	0.270386	0.042735	-0.0749757	-0.0523125	-0.0408163	-0.1	-0.0171073	-0.0337857	-0.0664101	-0.0444403	-0.0666491	-0.100719	0.0163413	0.0989399	-0.0133483	-0.0402836
Sc8eucV_12_HRSCAF_113__chr4A/17612827	Sc8eucV_12_HRSCAF_113__chr4A	17612827	INS	736	0.131579	0.270386	0.393586	NA	NA	0.318182	NA	NA	NA	0.424476	NA	NA	NA	NA	NA	-0.0145937	-0.0200206
Sc8eucV_12_HRSCAF_113__chr4A/17630197	Sc8eucV_12_HRSCAF_113__chr4A	17630197	DEL	-58	0.131579	0.270386	-0.0931677	-0.0648288	-0.0203327	-0.0408163	-0.0740741	-0.0171073	0.0303738	-0.248621	-0.0442427	-0.0269107	0.00831601	0.0817329	NA	-0.0150861	-0.015309
Sc8eucV_12_HRSCAF_113__chr4A/17630252	Sc8eucV_12_HRSCAF_113__chr4A	17630252	INS	119	0.172414	0.265212	NA	NA	0.445087	NA	0.384615	0.401603	0.447547	NA	NA	NA	0.470588	0.467711	-0.0600079	-0.0305372	NA
Sc8eucV_12_HRSCAF_113__chr4A/17654261	Sc8eucV_12_HRSCAF_113__chr4A	17654261	INS	64	-0.0961538	-0.134904	-0.144077	-0.0337857	-0.0523125	NA	0.0989399	-1.12757e-16	-0.0771739	NA	0.00784133	NA	0.213592	0.0651862	-0.128487	-0.03306	-0.018764
Sc8eucV_12_HRSCAF_113__chr4A/17660668	Sc8eucV_12_HRSCAF_113__chr4A	17660668	DEL	-217	NA	NA	NA	0.185082	NA	-0.108696	1.27739e-17	0.100663	NA	NA	NA	0.206862	NA	NA	NA	0.00307658	0.00355192
Sc8eucV_12_HRSCAF_113__chr4A/17667	Sc8eucV_12_HRSCAF_113__chr4A	17667	DEL	-3312	1	0.572681	NA	NA	1	NA	1	0.70178	0.738997	NA	NA	NA	1	0.75422	0.180523	-0.036753	NA
Sc8eucV_12_HRSCAF_113__chr4A/17668125	Sc8eucV_12_HRSCAF_113__chr4A	17668125	DEL	-372	-0.231214	-0.0495537	0.561097	0.16955	0.648736	0.132231	0.25	0.0328465	0.383557	0.294273	0.0256708	0.00653937	0.412144	0.158465	0.0478605	-0.0271546	-0.0329906
Sc8eucV_12_HRSCAF_113__chr4A/1771270	Sc8eucV_12_HRSCAF_113__chr4A	1771270	DEL	-51	NA	NA	-0.0759219	0.0463576	-0.0203327	NA	NA	NA	0.0303738	-0.1449	-0.0280377	-0.0252343	-0.0856031	-0.0381711	NA	-0.0328431	-0.0438612
Sc8eucV_12_HRSCAF_113__chr4A/1771294	Sc8eucV_12_HRSCAF_113__chr4A	1771294	INS	101	-0.21978	-0.206078	0.393586	NA	0.589177	0.318182	0.519231	0.347884	0.405568	0.424476	NA	NA	0.616541	0.429923	-0.196944	-0.0498808	-0.0200206
Sc8eucV_12_HRSCAF_113__chr4A/17765288	Sc8eucV_12_HRSCAF_113__chr4A	17765288	DEL	-59	0.172414	-0.134904	NA	NA	0.445087	NA	0.384615	0.0201835	0.0518387	-0.1449	-0.00701899	-0.0252343	0.227967	-0.0675401	0.0659034	0.0575711	0.0345918
Sc8eucV_12_HRSCAF_113__chr4A/17765327	Sc8eucV_12_HRSCAF_113__chr4A	17765327	INS	59	NA	NA	-0.144077	-0.0199343	-0.0833081	NA	NA	NA	-0.0337857	NA	0.00784133	NA	NA	NA	NA	-0.0145937	-0.0200206
Sc8eucV_12_HRSCAF_113__chr4A/1777	Sc8eucV_12_HRSCAF_113__chr4A	1777	DUP	7498	NA	NA	NA	NA	NA	NA	NA	NA	NA	NA	NA	NA	NA	NA	NA	NA	NA
Sc8eucV_12_HRSCAF_113__chr4A/17785167	Sc8eucV_12_HRSCAF_113__chr4A	17785167	INS	1356	NA	NA	-0.317647	-0.0402477	-0.174825	NA	NA	NA	-0.0687023	NA	0.015625	NA	NA	NA	NA	-0.0294118	-0.0404624
Sc8eucV_12_HRSCAF_113__chr4A/17788736	Sc8eucV_12_HRSCAF_113__chr4A	17788736	INS	73	0.75431	0.572681	NA	NA	0.892652	NA	0.868687	0.70178	0.738997	NA	NA	NA	0.90158	0.75422	-0.0620757	-0.0495272	NA
Sc8eucV_12_HRSCAF_113__chr4A/17799431	Sc8eucV_12_HRSCAF_113__chr4A	17799431	DEL	-61	-0.2	0.411765	0.276382	-0.0691351	-0.11533	0.183036	-0.194915	-0.0439035	-0.0592774	0.255266	-0.0480717	-0.0607719	-0.103226	-0.0314272	-0.0625575	-0.0305545	-0.0409511
Sc8eucV_12_HRSCAF_113__chr4A/17805298	Sc8eucV_12_HRSCAF_113__chr4A	17805298	INS	225	NA	NA	-0.144077	-0.0199343	-0.0833081	NA	NA	NA	-0.0337857	NA	0.00784133	NA	NA	NA	NA	-0.0145937	-0.0200206
Sc8eucV_12_HRSCAF_113__chr4A/17823205	Sc8eucV_12_HRSCAF_113__chr4A	17823205	DEL	-83	NA	NA	-0.16104	-0.106553	-0.0575056	-0.0408163	0.0188679	0.0792358	0.0295484	-0.321101	-0.0922591	-0.0994056	-0.180328	-0.0778443	NA	-0.0460634	-0.0620742
Sc8eucV_12_HRSCAF_113__chr4A/17864737	Sc8eucV_12_HRSCAF_113__chr4A	17864737	DEL	-85	0.157729	-0.206078	-0.149801	-0.0948854	-0.0348792	-0.14	2.21862e-17	-0.118183	-0.11378	-0.113469	-0.0778433	-0.0826346	-0.0239521	-0.0983165	-0.0111188	-0.0184095	-0.0487415
Sc8eucV_12_HRSCAF_113__chr4A/17868081	Sc8eucV_12_HRSCAF_113__chr4A	17868081	INS	2977	NA	NA	-0.144077	-0.0199343	-0.0833081	NA	NA	NA	-0.0337857	-0.1449	-0.0622523	-0.0252343	-0.0856031	-0.0381711	NA	-0.0281485	-0.0371612
Sc8eucV_12_HRSCAF_113__chr4A/17882950	Sc8eucV_12_HRSCAF_113__chr4A	17882950	INS	106	1	0.694656	NA	NA	1	NA	1	0.799357	0.827606	NA	NA	NA	1	0.83888	0.0559441	-0.0523868	NA
Sc8eucV_12_HRSCAF_113__chr4A/17910545	Sc8eucV_12_HRSCAF_113__chr4A	17910545	DEL	-53	-0.0961538	NA	NA	NA	0.189524	NA	0.133333	NA	NA	NA	NA	NA	0.213592	NA	0.0989399	0.0250142	NA
Sc8eucV_12_HRSCAF_113__chr4A/17921941	Sc8eucV_12_HRSCAF_113__chr4A	17921941	DEL	-69	NA	-0.00766703	NA	NA	NA	NA	NA	0.149864	0.191485	NA	NA	NA	NA	0.191485	0.0559441	0.00290088	NA
Sc8eucV_12_HRSCAF_113__chr4A/17949422	Sc8eucV_12_HRSCAF_113__chr4A	17949422	DEL	-73	1	0.411765	-0.00551268	-0.022416	0.725677	-0.14	0.877637	0.341061	0.175796	-0.0255814	-0.0509411	-0.0349863	0.749226	0.210079	0.444444	0.0285344	-0.0319477
Sc8eucV_12_HRSCAF_113__chr4A/18011358	Sc8eucV_12_HRSCAF_113__chr4A	18011358	INS	84	0.396601	0.13649	-0.255973	0.138241	0.41518	0.318182	0.868687	0.60862	0.162399	0.0780676	0.0688367	-0.0252343	0.784831	0.534179	0.0478605	-0.0446067	-0.00833915
Sc8eucV_12_HRSCAF_113__chr4A/1801421	Sc8eucV_12_HRSCAF_113__chr4A	1801421	DUP	883	NA	NA	-0.142631	-0.0121269	-0.0797872	NA	NA	NA	-0.027284	NA	0.0192585	NA	NA	NA	NA	-0.0138765	-0.018764
Sc8eucV_12_HRSCAF_113__chr4A/1801437	Sc8eucV_12_HRSCAF_113__chr4A	1801437	DEL	-439	0.555556	0.309651	-0.0897297	-0.026948	0.120816	0.170213	0.0188679	-0.0727444	0.0281852	-0.252629	-0.0518782	0.0688434	0.220472	0.138634	-0.0640732	-0.0193002	0.0052639
Sc8eucV_12_HRSCAF_113__chr4A/1802262	Sc8eucV_12_HRSCAF_113__chr4A	1802262	INS	178	0	NA	-0.144077	-0.0199343	0.042735	NA	0.318182	NA	-0.0833081	-0.144077	-0.0666667	-0.0199343	0.042735	NA	NA	0.0181608	-0.0360777
Sc8eucV_12_HRSCAF_113__chr4A/18060213	Sc8eucV_12_HRSCAF_113__chr4A	18060213	DEL	-64	0.454545	0.411765	NA	NA	0.647059	NA	0.6	0.52381	0.565217	NA	NA	NA	0.666667	0.583333	0	-0.0299358	NA
Sc8eucV_12_HRSCAF_113__chr4A/18064034	Sc8eucV_12_HRSCAF_113__chr4A	18064034	DEL	-269	NA	NA	-0.00551268	-0.022416	0.0448135	-0.14	-0.0740741	-0.0171073	0.0960118	-0.086118	-0.0302058	-0.0666491	-0.0316206	0.0163413	NA	-0.0305372	-0.0398983
Sc8eucV_12_HRSCAF_113__chr4A/1806721	Sc8eucV_12_HRSCAF_113__chr4A	1806721	DEL	-114	0.75431	0.411765	NA	NA	0.892652	NA	0.868687	0.52381	0.565217	NA	NA	NA	0.90158	0.583333	0.182777	-0.0128788	NA
Sc8eucV_12_HRSCAF_113__chr4A/1806727	Sc8eucV_12_HRSCAF_113__chr4A	1806727	INS	66	0.131579	0.270386	0.436602	0.0550394	0.725677	0.0338983	0.439759	0.514581	0.763127	-0.0966279	0.131847	-0.0805647	0.30137	0.371508	NA	-0.0156662	-0.00192098
Sc8eucV_12_HRSCAF_113__chr4A/18070029	Sc8eucV_12_HRSCAF_113__chr4A	18070029	DEL	-113	0.561358	0.475839	NA	NA	0.773106	NA	0.731544	0.60862	0.650543	NA	NA	NA	0.789298	0.668194	-0.0600079	-0.0428731	NA
Sc8eucV_12_HRSCAF_113__chr4A/18094049	Sc8eucV_12_HRSCAF_113__chr4A	18094049	DEL	-197	1	0.837772	NA	NA	1	NA	1	0.899188	0.914867	NA	NA	NA	1	0.920986	-0.0640732	-0.0631347	NA
Sc8eucV_12_HRSCAF_113__chr4A/18101220	Sc8eucV_12_HRSCAF_113__chr4A	18101220	DEL	-93	0.396601	0.238845	-0.208074	0.216247	0.329605	0.318182	0.868687	0.70178	0.196248	-0.248621	-0.0603022	0.104843	0.463469	0.323158	-0.0620757	-0.0359175	-0.0551821
Sc8eucV_12_HRSCAF_113__chr4A/18101245	Sc8eucV_12_HRSCAF_113__chr4A	18101245	INS	67	NA	NA	0.0672646	0.182063	0.112245	NA	NA	NA	0.16318	-0.1449	0.0980014	-0.0252343	-0.0856031	-0.0381711	NA	-0.0107454	-0.0138228
Sc8eucV_12_HRSCAF_113__chr4A/18105565	Sc8eucV_12_HRSCAF_113__chr4A	18105565	INS	97	-0.280899	-0.184211	-0.203111	-0.10254	-0.168779	-0.150485	-0.162602	-0.118183	-0.12899	-0.172048	-0.0160974	-0.0431981	-0.153252	-0.0503673	-0.196944	-0.0008518	-0.00563438
Sc8eucV_12_HRSCAF_113__chr4A/18108899	Sc8eucV_12_HRSCAF_113__chr4A	18108899	INS	70	0.75431	0.694656	NA	NA	0.892652	NA	0.868687	0.799357	0.827606	NA	NA	NA	0.90158	0.83888	-0.133374	-0.0588743	NA
Sc8eucV_12_HRSCAF_113__chr4A/1814614	Sc8eucV_12_HRSCAF_113__chr4A	1814614	INS	82	NA	NA	-0.046729	0.138241	0.0356448	NA	NA	NA	0.112976	-0.0759219	-0.0285714	0.0463576	-0.0203327	0.0303738	NA	-0.0468035	-0.0637602
Sc8eucV_12_HRSCAF_113__chr4A/18157979	Sc8eucV_12_HRSCAF_113__chr4A	18157979	DEL	-56	0.555556	0.309651	0.459933	-0.0749757	-0.0833081	0.369318	-0.0740741	-0.0989645	-0.0771739	0.495512	-0.0622523	-0.0677093	-0.0856031	-0.0675401	-0.0640732	0.0059276	-0.0138228
Sc8eucV_12_HRSCAF_113__chr4A/18161646	Sc8eucV_12_HRSCAF_113__chr4A	18161646	DEL	-54	1	0.694656	NA	0.0513834	1	-0.304348	0.727273	0.508727	0.827606	NA	NA	0.0721649	1	0.83888	0.0559441	-0.0638423	-0.0404624
Sc8eucV_12_HRSCAF_113__chr4A/18248870	Sc8eucV_12_HRSCAF_113__chr4A	18248870	DEL	-296	-0.0961538	NA	NA	NA	0.189524	NA	0.133333	NA	NA	NA	NA	NA	0.213592	NA	0.0989399	0.0250142	NA
Sc8eucV_12_HRSCAF_113__chr4A/18264107	Sc8eucV_12_HRSCAF_113__chr4A	18264107	DEL	-98	NA	-0.0169492	NA	NA	NA	NA	NA	0.294118	0.363395	NA	NA	NA	NA	0.391892	0.117647	0.0120706	NA
Sc8eucV_12_HRSCAF_113__chr4A/18299655	Sc8eucV_12_HRSCAF_113__chr4A	18299655	INS	114	NA	NA	-0.144077	-0.0199343	-0.0833081	NA	NA	NA	-0.0337857	-0.1449	-0.0622523	-0.0252343	-0.0856031	-0.0381711	NA	-0.0281485	-0.0371612
Sc8eucV_12_HRSCAF_113__chr4A/18334308	Sc8eucV_12_HRSCAF_113__chr4A	18334308	DEL	-353	1	1	0.174614	-0.119795	0.384469	0.0779817	0.387879	0.481056	0.454179	0.0145768	-0.0219164	-0.0642674	0.585459	0.635834	NA	-0.0460397	-0.0426737
Sc8eucV_12_HRSCAF_113__chr4A/18351951	Sc8eucV_12_HRSCAF_113__chr4A	18351951	DEL	-73	0.75431	0.125561	NA	NA	0.892652	NA	0.868687	0.276978	0.323167	NA	NA	NA	0.90158	0.343501	0.374643	0.039228	NA
Sc8eucV_12_HRSCAF_113__chr4A/1835263	Sc8eucV_12_HRSCAF_113__chr4A	1835263	INS	73	NA	-0.134904	NA	NA	NA	NA	NA	0.0201835	0.0518387	NA	NA	NA	NA	0.0651862	-0.0640732	-0.0145937	NA
Sc8eucV_12_HRSCAF_113__chr4A/18363	Sc8eucV_12_HRSCAF_113__chr4A	18363	INS	566	1	1	NA	NA	1	NA	1	1	1	NA	NA	NA	1	1	NA	-0.0696488	NA
Sc8eucV_12_HRSCAF_113__chr4A/18407387	Sc8eucV_12_HRSCAF_113__chr4A	18407387	DEL	-82	0.172414	NA	NA	NA	0.445087	NA	0.384615	NA	NA	NA	NA	NA	0.470588	NA	0.347826	0.0831234	NA
Sc8eucV_12_HRSCAF_113__chr4A/18409180	Sc8eucV_12_HRSCAF_113__chr4A	18409180	DEL	-59	-0.176211	0.0859482	0.436602	0.436155	0.348657	-0.32	-0.17	0.0543534	0.175796	0.380356	-0.0455448	0.390686	0.29548	0.131628	0.0256176	0.00785415	0.0715953
Sc8eucV_12_HRSCAF_113__chr4A/18409196	Sc8eucV_12_HRSCAF_113__chr4A	18409196	INS	59	-0.0961538	0.411765	NA	NA	0.189524	NA	0.133333	0.52381	0.565217	-0.086118	0.0532446	0.0309203	-0.100719	0.309567	0.182777	-0.0299358	0.113067
Sc8eucV_12_HRSCAF_113__chr4A/18425130	Sc8eucV_12_HRSCAF_113__chr4A	18425130	INS	98	0.561358	0.572681	NA	NA	0.773106	NA	0.731544	0.70178	0.738997	NA	NA	NA	0.789298	0.75422	-0.0943927	-0.0508831	NA
Sc8eucV_12_HRSCAF_113__chr4A/1853060	Sc8eucV_12_HRSCAF_113__chr4A	1853060	DEL	-360	-0.5	-0.0920526	0.273206	-0.00518484	-0.130112	0.633094	0.241176	0.78166	0.537107	0.169231	-0.0586169	0.094236	-0.167939	0.433761	0.149965	-0.0485387	-0.0387504
Sc8eucV_12_HRSCAF_113__chr4A/18559077	Sc8eucV_12_HRSCAF_113__chr4A	18559077	DEL	-54	NA	-0.134904	NA	NA	NA	NA	NA	0.0201835	0.0518387	NA	NA	NA	NA	0.0651862	-0.0640732	-0.0145937	NA
Sc8eucV_12_HRSCAF_113__chr4A/18581156	Sc8eucV_12_HRSCAF_113__chr4A	18581156	INS	57	-0.2	-0.134904	NA	NA	0.342466	NA	0.25	0.0201835	0.0518387	NA	NA	NA	0.37931	0.0651862	-0.068713	-0.0151153	NA
Sc8eucV_12_HRSCAF_113__chr4A/18585917	Sc8eucV_12_HRSCAF_113__chr4A	18585917	DEL	-88	0.75431	0.694656	NA	0.13416	0.892652	-0.0408163	0.569061	0.537794	0.827606	-0.1449	-0.00701899	0.00255363	0.784831	0.735752	-0.133374	-0.0522442	-0.0438612
Sc8eucV_12_HRSCAF_113__chr4A/18585974	Sc8eucV_12_HRSCAF_113__chr4A	18585974	INS	95	0.131579	0.270386	0.393586	NA	NA	0.318182	NA	NA	NA	0.424476	NA	NA	NA	NA	NA	-0.0145937	-0.0200206
Sc8eucV_12_HRSCAF_113__chr4A/1860035	Sc8eucV_12_HRSCAF_113__chr4A	1860035	INS	133	-0.231214	-0.048951	-0.0501931	-0.0448143	0.0960511	-0.0194175	0.075	-0.0439035	-0.0890567	-0.170279	-0.00743332	-0.0404148	-0.0576497	-0.0227273	0.0989399	0.0252649	-0.0155825
Sc8eucV_12_HRSCAF_113__chr4A/18660390	Sc8eucV_12_HRSCAF_113__chr4A	18660390	DEL	-56	-0.0961538	0.125561	0.791684	0.0463576	0.648736	1	0.868687	0.70178	0.496521	0.579769	0.0256708	0.205684	0.412144	0.267097	-0.0620757	-0.0178369	-0.0308226
Sc8eucV_12_HRSCAF_113__chr4A/1866075	Sc8eucV_12_HRSCAF_113__chr4A	1866075	DEL	-101	0.131579	-0.0495537	-0.255973	-0.0749757	0.0356448	-0.148438	0.0188679	0.0771674	-0.0297125	-0.0664101	-0.00856596	-0.0531915	-0.0316206	0.179152	0.309927	0.0675642	-0.00850322
Sc8eucV_12_HRSCAF_113__chr4A/18710419	Sc8eucV_12_HRSCAF_113__chr4A	18710419	INS	2292	NA	NA	NA	NA	NA	NA	NA	NA	NA	NA	NA	NA	NA	NA	NA	NA	NA
Sc8eucV_12_HRSCAF_113__chr4A/18712091	Sc8eucV_12_HRSCAF_113__chr4A	18712091	INS	75	0.368421	0.127873	-0.00551268	-0.0650124	0.306497	-0.0408163	0.310345	0.0291314	0.0255757	-0.0255814	-0.0509411	-0.0642674	0.356073	0.0580569	-0.0950052	-0.0239834	-0.0378747
Sc8eucV_12_HRSCAF_113__chr4A/1871404	Sc8eucV_12_HRSCAF_113__chr4A	1871404	INS	258	0.157729	-0.14296	-0.136612	-0.0892828	0.249155	-0.32	0.176056	-0.114122	-0.0537071	-0.0337571	0.011844	-0.0170184	0.0974212	-0.021556	0.165704	0.0599949	0.0117223
Sc8eucV_12_HRSCAF_113__chr4A/18731370	Sc8eucV_12_HRSCAF_113__chr4A	18731370	DEL	-57	NA	NA	NA	NA	NA	NA	NA	NA	NA	-0.1449	-0.00701899	-0.0252343	-0.0856031	-0.0381711	NA	0.0250142	0.0345918
Sc8eucV_12_HRSCAF_113__chr4A/18736738	Sc8eucV_12_HRSCAF_113__chr4A	18736738	INS	157	NA	NA	NA	NA	NA	NA	NA	NA	NA	NA	NA	NA	NA	NA	NA	NA	NA
Sc8eucV_12_HRSCAF_113__chr4A/18751116	Sc8eucV_12_HRSCAF_113__chr4A	18751116	DEL	-78	1	1	NA	NA	1	NA	1	1	1	NA	NA	NA	1	1	NA	-0.0635876	NA
Sc8eucV_12_HRSCAF_113__chr4A/18780489	Sc8eucV_12_HRSCAF_113__chr4A	18780489	DEL	-97	1	0.694656	0.0672646	0.16318	0.647059	NA	1	0.78125	0.425689	-0.176326	-0.0504451	0.00906736	0.728972	0.531537	0.0559441	-0.0401494	-0.0518215
Sc8eucV_12_HRSCAF_113__chr4A/18780506	Sc8eucV_12_HRSCAF_113__chr4A	18780506	INS	168	0.742188	0.817792	0.561097	-0.0803847	-0.0203327	0.580128	-0.0640732	-1.12757e-16	0.0303738	0.598361	-0.0569722	-0.0796438	-0.0316206	0.0163413	NA	-0.0194786	-0.0233194
Sc8eucV_12_HRSCAF_113__chr4A/18785890	Sc8eucV_12_HRSCAF_113__chr4A	18785890	INS	119	0.204082	0.265212	-0.00551268	0.113682	0.108486	NA	0.519231	0.401603	0.06102	-0.086118	-0.0302058	0.0309203	0.269546	0.179152	-0.105796	-0.0281643	-0.0402836
Sc8eucV_12_HRSCAF_113__chr4A/18811758	Sc8eucV_12_HRSCAF_113__chr4A	18811758	INS	704	NA	NA	NA	NA	NA	NA	NA	NA	NA	NA	NA	NA	NA	NA	NA	NA	NA
Sc8eucV_12_HRSCAF_113__chr4A/18820558	Sc8eucV_12_HRSCAF_113__chr4A	18820558	DEL	-76	0.368421	0.694656	NA	NA	0.734807	NA	0.675676	0.799357	0.827606	NA	NA	NA	0.756757	0.83888	-0.179775	-0.0608553	NA
Sc8eucV_12_HRSCAF_113__chr4A/1882415	Sc8eucV_12_HRSCAF_113__chr4A	1882415	DEL	-58	0.131579	0.270386	-0.136612	0.0531108	0.112245	-0.125	0.310345	0.40058	0.16318	-0.0664101	0.0176443	0.259424	-0.0316206	0.0163413	NA	0.0612461	0.0900282
Sc8eucV_12_HRSCAF_113__chr4A/18828210	Sc8eucV_12_HRSCAF_113__chr4A	18828210	DEL	-64	0.204082	0.837772	NA	0.0260074	0.589177	-0.14	0.281818	0.78166	0.914867	NA	NA	0.0367261	0.616541	0.920986	0.214373	-0.0176424	-0.0200206
Sc8eucV_12_HRSCAF_113__chr4A/18834081	Sc8eucV_12_HRSCAF_113__chr4A	18834081	INS	381	0.131579	0.270386	0.393586	NA	NA	0.318182	NA	NA	NA	0.424476	NA	NA	NA	NA	NA	-0.0145937	-0.0200206
Sc8eucV_12_HRSCAF_113__chr4A/18835530	Sc8eucV_12_HRSCAF_113__chr4A	18835530	INS	155	0.561358	0.694656	NA	NA	0.773106	NA	0.731544	0.799357	0.827606	NA	NA	NA	0.789298	0.83888	-0.0620757	-0.0537018	NA
Sc8eucV_12_HRSCAF_113__chr4A/18867977	Sc8eucV_12_HRSCAF_113__chr4A	18867977	DEL	-462	0.75431	1	0.0672646	-0.0619469	0.449326	0.043956	0.283019	0.597875	0.691154	0.113416	-0.0233458	-0.0956522	0.211813	0.49913	0.0989399	-0.0377085	-0.00586926
Sc8eucV_12_HRSCAF_113__chr4A/18889880	Sc8eucV_12_HRSCAF_113__chr4A	18889880	INS	53	NA	NA	NA	0.0260074	NA	-0.14	-0.0740741	-0.0171073	NA	-0.176326	0.0688688	-0.0807681	-0.0740741	0.00906736	NA	0.0398918	0.0576899
Sc8eucV_12_HRSCAF_113__chr4A/18908477	Sc8eucV_12_HRSCAF_113__chr4A	18908477	INS	53	1	0.694656	NA	NA	1	NA	1	0.799357	0.827606	NA	NA	NA	1	0.83888	0.0559441	-0.0523868	NA
Sc8eucV_12_HRSCAF_113__chr4A/18912452	Sc8eucV_12_HRSCAF_113__chr4A	18912452	DEL	-64	-0.0961538	0.125561	NA	NA	0.189524	NA	0.133333	0.276978	0.323167	NA	NA	NA	0.213592	0.343501	-0.0620757	-0.0245283	NA
Sc8eucV_12_HRSCAF_113__chr4A/18971039	Sc8eucV_12_HRSCAF_113__chr4A	18971039	DEL	-59	1	0.491274	NA	NA	1	NA	1	0.672026	0.717174	NA	NA	NA	1	0.735162	0.0542698	-0.043402	NA
Sc8eucV_12_HRSCAF_113__chr4A/18977447	Sc8eucV_12_HRSCAF_113__chr4A	18977447	INS	76	0.454545	0.189189	NA	NA	0.647059	NA	0.6	0.438758	0.500198	NA	NA	NA	0.666667	0.525434	-0.179775	-0.0498808	NA
Sc8eucV_12_HRSCAF_113__chr4A/1898861	Sc8eucV_12_HRSCAF_113__chr4A	1898861	DEL	-573	0.742188	0.817792	-0.0138555	0.00504627	0.241065	-0.244318	0.524324	0.597875	0.31561	-0.084193	0.0490299	-0.0642674	0.546763	0.5918	NA	-0.0334467	-0.0233881
Sc8eucV_12_HRSCAF_113__chr4A/1901600	Sc8eucV_12_HRSCAF_113__chr4A	1901600	INS	61	0.368421	0.572681	NA	NA	0.734807	NA	0.675676	0.70178	0.738997	NA	NA	NA	0.756757	0.75422	-0.199608	-0.0585488	NA
Sc8eucV_12_HRSCAF_113__chr4A/19068908	Sc8eucV_12_HRSCAF_113__chr4A	19068908	INS	152	0.136187	0.636364	0.142531	-0.0585346	-0.109672	-0.268041	-0.196078	0.160839	0.0960118	0.185685	-0.0509411	-0.0307456	-0.109589	0.0721649	0.0989399	-0.0322266	-0.0151818
Sc8eucV_12_HRSCAF_113__chr4A/1910394	Sc8eucV_12_HRSCAF_113__chr4A	1910394	DEL	-683	0.396601	0.238845	-0.279358	-0.000916983	0.511427	-0.268041	0.130137	0.0351364	0.369314	-0.0664101	-0.0612291	0.146274	0.677895	0.528558	-0.0620757	-0.0304688	0.0203271
Sc8eucV_12_HRSCAF_113__chr4A/19117521	Sc8eucV_12_HRSCAF_113__chr4A	19117521	DEL	-11835	NA	NA	-0.144077	-0.0199343	-0.0833081	NA	NA	NA	-0.0337857	NA	0.00784133	NA	NA	NA	NA	-0.0145937	-0.0200206
Sc8eucV_12_HRSCAF_113__chr4A/19127319	Sc8eucV_12_HRSCAF_113__chr4A	19127319	DEL	-11836	NA	-0.134904	NA	0.0260074	NA	-0.14	-0.14	-0.0989645	0.0518387	-0.00551268	0.142857	-0.022416	-0.00551268	-0.0459577	-0.134904	0.0358608	0.11119
Sc8eucV_12_HRSCAF_113__chr4A/19140337	Sc8eucV_12_HRSCAF_113__chr4A	19140337	INS	196	-0.0961538	0.475839	NA	NA	0.189524	NA	0.133333	0.60862	0.650543	NA	NA	NA	0.213592	0.668194	0.263067	0.0135348	NA
Sc8eucV_12_HRSCAF_113__chr4A/19160806	Sc8eucV_12_HRSCAF_113__chr4A	19160806	DEL	-1379	-0.0961538	NA	-0.0759219	-0.0630737	-0.111955	-0.0408163	-0.130435	0.0792358	0.0303738	-0.1449	-0.0280377	0.00255363	-0.0316206	-0.0381711	0.0989399	-0.0305372	-0.0138228
Sc8eucV_12_HRSCAF_113__chr4A/19165126	Sc8eucV_12_HRSCAF_113__chr4A	19165126	DEL	-145	0.136187	-0.295181	-0.203111	-0.0847796	-0.0790992	-0.235294	0.0526316	-0.163183	-0.110717	-0.180551	0.023195	-0.0781025	0.211813	-0.100909	0.0142096	-0.0417241	0.00244763
Sc8eucV_12_HRSCAF_113__chr4A/19165191	Sc8eucV_12_HRSCAF_113__chr4A	19165191	INS	58	NA	NA	-0.0759219	0.0463576	-0.0203327	NA	NA	NA	0.0303738	-0.1449	-0.0280377	-0.0252343	-0.0856031	-0.0381711	NA	-0.0328431	-0.0438612
Sc8eucV_12_HRSCAF_113__chr4A/19183351	Sc8eucV_12_HRSCAF_113__chr4A	19183351	INS	80	0.75431	0.572681	NA	NA	0.892652	NA	0.868687	0.70178	0.738997	NA	NA	NA	0.90158	0.75422	-0.0620757	-0.0495272	NA
Sc8eucV_12_HRSCAF_113__chr4A/19194443	Sc8eucV_12_HRSCAF_113__chr4A	19194443	DEL	-373	NA	NA	NA	NA	NA	NA	NA	NA	NA	-0.086118	0.0532446	0.0309203	-0.0316206	0.0163413	NA	0.0831234	0.113067
Sc8eucV_12_HRSCAF_113__chr4A/19206857	Sc8eucV_12_HRSCAF_113__chr4A	19206857	INS	81	0.157729	0.238845	-0.208074	-0.0644806	0.12356	-0.14	2.21862e-17	0.0731299	0.196248	-0.0664101	0.0552525	0.172474	0.505495	0.528558	-0.0943927	0.0322597	0.0900282
Sc8eucV_12_HRSCAF_113__chr4A/19219285	Sc8eucV_12_HRSCAF_113__chr4A	19219285	INS	61	0.172414	0.127873	NA	NA	0.445087	NA	0.384615	0.347884	0.405568	NA	NA	NA	0.470588	0.429923	-0.155679	-0.0433809	NA
Sc8eucV_12_HRSCAF_113__chr4A/19247489	Sc8eucV_12_HRSCAF_113__chr4A	19247489	DEL	-1010	-0.037594	-0.0366919	-0.203111	-0.0606993	-0.171511	0.0454545	-0.0792079	0.181776	0.00784866	-0.0961012	-0.0579152	0.0297283	-0.0561224	0.000563581	0.0718977	-0.0279495	-0.0196728
Sc8eucV_12_HRSCAF_113__chr4A/19250941	Sc8eucV_12_HRSCAF_113__chr4A	19250941	DEL	-124	0.75431	0.411765	NA	NA	0.892652	NA	0.868687	0.52381	0.565217	NA	NA	NA	0.90158	0.583333	0.182777	-0.0128788	NA
Sc8eucV_12_HRSCAF_113__chr4A/19279574	Sc8eucV_12_HRSCAF_113__chr4A	19279574	DUP	133	0.131579	0.211268	-0.14	-0.0588235	0.25	-0.104396	0.215686	0.248619	NA	-0.136612	-0.00353812	-0.0323618	0.112245	0.14094	NA	-0.00805481	-0.0122087
Sc8eucV_12_HRSCAF_113__chr4A/19279577	Sc8eucV_12_HRSCAF_113__chr4A	19279577	DEL	-78	1	0.694656	NA	NA	1	NA	1	0.799357	0.827606	NA	NA	NA	1	0.83888	-0.00766703	-0.0664712	NA
Sc8eucV_12_HRSCAF_113__chr4A/19279580	Sc8eucV_12_HRSCAF_113__chr4A	19279580	INS	396	0.555556	0.636364	0.0522648	-0.0567787	0.112245	0.0454545	0.115385	0.176916	0.16318	0.185685	-0.0266216	-0.0363997	0.0240964	0.0721649	NA	0.00054638	0.00518818
Sc8eucV_12_HRSCAF_113__chr4A/19302809	Sc8eucV_12_HRSCAF_113__chr4A	19302809	DEL	-75	NA	-0.134904	-0.16104	0.0556092	-0.0575056	NA	NA	0.0201835	-0.102362	-0.1449	-0.00618381	-0.0252343	-0.0856031	-0.0675401	-0.0640732	-0.025727	-0.0583735
Sc8eucV_12_HRSCAF_113__chr4A/19315441	Sc8eucV_12_HRSCAF_113__chr4A	19315441	DEL	-114	0.204082	0.125561	-0.144077	-0.0199343	0.381821	NA	0.519231	0.276978	0.142024	-0.086118	-0.0444403	0.0309203	0.269546	0.0572578	-0.0640732	0.0172833	0.0144404
Sc8eucV_12_HRSCAF_113__chr4A/19315502	Sc8eucV_12_HRSCAF_113__chr4A	19315502	INS	63	NA	-0.00766703	-0.00551268	0.00459792	0.0448135	0.170213	0.215686	-0.0197924	-0.0728759	-0.086118	-0.0302058	0.09839	-0.0316206	-0.0402032	0.0559441	0.0347601	0.00405911
Sc8eucV_12_HRSCAF_113__chr4A/19340085	Sc8eucV_12_HRSCAF_113__chr4A	19340085	DEL	-133	0.742188	0.817792	0.561097	-0.0648288	-0.0203327	0.633094	-0.0740741	-0.0171073	0.0303738	0.110003	0.117278	0.15937	0.224427	0.281791	NA	0.0315059	0.0567423
Sc8eucV_12_HRSCAF_113__chr4A/19401861	Sc8eucV_12_HRSCAF_113__chr4A	19401861	INS	57	NA	-0.00766703	NA	NA	NA	NA	NA	0.149864	0.171712	NA	NA	NA	NA	0.209711	0.0559441	0.00809717	NA
Sc8eucV_12_HRSCAF_113__chr4A/19414207	Sc8eucV_12_HRSCAF_113__chr4A	19414207	INS	228	-0.2	0.411765	-0.0759219	-0.0630737	-0.03084	-0.0408163	-0.123596	0.199129	0.277424	NA	0.0820124	0.149024	0.37931	0.583333	-0.0625575	0.0274018	0.0642073
Sc8eucV_12_HRSCAF_113__chr4A/19414223	Sc8eucV_12_HRSCAF_113__chr4A	19414223	DEL	-176	-0.231214	0.270386	-0.279358	0.0270772	-0.200773	-0.14	-1.65309e-17	0.330091	0.0295484	-0.0664101	-0.0612291	0.172474	-0.100719	0.0163413	0.0989399	-0.0134915	0.0308702
Sc8eucV_12_HRSCAF_113__chr4A/19416514	Sc8eucV_12_HRSCAF_113__chr4A	19416514	INS	202	NA	-0.00766703	-0.0759219	0.0463576	-0.0203327	NA	NA	0.149864	-0.0545964	-0.1449	-0.0280377	-0.0252343	-0.0856031	0.036352	0.0559441	-0.0107454	-0.0438612
Sc8eucV_12_HRSCAF_113__chr4A/19416517	Sc8eucV_12_HRSCAF_113__chr4A	19416517	DEL	-166	0.172414	-0.00766703	-0.16104	-0.0850566	-0.103812	0.0625	-0.0792079	-0.0709677	-0.120911	-0.0735219	-0.093618	-0.0834719	-0.113712	-0.103702	-0.0620757	-0.0270853	-0.0551821
Sc8eucV_12_HRSCAF_113__chr4A/19428176	Sc8eucV_12_HRSCAF_113__chr4A	19428176	DEL	-893	1	1	NA	NA	1	NA	1	1	1	NA	NA	NA	1	1	NA	-0.0696488	NA
Sc8eucV_12_HRSCAF_113__chr4A/19438282	Sc8eucV_12_HRSCAF_113__chr4A	19438282	DEL	-137	-0.0961538	-0.0595514	NA	NA	0.189524	NA	0.133333	0.204559	0.265158	NA	NA	NA	0.213592	0.290631	-0.179775	-0.0431042	NA
Sc8eucV_12_HRSCAF_113__chr4A/19453719	Sc8eucV_12_HRSCAF_113__chr4A	19453719	INS	81	0.204082	0.382562	NA	NA	0.589177	NA	0.519231	0.573551	0.624304	NA	NA	NA	0.616541	0.645068	-0.196944	-0.0550421	NA
Sc8eucV_12_HRSCAF_113__chr4A/19469299	Sc8eucV_12_HRSCAF_113__chr4A	19469299	DEL	-141	NA	NA	-0.0759219	0.0463576	-0.0203327	NA	NA	NA	0.0303738	NA	0.0820124	NA	NA	NA	NA	0.00595858	0.00767813
Sc8eucV_12_HRSCAF_113__chr4A/19474308	Sc8eucV_12_HRSCAF_113__chr4A	19474308	DEL	-220	-0.0961538	0.127873	-0.0759219	0.140568	-0.111955	0.183036	-1.65309e-17	-0.118183	0.111566	0.176229	0.117278	-0.0696337	0.00532623	-0.0866921	-0.0497858	-0.0232774	0.0264327
Sc8eucV_12_HRSCAF_113__chr4A/19482275	Sc8eucV_12_HRSCAF_113__chr4A	19482275	DEL	-145	-0.2	-0.00766703	-0.144077	-0.0199343	0.104483	NA	0.25	0.149864	0.0167831	-0.086118	-0.0444403	0.0309203	0.00831601	-0.0402032	-0.179775	0.00735521	0.0144404
Sc8eucV_12_HRSCAF_113__chr4A/19482363	Sc8eucV_12_HRSCAF_113__chr4A	19482363	INS	140	0.555556	0.636364	-0.19705	0.0753395	0.241065	0.170213	0.0188679	0.0792358	0.31561	0.317576	0.183502	-0.0531915	-0.0316206	0.0163413	NA	0.0612461	0.0900282
Sc8eucV_12_HRSCAF_113__chr4A/19484490	Sc8eucV_12_HRSCAF_113__chr4A	19484490	DEL	-162	0	0.127873	NA	NA	0.393586	NA	0.318182	0.347884	0.405568	NA	NA	NA	0.424476	0.429923	-0.206078	-0.0319115	NA
Sc8eucV_12_HRSCAF_113__chr4A/19485326	Sc8eucV_12_HRSCAF_113__chr4A	19485326	INS	63	NA	NA	-0.00551268	0.113682	-0.00551268	NA	NA	NA	0.0960118	-0.086118	-0.0302058	0.0309203	-0.086118	0.0163413	NA	-0.0311454	-0.0402836
Sc8eucV_12_HRSCAF_113__chr4A/19491868	Sc8eucV_12_HRSCAF_113__chr4A	19491868	INS	84	-0.2	0.125561	0.580524	-0.0749757	0.161331	0.735751	0.310345	0.412734	0.276824	0.515393	-0.10129	-0.0772656	0.0974212	0.223543	-0.199608	-0.0502365	-0.0691754
Sc8eucV_12_HRSCAF_113__chr4A/19506213	Sc8eucV_12_HRSCAF_113__chr4A	19506213	INS	62	0.561358	0.572681	NA	NA	0.773106	NA	0.731544	0.70178	0.738997	NA	NA	NA	0.789298	0.75422	-0.0943927	-0.0508831	NA
Sc8eucV_12_HRSCAF_113__chr4A/1951207	Sc8eucV_12_HRSCAF_113__chr4A	1951207	INS	90	NA	0.265212	NA	NA	NA	NA	NA	0.401603	0.447547	NA	NA	NA	NA	0.467711	0.309927	0.0476912	NA
Sc8eucV_12_HRSCAF_113__chr4A/19540216	Sc8eucV_12_HRSCAF_113__chr4A	19540216	DEL	-78	-0.513393	-0.0920526	0.393586	0.0260074	0.342466	-0.0408163	1.27739e-17	-0.0989645	0.0518387	0.424476	NA	0.0367261	0.37931	0.0651862	-0.068713	-0.0461681	0.00767813
Sc8eucV_12_HRSCAF_113__chr4A/19544430	Sc8eucV_12_HRSCAF_113__chr4A	19544430	DEL	-91	-0.2	-0.134904	-0.317647	-0.0402477	-0.114178	NA	0.25	0.0201835	-0.153548	NA	0.015625	NA	0.37931	0.0651862	-0.068713	-0.0613646	-0.0404624
Sc8eucV_12_HRSCAF_113__chr4A/19548334	Sc8eucV_12_HRSCAF_113__chr4A	19548334	DEL	-80	0.666667	0.13649	-0.136612	-0.0567787	0.616943	-0.153846	0.625	0.181776	0.189682	0.0780676	0.0980014	0.100085	0.902403	0.534179	0.265212	-0.0099803	0.0907789
Sc8eucV_12_HRSCAF_113__chr4A/19548457	Sc8eucV_12_HRSCAF_113__chr4A	19548457	INS	160	NA	NA	NA	0.13416	NA	-0.0408163	-0.0408163	0.0537634	NA	0.0367893	0.174893	-0.0495782	0.0367893	0.108897	NA	0.065821	0.0802935
Sc8eucV_12_HRSCAF_113__chr4A/19552891	Sc8eucV_12_HRSCAF_113__chr4A	19552891	DUP	376	NA	NA	-0.14	-0.0909091	-0.0740741	-0.14	-0.0740741	-0.0397878	NA	NA	NA	1.19696e-16	NA	NA	NA	0.00169779	-0.00584112
Sc8eucV_12_HRSCAF_113__chr4A/19552908	Sc8eucV_12_HRSCAF_113__chr4A	19552908	DEL	-91	0	-0.290323	-0.144077	-0.0199343	0.042735	NA	0.318182	0.04	-0.0526749	NA	0	NA	0.393586	0.101124	-0.403907	-0.0541566	-0.0248291
Sc8eucV_12_HRSCAF_113__chr4A/19552944	Sc8eucV_12_HRSCAF_113__chr4A	19552944	INS	121	NA	-0.375	-0.154286	-0.0459577	-0.00551268	NA	NA	-0.111111	-0.0459577	-0.257143	-0.0420168	-0.0803847	-0.0759219	-0.0803847	-0.134904	-0.0305115	-0.0441843
Sc8eucV_12_HRSCAF_113__chr4A/19555531	Sc8eucV_12_HRSCAF_113__chr4A	19555531	DEL	-63	0.561358	0.837772	-0.144077	-0.0199343	0.608722	NA	0.731544	0.899188	0.818239	-0.1449	-0.0622523	-0.0252343	0.637217	0.83198	0.0659034	-0.0522051	-0.0371612
Sc8eucV_12_HRSCAF_113__chr4A/19557294	Sc8eucV_12_HRSCAF_113__chr4A	19557294	INS	136	0.75431	-0.134904	NA	NA	0.892652	NA	0.868687	0.0201835	0.0518387	NA	NA	NA	0.90158	0.0651862	0.671425	0.140678	NA
Sc8eucV_12_HRSCAF_113__chr4A/19558497	Sc8eucV_12_HRSCAF_113__chr4A	19558497	DEL	-96	NA	NA	-0.0759219	-0.0648288	-0.0203327	-0.14	-0.0740741	-0.0171073	0.0303738	-0.176326	-0.079104	-0.0807681	-0.0740741	0.00906736	NA	-0.0260621	-0.0320542
Sc8eucV_12_HRSCAF_113__chr4A/19575694	Sc8eucV_12_HRSCAF_113__chr4A	19575694	DEL	-722	0.742188	0.580128	-0.138845	-0.0490722	0.725677	-0.153846	0.661765	0.563131	0.639166	-0.120043	-0.0219109	-0.0489154	0.608696	0.519328	-0.0640732	-0.0284168	-0.0222535
Sc8eucV_12_HRSCAF_113__chr4A/19581856	Sc8eucV_12_HRSCAF_113__chr4A	19581856	DEL	-167	0.454545	0.265212	NA	0.486631	0.647059	0.232558	-0.145161	-0.0776993	0.447547	NA	NA	0.509039	0.666667	0.467711	-0.0156687	0.00204251	0.089653
Sc8eucV_12_HRSCAF_113__chr4A/19581891	Sc8eucV_12_HRSCAF_113__chr4A	19581891	INS	352	NA	NA	-0.144077	-0.0749757	-0.0833081	-0.14	-0.0740741	-0.0171073	-0.0337857	-0.0255814	-0.00217336	-0.0349863	0.0240964	0.0721649	NA	0.0118983	0.0203683
Sc8eucV_12_HRSCAF_113__chr4A/19589145	Sc8eucV_12_HRSCAF_113__chr4A	19589145	DEL	-136	0.742188	-0.0962099	-0.0811725	0.0471869	0.322581	-0.153846	0.661765	-0.032022	-0.0723619	0.111111	-0.0461284	0.193893	0.203386	0.0430054	0.56038	0.198769	0.0809276
Sc8eucV_12_HRSCAF_113__chr4A/19603782	Sc8eucV_12_HRSCAF_113__chr4A	19603782	INS	110	-0.2	0.189189	0.0696151	-0.113163	-0.231111	0.043956	-0.247706	-0.0944206	-0.110717	-0.0735219	-0.0349521	-0.0707604	-0.17657	0.0503972	-0.24186	-0.0250914	-0.0449207
Sc8eucV_12_HRSCAF_113__chr4A/19603796	Sc8eucV_12_HRSCAF_113__chr4A	19603796	DEL	-73	0.136187	0.636364	-0.0897297	-0.0585346	-0.0919436	0.043956	-0.264706	-0.0344828	0.191466	0.185685	-0.0049989	-0.102987	-0.109589	0.0721649	0.0989399	-0.0322266	-0.0151818
Sc8eucV_12_HRSCAF_113__chr4A/1960398	Sc8eucV_12_HRSCAF_113__chr4A	1960398	DEL	-68	NA	0.125561	NA	NA	NA	NA	NA	0.276978	0.323167	NA	NA	NA	NA	0.343501	0.180523	0.0267192	NA
Sc8eucV_12_HRSCAF_113__chr4A/1960412	Sc8eucV_12_HRSCAF_113__chr4A	1960412	INS	114	0.131579	-0.0920526	-0.255973	-0.0915677	0.0356448	-0.244318	0.128713	0.0326313	-0.0404057	-0.113469	0.00594878	-0.0651514	0.258352	0.164401	-0.0640732	-0.0193002	0.0052639
Sc8eucV_12_HRSCAF_113__chr4A/19610818	Sc8eucV_12_HRSCAF_113__chr4A	19610818	INS	82	-0.280899	-0.295181	0.627907	NA	0.647059	0.538462	0.6	0.481299	0.532766	0.660377	NA	NA	0.666667	0.554455	-0.0893855	-0.0380752	-0.0404624
[truncated: 46,296 more rows]
