# Supplementary material for: Discovery and population genomics of structural variation in a songbird genus
Source: Nat Commun. 2020 Jul 7;11:3403. doi: 10.1038/s41467-020-17195-4 (PMC7341801; doi:10.1038/s41467-020-17195-4)
Supplement: Supplementary file 6 — Source Data file [file 41467_2020_17195_MOESM6_ESM.zip › source_files/NDP_genotypes.txt]

species	pop	data	genotype_NDP_insertion	genotype_SNP_scaffold_2:41483402	ID
HC	HCB	SR	2	A/A	B_So_H01
HC	HCB	SR	2	A/A	B_So_H02
HC	HCB	SR	2	A/A	B_So_H03
HC	HCB	SR	2	A/A	B_So_H04
HC	HCB	SR	2	A/A	B_SZ_H01
HC	HCB	SR	2	A/A	B_SZ_H02
HC	HCB	SR	2	A/A	B_un_H01
COL	COL	SR	0	A/A	CHN_Gu_P01
DJD	DJD	SR	0	A/A	DDCHN_Gu_D02
CC	CC	SR	2	A/A	D_Ko_C02
CC	CC	SR	2	A/A	D_Ko_C04
CC	CC	SR	2	A/A	D_Ko_C05
CC	CC	SR	1	G/A	D_Ko_C08
CC	CC	SR	1	G/A	D_Ko_C11
CC	CC	SR	0	G/G	D_Ko_C13
CC	CC	SR	1	G/A	D_Ko_C15
CC	CC	SR	2	G/A	D_Ko_C19
CC	CC	SR	1	G/A	D_Ko_C20
CC	CC	SR	1	G/G?	D_Ra_C01
CC	CC	SR	1	G/A	D_Ra_C05
CC	CC	SR	0	G/G	D_Ra_C06
CC	CC	SR	2	A/A	D_Ra_C11
CC	CC	SR	2	A/A	D_Ra_C14
CC	CC	SR	1	G/A	D_Ra_C16
CC	CCE	SR	1	G/G	E_Vi_C01
CC	CCE	SR	0	G/G	E_Vi_C05
CC	CCE	SR	0	G/G	E_Vi_C08
CC	CCE	SR	1	G/G	E_Vi_C14
CC	CCE	SR	1	G/G	E_Vi_C19
CC	CCE	SR	0	G/G	E_Vi_C22
CC	CCE	SR	0	G/A	E_Vi_C23
CC	CCE	SR	0	G/G	E_Vi_C32
CC	CCE	SR	1	G/G	E_Vi_C37
CC	CCE	SR	1	G/G	E_Vi_C44
CC	CCE	SR	1	G/G	E_Vi_C46
CC	CCE	SR	0	G/G	E_Vi_C48
CC	CCE	SR	1	G/G	E_Vi_C51
CC	CCE	SR	2	G/A	E_Vi_C57
CC	CCE	SR	0	G/G	E_Vi_C58
HYB	HYB	SR	0	G/G	IRL_Lm_H07
HYB	HYB	SR	1	G/A	IRL_Lm_H08
HYB	HYB	SR	1	G/A	IRL_Lm_H10
HYB	HYB	SR	1	G/A	IRL_Lm_H12
HYB	HYB	SR	1	G/A	IRL_Lm_H15
HYB	HYB	SR	1	G/A	IRL_Lm_H16
RK	RKIR	SR	0	A/A	IRL_Lm_R01
RK	RKIR	SR	0	A/A	IRL_Lm_R05
HC	HCIS	SR	2	A/A	ISR_TA_H01
HC	HCIS	SR	2	A/A	ISR_TA_H02
HC	HCIS	SR	2	A/A	ISR_TA_H04
HC	HCIT	SR	2	A/A	ITA_Ro_H01
HC	HCIT	SR	2	A/A	ITA_Ro_H02
HC	HCIT	SR	2	A/A	ITA_Ro_H03
HC	HCIT	SR	2	A/A	ITA_Ro_H04
HC	HCIT	SR	2	A/A	ITA_Ro_H05
HC	HCIT	SR	2	A/A	ITA_Ro_H06
HC	HCIT	SR	2	A/A	ITA_Ro_H07
HC	HCIT	SR	2	A/A	ITA_Ro_H08
HC	HCIT	SR	2	A/A	ITA_Ro_H09
HC	HCIT	SR	2	A/A	ITA_Ro_H10
HC	HCIT	SR	2	A/A	ITA_Ro_H11
HC	HCIT	SR	2	A/A	ITA_Ro_H12
HC	HCIT	SR	2	A/A	ITA_Ro_H13
HC	HCIT	SR	2	A/A	ITA_Ro_H14
DJD	DJD	SR	0	A/A	MON_Kh_D01
DJD	DJD	SR	0	A/A	MON_Kh_D02
DJD	DJD	SR	0	A/A	MON_Kh_D03
HC	HC	SR	2	A/A	PL_Wa_H02
HC	HC	SR	2	A/A	PL_Wa_H03
HC	HC	SR	2	A/A	PL_Wa_H05
HC	HC	SR	2	A/A	PL_Wa_H06
HC	HC	SR	2	A/A	PL_Wa_H09
HC	HC	SR	2	A/A	PL_Wa_H11
HC	HC	SR	2	A/A	PL_Wa_H14
HC	HC	SR	2	A/A	PL_Wa_H16
HC	HC	SR	2	A/A	PL_Wa_H17
HC	HC	SR	2	A/A	PL_Wa_H22
HC	HC	SR	2	A/A	PL_Wa_H23
HC	HC	SR	2	A/A	PL_Wa_H32
HC	HC	SR	2	A/A	PL_Wa_H35
HC	HC	SR	2	A/A	PL_Wa_H50
HC	HC	SR	2	A/A	PL_Wa_H52
HC	HCRU	SR	2	A/A	RUS_Ki_H02
HC	HCRU	SR	2	A/A	RUS_Ki_H03
HC	HCRU	SR	2	A/A	RUS_Ki_H04
CC	CCRU	SR	1	A/A	RUS_Kr_O01
CC	CCRU	SR	0	A/A	RUS_Kr_O02
CC	CCRU	SR	1	A/A	RUS_Kr_O03
CC	CCRU	SR	0	A/A	RUS_Kr_O04
RK	RKRU	SR	0	A/A	RUS_Mu_R03
RK	RKRU	SR	0	A/A	RUS_Mu_R04
HC	HCRU	SR	2	A/A	RUS_No_H02
HC	HCRU	SR	2	A/A	RUS_No_H03
HC	HCRU	SR	NA	NA	RUS_No_H04
CC	CCRU	SR	0	A/A	RUS_Pr_O01
CC	CCRU	SR	0	A/A	RUS_Pr_O02
CC	CCRU	SR	0	A/A	RUS_Pr_O03
CC	CCRU	SR	0	A/A	RUS_Pr_O04
CC	CCRU	SR	0	A/A	RUS_Pr_O05
CC	HCRU	SR	2	A/A	RUS_Tu_H01
CC	CCRU	SR	1	A/A	RUS_Tv_O01
CC	CCRU	SR	1	A/A	RUS_Tv_O02
CC	CCRU	SR	0	A/A	RUS_Ya_O01
CC	CCRU	SR	0	A/A	RUS_Ya_O02
CC	CCRU	SR	0	A/A	RUS_Ya_O03
HC	HC	SR	2	A/A	S_Ri_H05
HC	HC	SR	2	A/A	S_Ri_H07
HC	HC	SR	2	A/A	S_Ri_H23
HC	HC	SR	2	A/A	S_Ri_H29
HC	HC	SR	2	A/A	S_Ri_H43
JD	JD	SR	0	A/A	S_Ri_J01
JD	JD	SR	0	A/A	S_Ri_J02
JD	JD	SR	0	A/A	S_Ri_J03
JD	JD	SR	0	A/A	S_Ri_J08
HC	HC	SR	2	A/A	S_Up_H03
HC	HC	SR	2	A/A	S_Up_H09
HC	HC	SR	2	A/A	S_Up_H16
HC	HC	SR	2	A/A	S_Up_H24
HC	HC	SR	2	A/A	S_Up_H29
HC	HC	SR	2	A/A	S_Up_H32
HC	HC	SR	2	A/A	S_Up_H37
HC	HC	SR	2	A/A	S_Up_H43
HC	HC	SR	2	A/A	S_Up_H47
HC	HC	SR	2	A/A	S_Up_H51
HC	HC	SR	2	A/A	S_Up_H52
COL	COL	SR	0	A/A	Un_un_P01
COL	COL	SR	0	A/A	Un_un_P02
AC	AC	SR	0	A/A	USA_CA_B01
AC	AC	SR	0	A/A	USA_CA_B03
AC	AC	SR	0	A/A	USA_CA_B08
AC	AC	SR	0	A/A	USA_NJ_B02
AC	AC	SR	0	A/A	USA_NY_B03
AC	AC	SR	0	A/A	USA_NY_B04
CC	CC	LR	2	A/A	D_Ko_C04
CC	CC	LR	0	NA	D_Ko_C13
CC	CC	LR	1	G/G	D_Ko_C15
CC	CC	LR	0	G/G	D_Ko_C29
CC	CC	LR	0	G/G	D_Ko_C31
CC	CC	LR	1	G/A	D_Ko_C36
CC	CC	LR	1	G/A	D_Ra_C05
CC	CC	LR	1	G/A	D_Ra_16
CC	CCE	LR	2	G/A	E_Vi_C57
CC	CCE	LR	0	G/A	E_Vi_C58
CC	CCE	LR	1	A/A	E_Vi_C98
CC	CCE	LR	1	A/A	E_Vi_C100
CC	CCE	LR	1	NA	E_Vi_C101
CC	CCE	LR	1	G/G	E_Vi_C103
AC	AC	LR	0	A/A	USA_Wa_B02
AC	AC	LR	0	A/A	USA_Wa_B02
HC	HC	LR	2	A/A	Pl_Wa_22
HC	HC	LR	2	A/A	Pl_Wa_24
HC	HC	LR	2	A/A	S_Up_H03
HC	HC	LR	2	A/A	S_Up_H24
HC	HC	LR	2	A/A	S_Up_H29
HC	HC	LR	2	A/A	S_Up_H32
HC	HC	LR	2	A/A	S_Up_H37
HC	HC	LR	2	A/A	S_Up_H47
HC	HC	LR	2	A/A	S_Up_H59
JD	JD	LR	0	A/A	S_Up_J01
JD	JD	LR	0	A/A	S_To_J10
JD	JD	LR	0	A/A	S_To_J13
JD	JD	LR	0	A/A	S_To_J14
JD	JD	LR	0	A/A	S_To_J15
DJD	DJD	LR	0	A/A	RUS_Mu_D04
DJD	DJD	LR	0	A/A	RUS_Mu_D06
DJD	DJD	LR	0	A/A	RUS_Mu_D08
