# Supplementary material for: Discovery and population genomics of structural variation in a songbird genus
Source: Nat Commun. 2020 Jul 7;11:3403. doi: 10.1038/s41467-020-17195-4 (PMC7341801; doi:10.1038/s41467-020-17195-4)
Supplement: Supplementary file 6 — Source Data file [file 41467_2020_17195_MOESM6_ESM.zip › source_files/HC_snps.bed]

Sc8eucV_10_HRSCAF_100__chr15	8	9
Sc8eucV_10_HRSCAF_100__chr15	17	18
Sc8eucV_10_HRSCAF_100__chr15	111	112
Sc8eucV_10_HRSCAF_100__chr15	210	211
Sc8eucV_10_HRSCAF_100__chr15	220	221
Sc8eucV_10_HRSCAF_100__chr15	350	351
Sc8eucV_10_HRSCAF_100__chr15	430	431
Sc8eucV_10_HRSCAF_100__chr15	639	640
Sc8eucV_10_HRSCAF_100__chr15	707	708
Sc8eucV_10_HRSCAF_100__chr15	840	841
Sc8eucV_10_HRSCAF_100__chr15	854	855
Sc8eucV_10_HRSCAF_100__chr15	906	907
Sc8eucV_10_HRSCAF_100__chr15	973	974
Sc8eucV_10_HRSCAF_100__chr15	1046	1047
Sc8eucV_10_HRSCAF_100__chr15	1097	1098
Sc8eucV_10_HRSCAF_100__chr15	1100	1101
Sc8eucV_10_HRSCAF_100__chr15	1726	1727
Sc8eucV_10_HRSCAF_100__chr15	1728	1729
Sc8eucV_10_HRSCAF_100__chr15	2122	2123
Sc8eucV_10_HRSCAF_100__chr15	2123	2124
Sc8eucV_10_HRSCAF_100__chr15	2210	2211
Sc8eucV_10_HRSCAF_100__chr15	2330	2331
Sc8eucV_10_HRSCAF_100__chr15	2430	2431
Sc8eucV_10_HRSCAF_100__chr15	2437	2438
Sc8eucV_10_HRSCAF_100__chr15	2466	2467
Sc8eucV_10_HRSCAF_100__chr15	2473	2474
Sc8eucV_10_HRSCAF_100__chr15	2475	2476
Sc8eucV_10_HRSCAF_100__chr15	2481	2482
Sc8eucV_10_HRSCAF_100__chr15	2507	2508
Sc8eucV_10_HRSCAF_100__chr15	2647	2648
Sc8eucV_10_HRSCAF_100__chr15	2755	2756
Sc8eucV_10_HRSCAF_100__chr15	2868	2869
Sc8eucV_10_HRSCAF_100__chr15	3059	3060
Sc8eucV_10_HRSCAF_100__chr15	3150	3151
Sc8eucV_10_HRSCAF_100__chr15	3480	3481
Sc8eucV_10_HRSCAF_100__chr15	3588	3589
Sc8eucV_10_HRSCAF_100__chr15	3678	3679
Sc8eucV_10_HRSCAF_100__chr15	3811	3812
Sc8eucV_10_HRSCAF_100__chr15	4175	4176
Sc8eucV_10_HRSCAF_100__chr15	4180	4181
Sc8eucV_10_HRSCAF_100__chr15	4254	4255
Sc8eucV_10_HRSCAF_100__chr15	4338	4339
Sc8eucV_10_HRSCAF_100__chr15	4341	4342
Sc8eucV_10_HRSCAF_100__chr15	4697	4698
Sc8eucV_10_HRSCAF_100__chr15	4754	4755
Sc8eucV_10_HRSCAF_100__chr15	4882	4883
Sc8eucV_10_HRSCAF_100__chr15	4956	4957
Sc8eucV_10_HRSCAF_100__chr15	5021	5022
Sc8eucV_10_HRSCAF_100__chr15	5024	5025
Sc8eucV_10_HRSCAF_100__chr15	5029	5030
Sc8eucV_10_HRSCAF_100__chr15	5082	5083
Sc8eucV_10_HRSCAF_100__chr15	5139	5140
Sc8eucV_10_HRSCAF_100__chr15	5173	5174
Sc8eucV_10_HRSCAF_100__chr15	5194	5195
Sc8eucV_10_HRSCAF_100__chr15	5199	5200
Sc8eucV_10_HRSCAF_100__chr15	5288	5289
Sc8eucV_10_HRSCAF_100__chr15	5330	5331
Sc8eucV_10_HRSCAF_100__chr15	5359	5360
Sc8eucV_10_HRSCAF_100__chr15	5386	5387
Sc8eucV_10_HRSCAF_100__chr15	5390	5391
Sc8eucV_10_HRSCAF_100__chr15	5391	5392
Sc8eucV_10_HRSCAF_100__chr15	5403	5404
Sc8eucV_10_HRSCAF_100__chr15	5423	5424
Sc8eucV_10_HRSCAF_100__chr15	5595	5596
Sc8eucV_10_HRSCAF_100__chr15	5665	5666
Sc8eucV_10_HRSCAF_100__chr15	5784	5785
Sc8eucV_10_HRSCAF_100__chr15	5812	5813
Sc8eucV_10_HRSCAF_100__chr15	5835	5836
Sc8eucV_10_HRSCAF_100__chr15	5931	5932
Sc8eucV_10_HRSCAF_100__chr15	5944	5945
Sc8eucV_10_HRSCAF_100__chr15	6102	6103
Sc8eucV_10_HRSCAF_100__chr15	6244	6245
Sc8eucV_10_HRSCAF_100__chr15	6250	6251
Sc8eucV_10_HRSCAF_100__chr15	6533	6534
Sc8eucV_10_HRSCAF_100__chr15	6569	6570
Sc8eucV_10_HRSCAF_100__chr15	6781	6782
Sc8eucV_10_HRSCAF_100__chr15	6811	6812
Sc8eucV_10_HRSCAF_100__chr15	6843	6844
Sc8eucV_10_HRSCAF_100__chr15	6849	6850
Sc8eucV_10_HRSCAF_100__chr15	6869	6870
Sc8eucV_10_HRSCAF_100__chr15	7034	7035
Sc8eucV_10_HRSCAF_100__chr15	7245	7246
Sc8eucV_10_HRSCAF_100__chr15	7298	7299
Sc8eucV_10_HRSCAF_100__chr15	12715	12716
Sc8eucV_10_HRSCAF_100__chr15	15422	15423
Sc8eucV_10_HRSCAF_100__chr15	15660	15661
Sc8eucV_10_HRSCAF_100__chr15	16804	16805
Sc8eucV_10_HRSCAF_100__chr15	16902	16903
Sc8eucV_10_HRSCAF_100__chr15	17770	17771
Sc8eucV_10_HRSCAF_100__chr15	19423	19424
Sc8eucV_10_HRSCAF_100__chr15	19904	19905
Sc8eucV_10_HRSCAF_100__chr15	20071	20072
Sc8eucV_10_HRSCAF_100__chr15	20515	20516
Sc8eucV_10_HRSCAF_100__chr15	21585	21586
Sc8eucV_10_HRSCAF_100__chr15	21713	21714
Sc8eucV_10_HRSCAF_100__chr15	21889	21890
Sc8eucV_10_HRSCAF_100__chr15	22075	22076
Sc8eucV_10_HRSCAF_100__chr15	22101	22102
Sc8eucV_10_HRSCAF_100__chr15	22127	22128
Sc8eucV_10_HRSCAF_100__chr15	22543	22544
Sc8eucV_10_HRSCAF_100__chr15	22624	22625
Sc8eucV_10_HRSCAF_100__chr15	24154	24155
Sc8eucV_10_HRSCAF_100__chr15	24418	24419
Sc8eucV_10_HRSCAF_100__chr15	24980	24981
Sc8eucV_10_HRSCAF_100__chr15	25904	25905
Sc8eucV_10_HRSCAF_100__chr15	26624	26625
Sc8eucV_10_HRSCAF_100__chr15	27411	27412
Sc8eucV_10_HRSCAF_100__chr15	27483	27484
Sc8eucV_10_HRSCAF_100__chr15	27772	27773
Sc8eucV_10_HRSCAF_100__chr15	28420	28421
Sc8eucV_10_HRSCAF_100__chr15	28473	28474
Sc8eucV_10_HRSCAF_100__chr15	29065	29066
Sc8eucV_10_HRSCAF_100__chr15	29629	29630
Sc8eucV_10_HRSCAF_100__chr15	30454	30455
Sc8eucV_10_HRSCAF_100__chr15	30873	30874
Sc8eucV_10_HRSCAF_100__chr15	31406	31407
Sc8eucV_10_HRSCAF_100__chr15	32373	32374
Sc8eucV_10_HRSCAF_100__chr15	32625	32626
Sc8eucV_10_HRSCAF_100__chr15	32889	32890
Sc8eucV_10_HRSCAF_100__chr15	35099	35100
Sc8eucV_10_HRSCAF_100__chr15	35720	35721
Sc8eucV_10_HRSCAF_100__chr15	35803	35804
Sc8eucV_10_HRSCAF_100__chr15	36845	36846
Sc8eucV_10_HRSCAF_100__chr15	37185	37186
Sc8eucV_10_HRSCAF_100__chr15	37433	37434
Sc8eucV_10_HRSCAF_100__chr15	37488	37489
Sc8eucV_10_HRSCAF_100__chr15	37954	37955
Sc8eucV_10_HRSCAF_100__chr15	37966	37967
Sc8eucV_10_HRSCAF_100__chr15	38755	38756
Sc8eucV_10_HRSCAF_100__chr15	38985	38986
Sc8eucV_10_HRSCAF_100__chr15	39213	39214
Sc8eucV_10_HRSCAF_100__chr15	41748	41749
Sc8eucV_10_HRSCAF_100__chr15	41749	41750
Sc8eucV_10_HRSCAF_100__chr15	41968	41969
Sc8eucV_10_HRSCAF_100__chr15	61341	61342
Sc8eucV_10_HRSCAF_100__chr15	62516	62517
Sc8eucV_10_HRSCAF_100__chr15	62868	62869
Sc8eucV_10_HRSCAF_100__chr15	63252	63253
Sc8eucV_10_HRSCAF_100__chr15	63327	63328
Sc8eucV_10_HRSCAF_100__chr15	63465	63466
Sc8eucV_10_HRSCAF_100__chr15	64120	64121
Sc8eucV_10_HRSCAF_100__chr15	65662	65663
Sc8eucV_10_HRSCAF_100__chr15	65743	65744
Sc8eucV_10_HRSCAF_100__chr15	66377	66378
Sc8eucV_10_HRSCAF_100__chr15	66916	66917
Sc8eucV_10_HRSCAF_100__chr15	66923	66924
Sc8eucV_10_HRSCAF_100__chr15	67572	67573
Sc8eucV_10_HRSCAF_100__chr15	69245	69246
Sc8eucV_10_HRSCAF_100__chr15	70714	70715
Sc8eucV_10_HRSCAF_100__chr15	78397	78398
Sc8eucV_10_HRSCAF_100__chr15	81470	81471
Sc8eucV_10_HRSCAF_100__chr15	83579	83580
Sc8eucV_10_HRSCAF_100__chr15	84460	84461
Sc8eucV_10_HRSCAF_100__chr15	84525	84526
Sc8eucV_10_HRSCAF_100__chr15	84585	84586
Sc8eucV_10_HRSCAF_100__chr15	84586	84587
Sc8eucV_10_HRSCAF_100__chr15	84713	84714
Sc8eucV_10_HRSCAF_100__chr15	87307	87308
Sc8eucV_10_HRSCAF_100__chr15	89552	89553
Sc8eucV_10_HRSCAF_100__chr15	93293	93294
Sc8eucV_10_HRSCAF_100__chr15	94178	94179
Sc8eucV_10_HRSCAF_100__chr15	97524	97525
Sc8eucV_10_HRSCAF_100__chr15	99301	99302
Sc8eucV_10_HRSCAF_100__chr15	99884	99885
Sc8eucV_10_HRSCAF_100__chr15	102049	102050
Sc8eucV_10_HRSCAF_100__chr15	102390	102391
Sc8eucV_10_HRSCAF_100__chr15	106420	106421
Sc8eucV_10_HRSCAF_100__chr15	106421	106422
Sc8eucV_10_HRSCAF_100__chr15	107134	107135
Sc8eucV_10_HRSCAF_100__chr15	107304	107305
Sc8eucV_10_HRSCAF_100__chr15	107750	107751
Sc8eucV_10_HRSCAF_100__chr15	108646	108647
Sc8eucV_10_HRSCAF_100__chr15	109007	109008
Sc8eucV_10_HRSCAF_100__chr15	109323	109324
Sc8eucV_10_HRSCAF_100__chr15	109423	109424
Sc8eucV_10_HRSCAF_100__chr15	109715	109716
Sc8eucV_10_HRSCAF_100__chr15	110051	110052
Sc8eucV_10_HRSCAF_100__chr15	110173	110174
Sc8eucV_10_HRSCAF_100__chr15	111000	111001
Sc8eucV_10_HRSCAF_100__chr15	111538	111539
Sc8eucV_10_HRSCAF_100__chr15	111677	111678
Sc8eucV_10_HRSCAF_100__chr15	112100	112101
Sc8eucV_10_HRSCAF_100__chr15	112775	112776
Sc8eucV_10_HRSCAF_100__chr15	113177	113178
Sc8eucV_10_HRSCAF_100__chr15	113224	113225
Sc8eucV_10_HRSCAF_100__chr15	113529	113530
Sc8eucV_10_HRSCAF_100__chr15	113790	113791
Sc8eucV_10_HRSCAF_100__chr15	113855	113856
Sc8eucV_10_HRSCAF_100__chr15	113917	113918
Sc8eucV_10_HRSCAF_100__chr15	114342	114343
Sc8eucV_10_HRSCAF_100__chr15	115374	115375
Sc8eucV_10_HRSCAF_100__chr15	116819	116820
Sc8eucV_10_HRSCAF_100__chr15	117935	117936
Sc8eucV_10_HRSCAF_100__chr15	118590	118591
Sc8eucV_10_HRSCAF_100__chr15	120843	120844
Sc8eucV_10_HRSCAF_100__chr15	121127	121128
Sc8eucV_10_HRSCAF_100__chr15	121235	121236
Sc8eucV_10_HRSCAF_100__chr15	121389	121390
Sc8eucV_10_HRSCAF_100__chr15	121835	121836
Sc8eucV_10_HRSCAF_100__chr15	124674	124675
Sc8eucV_10_HRSCAF_100__chr15	125528	125529
Sc8eucV_10_HRSCAF_100__chr15	126347	126348
Sc8eucV_10_HRSCAF_100__chr15	126348	126349
Sc8eucV_10_HRSCAF_100__chr15	126704	126705
Sc8eucV_10_HRSCAF_100__chr15	127515	127516
Sc8eucV_10_HRSCAF_100__chr15	129344	129345
Sc8eucV_10_HRSCAF_100__chr15	129764	129765
Sc8eucV_10_HRSCAF_100__chr15	129947	129948
Sc8eucV_10_HRSCAF_100__chr15	130209	130210
Sc8eucV_10_HRSCAF_100__chr15	130597	130598
Sc8eucV_10_HRSCAF_100__chr15	131352	131353
Sc8eucV_10_HRSCAF_100__chr15	131401	131402
Sc8eucV_10_HRSCAF_100__chr15	132590	132591
Sc8eucV_10_HRSCAF_100__chr15	132779	132780
Sc8eucV_10_HRSCAF_100__chr15	135583	135584
Sc8eucV_10_HRSCAF_100__chr15	136022	136023
Sc8eucV_10_HRSCAF_100__chr15	136819	136820
Sc8eucV_10_HRSCAF_100__chr15	137005	137006
Sc8eucV_10_HRSCAF_100__chr15	137673	137674
Sc8eucV_10_HRSCAF_100__chr15	137774	137775
Sc8eucV_10_HRSCAF_100__chr15	138484	138485
Sc8eucV_10_HRSCAF_100__chr15	139139	139140
Sc8eucV_10_HRSCAF_100__chr15	139278	139279
Sc8eucV_10_HRSCAF_100__chr15	139284	139285
Sc8eucV_10_HRSCAF_100__chr15	177671	177672
Sc8eucV_10_HRSCAF_100__chr15	177766	177767
Sc8eucV_10_HRSCAF_100__chr15	179046	179047
Sc8eucV_10_HRSCAF_100__chr15	179849	179850
Sc8eucV_10_HRSCAF_100__chr15	180595	180596
Sc8eucV_10_HRSCAF_100__chr15	182297	182298
Sc8eucV_10_HRSCAF_100__chr15	186519	186520
Sc8eucV_10_HRSCAF_100__chr15	187621	187622
Sc8eucV_10_HRSCAF_100__chr15	187973	187974
Sc8eucV_10_HRSCAF_100__chr15	188240	188241
Sc8eucV_10_HRSCAF_100__chr15	189455	189456
Sc8eucV_10_HRSCAF_100__chr15	189476	189477
Sc8eucV_10_HRSCAF_100__chr15	192590	192591
Sc8eucV_10_HRSCAF_100__chr15	193168	193169
Sc8eucV_10_HRSCAF_100__chr15	193339	193340
Sc8eucV_10_HRSCAF_100__chr15	193667	193668
Sc8eucV_10_HRSCAF_100__chr15	194654	194655
Sc8eucV_10_HRSCAF_100__chr15	196456	196457
Sc8eucV_10_HRSCAF_100__chr15	197267	197268
Sc8eucV_10_HRSCAF_100__chr15	198054	198055
Sc8eucV_10_HRSCAF_100__chr15	198494	198495
Sc8eucV_10_HRSCAF_100__chr15	198943	198944
Sc8eucV_10_HRSCAF_100__chr15	198950	198951
Sc8eucV_10_HRSCAF_100__chr15	199173	199174
Sc8eucV_10_HRSCAF_100__chr15	199454	199455
Sc8eucV_10_HRSCAF_100__chr15	199754	199755
Sc8eucV_10_HRSCAF_100__chr15	199841	199842
Sc8eucV_10_HRSCAF_100__chr15	200433	200434
Sc8eucV_10_HRSCAF_100__chr15	201249	201250
Sc8eucV_10_HRSCAF_100__chr15	202574	202575
Sc8eucV_10_HRSCAF_100__chr15	203125	203126
Sc8eucV_10_HRSCAF_100__chr15	203236	203237
Sc8eucV_10_HRSCAF_100__chr15	204201	204202
Sc8eucV_10_HRSCAF_100__chr15	204202	204203
Sc8eucV_10_HRSCAF_100__chr15	204656	204657
Sc8eucV_10_HRSCAF_100__chr15	206923	206924
Sc8eucV_10_HRSCAF_100__chr15	206944	206945
Sc8eucV_10_HRSCAF_100__chr15	208955	208956
Sc8eucV_10_HRSCAF_100__chr15	209752	209753
Sc8eucV_10_HRSCAF_100__chr15	210943	210944
Sc8eucV_10_HRSCAF_100__chr15	211253	211254
Sc8eucV_10_HRSCAF_100__chr15	211647	211648
Sc8eucV_10_HRSCAF_100__chr15	212476	212477
Sc8eucV_10_HRSCAF_100__chr15	213553	213554
Sc8eucV_10_HRSCAF_100__chr15	213940	213941
Sc8eucV_10_HRSCAF_100__chr15	214166	214167
Sc8eucV_10_HRSCAF_100__chr15	214342	214343
Sc8eucV_10_HRSCAF_100__chr15	214381	214382
Sc8eucV_10_HRSCAF_100__chr15	214384	214385
Sc8eucV_10_HRSCAF_100__chr15	214407	214408
Sc8eucV_10_HRSCAF_100__chr15	214410	214411
Sc8eucV_10_HRSCAF_100__chr15	214417	214418
Sc8eucV_10_HRSCAF_100__chr15	214418	214419
Sc8eucV_10_HRSCAF_100__chr15	214427	214428
Sc8eucV_10_HRSCAF_100__chr15	214457	214458
Sc8eucV_10_HRSCAF_100__chr15	214475	214476
Sc8eucV_10_HRSCAF_100__chr15	214501	214502
Sc8eucV_10_HRSCAF_100__chr15	214556	214557
Sc8eucV_10_HRSCAF_100__chr15	214558	214559
Sc8eucV_10_HRSCAF_100__chr15	214573	214574
Sc8eucV_10_HRSCAF_100__chr15	214619	214620
Sc8eucV_10_HRSCAF_100__chr15	214621	214622
Sc8eucV_10_HRSCAF_100__chr15	214638	214639
Sc8eucV_10_HRSCAF_100__chr15	214689	214690
Sc8eucV_10_HRSCAF_100__chr15	214729	214730
Sc8eucV_10_HRSCAF_100__chr15	214824	214825
Sc8eucV_10_HRSCAF_100__chr15	214877	214878
Sc8eucV_10_HRSCAF_100__chr15	214880	214881
Sc8eucV_10_HRSCAF_100__chr15	215268	215269
Sc8eucV_10_HRSCAF_100__chr15	215285	215286
Sc8eucV_10_HRSCAF_100__chr15	215315	215316
Sc8eucV_10_HRSCAF_100__chr15	215458	215459
Sc8eucV_10_HRSCAF_100__chr15	217188	217189
Sc8eucV_10_HRSCAF_100__chr15	217360	217361
Sc8eucV_10_HRSCAF_100__chr15	218314	218315
Sc8eucV_10_HRSCAF_100__chr15	218687	218688
Sc8eucV_10_HRSCAF_100__chr15	219036	219037
Sc8eucV_10_HRSCAF_100__chr15	219650	219651
Sc8eucV_10_HRSCAF_100__chr15	219783	219784
Sc8eucV_10_HRSCAF_100__chr15	220856	220857
Sc8eucV_10_HRSCAF_100__chr15	221358	221359
Sc8eucV_10_HRSCAF_100__chr15	221410	221411
Sc8eucV_10_HRSCAF_100__chr15	221768	221769
Sc8eucV_10_HRSCAF_100__chr15	221892	221893
Sc8eucV_10_HRSCAF_100__chr15	221986	221987
Sc8eucV_10_HRSCAF_100__chr15	223854	223855
Sc8eucV_10_HRSCAF_100__chr15	223915	223916
Sc8eucV_10_HRSCAF_100__chr15	224596	224597
Sc8eucV_10_HRSCAF_100__chr15	225217	225218
Sc8eucV_10_HRSCAF_100__chr15	225330	225331
Sc8eucV_10_HRSCAF_100__chr15	228170	228171
Sc8eucV_10_HRSCAF_100__chr15	237628	237629
Sc8eucV_10_HRSCAF_100__chr15	237777	237778
Sc8eucV_10_HRSCAF_100__chr15	238105	238106
Sc8eucV_10_HRSCAF_100__chr15	238979	238980
Sc8eucV_10_HRSCAF_100__chr15	239181	239182
Sc8eucV_10_HRSCAF_100__chr15	239284	239285
Sc8eucV_10_HRSCAF_100__chr15	239364	239365
Sc8eucV_10_HRSCAF_100__chr15	239404	239405
Sc8eucV_10_HRSCAF_100__chr15	240999	241000
Sc8eucV_10_HRSCAF_100__chr15	241471	241472
Sc8eucV_10_HRSCAF_100__chr15	241705	241706
Sc8eucV_10_HRSCAF_100__chr15	243957	243958
Sc8eucV_10_HRSCAF_100__chr15	244298	244299
Sc8eucV_10_HRSCAF_100__chr15	244896	244897
Sc8eucV_10_HRSCAF_100__chr15	244901	244902
Sc8eucV_10_HRSCAF_100__chr15	245386	245387
Sc8eucV_10_HRSCAF_100__chr15	245876	245877
Sc8eucV_10_HRSCAF_100__chr15	246260	246261
Sc8eucV_10_HRSCAF_100__chr15	249569	249570
Sc8eucV_10_HRSCAF_100__chr15	249945	249946
Sc8eucV_10_HRSCAF_100__chr15	251940	251941
Sc8eucV_10_HRSCAF_100__chr15	252413	252414
Sc8eucV_10_HRSCAF_100__chr15	254098	254099
Sc8eucV_10_HRSCAF_100__chr15	254803	254804
Sc8eucV_10_HRSCAF_100__chr15	256870	256871
Sc8eucV_10_HRSCAF_100__chr15	257299	257300
Sc8eucV_10_HRSCAF_100__chr15	257340	257341
Sc8eucV_10_HRSCAF_100__chr15	257405	257406
Sc8eucV_10_HRSCAF_100__chr15	257801	257802
Sc8eucV_10_HRSCAF_100__chr15	259048	259049
Sc8eucV_10_HRSCAF_100__chr15	259225	259226
Sc8eucV_10_HRSCAF_100__chr15	259452	259453
Sc8eucV_10_HRSCAF_100__chr15	259541	259542
Sc8eucV_10_HRSCAF_100__chr15	260379	260380
Sc8eucV_10_HRSCAF_100__chr15	260529	260530
Sc8eucV_10_HRSCAF_100__chr15	261934	261935
Sc8eucV_10_HRSCAF_100__chr15	261947	261948
Sc8eucV_10_HRSCAF_100__chr15	262087	262088
Sc8eucV_10_HRSCAF_100__chr15	262195	262196
Sc8eucV_10_HRSCAF_100__chr15	262539	262540
Sc8eucV_10_HRSCAF_100__chr15	262546	262547
Sc8eucV_10_HRSCAF_100__chr15	262860	262861
Sc8eucV_10_HRSCAF_100__chr15	262891	262892
Sc8eucV_10_HRSCAF_100__chr15	264166	264167
Sc8eucV_10_HRSCAF_100__chr15	264429	264430
Sc8eucV_10_HRSCAF_100__chr15	264850	264851
Sc8eucV_10_HRSCAF_100__chr15	266433	266434
Sc8eucV_10_HRSCAF_100__chr15	266531	266532
Sc8eucV_10_HRSCAF_100__chr15	266656	266657
Sc8eucV_10_HRSCAF_100__chr15	266928	266929
Sc8eucV_10_HRSCAF_100__chr15	267970	267971
Sc8eucV_10_HRSCAF_100__chr15	268840	268841
Sc8eucV_10_HRSCAF_100__chr15	269255	269256
Sc8eucV_10_HRSCAF_100__chr15	269522	269523
Sc8eucV_10_HRSCAF_100__chr15	269748	269749
Sc8eucV_10_HRSCAF_100__chr15	269982	269983
Sc8eucV_10_HRSCAF_100__chr15	270113	270114
Sc8eucV_10_HRSCAF_100__chr15	270722	270723
Sc8eucV_10_HRSCAF_100__chr15	271227	271228
Sc8eucV_10_HRSCAF_100__chr15	272010	272011
Sc8eucV_10_HRSCAF_100__chr15	272762	272763
Sc8eucV_10_HRSCAF_100__chr15	272863	272864
Sc8eucV_10_HRSCAF_100__chr15	272868	272869
Sc8eucV_10_HRSCAF_100__chr15	273512	273513
Sc8eucV_10_HRSCAF_100__chr15	273629	273630
Sc8eucV_10_HRSCAF_100__chr15	274326	274327
Sc8eucV_10_HRSCAF_100__chr15	274341	274342
Sc8eucV_10_HRSCAF_100__chr15	274917	274918
Sc8eucV_10_HRSCAF_100__chr15	275249	275250
Sc8eucV_10_HRSCAF_100__chr15	275275	275276
Sc8eucV_10_HRSCAF_100__chr15	276509	276510
Sc8eucV_10_HRSCAF_100__chr15	276965	276966
Sc8eucV_10_HRSCAF_100__chr15	277069	277070
Sc8eucV_10_HRSCAF_100__chr15	277180	277181
Sc8eucV_10_HRSCAF_100__chr15	277349	277350
Sc8eucV_10_HRSCAF_100__chr15	277506	277507
Sc8eucV_10_HRSCAF_100__chr15	278393	278394
Sc8eucV_10_HRSCAF_100__chr15	278470	278471
Sc8eucV_10_HRSCAF_100__chr15	280274	280275
Sc8eucV_10_HRSCAF_100__chr15	280277	280278
Sc8eucV_10_HRSCAF_100__chr15	280632	280633
Sc8eucV_10_HRSCAF_100__chr15	280946	280947
Sc8eucV_10_HRSCAF_100__chr15	281249	281250
Sc8eucV_10_HRSCAF_100__chr15	281411	281412
Sc8eucV_10_HRSCAF_100__chr15	281651	281652
Sc8eucV_10_HRSCAF_100__chr15	282344	282345
Sc8eucV_10_HRSCAF_100__chr15	282601	282602
Sc8eucV_10_HRSCAF_100__chr15	283259	283260
Sc8eucV_10_HRSCAF_100__chr15	283267	283268
Sc8eucV_10_HRSCAF_100__chr15	283537	283538
Sc8eucV_10_HRSCAF_100__chr15	283805	283806
Sc8eucV_10_HRSCAF_100__chr15	308447	308448
Sc8eucV_10_HRSCAF_100__chr15	308862	308863
Sc8eucV_10_HRSCAF_100__chr15	310067	310068
Sc8eucV_10_HRSCAF_100__chr15	310576	310577
Sc8eucV_10_HRSCAF_100__chr15	311316	311317
Sc8eucV_10_HRSCAF_100__chr15	312486	312487
Sc8eucV_10_HRSCAF_100__chr15	312774	312775
Sc8eucV_10_HRSCAF_100__chr15	312849	312850
Sc8eucV_10_HRSCAF_100__chr15	313284	313285
Sc8eucV_10_HRSCAF_100__chr15	314077	314078
Sc8eucV_10_HRSCAF_100__chr15	314730	314731
Sc8eucV_10_HRSCAF_100__chr15	315107	315108
Sc8eucV_10_HRSCAF_100__chr15	315233	315234
Sc8eucV_10_HRSCAF_100__chr15	315450	315451
Sc8eucV_10_HRSCAF_100__chr15	315684	315685
Sc8eucV_10_HRSCAF_100__chr15	315688	315689
Sc8eucV_10_HRSCAF_100__chr15	316286	316287
Sc8eucV_10_HRSCAF_100__chr15	316932	316933
Sc8eucV_10_HRSCAF_100__chr15	318471	318472
Sc8eucV_10_HRSCAF_100__chr15	319722	319723
Sc8eucV_10_HRSCAF_100__chr15	324529	324530
Sc8eucV_10_HRSCAF_100__chr15	325858	325859
Sc8eucV_10_HRSCAF_100__chr15	326262	326263
Sc8eucV_10_HRSCAF_100__chr15	326918	326919
Sc8eucV_10_HRSCAF_100__chr15	326926	326927
Sc8eucV_10_HRSCAF_100__chr15	327476	327477
Sc8eucV_10_HRSCAF_100__chr15	327767	327768
Sc8eucV_10_HRSCAF_100__chr15	328528	328529
Sc8eucV_10_HRSCAF_100__chr15	328611	328612
Sc8eucV_10_HRSCAF_100__chr15	329053	329054
Sc8eucV_10_HRSCAF_100__chr15	329443	329444
Sc8eucV_10_HRSCAF_100__chr15	330219	330220
Sc8eucV_10_HRSCAF_100__chr15	331117	331118
Sc8eucV_10_HRSCAF_100__chr15	334168	334169
Sc8eucV_10_HRSCAF_100__chr15	336154	336155
Sc8eucV_10_HRSCAF_100__chr15	336170	336171
Sc8eucV_10_HRSCAF_100__chr15	336400	336401
Sc8eucV_10_HRSCAF_100__chr15	336641	336642
Sc8eucV_10_HRSCAF_100__chr15	336972	336973
Sc8eucV_10_HRSCAF_100__chr15	338790	338791
Sc8eucV_10_HRSCAF_100__chr15	338966	338967
Sc8eucV_10_HRSCAF_100__chr15	339015	339016
Sc8eucV_10_HRSCAF_100__chr15	339026	339027
Sc8eucV_10_HRSCAF_100__chr15	339488	339489
Sc8eucV_10_HRSCAF_100__chr15	339534	339535
Sc8eucV_10_HRSCAF_100__chr15	340189	340190
Sc8eucV_10_HRSCAF_100__chr15	340773	340774
Sc8eucV_10_HRSCAF_100__chr15	340917	340918
Sc8eucV_10_HRSCAF_100__chr15	343240	343241
Sc8eucV_10_HRSCAF_100__chr15	343312	343313
Sc8eucV_10_HRSCAF_100__chr15	343923	343924
Sc8eucV_10_HRSCAF_100__chr15	344571	344572
Sc8eucV_10_HRSCAF_100__chr15	344751	344752
Sc8eucV_10_HRSCAF_100__chr15	345154	345155
Sc8eucV_10_HRSCAF_100__chr15	345811	345812
Sc8eucV_10_HRSCAF_100__chr15	346147	346148
Sc8eucV_10_HRSCAF_100__chr15	347562	347563
Sc8eucV_10_HRSCAF_100__chr15	347567	347568
Sc8eucV_10_HRSCAF_100__chr15	348294	348295
Sc8eucV_10_HRSCAF_100__chr15	348788	348789
Sc8eucV_10_HRSCAF_100__chr15	349492	349493
Sc8eucV_10_HRSCAF_100__chr15	349497	349498
Sc8eucV_10_HRSCAF_100__chr15	349688	349689
Sc8eucV_10_HRSCAF_100__chr15	349778	349779
Sc8eucV_10_HRSCAF_100__chr15	350251	350252
Sc8eucV_10_HRSCAF_100__chr15	350736	350737
Sc8eucV_10_HRSCAF_100__chr15	351723	351724
Sc8eucV_10_HRSCAF_100__chr15	351855	351856
Sc8eucV_10_HRSCAF_100__chr15	352432	352433
Sc8eucV_10_HRSCAF_100__chr15	352443	352444
Sc8eucV_10_HRSCAF_100__chr15	354113	354114
Sc8eucV_10_HRSCAF_100__chr15	354173	354174
Sc8eucV_10_HRSCAF_100__chr15	355184	355185
Sc8eucV_10_HRSCAF_100__chr15	355456	355457
Sc8eucV_10_HRSCAF_100__chr15	356706	356707
Sc8eucV_10_HRSCAF_100__chr15	357495	357496
Sc8eucV_10_HRSCAF_100__chr15	359569	359570
Sc8eucV_10_HRSCAF_100__chr15	362277	362278
Sc8eucV_10_HRSCAF_100__chr15	365222	365223
Sc8eucV_10_HRSCAF_100__chr15	365224	365225
Sc8eucV_10_HRSCAF_100__chr15	365552	365553
Sc8eucV_10_HRSCAF_100__chr15	367264	367265
Sc8eucV_10_HRSCAF_100__chr15	369100	369101
Sc8eucV_10_HRSCAF_100__chr15	369177	369178
Sc8eucV_10_HRSCAF_100__chr15	369303	369304
Sc8eucV_10_HRSCAF_100__chr15	369709	369710
Sc8eucV_10_HRSCAF_100__chr15	370784	370785
Sc8eucV_10_HRSCAF_100__chr15	371191	371192
Sc8eucV_10_HRSCAF_100__chr15	371499	371500
Sc8eucV_10_HRSCAF_100__chr15	371524	371525
Sc8eucV_10_HRSCAF_100__chr15	371892	371893
Sc8eucV_10_HRSCAF_100__chr15	371944	371945
Sc8eucV_10_HRSCAF_100__chr15	372208	372209
Sc8eucV_10_HRSCAF_100__chr15	372640	372641
Sc8eucV_10_HRSCAF_100__chr15	373032	373033
Sc8eucV_10_HRSCAF_100__chr15	373072	373073
Sc8eucV_10_HRSCAF_100__chr15	373266	373267
Sc8eucV_10_HRSCAF_100__chr15	373490	373491
Sc8eucV_10_HRSCAF_100__chr15	374234	374235
Sc8eucV_10_HRSCAF_100__chr15	374784	374785
Sc8eucV_10_HRSCAF_100__chr15	375310	375311
Sc8eucV_10_HRSCAF_100__chr15	375339	375340
Sc8eucV_10_HRSCAF_100__chr15	375393	375394
Sc8eucV_10_HRSCAF_100__chr15	375497	375498
Sc8eucV_10_HRSCAF_100__chr15	375937	375938
Sc8eucV_10_HRSCAF_100__chr15	376344	376345
Sc8eucV_10_HRSCAF_100__chr15	376380	376381
Sc8eucV_10_HRSCAF_100__chr15	376383	376384
Sc8eucV_10_HRSCAF_100__chr15	376384	376385
Sc8eucV_10_HRSCAF_100__chr15	377007	377008
Sc8eucV_10_HRSCAF_100__chr15	378260	378261
Sc8eucV_10_HRSCAF_100__chr15	380063	380064
Sc8eucV_10_HRSCAF_100__chr15	380355	380356
Sc8eucV_10_HRSCAF_100__chr15	380596	380597
Sc8eucV_10_HRSCAF_100__chr15	380868	380869
Sc8eucV_10_HRSCAF_100__chr15	381875	381876
Sc8eucV_10_HRSCAF_100__chr15	382026	382027
Sc8eucV_10_HRSCAF_100__chr15	382403	382404
Sc8eucV_10_HRSCAF_100__chr15	382409	382410
Sc8eucV_10_HRSCAF_100__chr15	384684	384685
Sc8eucV_10_HRSCAF_100__chr15	385046	385047
Sc8eucV_10_HRSCAF_100__chr15	385325	385326
Sc8eucV_10_HRSCAF_100__chr15	385794	385795
Sc8eucV_10_HRSCAF_100__chr15	386014	386015
Sc8eucV_10_HRSCAF_100__chr15	386592	386593
Sc8eucV_10_HRSCAF_100__chr15	386897	386898
Sc8eucV_10_HRSCAF_100__chr15	387175	387176
Sc8eucV_10_HRSCAF_100__chr15	388922	388923
Sc8eucV_10_HRSCAF_100__chr15	388944	388945
Sc8eucV_10_HRSCAF_100__chr15	389170	389171
Sc8eucV_10_HRSCAF_100__chr15	389548	389549
Sc8eucV_10_HRSCAF_100__chr15	390238	390239
Sc8eucV_10_HRSCAF_100__chr15	390482	390483
Sc8eucV_10_HRSCAF_100__chr15	394810	394811
Sc8eucV_10_HRSCAF_100__chr15	395503	395504
Sc8eucV_10_HRSCAF_100__chr15	395994	395995
Sc8eucV_10_HRSCAF_100__chr15	396524	396525
Sc8eucV_10_HRSCAF_100__chr15	397103	397104
Sc8eucV_10_HRSCAF_100__chr15	397244	397245
Sc8eucV_10_HRSCAF_100__chr15	397624	397625
Sc8eucV_10_HRSCAF_100__chr15	397814	397815
Sc8eucV_10_HRSCAF_100__chr15	398170	398171
Sc8eucV_10_HRSCAF_100__chr15	398903	398904
Sc8eucV_10_HRSCAF_100__chr15	399318	399319
Sc8eucV_10_HRSCAF_100__chr15	399355	399356
Sc8eucV_10_HRSCAF_100__chr15	399432	399433
Sc8eucV_10_HRSCAF_100__chr15	399613	399614
Sc8eucV_10_HRSCAF_100__chr15	399722	399723
Sc8eucV_10_HRSCAF_100__chr15	399829	399830
Sc8eucV_10_HRSCAF_100__chr15	400535	400536
Sc8eucV_10_HRSCAF_100__chr15	400736	400737
Sc8eucV_10_HRSCAF_100__chr15	400778	400779
Sc8eucV_10_HRSCAF_100__chr15	401700	401701
Sc8eucV_10_HRSCAF_100__chr15	401980	401981
Sc8eucV_10_HRSCAF_100__chr15	402066	402067
Sc8eucV_10_HRSCAF_100__chr15	402088	402089
Sc8eucV_10_HRSCAF_100__chr15	402096	402097
Sc8eucV_10_HRSCAF_100__chr15	402603	402604
Sc8eucV_10_HRSCAF_100__chr15	403469	403470
Sc8eucV_10_HRSCAF_100__chr15	403506	403507
Sc8eucV_10_HRSCAF_100__chr15	403664	403665
Sc8eucV_10_HRSCAF_100__chr15	404063	404064
Sc8eucV_10_HRSCAF_100__chr15	404608	404609
Sc8eucV_10_HRSCAF_100__chr15	404975	404976
Sc8eucV_10_HRSCAF_100__chr15	404976	404977
Sc8eucV_10_HRSCAF_100__chr15	405026	405027
Sc8eucV_10_HRSCAF_100__chr15	405644	405645
Sc8eucV_10_HRSCAF_100__chr15	405670	405671
Sc8eucV_10_HRSCAF_100__chr15	406606	406607
Sc8eucV_10_HRSCAF_100__chr15	406612	406613
Sc8eucV_10_HRSCAF_100__chr15	406636	406637
Sc8eucV_10_HRSCAF_100__chr15	406650	406651
Sc8eucV_10_HRSCAF_100__chr15	406658	406659
Sc8eucV_10_HRSCAF_100__chr15	406678	406679
Sc8eucV_10_HRSCAF_100__chr15	406700	406701
Sc8eucV_10_HRSCAF_100__chr15	406716	406717
Sc8eucV_10_HRSCAF_100__chr15	406718	406719
Sc8eucV_10_HRSCAF_100__chr15	406722	406723
Sc8eucV_10_HRSCAF_100__chr15	406738	406739
Sc8eucV_10_HRSCAF_100__chr15	406768	406769
Sc8eucV_10_HRSCAF_100__chr15	406782	406783
Sc8eucV_10_HRSCAF_100__chr15	406790	406791
Sc8eucV_10_HRSCAF_100__chr15	406854	406855
Sc8eucV_10_HRSCAF_100__chr15	406870	406871
Sc8eucV_10_HRSCAF_100__chr15	406898	406899
Sc8eucV_10_HRSCAF_100__chr15	406900	406901
Sc8eucV_10_HRSCAF_100__chr15	406914	406915
Sc8eucV_10_HRSCAF_100__chr15	406922	406923
Sc8eucV_10_HRSCAF_100__chr15	407429	407430
Sc8eucV_10_HRSCAF_100__chr15	407653	407654
Sc8eucV_10_HRSCAF_100__chr15	407848	407849
Sc8eucV_10_HRSCAF_100__chr15	408526	408527
Sc8eucV_10_HRSCAF_100__chr15	408919	408920
Sc8eucV_10_HRSCAF_100__chr15	409064	409065
Sc8eucV_10_HRSCAF_100__chr15	409246	409247
Sc8eucV_10_HRSCAF_100__chr15	410663	410664
Sc8eucV_10_HRSCAF_100__chr15	410665	410666
Sc8eucV_10_HRSCAF_100__chr15	410904	410905
Sc8eucV_10_HRSCAF_100__chr15	411406	411407
Sc8eucV_10_HRSCAF_100__chr15	411597	411598
Sc8eucV_10_HRSCAF_100__chr15	411650	411651
Sc8eucV_10_HRSCAF_100__chr15	411981	411982
Sc8eucV_10_HRSCAF_100__chr15	413914	413915
Sc8eucV_10_HRSCAF_100__chr15	414147	414148
Sc8eucV_10_HRSCAF_100__chr15	414445	414446
Sc8eucV_10_HRSCAF_100__chr15	414988	414989
Sc8eucV_10_HRSCAF_100__chr15	415545	415546
Sc8eucV_10_HRSCAF_100__chr15	415780	415781
Sc8eucV_10_HRSCAF_100__chr15	415810	415811
Sc8eucV_10_HRSCAF_100__chr15	416322	416323
Sc8eucV_10_HRSCAF_100__chr15	417035	417036
Sc8eucV_10_HRSCAF_100__chr15	417513	417514
Sc8eucV_10_HRSCAF_100__chr15	417524	417525
Sc8eucV_10_HRSCAF_100__chr15	418135	418136
Sc8eucV_10_HRSCAF_100__chr15	418161	418162
Sc8eucV_10_HRSCAF_100__chr15	418706	418707
Sc8eucV_10_HRSCAF_100__chr15	419575	419576
Sc8eucV_10_HRSCAF_100__chr15	420098	420099
Sc8eucV_10_HRSCAF_100__chr15	420315	420316
Sc8eucV_10_HRSCAF_100__chr15	421243	421244
Sc8eucV_10_HRSCAF_100__chr15	421966	421967
Sc8eucV_10_HRSCAF_100__chr15	422022	422023
Sc8eucV_10_HRSCAF_100__chr15	423734	423735
Sc8eucV_10_HRSCAF_100__chr15	424412	424413
Sc8eucV_10_HRSCAF_100__chr15	425726	425727
Sc8eucV_10_HRSCAF_100__chr15	426248	426249
Sc8eucV_10_HRSCAF_100__chr15	426714	426715
Sc8eucV_10_HRSCAF_100__chr15	427175	427176
Sc8eucV_10_HRSCAF_100__chr15	427309	427310
Sc8eucV_10_HRSCAF_100__chr15	427688	427689
Sc8eucV_10_HRSCAF_100__chr15	428675	428676
Sc8eucV_10_HRSCAF_100__chr15	428797	428798
Sc8eucV_10_HRSCAF_100__chr15	428803	428804
Sc8eucV_10_HRSCAF_100__chr15	429796	429797
Sc8eucV_10_HRSCAF_100__chr15	429899	429900
Sc8eucV_10_HRSCAF_100__chr15	429959	429960
Sc8eucV_10_HRSCAF_100__chr15	430085	430086
Sc8eucV_10_HRSCAF_100__chr15	430202	430203
Sc8eucV_10_HRSCAF_100__chr15	430642	430643
Sc8eucV_10_HRSCAF_100__chr15	433353	433354
Sc8eucV_10_HRSCAF_100__chr15	433756	433757
Sc8eucV_10_HRSCAF_100__chr15	434994	434995
Sc8eucV_10_HRSCAF_100__chr15	436286	436287
Sc8eucV_10_HRSCAF_100__chr15	436429	436430
Sc8eucV_10_HRSCAF_100__chr15	436972	436973
Sc8eucV_10_HRSCAF_100__chr15	437475	437476
Sc8eucV_10_HRSCAF_100__chr15	437630	437631
Sc8eucV_10_HRSCAF_100__chr15	438645	438646
Sc8eucV_10_HRSCAF_100__chr15	438910	438911
Sc8eucV_10_HRSCAF_100__chr15	439555	439556
Sc8eucV_10_HRSCAF_100__chr15	441516	441517
Sc8eucV_10_HRSCAF_100__chr15	441606	441607
Sc8eucV_10_HRSCAF_100__chr15	445135	445136
Sc8eucV_10_HRSCAF_100__chr15	445522	445523
Sc8eucV_10_HRSCAF_100__chr15	446407	446408
Sc8eucV_10_HRSCAF_100__chr15	446880	446881
Sc8eucV_10_HRSCAF_100__chr15	446954	446955
Sc8eucV_10_HRSCAF_100__chr15	447389	447390
Sc8eucV_10_HRSCAF_100__chr15	448273	448274
Sc8eucV_10_HRSCAF_100__chr15	448370	448371
Sc8eucV_10_HRSCAF_100__chr15	448507	448508
Sc8eucV_10_HRSCAF_100__chr15	448832	448833
Sc8eucV_10_HRSCAF_100__chr15	449194	449195
Sc8eucV_10_HRSCAF_100__chr15	449357	449358
Sc8eucV_10_HRSCAF_100__chr15	449359	449360
Sc8eucV_10_HRSCAF_100__chr15	449606	449607
Sc8eucV_10_HRSCAF_100__chr15	450093	450094
Sc8eucV_10_HRSCAF_100__chr15	450281	450282
Sc8eucV_10_HRSCAF_100__chr15	450669	450670
Sc8eucV_10_HRSCAF_100__chr15	451033	451034
Sc8eucV_10_HRSCAF_100__chr15	451374	451375
Sc8eucV_10_HRSCAF_100__chr15	452738	452739
Sc8eucV_10_HRSCAF_100__chr15	452962	452963
Sc8eucV_10_HRSCAF_100__chr15	453016	453017
Sc8eucV_10_HRSCAF_100__chr15	453620	453621
Sc8eucV_10_HRSCAF_100__chr15	453683	453684
Sc8eucV_10_HRSCAF_100__chr15	455231	455232
Sc8eucV_10_HRSCAF_100__chr15	455893	455894
Sc8eucV_10_HRSCAF_100__chr15	456499	456500
Sc8eucV_10_HRSCAF_100__chr15	456785	456786
Sc8eucV_10_HRSCAF_100__chr15	456825	456826
Sc8eucV_10_HRSCAF_100__chr15	457054	457055
Sc8eucV_10_HRSCAF_100__chr15	457942	457943
Sc8eucV_10_HRSCAF_100__chr15	457952	457953
Sc8eucV_10_HRSCAF_100__chr15	458225	458226
Sc8eucV_10_HRSCAF_100__chr15	458309	458310
Sc8eucV_10_HRSCAF_100__chr15	459839	459840
Sc8eucV_10_HRSCAF_100__chr15	460527	460528
Sc8eucV_10_HRSCAF_100__chr15	460872	460873
Sc8eucV_10_HRSCAF_100__chr15	461646	461647
Sc8eucV_10_HRSCAF_100__chr15	462132	462133
Sc8eucV_10_HRSCAF_100__chr15	462158	462159
Sc8eucV_10_HRSCAF_100__chr15	462383	462384
Sc8eucV_10_HRSCAF_100__chr15	462666	462667
Sc8eucV_10_HRSCAF_100__chr15	463188	463189
Sc8eucV_10_HRSCAF_100__chr15	464085	464086
Sc8eucV_10_HRSCAF_100__chr15	468058	468059
Sc8eucV_10_HRSCAF_100__chr15	469830	469831
Sc8eucV_10_HRSCAF_100__chr15	470675	470676
Sc8eucV_10_HRSCAF_100__chr15	470927	470928
Sc8eucV_10_HRSCAF_100__chr15	472264	472265
Sc8eucV_10_HRSCAF_100__chr15	472814	472815
Sc8eucV_10_HRSCAF_100__chr15	473030	473031
Sc8eucV_10_HRSCAF_100__chr15	474421	474422
Sc8eucV_10_HRSCAF_100__chr15	474693	474694
Sc8eucV_10_HRSCAF_100__chr15	475391	475392
Sc8eucV_10_HRSCAF_100__chr15	475844	475845
Sc8eucV_10_HRSCAF_100__chr15	476991	476992
Sc8eucV_10_HRSCAF_100__chr15	477432	477433
Sc8eucV_10_HRSCAF_100__chr15	477813	477814
Sc8eucV_10_HRSCAF_100__chr15	478019	478020
Sc8eucV_10_HRSCAF_100__chr15	478217	478218
Sc8eucV_10_HRSCAF_100__chr15	478625	478626
Sc8eucV_10_HRSCAF_100__chr15	478798	478799
Sc8eucV_10_HRSCAF_100__chr15	480526	480527
Sc8eucV_10_HRSCAF_100__chr15	480924	480925
Sc8eucV_10_HRSCAF_100__chr15	481331	481332
Sc8eucV_10_HRSCAF_100__chr15	482405	482406
Sc8eucV_10_HRSCAF_100__chr15	483313	483314
Sc8eucV_10_HRSCAF_100__chr15	483657	483658
Sc8eucV_10_HRSCAF_100__chr15	483907	483908
Sc8eucV_10_HRSCAF_100__chr15	485112	485113
Sc8eucV_10_HRSCAF_100__chr15	485756	485757
Sc8eucV_10_HRSCAF_100__chr15	486056	486057
Sc8eucV_10_HRSCAF_100__chr15	486082	486083
Sc8eucV_10_HRSCAF_100__chr15	486729	486730
Sc8eucV_10_HRSCAF_100__chr15	487525	487526
Sc8eucV_10_HRSCAF_100__chr15	488018	488019
Sc8eucV_10_HRSCAF_100__chr15	488950	488951
Sc8eucV_10_HRSCAF_100__chr15	489516	489517
Sc8eucV_10_HRSCAF_100__chr15	489600	489601
Sc8eucV_10_HRSCAF_100__chr15	489823	489824
Sc8eucV_10_HRSCAF_100__chr15	490319	490320
Sc8eucV_10_HRSCAF_100__chr15	493010	493011
Sc8eucV_10_HRSCAF_100__chr15	493683	493684
Sc8eucV_10_HRSCAF_100__chr15	494618	494619
Sc8eucV_10_HRSCAF_100__chr15	495158	495159
Sc8eucV_10_HRSCAF_100__chr15	495585	495586
Sc8eucV_10_HRSCAF_100__chr15	495652	495653
Sc8eucV_10_HRSCAF_100__chr15	495655	495656
Sc8eucV_10_HRSCAF_100__chr15	495656	495657
Sc8eucV_10_HRSCAF_100__chr15	495657	495658
Sc8eucV_10_HRSCAF_100__chr15	495658	495659
Sc8eucV_10_HRSCAF_100__chr15	495659	495660
Sc8eucV_10_HRSCAF_100__chr15	495660	495661
Sc8eucV_10_HRSCAF_100__chr15	495663	495664
Sc8eucV_10_HRSCAF_100__chr15	496689	496690
Sc8eucV_10_HRSCAF_100__chr15	496701	496702
Sc8eucV_10_HRSCAF_100__chr15	497578	497579
Sc8eucV_10_HRSCAF_100__chr15	497925	497926
Sc8eucV_10_HRSCAF_100__chr15	498954	498955
Sc8eucV_10_HRSCAF_100__chr15	499272	499273
Sc8eucV_10_HRSCAF_100__chr15	499423	499424
Sc8eucV_10_HRSCAF_100__chr15	499437	499438
Sc8eucV_10_HRSCAF_100__chr15	499651	499652
Sc8eucV_10_HRSCAF_100__chr15	499692	499693
Sc8eucV_10_HRSCAF_100__chr15	500068	500069
Sc8eucV_10_HRSCAF_100__chr15	500415	500416
Sc8eucV_10_HRSCAF_100__chr15	500418	500419
Sc8eucV_10_HRSCAF_100__chr15	500664	500665
Sc8eucV_10_HRSCAF_100__chr15	503223	503224
Sc8eucV_10_HRSCAF_100__chr15	504271	504272
Sc8eucV_10_HRSCAF_100__chr15	504576	504577
Sc8eucV_10_HRSCAF_100__chr15	506123	506124
Sc8eucV_10_HRSCAF_100__chr15	506445	506446
Sc8eucV_10_HRSCAF_100__chr15	506851	506852
Sc8eucV_10_HRSCAF_100__chr15	507040	507041
Sc8eucV_10_HRSCAF_100__chr15	507083	507084
Sc8eucV_10_HRSCAF_100__chr15	507215	507216
Sc8eucV_10_HRSCAF_100__chr15	507824	507825
Sc8eucV_10_HRSCAF_100__chr15	508410	508411
Sc8eucV_10_HRSCAF_100__chr15	508485	508486
Sc8eucV_10_HRSCAF_100__chr15	508838	508839
Sc8eucV_10_HRSCAF_100__chr15	509512	509513
Sc8eucV_10_HRSCAF_100__chr15	510288	510289
Sc8eucV_10_HRSCAF_100__chr15	511526	511527
Sc8eucV_10_HRSCAF_100__chr15	511549	511550
Sc8eucV_10_HRSCAF_100__chr15	511936	511937
Sc8eucV_10_HRSCAF_100__chr15	512096	512097
Sc8eucV_10_HRSCAF_100__chr15	512301	512302
Sc8eucV_10_HRSCAF_100__chr15	512946	512947
Sc8eucV_10_HRSCAF_100__chr15	513701	513702
Sc8eucV_10_HRSCAF_100__chr15	514130	514131
Sc8eucV_10_HRSCAF_100__chr15	514294	514295
Sc8eucV_10_HRSCAF_100__chr15	514295	514296
Sc8eucV_10_HRSCAF_100__chr15	514429	514430
Sc8eucV_10_HRSCAF_100__chr15	514737	514738
Sc8eucV_10_HRSCAF_100__chr15	515107	515108
Sc8eucV_10_HRSCAF_100__chr15	517577	517578
Sc8eucV_10_HRSCAF_100__chr15	521635	521636
Sc8eucV_10_HRSCAF_100__chr15	521937	521938
Sc8eucV_10_HRSCAF_100__chr15	522614	522615
Sc8eucV_10_HRSCAF_100__chr15	523569	523570
Sc8eucV_10_HRSCAF_100__chr15	523843	523844
Sc8eucV_10_HRSCAF_100__chr15	523847	523848
Sc8eucV_10_HRSCAF_100__chr15	524577	524578
Sc8eucV_10_HRSCAF_100__chr15	524586	524587
Sc8eucV_10_HRSCAF_100__chr15	524946	524947
Sc8eucV_10_HRSCAF_100__chr15	525159	525160
Sc8eucV_10_HRSCAF_100__chr15	525847	525848
Sc8eucV_10_HRSCAF_100__chr15	525962	525963
Sc8eucV_10_HRSCAF_100__chr15	526103	526104
Sc8eucV_10_HRSCAF_100__chr15	526119	526120
Sc8eucV_10_HRSCAF_100__chr15	526449	526450
Sc8eucV_10_HRSCAF_100__chr15	527134	527135
Sc8eucV_10_HRSCAF_100__chr15	527403	527404
Sc8eucV_10_HRSCAF_100__chr15	527614	527615
Sc8eucV_10_HRSCAF_100__chr15	527778	527779
Sc8eucV_10_HRSCAF_100__chr15	528264	528265
Sc8eucV_10_HRSCAF_100__chr15	528531	528532
Sc8eucV_10_HRSCAF_100__chr15	530058	530059
Sc8eucV_10_HRSCAF_100__chr15	530211	530212
Sc8eucV_10_HRSCAF_100__chr15	530635	530636
Sc8eucV_10_HRSCAF_100__chr15	535121	535122
Sc8eucV_10_HRSCAF_100__chr15	535132	535133
Sc8eucV_10_HRSCAF_100__chr15	535233	535234
Sc8eucV_10_HRSCAF_100__chr15	535320	535321
Sc8eucV_10_HRSCAF_100__chr15	535749	535750
Sc8eucV_10_HRSCAF_100__chr15	536244	536245
Sc8eucV_10_HRSCAF_100__chr15	536439	536440
Sc8eucV_10_HRSCAF_100__chr15	536805	536806
Sc8eucV_10_HRSCAF_100__chr15	536916	536917
Sc8eucV_10_HRSCAF_100__chr15	537040	537041
Sc8eucV_10_HRSCAF_100__chr15	537226	537227
Sc8eucV_10_HRSCAF_100__chr15	538451	538452
Sc8eucV_10_HRSCAF_100__chr15	538649	538650
Sc8eucV_10_HRSCAF_100__chr15	538760	538761
Sc8eucV_10_HRSCAF_100__chr15	539324	539325
Sc8eucV_10_HRSCAF_100__chr15	540062	540063
Sc8eucV_10_HRSCAF_100__chr15	540482	540483
Sc8eucV_10_HRSCAF_100__chr15	541034	541035
Sc8eucV_10_HRSCAF_100__chr15	541788	541789
Sc8eucV_10_HRSCAF_100__chr15	542179	542180
Sc8eucV_10_HRSCAF_100__chr15	542512	542513
Sc8eucV_10_HRSCAF_100__chr15	542696	542697
Sc8eucV_10_HRSCAF_100__chr15	544064	544065
Sc8eucV_10_HRSCAF_100__chr15	544377	544378
Sc8eucV_10_HRSCAF_100__chr15	546359	546360
Sc8eucV_10_HRSCAF_100__chr15	546404	546405
Sc8eucV_10_HRSCAF_100__chr15	546443	546444
Sc8eucV_10_HRSCAF_100__chr15	547148	547149
Sc8eucV_10_HRSCAF_100__chr15	547433	547434
Sc8eucV_10_HRSCAF_100__chr15	549258	549259
Sc8eucV_10_HRSCAF_100__chr15	549394	549395
Sc8eucV_10_HRSCAF_100__chr15	549937	549938
Sc8eucV_10_HRSCAF_100__chr15	549969	549970
Sc8eucV_10_HRSCAF_100__chr15	550213	550214
Sc8eucV_10_HRSCAF_100__chr15	551375	551376
Sc8eucV_10_HRSCAF_100__chr15	552062	552063
Sc8eucV_10_HRSCAF_100__chr15	553466	553467
Sc8eucV_10_HRSCAF_100__chr15	553593	553594
Sc8eucV_10_HRSCAF_100__chr15	553645	553646
Sc8eucV_10_HRSCAF_100__chr15	554185	554186
Sc8eucV_10_HRSCAF_100__chr15	555131	555132
Sc8eucV_10_HRSCAF_100__chr15	556902	556903
Sc8eucV_10_HRSCAF_100__chr15	556905	556906
Sc8eucV_10_HRSCAF_100__chr15	557005	557006
Sc8eucV_10_HRSCAF_100__chr15	557335	557336
Sc8eucV_10_HRSCAF_100__chr15	558789	558790
Sc8eucV_10_HRSCAF_100__chr15	559574	559575
Sc8eucV_10_HRSCAF_100__chr15	559708	559709
Sc8eucV_10_HRSCAF_100__chr15	559883	559884
Sc8eucV_10_HRSCAF_100__chr15	559909	559910
Sc8eucV_10_HRSCAF_100__chr15	559959	559960
Sc8eucV_10_HRSCAF_100__chr15	559977	559978
Sc8eucV_10_HRSCAF_100__chr15	560744	560745
Sc8eucV_10_HRSCAF_100__chr15	560937	560938
Sc8eucV_10_HRSCAF_100__chr15	560959	560960
Sc8eucV_10_HRSCAF_100__chr15	561832	561833
Sc8eucV_10_HRSCAF_100__chr15	566012	566013
Sc8eucV_10_HRSCAF_100__chr15	566741	566742
Sc8eucV_10_HRSCAF_100__chr15	566840	566841
Sc8eucV_10_HRSCAF_100__chr15	567059	567060
Sc8eucV_10_HRSCAF_100__chr15	568279	568280
Sc8eucV_10_HRSCAF_100__chr15	569961	569962
Sc8eucV_10_HRSCAF_100__chr15	571663	571664
Sc8eucV_10_HRSCAF_100__chr15	571733	571734
Sc8eucV_10_HRSCAF_100__chr15	571980	571981
Sc8eucV_10_HRSCAF_100__chr15	572512	572513
Sc8eucV_10_HRSCAF_100__chr15	573654	573655
Sc8eucV_10_HRSCAF_100__chr15	573878	573879
Sc8eucV_10_HRSCAF_100__chr15	574428	574429
Sc8eucV_10_HRSCAF_100__chr15	575309	575310
Sc8eucV_10_HRSCAF_100__chr15	575326	575327
Sc8eucV_10_HRSCAF_100__chr15	575581	575582
Sc8eucV_10_HRSCAF_100__chr15	576634	576635
Sc8eucV_10_HRSCAF_100__chr15	576749	576750
Sc8eucV_10_HRSCAF_100__chr15	576873	576874
Sc8eucV_10_HRSCAF_100__chr15	580557	580558
Sc8eucV_10_HRSCAF_100__chr15	582190	582191
Sc8eucV_10_HRSCAF_100__chr15	585049	585050
Sc8eucV_10_HRSCAF_100__chr15	586072	586073
Sc8eucV_10_HRSCAF_100__chr15	586838	586839
Sc8eucV_10_HRSCAF_100__chr15	591018	591019
Sc8eucV_10_HRSCAF_100__chr15	591850	591851
Sc8eucV_10_HRSCAF_100__chr15	592199	592200
Sc8eucV_10_HRSCAF_100__chr15	592456	592457
Sc8eucV_10_HRSCAF_100__chr15	592708	592709
Sc8eucV_10_HRSCAF_100__chr15	592857	592858
Sc8eucV_10_HRSCAF_100__chr15	593260	593261
Sc8eucV_10_HRSCAF_100__chr15	593432	593433
Sc8eucV_10_HRSCAF_100__chr15	594014	594015
Sc8eucV_10_HRSCAF_100__chr15	595583	595584
Sc8eucV_10_HRSCAF_100__chr15	597186	597187
Sc8eucV_10_HRSCAF_100__chr15	597647	597648
Sc8eucV_10_HRSCAF_100__chr15	597790	597791
Sc8eucV_10_HRSCAF_100__chr15	597900	597901
Sc8eucV_10_HRSCAF_100__chr15	597950	597951
Sc8eucV_10_HRSCAF_100__chr15	598399	598400
Sc8eucV_10_HRSCAF_100__chr15	598850	598851
Sc8eucV_10_HRSCAF_100__chr15	599504	599505
Sc8eucV_10_HRSCAF_100__chr15	599595	599596
Sc8eucV_10_HRSCAF_100__chr15	599699	599700
Sc8eucV_10_HRSCAF_100__chr15	600248	600249
Sc8eucV_10_HRSCAF_100__chr15	600518	600519
Sc8eucV_10_HRSCAF_100__chr15	600532	600533
Sc8eucV_10_HRSCAF_100__chr15	601705	601706
Sc8eucV_10_HRSCAF_100__chr15	602154	602155
Sc8eucV_10_HRSCAF_100__chr15	602927	602928
Sc8eucV_10_HRSCAF_100__chr15	603751	603752
Sc8eucV_10_HRSCAF_100__chr15	603825	603826
Sc8eucV_10_HRSCAF_100__chr15	606957	606958
Sc8eucV_10_HRSCAF_100__chr15	607357	607358
Sc8eucV_10_HRSCAF_100__chr15	607381	607382
Sc8eucV_10_HRSCAF_100__chr15	607498	607499
Sc8eucV_10_HRSCAF_100__chr15	607649	607650
Sc8eucV_10_HRSCAF_100__chr15	608125	608126
Sc8eucV_10_HRSCAF_100__chr15	608452	608453
Sc8eucV_10_HRSCAF_100__chr15	608453	608454
Sc8eucV_10_HRSCAF_100__chr15	611885	611886
Sc8eucV_10_HRSCAF_100__chr15	612504	612505
Sc8eucV_10_HRSCAF_100__chr15	613289	613290
Sc8eucV_10_HRSCAF_100__chr15	615616	615617
Sc8eucV_10_HRSCAF_100__chr15	615740	615741
Sc8eucV_10_HRSCAF_100__chr15	615824	615825
Sc8eucV_10_HRSCAF_100__chr15	615988	615989
Sc8eucV_10_HRSCAF_100__chr15	616022	616023
Sc8eucV_10_HRSCAF_100__chr15	617305	617306
Sc8eucV_10_HRSCAF_100__chr15	617665	617666
Sc8eucV_10_HRSCAF_100__chr15	618359	618360
Sc8eucV_10_HRSCAF_100__chr15	620459	620460
Sc8eucV_10_HRSCAF_100__chr15	621059	621060
Sc8eucV_10_HRSCAF_100__chr15	622012	622013
Sc8eucV_10_HRSCAF_100__chr15	622147	622148
Sc8eucV_10_HRSCAF_100__chr15	622432	622433
Sc8eucV_10_HRSCAF_100__chr15	623188	623189
Sc8eucV_10_HRSCAF_100__chr15	623219	623220
Sc8eucV_10_HRSCAF_100__chr15	623533	623534
Sc8eucV_10_HRSCAF_100__chr15	625093	625094
Sc8eucV_10_HRSCAF_100__chr15	625422	625423
Sc8eucV_10_HRSCAF_100__chr15	625849	625850
Sc8eucV_10_HRSCAF_100__chr15	626166	626167
Sc8eucV_10_HRSCAF_100__chr15	626277	626278
Sc8eucV_10_HRSCAF_100__chr15	626452	626453
Sc8eucV_10_HRSCAF_100__chr15	626454	626455
Sc8eucV_10_HRSCAF_100__chr15	626785	626786
Sc8eucV_10_HRSCAF_100__chr15	627033	627034
Sc8eucV_10_HRSCAF_100__chr15	627533	627534
Sc8eucV_10_HRSCAF_100__chr15	627807	627808
Sc8eucV_10_HRSCAF_100__chr15	628695	628696
Sc8eucV_10_HRSCAF_100__chr15	628701	628702
Sc8eucV_10_HRSCAF_100__chr15	629139	629140
Sc8eucV_10_HRSCAF_100__chr15	629170	629171
Sc8eucV_10_HRSCAF_100__chr15	629278	629279
Sc8eucV_10_HRSCAF_100__chr15	630077	630078
Sc8eucV_10_HRSCAF_100__chr15	630086	630087
Sc8eucV_10_HRSCAF_100__chr15	630411	630412
Sc8eucV_10_HRSCAF_100__chr15	630484	630485
Sc8eucV_10_HRSCAF_100__chr15	630505	630506
Sc8eucV_10_HRSCAF_100__chr15	630902	630903
Sc8eucV_10_HRSCAF_100__chr15	631026	631027
Sc8eucV_10_HRSCAF_100__chr15	632501	632502
Sc8eucV_10_HRSCAF_100__chr15	633023	633024
Sc8eucV_10_HRSCAF_100__chr15	633543	633544
Sc8eucV_10_HRSCAF_100__chr15	634459	634460
Sc8eucV_10_HRSCAF_100__chr15	634729	634730
Sc8eucV_10_HRSCAF_100__chr15	635876	635877
Sc8eucV_10_HRSCAF_100__chr15	637909	637910
Sc8eucV_10_HRSCAF_100__chr15	638803	638804
Sc8eucV_10_HRSCAF_100__chr15	639163	639164
Sc8eucV_10_HRSCAF_100__chr15	639456	639457
Sc8eucV_10_HRSCAF_100__chr15	639956	639957
Sc8eucV_10_HRSCAF_100__chr15	642308	642309
Sc8eucV_10_HRSCAF_100__chr15	643858	643859
Sc8eucV_10_HRSCAF_100__chr15	644212	644213
Sc8eucV_10_HRSCAF_100__chr15	644558	644559
Sc8eucV_10_HRSCAF_100__chr15	645600	645601
Sc8eucV_10_HRSCAF_100__chr15	646273	646274
Sc8eucV_10_HRSCAF_100__chr15	647689	647690
Sc8eucV_10_HRSCAF_100__chr15	648899	648900
Sc8eucV_10_HRSCAF_100__chr15	648908	648909
Sc8eucV_10_HRSCAF_100__chr15	649879	649880
Sc8eucV_10_HRSCAF_100__chr15	649942	649943
Sc8eucV_10_HRSCAF_100__chr15	650104	650105
Sc8eucV_10_HRSCAF_100__chr15	650344	650345
Sc8eucV_10_HRSCAF_100__chr15	650922	650923
Sc8eucV_10_HRSCAF_100__chr15	651318	651319
Sc8eucV_10_HRSCAF_100__chr15	651685	651686
Sc8eucV_10_HRSCAF_100__chr15	652275	652276
Sc8eucV_10_HRSCAF_100__chr15	652522	652523
Sc8eucV_10_HRSCAF_100__chr15	652541	652542
Sc8eucV_10_HRSCAF_100__chr15	652662	652663
Sc8eucV_10_HRSCAF_100__chr15	653270	653271
Sc8eucV_10_HRSCAF_100__chr15	654200	654201
Sc8eucV_10_HRSCAF_100__chr15	654433	654434
Sc8eucV_10_HRSCAF_100__chr15	654864	654865
Sc8eucV_10_HRSCAF_100__chr15	654932	654933
Sc8eucV_10_HRSCAF_100__chr15	656679	656680
Sc8eucV_10_HRSCAF_100__chr15	657273	657274
Sc8eucV_10_HRSCAF_100__chr15	657721	657722
Sc8eucV_10_HRSCAF_100__chr15	657910	657911
Sc8eucV_10_HRSCAF_100__chr15	658515	658516
Sc8eucV_10_HRSCAF_100__chr15	659686	659687
Sc8eucV_10_HRSCAF_100__chr15	662642	662643
Sc8eucV_10_HRSCAF_100__chr15	663163	663164
Sc8eucV_10_HRSCAF_100__chr15	663734	663735
Sc8eucV_10_HRSCAF_100__chr15	665339	665340
Sc8eucV_10_HRSCAF_100__chr15	665858	665859
Sc8eucV_10_HRSCAF_100__chr15	667104	667105
Sc8eucV_10_HRSCAF_100__chr15	667182	667183
Sc8eucV_10_HRSCAF_100__chr15	668417	668418
Sc8eucV_10_HRSCAF_100__chr15	670249	670250
Sc8eucV_10_HRSCAF_100__chr15	670462	670463
Sc8eucV_10_HRSCAF_100__chr15	670827	670828
Sc8eucV_10_HRSCAF_100__chr15	671857	671858
Sc8eucV_10_HRSCAF_100__chr15	672244	672245
Sc8eucV_10_HRSCAF_100__chr15	672940	672941
Sc8eucV_10_HRSCAF_100__chr15	673115	673116
Sc8eucV_10_HRSCAF_100__chr15	674000	674001
Sc8eucV_10_HRSCAF_100__chr15	674739	674740
Sc8eucV_10_HRSCAF_100__chr15	676614	676615
Sc8eucV_10_HRSCAF_100__chr15	677107	677108
Sc8eucV_10_HRSCAF_100__chr15	677384	677385
Sc8eucV_10_HRSCAF_100__chr15	677794	677795
Sc8eucV_10_HRSCAF_100__chr15	679906	679907
Sc8eucV_10_HRSCAF_100__chr15	680232	680233
Sc8eucV_10_HRSCAF_100__chr15	681574	681575
Sc8eucV_10_HRSCAF_100__chr15	683336	683337
Sc8eucV_10_HRSCAF_100__chr15	683393	683394
Sc8eucV_10_HRSCAF_100__chr15	683438	683439
Sc8eucV_10_HRSCAF_100__chr15	683859	683860
Sc8eucV_10_HRSCAF_100__chr15	684902	684903
Sc8eucV_10_HRSCAF_100__chr15	686205	686206
Sc8eucV_10_HRSCAF_100__chr15	686694	686695
Sc8eucV_10_HRSCAF_100__chr15	686831	686832
Sc8eucV_10_HRSCAF_100__chr15	686992	686993
Sc8eucV_10_HRSCAF_100__chr15	687425	687426
Sc8eucV_10_HRSCAF_100__chr15	687520	687521
Sc8eucV_10_HRSCAF_100__chr15	688750	688751
Sc8eucV_10_HRSCAF_100__chr15	688851	688852
Sc8eucV_10_HRSCAF_100__chr15	690568	690569
Sc8eucV_10_HRSCAF_100__chr15	690685	690686
Sc8eucV_10_HRSCAF_100__chr15	690781	690782
Sc8eucV_10_HRSCAF_100__chr15	690782	690783
Sc8eucV_10_HRSCAF_100__chr15	691283	691284
Sc8eucV_10_HRSCAF_100__chr15	692374	692375
Sc8eucV_10_HRSCAF_100__chr15	692394	692395
Sc8eucV_10_HRSCAF_100__chr15	692706	692707
Sc8eucV_10_HRSCAF_100__chr15	692816	692817
Sc8eucV_10_HRSCAF_100__chr15	692981	692982
Sc8eucV_10_HRSCAF_100__chr15	693063	693064
Sc8eucV_10_HRSCAF_100__chr15	693661	693662
Sc8eucV_10_HRSCAF_100__chr15	693663	693664
Sc8eucV_10_HRSCAF_100__chr15	693783	693784
Sc8eucV_10_HRSCAF_100__chr15	694356	694357
Sc8eucV_10_HRSCAF_100__chr15	694589	694590
Sc8eucV_10_HRSCAF_100__chr15	694609	694610
Sc8eucV_10_HRSCAF_100__chr15	694611	694612
Sc8eucV_10_HRSCAF_100__chr15	694873	694874
Sc8eucV_10_HRSCAF_100__chr15	695402	695403
Sc8eucV_10_HRSCAF_100__chr15	695403	695404
Sc8eucV_10_HRSCAF_100__chr15	695557	695558
Sc8eucV_10_HRSCAF_100__chr15	695620	695621
Sc8eucV_10_HRSCAF_100__chr15	695670	695671
Sc8eucV_10_HRSCAF_100__chr15	695679	695680
Sc8eucV_10_HRSCAF_100__chr15	695687	695688
Sc8eucV_10_HRSCAF_100__chr15	695692	695693
Sc8eucV_10_HRSCAF_100__chr15	695733	695734
Sc8eucV_10_HRSCAF_100__chr15	695735	695736
Sc8eucV_10_HRSCAF_100__chr15	695738	695739
Sc8eucV_10_HRSCAF_100__chr15	695739	695740
Sc8eucV_10_HRSCAF_100__chr15	696066	696067
Sc8eucV_10_HRSCAF_100__chr15	696205	696206
Sc8eucV_10_HRSCAF_100__chr15	699512	699513
Sc8eucV_10_HRSCAF_100__chr15	701737	701738
Sc8eucV_10_HRSCAF_100__chr15	702544	702545
Sc8eucV_10_HRSCAF_100__chr15	703597	703598
Sc8eucV_10_HRSCAF_100__chr15	704257	704258
Sc8eucV_10_HRSCAF_100__chr15	704313	704314
Sc8eucV_10_HRSCAF_100__chr15	705464	705465
Sc8eucV_10_HRSCAF_100__chr15	707765	707766
Sc8eucV_10_HRSCAF_100__chr15	707924	707925
Sc8eucV_10_HRSCAF_100__chr15	708334	708335
Sc8eucV_10_HRSCAF_100__chr15	708689	708690
Sc8eucV_10_HRSCAF_100__chr15	709864	709865
Sc8eucV_10_HRSCAF_100__chr15	710143	710144
Sc8eucV_10_HRSCAF_100__chr15	710154	710155
Sc8eucV_10_HRSCAF_100__chr15	711286	711287
Sc8eucV_10_HRSCAF_100__chr15	711504	711505
Sc8eucV_10_HRSCAF_100__chr15	713395	713396
Sc8eucV_10_HRSCAF_100__chr15	716516	716517
Sc8eucV_10_HRSCAF_100__chr15	720136	720137
Sc8eucV_10_HRSCAF_100__chr15	720565	720566
Sc8eucV_10_HRSCAF_100__chr15	720685	720686
Sc8eucV_10_HRSCAF_100__chr15	721946	721947
Sc8eucV_10_HRSCAF_100__chr15	722492	722493
Sc8eucV_10_HRSCAF_100__chr15	722724	722725
Sc8eucV_10_HRSCAF_100__chr15	722984	722985
Sc8eucV_10_HRSCAF_100__chr15	723297	723298
Sc8eucV_10_HRSCAF_100__chr15	723353	723354
Sc8eucV_10_HRSCAF_100__chr15	723411	723412
Sc8eucV_10_HRSCAF_100__chr15	724090	724091
Sc8eucV_10_HRSCAF_100__chr15	724101	724102
Sc8eucV_10_HRSCAF_100__chr15	724126	724127
Sc8eucV_10_HRSCAF_100__chr15	724659	724660
Sc8eucV_10_HRSCAF_100__chr15	725907	725908
Sc8eucV_10_HRSCAF_100__chr15	726676	726677
Sc8eucV_10_HRSCAF_100__chr15	727313	727314
Sc8eucV_10_HRSCAF_100__chr15	727655	727656
Sc8eucV_10_HRSCAF_100__chr15	728550	728551
Sc8eucV_10_HRSCAF_100__chr15	730166	730167
Sc8eucV_10_HRSCAF_100__chr15	730303	730304
Sc8eucV_10_HRSCAF_100__chr15	730396	730397
Sc8eucV_10_HRSCAF_100__chr15	731009	731010
Sc8eucV_10_HRSCAF_100__chr15	731089	731090
Sc8eucV_10_HRSCAF_100__chr15	731305	731306
Sc8eucV_10_HRSCAF_100__chr15	733562	733563
Sc8eucV_10_HRSCAF_100__chr15	733580	733581
Sc8eucV_10_HRSCAF_100__chr15	733671	733672
Sc8eucV_10_HRSCAF_100__chr15	733964	733965
Sc8eucV_10_HRSCAF_100__chr15	733974	733975
Sc8eucV_10_HRSCAF_100__chr15	733990	733991
Sc8eucV_10_HRSCAF_100__chr15	733998	733999
Sc8eucV_10_HRSCAF_100__chr15	734033	734034
Sc8eucV_10_HRSCAF_100__chr15	734042	734043
Sc8eucV_10_HRSCAF_100__chr15	734068	734069
Sc8eucV_10_HRSCAF_100__chr15	734077	734078
Sc8eucV_10_HRSCAF_100__chr15	734148	734149
Sc8eucV_10_HRSCAF_100__chr15	734157	734158
Sc8eucV_10_HRSCAF_100__chr15	734209	734210
Sc8eucV_10_HRSCAF_100__chr15	734304	734305
Sc8eucV_10_HRSCAF_100__chr15	734675	734676
Sc8eucV_10_HRSCAF_100__chr15	734730	734731
Sc8eucV_10_HRSCAF_100__chr15	737928	737929
Sc8eucV_10_HRSCAF_100__chr15	742233	742234
Sc8eucV_10_HRSCAF_100__chr15	742400	742401
Sc8eucV_10_HRSCAF_100__chr15	742692	742693
Sc8eucV_10_HRSCAF_100__chr15	743158	743159
Sc8eucV_10_HRSCAF_100__chr15	743413	743414
Sc8eucV_10_HRSCAF_100__chr15	743613	743614
Sc8eucV_10_HRSCAF_100__chr15	743709	743710
Sc8eucV_10_HRSCAF_100__chr15	756626	756627
Sc8eucV_10_HRSCAF_100__chr15	756630	756631
Sc8eucV_10_HRSCAF_100__chr15	756668	756669
Sc8eucV_10_HRSCAF_100__chr15	756671	756672
Sc8eucV_10_HRSCAF_100__chr15	756688	756689
Sc8eucV_10_HRSCAF_100__chr15	756709	756710
Sc8eucV_10_HRSCAF_100__chr15	756713	756714
Sc8eucV_10_HRSCAF_100__chr15	756767	756768
Sc8eucV_10_HRSCAF_100__chr15	756784	756785
Sc8eucV_10_HRSCAF_100__chr15	756939	756940
Sc8eucV_10_HRSCAF_100__chr15	757001	757002
Sc8eucV_10_HRSCAF_100__chr15	757476	757477
Sc8eucV_10_HRSCAF_100__chr15	759414	759415
Sc8eucV_10_HRSCAF_100__chr15	761887	761888
Sc8eucV_10_HRSCAF_100__chr15	762866	762867
Sc8eucV_10_HRSCAF_100__chr15	763126	763127
Sc8eucV_10_HRSCAF_100__chr15	763776	763777
Sc8eucV_10_HRSCAF_100__chr15	764394	764395
Sc8eucV_10_HRSCAF_100__chr15	765658	765659
Sc8eucV_10_HRSCAF_100__chr15	769753	769754
Sc8eucV_10_HRSCAF_100__chr15	770899	770900
Sc8eucV_10_HRSCAF_100__chr15	771522	771523
Sc8eucV_10_HRSCAF_100__chr15	772261	772262
Sc8eucV_10_HRSCAF_100__chr15	772309	772310
Sc8eucV_10_HRSCAF_100__chr15	772553	772554
Sc8eucV_10_HRSCAF_100__chr15	774076	774077
Sc8eucV_10_HRSCAF_100__chr15	774145	774146
Sc8eucV_10_HRSCAF_100__chr15	774477	774478
Sc8eucV_10_HRSCAF_100__chr15	776864	776865
Sc8eucV_10_HRSCAF_100__chr15	777086	777087
Sc8eucV_10_HRSCAF_100__chr15	777105	777106
Sc8eucV_10_HRSCAF_100__chr15	777244	777245
Sc8eucV_10_HRSCAF_100__chr15	777542	777543
Sc8eucV_10_HRSCAF_100__chr15	778771	778772
Sc8eucV_10_HRSCAF_100__chr15	779254	779255
Sc8eucV_10_HRSCAF_100__chr15	779256	779257
Sc8eucV_10_HRSCAF_100__chr15	779579	779580
Sc8eucV_10_HRSCAF_100__chr15	780735	780736
Sc8eucV_10_HRSCAF_100__chr15	780934	780935
Sc8eucV_10_HRSCAF_100__chr15	781663	781664
Sc8eucV_10_HRSCAF_100__chr15	782769	782770
Sc8eucV_10_HRSCAF_100__chr15	784733	784734
Sc8eucV_10_HRSCAF_100__chr15	785662	785663
Sc8eucV_10_HRSCAF_100__chr15	785928	785929
Sc8eucV_10_HRSCAF_100__chr15	785977	785978
Sc8eucV_10_HRSCAF_100__chr15	786147	786148
Sc8eucV_10_HRSCAF_100__chr15	786383	786384
Sc8eucV_10_HRSCAF_100__chr15	786669	786670
Sc8eucV_10_HRSCAF_100__chr15	786819	786820
Sc8eucV_10_HRSCAF_100__chr15	788196	788197
Sc8eucV_10_HRSCAF_100__chr15	789594	789595
Sc8eucV_10_HRSCAF_100__chr15	790932	790933
Sc8eucV_10_HRSCAF_100__chr15	791599	791600
Sc8eucV_10_HRSCAF_100__chr15	791744	791745
Sc8eucV_10_HRSCAF_100__chr15	792500	792501
Sc8eucV_10_HRSCAF_100__chr15	793000	793001
Sc8eucV_10_HRSCAF_100__chr15	793253	793254
Sc8eucV_10_HRSCAF_100__chr15	794424	794425
Sc8eucV_10_HRSCAF_100__chr15	794670	794671
Sc8eucV_10_HRSCAF_100__chr15	796706	796707
Sc8eucV_10_HRSCAF_100__chr15	797200	797201
Sc8eucV_10_HRSCAF_100__chr15	797235	797236
Sc8eucV_10_HRSCAF_100__chr15	797839	797840
Sc8eucV_10_HRSCAF_100__chr15	798345	798346
Sc8eucV_10_HRSCAF_100__chr15	798354	798355
Sc8eucV_10_HRSCAF_100__chr15	798806	798807
Sc8eucV_10_HRSCAF_100__chr15	799250	799251
Sc8eucV_10_HRSCAF_100__chr15	799361	799362
Sc8eucV_10_HRSCAF_100__chr15	800130	800131
Sc8eucV_10_HRSCAF_100__chr15	800656	800657
Sc8eucV_10_HRSCAF_100__chr15	800754	800755
Sc8eucV_10_HRSCAF_100__chr15	801157	801158
Sc8eucV_10_HRSCAF_100__chr15	801622	801623
Sc8eucV_10_HRSCAF_100__chr15	802787	802788
Sc8eucV_10_HRSCAF_100__chr15	802867	802868
Sc8eucV_10_HRSCAF_100__chr15	803011	803012
Sc8eucV_10_HRSCAF_100__chr15	803074	803075
Sc8eucV_10_HRSCAF_100__chr15	803121	803122
Sc8eucV_10_HRSCAF_100__chr15	803315	803316
Sc8eucV_10_HRSCAF_100__chr15	803713	803714
Sc8eucV_10_HRSCAF_100__chr15	803738	803739
Sc8eucV_10_HRSCAF_100__chr15	804004	804005
Sc8eucV_10_HRSCAF_100__chr15	804513	804514
Sc8eucV_10_HRSCAF_100__chr15	805424	805425
Sc8eucV_10_HRSCAF_100__chr15	808192	808193
Sc8eucV_10_HRSCAF_100__chr15	808452	808453
Sc8eucV_10_HRSCAF_100__chr15	808655	808656
Sc8eucV_10_HRSCAF_100__chr15	808985	808986
Sc8eucV_10_HRSCAF_100__chr15	809691	809692
Sc8eucV_10_HRSCAF_100__chr15	809694	809695
Sc8eucV_10_HRSCAF_100__chr15	809822	809823
Sc8eucV_10_HRSCAF_100__chr15	809851	809852
Sc8eucV_10_HRSCAF_100__chr15	811271	811272
Sc8eucV_10_HRSCAF_100__chr15	816088	816089
Sc8eucV_10_HRSCAF_100__chr15	816243	816244
Sc8eucV_10_HRSCAF_100__chr15	816721	816722
Sc8eucV_10_HRSCAF_100__chr15	818761	818762
Sc8eucV_10_HRSCAF_100__chr15	819336	819337
Sc8eucV_10_HRSCAF_100__chr15	819823	819824
Sc8eucV_10_HRSCAF_100__chr15	820315	820316
Sc8eucV_10_HRSCAF_100__chr15	821255	821256
Sc8eucV_10_HRSCAF_100__chr15	821360	821361
Sc8eucV_10_HRSCAF_100__chr15	821976	821977
Sc8eucV_10_HRSCAF_100__chr15	822079	822080
Sc8eucV_10_HRSCAF_100__chr15	822539	822540
Sc8eucV_10_HRSCAF_100__chr15	823613	823614
Sc8eucV_10_HRSCAF_100__chr15	824065	824066
Sc8eucV_10_HRSCAF_100__chr15	824602	824603
Sc8eucV_10_HRSCAF_100__chr15	825059	825060
Sc8eucV_10_HRSCAF_100__chr15	825450	825451
Sc8eucV_10_HRSCAF_100__chr15	826791	826792
Sc8eucV_10_HRSCAF_100__chr15	826912	826913
Sc8eucV_10_HRSCAF_100__chr15	826956	826957
Sc8eucV_10_HRSCAF_100__chr15	827047	827048
Sc8eucV_10_HRSCAF_100__chr15	827490	827491
Sc8eucV_10_HRSCAF_100__chr15	828698	828699
Sc8eucV_10_HRSCAF_100__chr15	829769	829770
Sc8eucV_10_HRSCAF_100__chr15	830292	830293
Sc8eucV_10_HRSCAF_100__chr15	830670	830671
Sc8eucV_10_HRSCAF_100__chr15	832514	832515
Sc8eucV_10_HRSCAF_100__chr15	834419	834420
Sc8eucV_10_HRSCAF_100__chr15	834674	834675
Sc8eucV_10_HRSCAF_100__chr15	835349	835350
Sc8eucV_10_HRSCAF_100__chr15	837058	837059
Sc8eucV_10_HRSCAF_100__chr15	837518	837519
Sc8eucV_10_HRSCAF_100__chr15	838498	838499
Sc8eucV_10_HRSCAF_100__chr15	838517	838518
Sc8eucV_10_HRSCAF_100__chr15	838906	838907
Sc8eucV_10_HRSCAF_100__chr15	840565	840566
Sc8eucV_10_HRSCAF_100__chr15	840678	840679
Sc8eucV_10_HRSCAF_100__chr15	841594	841595
Sc8eucV_10_HRSCAF_100__chr15	842087	842088
Sc8eucV_10_HRSCAF_100__chr15	842287	842288
Sc8eucV_10_HRSCAF_100__chr15	842626	842627
Sc8eucV_10_HRSCAF_100__chr15	843739	843740
Sc8eucV_10_HRSCAF_100__chr15	843784	843785
Sc8eucV_10_HRSCAF_100__chr15	844988	844989
Sc8eucV_10_HRSCAF_100__chr15	846028	846029
Sc8eucV_10_HRSCAF_100__chr15	846074	846075
Sc8eucV_10_HRSCAF_100__chr15	846304	846305
Sc8eucV_10_HRSCAF_100__chr15	846311	846312
Sc8eucV_10_HRSCAF_100__chr15	846332	846333
Sc8eucV_10_HRSCAF_100__chr15	846497	846498
Sc8eucV_10_HRSCAF_100__chr15	846576	846577
Sc8eucV_10_HRSCAF_100__chr15	846732	846733
Sc8eucV_10_HRSCAF_100__chr15	847787	847788
Sc8eucV_10_HRSCAF_100__chr15	847926	847927
Sc8eucV_10_HRSCAF_100__chr15	848039	848040
Sc8eucV_10_HRSCAF_100__chr15	850187	850188
Sc8eucV_10_HRSCAF_100__chr15	852449	852450
Sc8eucV_10_HRSCAF_100__chr15	853660	853661
Sc8eucV_10_HRSCAF_100__chr15	854891	854892
Sc8eucV_10_HRSCAF_100__chr15	855184	855185
Sc8eucV_10_HRSCAF_100__chr15	855229	855230
Sc8eucV_10_HRSCAF_100__chr15	856007	856008
Sc8eucV_10_HRSCAF_100__chr15	857596	857597
Sc8eucV_10_HRSCAF_100__chr15	857712	857713
Sc8eucV_10_HRSCAF_100__chr15	858045	858046
Sc8eucV_10_HRSCAF_100__chr15	860143	860144
Sc8eucV_10_HRSCAF_100__chr15	861577	861578
Sc8eucV_10_HRSCAF_100__chr15	862191	862192
Sc8eucV_10_HRSCAF_100__chr15	863453	863454
Sc8eucV_10_HRSCAF_100__chr15	864020	864021
Sc8eucV_10_HRSCAF_100__chr15	864838	864839
Sc8eucV_10_HRSCAF_100__chr15	865110	865111
Sc8eucV_10_HRSCAF_100__chr15	865349	865350
Sc8eucV_10_HRSCAF_100__chr15	865856	865857
Sc8eucV_10_HRSCAF_100__chr15	865974	865975
Sc8eucV_10_HRSCAF_100__chr15	866540	866541
Sc8eucV_10_HRSCAF_100__chr15	866827	866828
Sc8eucV_10_HRSCAF_100__chr15	868910	868911
Sc8eucV_10_HRSCAF_100__chr15	869645	869646
Sc8eucV_10_HRSCAF_100__chr15	869758	869759
Sc8eucV_10_HRSCAF_100__chr15	869996	869997
Sc8eucV_10_HRSCAF_100__chr15	870214	870215
Sc8eucV_10_HRSCAF_100__chr15	870557	870558
Sc8eucV_10_HRSCAF_100__chr15	871486	871487
Sc8eucV_10_HRSCAF_100__chr15	872167	872168
Sc8eucV_10_HRSCAF_100__chr15	872836	872837
Sc8eucV_10_HRSCAF_100__chr15	873065	873066
Sc8eucV_10_HRSCAF_100__chr15	874556	874557
Sc8eucV_10_HRSCAF_100__chr15	874769	874770
Sc8eucV_10_HRSCAF_100__chr15	875235	875236
Sc8eucV_10_HRSCAF_100__chr15	875363	875364
Sc8eucV_10_HRSCAF_100__chr15	877017	877018
Sc8eucV_10_HRSCAF_100__chr15	879090	879091
Sc8eucV_10_HRSCAF_100__chr15	880511	880512
Sc8eucV_10_HRSCAF_100__chr15	882030	882031
Sc8eucV_10_HRSCAF_100__chr15	883923	883924
Sc8eucV_10_HRSCAF_100__chr15	886166	886167
Sc8eucV_10_HRSCAF_100__chr15	886199	886200
Sc8eucV_10_HRSCAF_100__chr15	886503	886504
Sc8eucV_10_HRSCAF_100__chr15	886561	886562
Sc8eucV_10_HRSCAF_100__chr15	887324	887325
Sc8eucV_10_HRSCAF_100__chr15	887463	887464
Sc8eucV_10_HRSCAF_100__chr15	887504	887505
Sc8eucV_10_HRSCAF_100__chr15	888243	888244
Sc8eucV_10_HRSCAF_100__chr15	889035	889036
Sc8eucV_10_HRSCAF_100__chr15	889037	889038
Sc8eucV_10_HRSCAF_100__chr15	889162	889163
Sc8eucV_10_HRSCAF_100__chr15	889290	889291
Sc8eucV_10_HRSCAF_100__chr15	889931	889932
Sc8eucV_10_HRSCAF_100__chr15	890221	890222
Sc8eucV_10_HRSCAF_100__chr15	890222	890223
Sc8eucV_10_HRSCAF_100__chr15	890224	890225
Sc8eucV_10_HRSCAF_100__chr15	890226	890227
Sc8eucV_10_HRSCAF_100__chr15	890227	890228
Sc8eucV_10_HRSCAF_100__chr15	890370	890371
Sc8eucV_10_HRSCAF_100__chr15	893852	893853
Sc8eucV_10_HRSCAF_100__chr15	894264	894265
Sc8eucV_10_HRSCAF_100__chr15	896598	896599
Sc8eucV_10_HRSCAF_100__chr15	897208	897209
Sc8eucV_10_HRSCAF_100__chr15	898049	898050
Sc8eucV_10_HRSCAF_100__chr15	898634	898635
Sc8eucV_10_HRSCAF_100__chr15	899939	899940
Sc8eucV_10_HRSCAF_100__chr15	900096	900097
Sc8eucV_10_HRSCAF_100__chr15	900147	900148
Sc8eucV_10_HRSCAF_100__chr15	901450	901451
Sc8eucV_10_HRSCAF_100__chr15	902000	902001
Sc8eucV_10_HRSCAF_100__chr15	902467	902468
Sc8eucV_10_HRSCAF_100__chr15	902889	902890
Sc8eucV_10_HRSCAF_100__chr15	904100	904101
Sc8eucV_10_HRSCAF_100__chr15	904958	904959
Sc8eucV_10_HRSCAF_100__chr15	905469	905470
Sc8eucV_10_HRSCAF_100__chr15	905516	905517
Sc8eucV_10_HRSCAF_100__chr15	905859	905860
Sc8eucV_10_HRSCAF_100__chr15	906420	906421
Sc8eucV_10_HRSCAF_100__chr15	906474	906475
Sc8eucV_10_HRSCAF_100__chr15	906492	906493
Sc8eucV_10_HRSCAF_100__chr15	906493	906494
Sc8eucV_10_HRSCAF_100__chr15	906592	906593
Sc8eucV_10_HRSCAF_100__chr15	906597	906598
Sc8eucV_10_HRSCAF_100__chr15	906634	906635
Sc8eucV_10_HRSCAF_100__chr15	906656	906657
Sc8eucV_10_HRSCAF_100__chr15	906673	906674
Sc8eucV_10_HRSCAF_100__chr15	906691	906692
Sc8eucV_10_HRSCAF_100__chr15	906696	906697
Sc8eucV_10_HRSCAF_100__chr15	906712	906713
Sc8eucV_10_HRSCAF_100__chr15	906735	906736
Sc8eucV_10_HRSCAF_100__chr15	906750	906751
Sc8eucV_10_HRSCAF_100__chr15	906771	906772
Sc8eucV_10_HRSCAF_100__chr15	906775	906776
Sc8eucV_10_HRSCAF_100__chr15	906809	906810
Sc8eucV_10_HRSCAF_100__chr15	906810	906811
Sc8eucV_10_HRSCAF_100__chr15	909275	909276
Sc8eucV_10_HRSCAF_100__chr15	909780	909781
Sc8eucV_10_HRSCAF_100__chr15	910354	910355
Sc8eucV_10_HRSCAF_100__chr15	910884	910885
Sc8eucV_10_HRSCAF_100__chr15	910969	910970
Sc8eucV_10_HRSCAF_100__chr15	911707	911708
Sc8eucV_10_HRSCAF_100__chr15	911740	911741
Sc8eucV_10_HRSCAF_100__chr15	912445	912446
Sc8eucV_10_HRSCAF_100__chr15	914620	914621
Sc8eucV_10_HRSCAF_100__chr15	915572	915573
Sc8eucV_10_HRSCAF_100__chr15	916004	916005
Sc8eucV_10_HRSCAF_100__chr15	916350	916351
Sc8eucV_10_HRSCAF_100__chr15	917114	917115
Sc8eucV_10_HRSCAF_100__chr15	917271	917272
Sc8eucV_10_HRSCAF_100__chr15	917595	917596
Sc8eucV_10_HRSCAF_100__chr15	917693	917694
Sc8eucV_10_HRSCAF_100__chr15	918664	918665
Sc8eucV_10_HRSCAF_100__chr15	919309	919310
Sc8eucV_10_HRSCAF_100__chr15	919363	919364
Sc8eucV_10_HRSCAF_100__chr15	919396	919397
Sc8eucV_10_HRSCAF_100__chr15	919548	919549
Sc8eucV_10_HRSCAF_100__chr15	919874	919875
Sc8eucV_10_HRSCAF_100__chr15	920218	920219
Sc8eucV_10_HRSCAF_100__chr15	920274	920275
Sc8eucV_10_HRSCAF_100__chr15	920690	920691
Sc8eucV_10_HRSCAF_100__chr15	921460	921461
Sc8eucV_10_HRSCAF_100__chr15	921844	921845
Sc8eucV_10_HRSCAF_100__chr15	922150	922151
Sc8eucV_10_HRSCAF_100__chr15	922705	922706
Sc8eucV_10_HRSCAF_100__chr15	922777	922778
Sc8eucV_10_HRSCAF_100__chr15	922878	922879
Sc8eucV_10_HRSCAF_100__chr15	925660	925661
Sc8eucV_10_HRSCAF_100__chr15	926953	926954
Sc8eucV_10_HRSCAF_100__chr15	927143	927144
Sc8eucV_10_HRSCAF_100__chr15	927568	927569
Sc8eucV_10_HRSCAF_100__chr15	927574	927575
Sc8eucV_10_HRSCAF_100__chr15	928974	928975
Sc8eucV_10_HRSCAF_100__chr15	929275	929276
Sc8eucV_10_HRSCAF_100__chr15	930708	930709
Sc8eucV_10_HRSCAF_100__chr15	930711	930712
Sc8eucV_10_HRSCAF_100__chr15	931426	931427
Sc8eucV_10_HRSCAF_100__chr15	934201	934202
Sc8eucV_10_HRSCAF_100__chr15	935267	935268
Sc8eucV_10_HRSCAF_100__chr15	935701	935702
Sc8eucV_10_HRSCAF_100__chr15	935780	935781
Sc8eucV_10_HRSCAF_100__chr15	936101	936102
Sc8eucV_10_HRSCAF_100__chr15	936256	936257
Sc8eucV_10_HRSCAF_100__chr15	936333	936334
Sc8eucV_10_HRSCAF_100__chr15	936725	936726
Sc8eucV_10_HRSCAF_100__chr15	937014	937015
Sc8eucV_10_HRSCAF_100__chr15	937468	937469
Sc8eucV_10_HRSCAF_100__chr15	937483	937484
Sc8eucV_10_HRSCAF_100__chr15	937509	937510
Sc8eucV_10_HRSCAF_100__chr15	938673	938674
Sc8eucV_10_HRSCAF_100__chr15	938865	938866
Sc8eucV_10_HRSCAF_100__chr15	939136	939137
Sc8eucV_10_HRSCAF_100__chr15	940444	940445
Sc8eucV_10_HRSCAF_100__chr15	940621	940622
Sc8eucV_10_HRSCAF_100__chr15	942657	942658
Sc8eucV_10_HRSCAF_100__chr15	943270	943271
Sc8eucV_10_HRSCAF_100__chr15	943546	943547
Sc8eucV_10_HRSCAF_100__chr15	943671	943672
Sc8eucV_10_HRSCAF_100__chr15	945477	945478
Sc8eucV_10_HRSCAF_100__chr15	945543	945544
Sc8eucV_10_HRSCAF_100__chr15	945706	945707
Sc8eucV_10_HRSCAF_100__chr15	945724	945725
Sc8eucV_10_HRSCAF_100__chr15	945816	945817
Sc8eucV_10_HRSCAF_100__chr15	946427	946428
Sc8eucV_10_HRSCAF_100__chr15	946457	946458
Sc8eucV_10_HRSCAF_100__chr15	947001	947002
Sc8eucV_10_HRSCAF_100__chr15	947185	947186
Sc8eucV_10_HRSCAF_100__chr15	947966	947967
Sc8eucV_10_HRSCAF_100__chr15	948467	948468
Sc8eucV_10_HRSCAF_100__chr15	948540	948541
Sc8eucV_10_HRSCAF_100__chr15	949570	949571
Sc8eucV_10_HRSCAF_100__chr15	950694	950695
Sc8eucV_10_HRSCAF_100__chr15	952191	952192
Sc8eucV_10_HRSCAF_100__chr15	952710	952711
Sc8eucV_10_HRSCAF_100__chr15	952989	952990
Sc8eucV_10_HRSCAF_100__chr15	953484	953485
Sc8eucV_10_HRSCAF_100__chr15	954652	954653
Sc8eucV_10_HRSCAF_100__chr15	954689	954690
Sc8eucV_10_HRSCAF_100__chr15	956021	956022
Sc8eucV_10_HRSCAF_100__chr15	956355	956356
Sc8eucV_10_HRSCAF_100__chr15	957364	957365
Sc8eucV_10_HRSCAF_100__chr15	957572	957573
Sc8eucV_10_HRSCAF_100__chr15	959132	959133
Sc8eucV_10_HRSCAF_100__chr15	959550	959551
Sc8eucV_10_HRSCAF_100__chr15	960398	960399
Sc8eucV_10_HRSCAF_100__chr15	962368	962369
Sc8eucV_10_HRSCAF_100__chr15	962651	962652
Sc8eucV_10_HRSCAF_100__chr15	962828	962829
Sc8eucV_10_HRSCAF_100__chr15	963671	963672
Sc8eucV_10_HRSCAF_100__chr15	963726	963727
Sc8eucV_10_HRSCAF_100__chr15	964196	964197
Sc8eucV_10_HRSCAF_100__chr15	964237	964238
Sc8eucV_10_HRSCAF_100__chr15	966296	966297
Sc8eucV_10_HRSCAF_100__chr15	966650	966651
Sc8eucV_10_HRSCAF_100__chr15	967106	967107
Sc8eucV_10_HRSCAF_100__chr15	968082	968083
Sc8eucV_10_HRSCAF_100__chr15	968238	968239
Sc8eucV_10_HRSCAF_100__chr15	968491	968492
Sc8eucV_10_HRSCAF_100__chr15	968695	968696
Sc8eucV_10_HRSCAF_100__chr15	969008	969009
Sc8eucV_10_HRSCAF_100__chr15	969879	969880
Sc8eucV_10_HRSCAF_100__chr15	970887	970888
Sc8eucV_10_HRSCAF_100__chr15	970919	970920
Sc8eucV_10_HRSCAF_100__chr15	971018	971019
Sc8eucV_10_HRSCAF_100__chr15	971188	971189
Sc8eucV_10_HRSCAF_100__chr15	971215	971216
Sc8eucV_10_HRSCAF_100__chr15	971493	971494
Sc8eucV_10_HRSCAF_100__chr15	973104	973105
Sc8eucV_10_HRSCAF_100__chr15	973123	973124
Sc8eucV_10_HRSCAF_100__chr15	973596	973597
Sc8eucV_10_HRSCAF_100__chr15	974620	974621
Sc8eucV_10_HRSCAF_100__chr15	975938	975939
Sc8eucV_10_HRSCAF_100__chr15	976179	976180
Sc8eucV_10_HRSCAF_100__chr15	976289	976290
Sc8eucV_10_HRSCAF_100__chr15	976409	976410
Sc8eucV_10_HRSCAF_100__chr15	976814	976815
Sc8eucV_10_HRSCAF_100__chr15	977017	977018
Sc8eucV_10_HRSCAF_100__chr15	977223	977224
Sc8eucV_10_HRSCAF_100__chr15	977231	977232
Sc8eucV_10_HRSCAF_100__chr15	977332	977333
Sc8eucV_10_HRSCAF_100__chr15	977781	977782
Sc8eucV_10_HRSCAF_100__chr15	977856	977857
Sc8eucV_10_HRSCAF_100__chr15	977867	977868
Sc8eucV_10_HRSCAF_100__chr15	978860	978861
Sc8eucV_10_HRSCAF_100__chr15	979103	979104
Sc8eucV_10_HRSCAF_100__chr15	979517	979518
Sc8eucV_10_HRSCAF_100__chr15	981001	981002
Sc8eucV_10_HRSCAF_100__chr15	981486	981487
Sc8eucV_10_HRSCAF_100__chr15	983462	983463
Sc8eucV_10_HRSCAF_100__chr15	984219	984220
Sc8eucV_10_HRSCAF_100__chr15	984373	984374
Sc8eucV_10_HRSCAF_100__chr15	984525	984526
Sc8eucV_10_HRSCAF_100__chr15	984853	984854
Sc8eucV_10_HRSCAF_100__chr15	985450	985451
Sc8eucV_10_HRSCAF_100__chr15	985617	985618
Sc8eucV_10_HRSCAF_100__chr15	985622	985623
Sc8eucV_10_HRSCAF_100__chr15	985739	985740
Sc8eucV_10_HRSCAF_100__chr15	985847	985848
Sc8eucV_10_HRSCAF_100__chr15	985868	985869
Sc8eucV_10_HRSCAF_100__chr15	986765	986766
Sc8eucV_10_HRSCAF_100__chr15	987361	987362
Sc8eucV_10_HRSCAF_100__chr15	987577	987578
Sc8eucV_10_HRSCAF_100__chr15	987620	987621
Sc8eucV_10_HRSCAF_100__chr15	987756	987757
Sc8eucV_10_HRSCAF_100__chr15	987814	987815
Sc8eucV_10_HRSCAF_100__chr15	987842	987843
Sc8eucV_10_HRSCAF_100__chr15	987934	987935
Sc8eucV_10_HRSCAF_100__chr15	987939	987940
Sc8eucV_10_HRSCAF_100__chr15	988151	988152
Sc8eucV_10_HRSCAF_100__chr15	989162	989163
Sc8eucV_10_HRSCAF_100__chr15	989449	989450
Sc8eucV_10_HRSCAF_100__chr15	990525	990526
Sc8eucV_10_HRSCAF_100__chr15	990881	990882
Sc8eucV_10_HRSCAF_100__chr15	991312	991313
Sc8eucV_10_HRSCAF_100__chr15	991372	991373
Sc8eucV_10_HRSCAF_100__chr15	992087	992088
Sc8eucV_10_HRSCAF_100__chr15	993361	993362
Sc8eucV_10_HRSCAF_100__chr15	993434	993435
Sc8eucV_10_HRSCAF_100__chr15	993651	993652
Sc8eucV_10_HRSCAF_100__chr15	993772	993773
Sc8eucV_10_HRSCAF_100__chr15	993992	993993
Sc8eucV_10_HRSCAF_100__chr15	995405	995406
Sc8eucV_10_HRSCAF_100__chr15	995515	995516
Sc8eucV_10_HRSCAF_100__chr15	995526	995527
Sc8eucV_10_HRSCAF_100__chr15	995837	995838
Sc8eucV_10_HRSCAF_100__chr15	996396	996397
Sc8eucV_10_HRSCAF_100__chr15	996702	996703
Sc8eucV_10_HRSCAF_100__chr15	996883	996884
Sc8eucV_10_HRSCAF_100__chr15	996889	996890
Sc8eucV_10_HRSCAF_100__chr15	996979	996980
Sc8eucV_10_HRSCAF_100__chr15	997393	997394
Sc8eucV_10_HRSCAF_100__chr15	997457	997458
Sc8eucV_10_HRSCAF_100__chr15	998142	998143
Sc8eucV_10_HRSCAF_100__chr15	1000712	1000713
Sc8eucV_10_HRSCAF_100__chr15	1001108	1001109
Sc8eucV_10_HRSCAF_100__chr15	1001397	1001398
Sc8eucV_10_HRSCAF_100__chr15	1002616	1002617
Sc8eucV_10_HRSCAF_100__chr15	1003389	1003390
Sc8eucV_10_HRSCAF_100__chr15	1003442	1003443
Sc8eucV_10_HRSCAF_100__chr15	1003748	1003749
Sc8eucV_10_HRSCAF_100__chr15	1005099	1005100
Sc8eucV_10_HRSCAF_100__chr15	1005559	1005560
Sc8eucV_10_HRSCAF_100__chr15	1006244	1006245
Sc8eucV_10_HRSCAF_100__chr15	1006901	1006902
Sc8eucV_10_HRSCAF_100__chr15	1007680	1007681
Sc8eucV_10_HRSCAF_100__chr15	1008053	1008054
Sc8eucV_10_HRSCAF_100__chr15	1009710	1009711
Sc8eucV_10_HRSCAF_100__chr15	1010237	1010238
Sc8eucV_10_HRSCAF_100__chr15	1010238	1010239
Sc8eucV_10_HRSCAF_100__chr15	1010340	1010341
Sc8eucV_10_HRSCAF_100__chr15	1011429	1011430
Sc8eucV_10_HRSCAF_100__chr15	1012060	1012061
Sc8eucV_10_HRSCAF_100__chr15	1012061	1012062
Sc8eucV_10_HRSCAF_100__chr15	1012870	1012871
Sc8eucV_10_HRSCAF_100__chr15	1013470	1013471
Sc8eucV_10_HRSCAF_100__chr15	1013714	1013715
Sc8eucV_10_HRSCAF_100__chr15	1013730	1013731
Sc8eucV_10_HRSCAF_100__chr15	1015700	1015701
Sc8eucV_10_HRSCAF_100__chr15	1018509	1018510
Sc8eucV_10_HRSCAF_100__chr15	1019339	1019340
Sc8eucV_10_HRSCAF_100__chr15	1019500	1019501
Sc8eucV_10_HRSCAF_100__chr15	1020778	1020779
Sc8eucV_10_HRSCAF_100__chr15	1020805	1020806
Sc8eucV_10_HRSCAF_100__chr15	1022499	1022500
Sc8eucV_10_HRSCAF_100__chr15	1022598	1022599
Sc8eucV_10_HRSCAF_100__chr15	1022955	1022956
Sc8eucV_10_HRSCAF_100__chr15	1023481	1023482
Sc8eucV_10_HRSCAF_100__chr15	1023932	1023933
Sc8eucV_10_HRSCAF_100__chr15	1023951	1023952
Sc8eucV_10_HRSCAF_100__chr15	1024184	1024185
Sc8eucV_10_HRSCAF_100__chr15	1024387	1024388
Sc8eucV_10_HRSCAF_100__chr15	1024989	1024990
Sc8eucV_10_HRSCAF_100__chr15	1027357	1027358
Sc8eucV_10_HRSCAF_100__chr15	1027765	1027766
Sc8eucV_10_HRSCAF_100__chr15	1028100	1028101
Sc8eucV_10_HRSCAF_100__chr15	1028833	1028834
Sc8eucV_10_HRSCAF_100__chr15	1029578	1029579
Sc8eucV_10_HRSCAF_100__chr15	1030401	1030402
Sc8eucV_10_HRSCAF_100__chr15	1030864	1030865
Sc8eucV_10_HRSCAF_100__chr15	1031164	1031165
Sc8eucV_10_HRSCAF_100__chr15	1031249	1031250
Sc8eucV_10_HRSCAF_100__chr15	1031864	1031865
Sc8eucV_10_HRSCAF_100__chr15	1031972	1031973
Sc8eucV_10_HRSCAF_100__chr15	1032172	1032173
Sc8eucV_10_HRSCAF_100__chr15	1034575	1034576
Sc8eucV_10_HRSCAF_100__chr15	1035247	1035248
Sc8eucV_10_HRSCAF_100__chr15	1036739	1036740
Sc8eucV_10_HRSCAF_100__chr15	1036967	1036968
Sc8eucV_10_HRSCAF_100__chr15	1037250	1037251
Sc8eucV_10_HRSCAF_100__chr15	1037956	1037957
Sc8eucV_10_HRSCAF_100__chr15	1038093	1038094
Sc8eucV_10_HRSCAF_100__chr15	1039400	1039401
Sc8eucV_10_HRSCAF_100__chr15	1039633	1039634
Sc8eucV_10_HRSCAF_100__chr15	1040339	1040340
Sc8eucV_10_HRSCAF_100__chr15	1040392	1040393
Sc8eucV_10_HRSCAF_100__chr15	1041486	1041487
Sc8eucV_10_HRSCAF_100__chr15	1041487	1041488
Sc8eucV_10_HRSCAF_100__chr15	1043228	1043229
Sc8eucV_10_HRSCAF_100__chr15	1043471	1043472
Sc8eucV_10_HRSCAF_100__chr15	1044411	1044412
Sc8eucV_10_HRSCAF_100__chr15	1045020	1045021
Sc8eucV_10_HRSCAF_100__chr15	1045181	1045182
Sc8eucV_10_HRSCAF_100__chr15	1045571	1045572
Sc8eucV_10_HRSCAF_100__chr15	1045590	1045591
Sc8eucV_10_HRSCAF_100__chr15	1045804	1045805
Sc8eucV_10_HRSCAF_100__chr15	1046139	1046140
Sc8eucV_10_HRSCAF_100__chr15	1048305	1048306
Sc8eucV_10_HRSCAF_100__chr15	1050228	1050229
Sc8eucV_10_HRSCAF_100__chr15	1050607	1050608
Sc8eucV_10_HRSCAF_100__chr15	1051402	1051403
Sc8eucV_10_HRSCAF_100__chr15	1051452	1051453
Sc8eucV_10_HRSCAF_100__chr15	1052090	1052091
Sc8eucV_10_HRSCAF_100__chr15	1052877	1052878
Sc8eucV_10_HRSCAF_100__chr15	1053151	1053152
Sc8eucV_10_HRSCAF_100__chr15	1054979	1054980
Sc8eucV_10_HRSCAF_100__chr15	1056103	1056104
Sc8eucV_10_HRSCAF_100__chr15	1056158	1056159
Sc8eucV_10_HRSCAF_100__chr15	1058718	1058719
Sc8eucV_10_HRSCAF_100__chr15	1059216	1059217
Sc8eucV_10_HRSCAF_100__chr15	1060786	1060787
Sc8eucV_10_HRSCAF_100__chr15	1062207	1062208
Sc8eucV_10_HRSCAF_100__chr15	1062235	1062236
Sc8eucV_10_HRSCAF_100__chr15	1062277	1062278
Sc8eucV_10_HRSCAF_100__chr15	1062832	1062833
Sc8eucV_10_HRSCAF_100__chr15	1063620	1063621
Sc8eucV_10_HRSCAF_100__chr15	1063987	1063988
Sc8eucV_10_HRSCAF_100__chr15	1065123	1065124
Sc8eucV_10_HRSCAF_100__chr15	1065129	1065130
Sc8eucV_10_HRSCAF_100__chr15	1066355	1066356
Sc8eucV_10_HRSCAF_100__chr15	1066893	1066894
Sc8eucV_10_HRSCAF_100__chr15	1067871	1067872
Sc8eucV_10_HRSCAF_100__chr15	1068598	1068599
Sc8eucV_10_HRSCAF_100__chr15	1069373	1069374
Sc8eucV_10_HRSCAF_100__chr15	1069698	1069699
Sc8eucV_10_HRSCAF_100__chr15	1069743	1069744
Sc8eucV_10_HRSCAF_100__chr15	1069756	1069757
Sc8eucV_10_HRSCAF_100__chr15	1070151	1070152
Sc8eucV_10_HRSCAF_100__chr15	1071538	1071539
Sc8eucV_10_HRSCAF_100__chr15	1072400	1072401
Sc8eucV_10_HRSCAF_100__chr15	1072411	1072412
Sc8eucV_10_HRSCAF_100__chr15	1073182	1073183
Sc8eucV_10_HRSCAF_100__chr15	1073624	1073625
Sc8eucV_10_HRSCAF_100__chr15	1074552	1074553
Sc8eucV_10_HRSCAF_100__chr15	1074596	1074597
Sc8eucV_10_HRSCAF_100__chr15	1076148	1076149
Sc8eucV_10_HRSCAF_100__chr15	1076441	1076442
Sc8eucV_10_HRSCAF_100__chr15	1076859	1076860
Sc8eucV_10_HRSCAF_100__chr15	1076945	1076946
Sc8eucV_10_HRSCAF_100__chr15	1076981	1076982
Sc8eucV_10_HRSCAF_100__chr15	1076984	1076985
Sc8eucV_10_HRSCAF_100__chr15	1076986	1076987
Sc8eucV_10_HRSCAF_100__chr15	1076987	1076988
Sc8eucV_10_HRSCAF_100__chr15	1077688	1077689
Sc8eucV_10_HRSCAF_100__chr15	1078062	1078063
Sc8eucV_10_HRSCAF_100__chr15	1079629	1079630
Sc8eucV_10_HRSCAF_100__chr15	1079778	1079779
Sc8eucV_10_HRSCAF_100__chr15	1080085	1080086
Sc8eucV_10_HRSCAF_100__chr15	1080185	1080186
Sc8eucV_10_HRSCAF_100__chr15	1080535	1080536
Sc8eucV_10_HRSCAF_100__chr15	1082014	1082015
Sc8eucV_10_HRSCAF_100__chr15	1082576	1082577
Sc8eucV_10_HRSCAF_100__chr15	1083107	1083108
Sc8eucV_10_HRSCAF_100__chr15	1083876	1083877
Sc8eucV_10_HRSCAF_100__chr15	1084306	1084307
Sc8eucV_10_HRSCAF_100__chr15	1085048	1085049
Sc8eucV_10_HRSCAF_100__chr15	1085729	1085730
Sc8eucV_10_HRSCAF_100__chr15	1085850	1085851
Sc8eucV_10_HRSCAF_100__chr15	1087392	1087393
Sc8eucV_10_HRSCAF_100__chr15	1088316	1088317
Sc8eucV_10_HRSCAF_100__chr15	1088411	1088412
Sc8eucV_10_HRSCAF_100__chr15	1088417	1088418
Sc8eucV_10_HRSCAF_100__chr15	1088431	1088432
Sc8eucV_10_HRSCAF_100__chr15	1088653	1088654
Sc8eucV_10_HRSCAF_100__chr15	1088843	1088844
Sc8eucV_10_HRSCAF_100__chr15	1089047	1089048
Sc8eucV_10_HRSCAF_100__chr15	1089665	1089666
Sc8eucV_10_HRSCAF_100__chr15	1089993	1089994
Sc8eucV_10_HRSCAF_100__chr15	1090086	1090087
Sc8eucV_10_HRSCAF_100__chr15	1090116	1090117
Sc8eucV_10_HRSCAF_100__chr15	1091413	1091414
Sc8eucV_10_HRSCAF_100__chr15	1091669	1091670
Sc8eucV_10_HRSCAF_100__chr15	1092165	1092166
Sc8eucV_10_HRSCAF_100__chr15	1092301	1092302
Sc8eucV_10_HRSCAF_100__chr15	1092619	1092620
Sc8eucV_10_HRSCAF_100__chr15	1093174	1093175
Sc8eucV_10_HRSCAF_100__chr15	1093409	1093410
Sc8eucV_10_HRSCAF_100__chr15	1093497	1093498
Sc8eucV_10_HRSCAF_100__chr15	1093503	1093504
Sc8eucV_10_HRSCAF_100__chr15	1093825	1093826
Sc8eucV_10_HRSCAF_100__chr15	1093828	1093829
Sc8eucV_10_HRSCAF_100__chr15	1094661	1094662
Sc8eucV_10_HRSCAF_100__chr15	1094991	1094992
Sc8eucV_10_HRSCAF_100__chr15	1095243	1095244
Sc8eucV_10_HRSCAF_100__chr15	1095554	1095555
Sc8eucV_10_HRSCAF_100__chr15	1095669	1095670
Sc8eucV_10_HRSCAF_100__chr15	1095688	1095689
Sc8eucV_10_HRSCAF_100__chr15	1095964	1095965
Sc8eucV_10_HRSCAF_100__chr15	1096344	1096345
Sc8eucV_10_HRSCAF_100__chr15	1096434	1096435
Sc8eucV_10_HRSCAF_100__chr15	1097574	1097575
Sc8eucV_10_HRSCAF_100__chr15	1097585	1097586
Sc8eucV_10_HRSCAF_100__chr15	1097586	1097587
Sc8eucV_10_HRSCAF_100__chr15	1098060	1098061
Sc8eucV_10_HRSCAF_100__chr15	1100877	1100878
Sc8eucV_10_HRSCAF_100__chr15	1101487	1101488
Sc8eucV_10_HRSCAF_100__chr15	1101626	1101627
Sc8eucV_10_HRSCAF_100__chr15	1101736	1101737
Sc8eucV_10_HRSCAF_100__chr15	1102817	1102818
Sc8eucV_10_HRSCAF_100__chr15	1103533	1103534
Sc8eucV_10_HRSCAF_100__chr15	1103985	1103986
Sc8eucV_10_HRSCAF_100__chr15	1103998	1103999
Sc8eucV_10_HRSCAF_100__chr15	1104826	1104827
Sc8eucV_10_HRSCAF_100__chr15	1104974	1104975
Sc8eucV_10_HRSCAF_100__chr15	1105492	1105493
Sc8eucV_10_HRSCAF_100__chr15	1105765	1105766
Sc8eucV_10_HRSCAF_100__chr15	1106818	1106819
Sc8eucV_10_HRSCAF_100__chr15	1108685	1108686
Sc8eucV_10_HRSCAF_100__chr15	1109734	1109735
Sc8eucV_10_HRSCAF_100__chr15	1109833	1109834
Sc8eucV_10_HRSCAF_100__chr15	1110551	1110552
Sc8eucV_10_HRSCAF_100__chr15	1111729	1111730
Sc8eucV_10_HRSCAF_100__chr15	1111730	1111731
Sc8eucV_10_HRSCAF_100__chr15	1111839	1111840
Sc8eucV_10_HRSCAF_100__chr15	1112781	1112782
Sc8eucV_10_HRSCAF_100__chr15	1113132	1113133
Sc8eucV_10_HRSCAF_100__chr15	1113227	1113228
Sc8eucV_10_HRSCAF_100__chr15	1114998	1114999
Sc8eucV_10_HRSCAF_100__chr15	1115273	1115274
Sc8eucV_10_HRSCAF_100__chr15	1116022	1116023
Sc8eucV_10_HRSCAF_100__chr15	1117293	1117294
Sc8eucV_10_HRSCAF_100__chr15	1118138	1118139
Sc8eucV_10_HRSCAF_100__chr15	1118422	1118423
Sc8eucV_10_HRSCAF_100__chr15	1118566	1118567
Sc8eucV_10_HRSCAF_100__chr15	1118680	1118681
Sc8eucV_10_HRSCAF_100__chr15	1118715	1118716
Sc8eucV_10_HRSCAF_100__chr15	1118749	1118750
Sc8eucV_10_HRSCAF_100__chr15	1119368	1119369
Sc8eucV_10_HRSCAF_100__chr15	1120673	1120674
Sc8eucV_10_HRSCAF_100__chr15	1120796	1120797
Sc8eucV_10_HRSCAF_100__chr15	1121676	1121677
Sc8eucV_10_HRSCAF_100__chr15	1121806	1121807
Sc8eucV_10_HRSCAF_100__chr15	1121980	1121981
Sc8eucV_10_HRSCAF_100__chr15	1122192	1122193
Sc8eucV_10_HRSCAF_100__chr15	1122442	1122443
Sc8eucV_10_HRSCAF_100__chr15	1122641	1122642
Sc8eucV_10_HRSCAF_100__chr15	1123694	1123695
Sc8eucV_10_HRSCAF_100__chr15	1123695	1123696
Sc8eucV_10_HRSCAF_100__chr15	1123822	1123823
Sc8eucV_10_HRSCAF_100__chr15	1125351	1125352
Sc8eucV_10_HRSCAF_100__chr15	1125644	1125645
Sc8eucV_10_HRSCAF_100__chr15	1126457	1126458
Sc8eucV_10_HRSCAF_100__chr15	1126948	1126949
Sc8eucV_10_HRSCAF_100__chr15	1127043	1127044
Sc8eucV_10_HRSCAF_100__chr15	1127256	1127257
Sc8eucV_10_HRSCAF_100__chr15	1127717	1127718
Sc8eucV_10_HRSCAF_100__chr15	1129275	1129276
Sc8eucV_10_HRSCAF_100__chr15	1129326	1129327
Sc8eucV_10_HRSCAF_100__chr15	1130200	1130201
Sc8eucV_10_HRSCAF_100__chr15	1130336	1130337
Sc8eucV_10_HRSCAF_100__chr15	1130348	1130349
Sc8eucV_10_HRSCAF_100__chr15	1132799	1132800
Sc8eucV_10_HRSCAF_100__chr15	1133508	1133509
Sc8eucV_10_HRSCAF_100__chr15	1133514	1133515
Sc8eucV_10_HRSCAF_100__chr15	1134324	1134325
Sc8eucV_10_HRSCAF_100__chr15	1135981	1135982
Sc8eucV_10_HRSCAF_100__chr15	1136194	1136195
Sc8eucV_10_HRSCAF_100__chr15	1136318	1136319
Sc8eucV_10_HRSCAF_100__chr15	1136926	1136927
Sc8eucV_10_HRSCAF_100__chr15	1137949	1137950
Sc8eucV_10_HRSCAF_100__chr15	1138716	1138717
Sc8eucV_10_HRSCAF_100__chr15	1139505	1139506
Sc8eucV_10_HRSCAF_100__chr15	1139510	1139511
Sc8eucV_10_HRSCAF_100__chr15	1140820	1140821
Sc8eucV_10_HRSCAF_100__chr15	1140970	1140971
Sc8eucV_10_HRSCAF_100__chr15	1143104	1143105
Sc8eucV_10_HRSCAF_100__chr15	1144180	1144181
Sc8eucV_10_HRSCAF_100__chr15	1144534	1144535
Sc8eucV_10_HRSCAF_100__chr15	1145776	1145777
Sc8eucV_10_HRSCAF_100__chr15	1145830	1145831
Sc8eucV_10_HRSCAF_100__chr15	1148016	1148017
Sc8eucV_10_HRSCAF_100__chr15	1148041	1148042
Sc8eucV_10_HRSCAF_100__chr15	1148726	1148727
Sc8eucV_10_HRSCAF_100__chr15	1148907	1148908
Sc8eucV_10_HRSCAF_100__chr15	1149164	1149165
Sc8eucV_10_HRSCAF_100__chr15	1150377	1150378
Sc8eucV_10_HRSCAF_100__chr15	1150968	1150969
Sc8eucV_10_HRSCAF_100__chr15	1151064	1151065
Sc8eucV_10_HRSCAF_100__chr15	1151780	1151781
Sc8eucV_10_HRSCAF_100__chr15	1151972	1151973
Sc8eucV_10_HRSCAF_100__chr15	1152357	1152358
Sc8eucV_10_HRSCAF_100__chr15	1152435	1152436
Sc8eucV_10_HRSCAF_100__chr15	1152469	1152470
Sc8eucV_10_HRSCAF_100__chr15	1152842	1152843
Sc8eucV_10_HRSCAF_100__chr15	1152989	1152990
Sc8eucV_10_HRSCAF_100__chr15	1153698	1153699
Sc8eucV_10_HRSCAF_100__chr15	1153864	1153865
Sc8eucV_10_HRSCAF_100__chr15	1154151	1154152
Sc8eucV_10_HRSCAF_100__chr15	1155024	1155025
Sc8eucV_10_HRSCAF_100__chr15	1155145	1155146
Sc8eucV_10_HRSCAF_100__chr15	1155740	1155741
Sc8eucV_10_HRSCAF_100__chr15	1156050	1156051
Sc8eucV_10_HRSCAF_100__chr15	1156139	1156140
Sc8eucV_10_HRSCAF_100__chr15	1156799	1156800
Sc8eucV_10_HRSCAF_100__chr15	1157402	1157403
Sc8eucV_10_HRSCAF_100__chr15	1157798	1157799
Sc8eucV_10_HRSCAF_100__chr15	1157832	1157833
Sc8eucV_10_HRSCAF_100__chr15	1158689	1158690
Sc8eucV_10_HRSCAF_100__chr15	1158899	1158900
Sc8eucV_10_HRSCAF_100__chr15	1160029	1160030
Sc8eucV_10_HRSCAF_100__chr15	1162281	1162282
Sc8eucV_10_HRSCAF_100__chr15	1162784	1162785
Sc8eucV_10_HRSCAF_100__chr15	1163512	1163513
Sc8eucV_10_HRSCAF_100__chr15	1164123	1164124
Sc8eucV_10_HRSCAF_100__chr15	1164653	1164654
Sc8eucV_10_HRSCAF_100__chr15	1164733	1164734
Sc8eucV_10_HRSCAF_100__chr15	1165863	1165864
Sc8eucV_10_HRSCAF_100__chr15	1165902	1165903
Sc8eucV_10_HRSCAF_100__chr15	1165927	1165928
Sc8eucV_10_HRSCAF_100__chr15	1165928	1165929
Sc8eucV_10_HRSCAF_100__chr15	1166039	1166040
Sc8eucV_10_HRSCAF_100__chr15	1166073	1166074
Sc8eucV_10_HRSCAF_100__chr15	1166258	1166259
Sc8eucV_10_HRSCAF_100__chr15	1166589	1166590
Sc8eucV_10_HRSCAF_100__chr15	1166942	1166943
Sc8eucV_10_HRSCAF_100__chr15	1167307	1167308
Sc8eucV_10_HRSCAF_100__chr15	1168696	1168697
Sc8eucV_10_HRSCAF_100__chr15	1168961	1168962
Sc8eucV_10_HRSCAF_100__chr15	1172082	1172083
Sc8eucV_10_HRSCAF_100__chr15	1173220	1173221
Sc8eucV_10_HRSCAF_100__chr15	1175342	1175343
Sc8eucV_10_HRSCAF_100__chr15	1175482	1175483
Sc8eucV_10_HRSCAF_100__chr15	1175789	1175790
Sc8eucV_10_HRSCAF_100__chr15	1175809	1175810
Sc8eucV_10_HRSCAF_100__chr15	1176046	1176047
Sc8eucV_10_HRSCAF_100__chr15	1176964	1176965
Sc8eucV_10_HRSCAF_100__chr15	1178486	1178487
Sc8eucV_10_HRSCAF_100__chr15	1179958	1179959
Sc8eucV_10_HRSCAF_100__chr15	1182003	1182004
Sc8eucV_10_HRSCAF_100__chr15	1183549	1183550
Sc8eucV_10_HRSCAF_100__chr15	1184031	1184032
Sc8eucV_10_HRSCAF_100__chr15	1185090	1185091
Sc8eucV_10_HRSCAF_100__chr15	1185260	1185261
Sc8eucV_10_HRSCAF_100__chr15	1185627	1185628
Sc8eucV_10_HRSCAF_100__chr15	1185717	1185718
Sc8eucV_10_HRSCAF_100__chr15	1186789	1186790
Sc8eucV_10_HRSCAF_100__chr15	1186918	1186919
Sc8eucV_10_HRSCAF_100__chr15	1187111	1187112
Sc8eucV_10_HRSCAF_100__chr15	1187196	1187197
Sc8eucV_10_HRSCAF_100__chr15	1188866	1188867
Sc8eucV_10_HRSCAF_100__chr15	1189254	1189255
Sc8eucV_10_HRSCAF_100__chr15	1189460	1189461
Sc8eucV_10_HRSCAF_100__chr15	1190681	1190682
Sc8eucV_10_HRSCAF_100__chr15	1190840	1190841
Sc8eucV_10_HRSCAF_100__chr15	1191277	1191278
Sc8eucV_10_HRSCAF_100__chr15	1192363	1192364
Sc8eucV_10_HRSCAF_100__chr15	1192498	1192499
Sc8eucV_10_HRSCAF_100__chr15	1193173	1193174
Sc8eucV_10_HRSCAF_100__chr15	1193474	1193475
Sc8eucV_10_HRSCAF_100__chr15	1194614	1194615
Sc8eucV_10_HRSCAF_100__chr15	1195049	1195050
Sc8eucV_10_HRSCAF_100__chr15	1195202	1195203
Sc8eucV_10_HRSCAF_100__chr15	1195308	1195309
Sc8eucV_10_HRSCAF_100__chr15	1196415	1196416
Sc8eucV_10_HRSCAF_100__chr15	1196517	1196518
Sc8eucV_10_HRSCAF_100__chr15	1196728	1196729
Sc8eucV_10_HRSCAF_100__chr15	1197729	1197730
Sc8eucV_10_HRSCAF_100__chr15	1197952	1197953
Sc8eucV_10_HRSCAF_100__chr15	1198750	1198751
Sc8eucV_10_HRSCAF_100__chr15	1198756	1198757
Sc8eucV_10_HRSCAF_100__chr15	1198760	1198761
Sc8eucV_10_HRSCAF_100__chr15	1198770	1198771
Sc8eucV_10_HRSCAF_100__chr15	1199711	1199712
Sc8eucV_10_HRSCAF_100__chr15	1200740	1200741
Sc8eucV_10_HRSCAF_100__chr15	1200744	1200745
Sc8eucV_10_HRSCAF_100__chr15	1201132	1201133
Sc8eucV_10_HRSCAF_100__chr15	1201741	1201742
Sc8eucV_10_HRSCAF_100__chr15	1202121	1202122
Sc8eucV_10_HRSCAF_100__chr15	1202948	1202949
Sc8eucV_10_HRSCAF_100__chr15	1202949	1202950
Sc8eucV_10_HRSCAF_100__chr15	1203316	1203317
Sc8eucV_10_HRSCAF_100__chr15	1203475	1203476
Sc8eucV_10_HRSCAF_100__chr15	1206104	1206105
Sc8eucV_10_HRSCAF_100__chr15	1206288	1206289
Sc8eucV_10_HRSCAF_100__chr15	1206491	1206492
Sc8eucV_10_HRSCAF_100__chr15	1207273	1207274
Sc8eucV_10_HRSCAF_100__chr15	1209088	1209089
Sc8eucV_10_HRSCAF_100__chr15	1210738	1210739
Sc8eucV_10_HRSCAF_100__chr15	1211523	1211524
Sc8eucV_10_HRSCAF_100__chr15	1211927	1211928
Sc8eucV_10_HRSCAF_100__chr15	1212072	1212073
Sc8eucV_10_HRSCAF_100__chr15	1212805	1212806
Sc8eucV_10_HRSCAF_100__chr15	1214906	1214907
Sc8eucV_10_HRSCAF_100__chr15	1215537	1215538
Sc8eucV_10_HRSCAF_100__chr15	1215637	1215638
Sc8eucV_10_HRSCAF_100__chr15	1215720	1215721
Sc8eucV_10_HRSCAF_100__chr15	1216958	1216959
Sc8eucV_10_HRSCAF_100__chr15	1217193	1217194
Sc8eucV_10_HRSCAF_100__chr15	1217475	1217476
Sc8eucV_10_HRSCAF_100__chr15	1217767	1217768
Sc8eucV_10_HRSCAF_100__chr15	1217936	1217937
Sc8eucV_10_HRSCAF_100__chr15	1218073	1218074
Sc8eucV_10_HRSCAF_100__chr15	1218670	1218671
Sc8eucV_10_HRSCAF_100__chr15	1219270	1219271
Sc8eucV_10_HRSCAF_100__chr15	1219361	1219362
Sc8eucV_10_HRSCAF_100__chr15	1220164	1220165
Sc8eucV_10_HRSCAF_100__chr15	1220524	1220525
Sc8eucV_10_HRSCAF_100__chr15	1221036	1221037
Sc8eucV_10_HRSCAF_100__chr15	1222673	1222674
Sc8eucV_10_HRSCAF_100__chr15	1223093	1223094
Sc8eucV_10_HRSCAF_100__chr15	1223158	1223159
Sc8eucV_10_HRSCAF_100__chr15	1223431	1223432
Sc8eucV_10_HRSCAF_100__chr15	1223560	1223561
Sc8eucV_10_HRSCAF_100__chr15	1224305	1224306
Sc8eucV_10_HRSCAF_100__chr15	1224625	1224626
Sc8eucV_10_HRSCAF_100__chr15	1224670	1224671
Sc8eucV_10_HRSCAF_100__chr15	1225338	1225339
Sc8eucV_10_HRSCAF_100__chr15	1225401	1225402
Sc8eucV_10_HRSCAF_100__chr15	1228432	1228433
Sc8eucV_10_HRSCAF_100__chr15	1228839	1228840
Sc8eucV_10_HRSCAF_100__chr15	1229126	1229127
Sc8eucV_10_HRSCAF_100__chr15	1229774	1229775
Sc8eucV_10_HRSCAF_100__chr15	1229785	1229786
Sc8eucV_10_HRSCAF_100__chr15	1229954	1229955
Sc8eucV_10_HRSCAF_100__chr15	1230556	1230557
Sc8eucV_10_HRSCAF_100__chr15	1231850	1231851
Sc8eucV_10_HRSCAF_100__chr15	1231905	1231906
Sc8eucV_10_HRSCAF_100__chr15	1231927	1231928
Sc8eucV_10_HRSCAF_100__chr15	1232290	1232291
Sc8eucV_10_HRSCAF_100__chr15	1232373	1232374
Sc8eucV_10_HRSCAF_100__chr15	1233557	1233558
Sc8eucV_10_HRSCAF_100__chr15	1233917	1233918
Sc8eucV_10_HRSCAF_100__chr15	1234844	1234845
Sc8eucV_10_HRSCAF_100__chr15	1237053	1237054
Sc8eucV_10_HRSCAF_100__chr15	1237159	1237160
Sc8eucV_10_HRSCAF_100__chr15	1237748	1237749
Sc8eucV_10_HRSCAF_100__chr15	1238329	1238330
Sc8eucV_10_HRSCAF_100__chr15	1238476	1238477
Sc8eucV_10_HRSCAF_100__chr15	1238778	1238779
Sc8eucV_10_HRSCAF_100__chr15	1239170	1239171
Sc8eucV_10_HRSCAF_100__chr15	1240081	1240082
Sc8eucV_10_HRSCAF_100__chr15	1240724	1240725
Sc8eucV_10_HRSCAF_100__chr15	1240968	1240969
Sc8eucV_10_HRSCAF_100__chr15	1242046	1242047
Sc8eucV_10_HRSCAF_100__chr15	1242051	1242052
Sc8eucV_10_HRSCAF_100__chr15	1242954	1242955
Sc8eucV_10_HRSCAF_100__chr15	1243608	1243609
Sc8eucV_10_HRSCAF_100__chr15	1243947	1243948
Sc8eucV_10_HRSCAF_100__chr15	1244588	1244589
Sc8eucV_10_HRSCAF_100__chr15	1245207	1245208
Sc8eucV_10_HRSCAF_100__chr15	1245483	1245484
Sc8eucV_10_HRSCAF_100__chr15	1247046	1247047
Sc8eucV_10_HRSCAF_100__chr15	1247936	1247937
Sc8eucV_10_HRSCAF_100__chr15	1248721	1248722
Sc8eucV_10_HRSCAF_100__chr15	1250060	1250061
Sc8eucV_10_HRSCAF_100__chr15	1250941	1250942
[truncated: 998,000+ more rows]
