# Supplementary material for: Discovery and population genomics of structural variation in a songbird genus
Source: Nat Commun. 2020 Jul 7;11:3403. doi: 10.1038/s41467-020-17195-4 (PMC7341801; doi:10.1038/s41467-020-17195-4)
Supplement: Supplementary file 6 — Source Data file [file 41467_2020_17195_MOESM6_ESM.zip › source_files/JDv2.3.genome_file.txt]

ID	length
chr1	117486409
chr10	20701202
chr11	20977607
chr12	21032122
chr13	19121564
chr14	16609512
chr15	11237182
chr17	11032243
chr18	11176533
chr19	11217504
chr1A	73777161
chr2	154487646
chr20	14997001
chr21	6847630
chr22	4839898
chr23	8585400
chr24	6907201
chr26	6615938
chr27	4573168
chr28	5735232
chr3	110910713
chr4	73157438
chr4A	20605299
chr5	64157287
chr6	36532927
chr7	38277055
chr8	32060782
chr9	26026359
chrUN_1	230507
chrUN_12	323619
chrUN_17	117139
chrUN_7	938217
chrZ	79982351
Super-Scaffold_164__JD_UN1	1223753
Super-Scaffold_166__JD_UN2	1219119
Super-Scaffold_190__JD_UN3	969433
Super-Scaffold_197__JD_UN4	415042
Super-Scaffold_206__JD_UN5	293431
Super-Scaffold_234__JD_UN6	163908
Super-Scaffold_235__JD_UN7	160520
Super-Scaffold_242__JD_UN8	140903
