# Supplementary material for: Discovery and population genomics of structural variation in a songbird genus
Source: Nat Commun. 2020 Jul 7;11:3403. doi: 10.1038/s41467-020-17195-4 (PMC7341801; doi:10.1038/s41467-020-17195-4)
Supplement: Supplementary file 6 — Source Data file [file 41467_2020_17195_MOESM6_ESM.zip › source_files/LR_SV_calls.variants_to_exclude]

Sc8eucV_10_HRSCAF_100__chr15_10381106
Sc8eucV_10_HRSCAF_100__chr15_10888793
Sc8eucV_10_HRSCAF_100__chr15_11258643
Sc8eucV_10_HRSCAF_100__chr15_11386008
Sc8eucV_10_HRSCAF_100__chr15_11599702
Sc8eucV_10_HRSCAF_100__chr15_11684287
Sc8eucV_10_HRSCAF_100__chr15_11708416
Sc8eucV_10_HRSCAF_100__chr15_11886845
Sc8eucV_10_HRSCAF_100__chr15_12073787
Sc8eucV_10_HRSCAF_100__chr15_12085296
Sc8eucV_10_HRSCAF_100__chr15_1211698
Sc8eucV_10_HRSCAF_100__chr15_1231320
Sc8eucV_10_HRSCAF_100__chr15_12581341
Sc8eucV_10_HRSCAF_100__chr15_12589386
Sc8eucV_10_HRSCAF_100__chr15_12718721
Sc8eucV_10_HRSCAF_100__chr15_12835575
Sc8eucV_10_HRSCAF_100__chr15_13048079
Sc8eucV_10_HRSCAF_100__chr15_13049230
Sc8eucV_10_HRSCAF_100__chr15_13052352
Sc8eucV_10_HRSCAF_100__chr15_1338569
Sc8eucV_10_HRSCAF_100__chr15_13439017
Sc8eucV_10_HRSCAF_100__chr15_13822452
Sc8eucV_10_HRSCAF_100__chr15_13846229
Sc8eucV_10_HRSCAF_100__chr15_13861301
Sc8eucV_10_HRSCAF_100__chr15_13987203
Sc8eucV_10_HRSCAF_100__chr15_1399650
Sc8eucV_10_HRSCAF_100__chr15_1495968
Sc8eucV_10_HRSCAF_100__chr15_1602057
Sc8eucV_10_HRSCAF_100__chr15_1660092
Sc8eucV_10_HRSCAF_100__chr15_1824704
Sc8eucV_10_HRSCAF_100__chr15_1902917
Sc8eucV_10_HRSCAF_100__chr15_1914230
Sc8eucV_10_HRSCAF_100__chr15_1934906
Sc8eucV_10_HRSCAF_100__chr15_3515440
Sc8eucV_10_HRSCAF_100__chr15_4046806
Sc8eucV_10_HRSCAF_100__chr15_4532865
Sc8eucV_10_HRSCAF_100__chr15_4820161
Sc8eucV_10_HRSCAF_100__chr15_4823033
Sc8eucV_10_HRSCAF_100__chr15_4921405
Sc8eucV_10_HRSCAF_100__chr15_4993998
Sc8eucV_10_HRSCAF_100__chr15_5015594
Sc8eucV_10_HRSCAF_100__chr15_504952
Sc8eucV_10_HRSCAF_100__chr15_5203174
Sc8eucV_10_HRSCAF_100__chr15_5231417
Sc8eucV_10_HRSCAF_100__chr15_5491012
Sc8eucV_10_HRSCAF_100__chr15_5500719
Sc8eucV_10_HRSCAF_100__chr15_5512495
Sc8eucV_10_HRSCAF_100__chr15_619789
Sc8eucV_10_HRSCAF_100__chr15_6433305
Sc8eucV_10_HRSCAF_100__chr15_699316
Sc8eucV_10_HRSCAF_100__chr15_716203
Sc8eucV_10_HRSCAF_100__chr15_734033
Sc8eucV_10_HRSCAF_100__chr15_756465
Sc8eucV_10_HRSCAF_100__chr15_791095
Sc8eucV_10_HRSCAF_100__chr15_7942599
Sc8eucV_10_HRSCAF_100__chr15_8333873
Sc8eucV_10_HRSCAF_100__chr15_8937041
Sc8eucV_10_HRSCAF_100__chr15_8955596
Sc8eucV_10_HRSCAF_100__chr15_8977688
Sc8eucV_10_HRSCAF_100__chr15_906494
Sc8eucV_10_HRSCAF_100__chr15_961612
Sc8eucV_11_HRSCAF_110__chr11_13203407
Sc8eucV_11_HRSCAF_110__chr11_16306733
Sc8eucV_11_HRSCAF_110__chr11_17969650
Sc8eucV_11_HRSCAF_110__chr11_18101766
Sc8eucV_11_HRSCAF_110__chr11_18853140
Sc8eucV_11_HRSCAF_110__chr11_18926168
Sc8eucV_11_HRSCAF_110__chr11_18930908
Sc8eucV_11_HRSCAF_110__chr11_18975050
Sc8eucV_11_HRSCAF_110__chr11_19072031
Sc8eucV_11_HRSCAF_110__chr11_19188000
Sc8eucV_11_HRSCAF_110__chr11_19285942
Sc8eucV_11_HRSCAF_110__chr11_19479027
Sc8eucV_11_HRSCAF_110__chr11_19704668
Sc8eucV_11_HRSCAF_110__chr11_19852513
Sc8eucV_11_HRSCAF_110__chr11_19894437
Sc8eucV_11_HRSCAF_110__chr11_19930110
Sc8eucV_11_HRSCAF_110__chr11_2078743
Sc8eucV_11_HRSCAF_110__chr11_20794105
Sc8eucV_11_HRSCAF_110__chr11_2266332
Sc8eucV_11_HRSCAF_110__chr11_234035
Sc8eucV_11_HRSCAF_110__chr11_2499517
Sc8eucV_11_HRSCAF_110__chr11_2579201
Sc8eucV_11_HRSCAF_110__chr11_2684635
Sc8eucV_11_HRSCAF_110__chr11_3480368
Sc8eucV_11_HRSCAF_110__chr11_4070583
Sc8eucV_11_HRSCAF_110__chr11_4576553
Sc8eucV_11_HRSCAF_110__chr11_6515187
Sc8eucV_11_HRSCAF_110__chr11_7180758
Sc8eucV_11_HRSCAF_110__chr11_8336756
Sc8eucV_11_HRSCAF_110__chr11_8594961
Sc8eucV_11_HRSCAF_110__chr11_8753094
Sc8eucV_12_HRSCAF_113__chr4A_12028856
Sc8eucV_12_HRSCAF_113__chr4A_12492374
Sc8eucV_12_HRSCAF_113__chr4A_13599343
Sc8eucV_12_HRSCAF_113__chr4A_15159332
Sc8eucV_12_HRSCAF_113__chr4A_15763779
Sc8eucV_12_HRSCAF_113__chr4A_1638119
Sc8eucV_12_HRSCAF_113__chr4A_16589121
Sc8eucV_12_HRSCAF_113__chr4A_17045497
Sc8eucV_12_HRSCAF_113__chr4A_17240
Sc8eucV_12_HRSCAF_113__chr4A_1752604
Sc8eucV_12_HRSCAF_113__chr4A_17600766
Sc8eucV_12_HRSCAF_113__chr4A_17853400
Sc8eucV_12_HRSCAF_113__chr4A_1853110
Sc8eucV_12_HRSCAF_113__chr4A_18820530
Sc8eucV_12_HRSCAF_113__chr4A_19302554
Sc8eucV_12_HRSCAF_113__chr4A_19340897
Sc8eucV_12_HRSCAF_113__chr4A_19509506
Sc8eucV_12_HRSCAF_113__chr4A_19643250
Sc8eucV_12_HRSCAF_113__chr4A_19747647
Sc8eucV_12_HRSCAF_113__chr4A_19755414
Sc8eucV_12_HRSCAF_113__chr4A_19767393
Sc8eucV_12_HRSCAF_113__chr4A_19964845
Sc8eucV_12_HRSCAF_113__chr4A_20145169
Sc8eucV_12_HRSCAF_113__chr4A_2132724
Sc8eucV_12_HRSCAF_113__chr4A_2201604
Sc8eucV_12_HRSCAF_113__chr4A_2280790
Sc8eucV_12_HRSCAF_113__chr4A_2504690
Sc8eucV_12_HRSCAF_113__chr4A_2760386
Sc8eucV_12_HRSCAF_113__chr4A_2948017
Sc8eucV_12_HRSCAF_113__chr4A_3224304
Sc8eucV_12_HRSCAF_113__chr4A_3284514
Sc8eucV_12_HRSCAF_113__chr4A_357548
Sc8eucV_12_HRSCAF_113__chr4A_3733
Sc8eucV_12_HRSCAF_113__chr4A_4279084
Sc8eucV_12_HRSCAF_113__chr4A_4355639
Sc8eucV_12_HRSCAF_113__chr4A_4690386
Sc8eucV_12_HRSCAF_113__chr4A_5037788
Sc8eucV_12_HRSCAF_113__chr4A_50388
Sc8eucV_12_HRSCAF_113__chr4A_5233098
Sc8eucV_12_HRSCAF_113__chr4A_5358406
Sc8eucV_12_HRSCAF_113__chr4A_5376239
Sc8eucV_12_HRSCAF_113__chr4A_5690418
Sc8eucV_12_HRSCAF_113__chr4A_6830114
Sc8eucV_12_HRSCAF_113__chr4A_6830121
Sc8eucV_12_HRSCAF_113__chr4A_7420640
Sc8eucV_12_HRSCAF_113__chr4A_8294008
Sc8eucV_12_HRSCAF_113__chr4A_8390862
Sc8eucV_12_HRSCAF_113__chr4A_8457545
Sc8eucV_12_HRSCAF_113__chr4A_9568328
Sc8eucV_13_HRSCAF_122__chr20_1060897
Sc8eucV_13_HRSCAF_122__chr20_1076313
Sc8eucV_13_HRSCAF_122__chr20_1097422
Sc8eucV_13_HRSCAF_122__chr20_11000717
Sc8eucV_13_HRSCAF_122__chr20_1130302
Sc8eucV_13_HRSCAF_122__chr20_11701802
Sc8eucV_13_HRSCAF_122__chr20_1186794
Sc8eucV_13_HRSCAF_122__chr20_11995170
Sc8eucV_13_HRSCAF_122__chr20_12043792
Sc8eucV_13_HRSCAF_122__chr20_12130683
Sc8eucV_13_HRSCAF_122__chr20_12143795
Sc8eucV_13_HRSCAF_122__chr20_12233033
Sc8eucV_13_HRSCAF_122__chr20_12235016
Sc8eucV_13_HRSCAF_122__chr20_12556551
Sc8eucV_13_HRSCAF_122__chr20_1264890
Sc8eucV_13_HRSCAF_122__chr20_12695651
Sc8eucV_13_HRSCAF_122__chr20_12790548
Sc8eucV_13_HRSCAF_122__chr20_12844194
Sc8eucV_13_HRSCAF_122__chr20_1346246
Sc8eucV_13_HRSCAF_122__chr20_13489792
Sc8eucV_13_HRSCAF_122__chr20_1350771
Sc8eucV_13_HRSCAF_122__chr20_1351965
Sc8eucV_13_HRSCAF_122__chr20_13724736
Sc8eucV_13_HRSCAF_122__chr20_1376932
Sc8eucV_13_HRSCAF_122__chr20_1376933
Sc8eucV_13_HRSCAF_122__chr20_1379945
Sc8eucV_13_HRSCAF_122__chr20_13945769
Sc8eucV_13_HRSCAF_122__chr20_13964584
Sc8eucV_13_HRSCAF_122__chr20_14248807
Sc8eucV_13_HRSCAF_122__chr20_14315908
Sc8eucV_13_HRSCAF_122__chr20_14405431
Sc8eucV_13_HRSCAF_122__chr20_14462841
Sc8eucV_13_HRSCAF_122__chr20_14487301
Sc8eucV_13_HRSCAF_122__chr20_14567746
Sc8eucV_13_HRSCAF_122__chr20_1585959
Sc8eucV_13_HRSCAF_122__chr20_1619241
Sc8eucV_13_HRSCAF_122__chr20_3675475
Sc8eucV_13_HRSCAF_122__chr20_4021569
Sc8eucV_13_HRSCAF_122__chr20_4128918
Sc8eucV_13_HRSCAF_122__chr20_5412122
Sc8eucV_13_HRSCAF_122__chr20_5544372
Sc8eucV_13_HRSCAF_122__chr20_6091328
Sc8eucV_13_HRSCAF_122__chr20_7084576
Sc8eucV_13_HRSCAF_122__chr20_746654
Sc8eucV_13_HRSCAF_122__chr20_7593741
Sc8eucV_13_HRSCAF_122__chr20_8058530
Sc8eucV_13_HRSCAF_122__chr20_8253416
Sc8eucV_13_HRSCAF_122__chr20_869446
Sc8eucV_13_HRSCAF_122__chr20_8861817
Sc8eucV_13_HRSCAF_122__chr20_9006346
Sc8eucV_13_HRSCAF_122__chr20_9603803
Sc8eucV_14_HRSCAF_135__chr10_1087004
Sc8eucV_14_HRSCAF_135__chr10_11154554
Sc8eucV_14_HRSCAF_135__chr10_1176002
Sc8eucV_14_HRSCAF_135__chr10_11917895
Sc8eucV_14_HRSCAF_135__chr10_11955426
Sc8eucV_14_HRSCAF_135__chr10_11981487
Sc8eucV_14_HRSCAF_135__chr10_11996814
Sc8eucV_14_HRSCAF_135__chr10_12009384
Sc8eucV_14_HRSCAF_135__chr10_12036828
Sc8eucV_14_HRSCAF_135__chr10_12065319
Sc8eucV_14_HRSCAF_135__chr10_12067811
Sc8eucV_14_HRSCAF_135__chr10_12083696
Sc8eucV_14_HRSCAF_135__chr10_12100028
Sc8eucV_14_HRSCAF_135__chr10_12107939
Sc8eucV_14_HRSCAF_135__chr10_12137281
Sc8eucV_14_HRSCAF_135__chr10_12167784
Sc8eucV_14_HRSCAF_135__chr10_12224982
Sc8eucV_14_HRSCAF_135__chr10_12511044
Sc8eucV_14_HRSCAF_135__chr10_127244
Sc8eucV_14_HRSCAF_135__chr10_1394540
Sc8eucV_14_HRSCAF_135__chr10_14237617
Sc8eucV_14_HRSCAF_135__chr10_15440064
Sc8eucV_14_HRSCAF_135__chr10_15701040
Sc8eucV_14_HRSCAF_135__chr10_16901798
Sc8eucV_14_HRSCAF_135__chr10_17234900
Sc8eucV_14_HRSCAF_135__chr10_17246270
Sc8eucV_14_HRSCAF_135__chr10_17247781
Sc8eucV_14_HRSCAF_135__chr10_17731455
Sc8eucV_14_HRSCAF_135__chr10_17965500
Sc8eucV_14_HRSCAF_135__chr10_18733707
Sc8eucV_14_HRSCAF_135__chr10_18827089
Sc8eucV_14_HRSCAF_135__chr10_18849600
Sc8eucV_14_HRSCAF_135__chr10_18855397
Sc8eucV_14_HRSCAF_135__chr10_18861282
Sc8eucV_14_HRSCAF_135__chr10_18881835
Sc8eucV_14_HRSCAF_135__chr10_18882850
Sc8eucV_14_HRSCAF_135__chr10_18899990
Sc8eucV_14_HRSCAF_135__chr10_18938466
Sc8eucV_14_HRSCAF_135__chr10_18941844
Sc8eucV_14_HRSCAF_135__chr10_18955311
Sc8eucV_14_HRSCAF_135__chr10_18957062
Sc8eucV_14_HRSCAF_135__chr10_18958320
Sc8eucV_14_HRSCAF_135__chr10_18963531
Sc8eucV_14_HRSCAF_135__chr10_18967625
Sc8eucV_14_HRSCAF_135__chr10_18976457
Sc8eucV_14_HRSCAF_135__chr10_19003200
Sc8eucV_14_HRSCAF_135__chr10_19004220
Sc8eucV_14_HRSCAF_135__chr10_19019536
Sc8eucV_14_HRSCAF_135__chr10_19105392
Sc8eucV_14_HRSCAF_135__chr10_19133466
Sc8eucV_14_HRSCAF_135__chr10_19194563
Sc8eucV_14_HRSCAF_135__chr10_19199710
Sc8eucV_14_HRSCAF_135__chr10_19225989
Sc8eucV_14_HRSCAF_135__chr10_19233012
Sc8eucV_14_HRSCAF_135__chr10_19310648
Sc8eucV_14_HRSCAF_135__chr10_19814350
Sc8eucV_14_HRSCAF_135__chr10_20239203
Sc8eucV_14_HRSCAF_135__chr10_20291488
Sc8eucV_14_HRSCAF_135__chr10_20304727
Sc8eucV_14_HRSCAF_135__chr10_20332022
Sc8eucV_14_HRSCAF_135__chr10_20399647
Sc8eucV_14_HRSCAF_135__chr10_20530110
Sc8eucV_14_HRSCAF_135__chr10_20546194
Sc8eucV_14_HRSCAF_135__chr10_20547771
Sc8eucV_14_HRSCAF_135__chr10_3089199
Sc8eucV_14_HRSCAF_135__chr10_3160400
Sc8eucV_14_HRSCAF_135__chr10_3379590
Sc8eucV_14_HRSCAF_135__chr10_4337565
Sc8eucV_14_HRSCAF_135__chr10_4751453
Sc8eucV_14_HRSCAF_135__chr10_5135797
Sc8eucV_14_HRSCAF_135__chr10_5509121
Sc8eucV_14_HRSCAF_135__chr10_794736
Sc8eucV_14_HRSCAF_135__chr10_8926613
Sc8eucV_15_HRSCAF_137__chr24_1047527
Sc8eucV_15_HRSCAF_137__chr24_1552645
Sc8eucV_15_HRSCAF_137__chr24_1562064
Sc8eucV_15_HRSCAF_137__chr24_1682091
Sc8eucV_15_HRSCAF_137__chr24_1894828
Sc8eucV_15_HRSCAF_137__chr24_2021809
Sc8eucV_15_HRSCAF_137__chr24_2079194
Sc8eucV_15_HRSCAF_137__chr24_2138970
Sc8eucV_15_HRSCAF_137__chr24_2177158
Sc8eucV_15_HRSCAF_137__chr24_2239512
Sc8eucV_15_HRSCAF_137__chr24_2250391
Sc8eucV_15_HRSCAF_137__chr24_2568545
Sc8eucV_15_HRSCAF_137__chr24_2706304
Sc8eucV_15_HRSCAF_137__chr24_3253269
Sc8eucV_15_HRSCAF_137__chr24_3276582
Sc8eucV_15_HRSCAF_137__chr24_3442153
Sc8eucV_15_HRSCAF_137__chr24_4111596
Sc8eucV_15_HRSCAF_137__chr24_4261100
Sc8eucV_15_HRSCAF_137__chr24_4441380
Sc8eucV_15_HRSCAF_137__chr24_4473909
Sc8eucV_15_HRSCAF_137__chr24_4990655
Sc8eucV_15_HRSCAF_137__chr24_5034415
Sc8eucV_15_HRSCAF_137__chr24_5241913
Sc8eucV_15_HRSCAF_137__chr24_5309471
Sc8eucV_15_HRSCAF_137__chr24_5496206
Sc8eucV_15_HRSCAF_137__chr24_577628
Sc8eucV_15_HRSCAF_137__chr24_6033014
Sc8eucV_15_HRSCAF_137__chr24_6070948
Sc8eucV_15_HRSCAF_137__chr24_6386107
Sc8eucV_15_HRSCAF_137__chr24_6692668
Sc8eucV_15_HRSCAF_137__chr24_695391
Sc8eucV_15_HRSCAF_137__chr24_727842
Sc8eucV_16_HRSCAF_138__chr1_100455402
Sc8eucV_16_HRSCAF_138__chr1_10059293
Sc8eucV_16_HRSCAF_138__chr1_101787910
Sc8eucV_16_HRSCAF_138__chr1_102663713
Sc8eucV_16_HRSCAF_138__chr1_102710690
Sc8eucV_16_HRSCAF_138__chr1_106608111
Sc8eucV_16_HRSCAF_138__chr1_107545749
Sc8eucV_16_HRSCAF_138__chr1_109003512
Sc8eucV_16_HRSCAF_138__chr1_111032247
Sc8eucV_16_HRSCAF_138__chr1_111155856
Sc8eucV_16_HRSCAF_138__chr1_111726741
Sc8eucV_16_HRSCAF_138__chr1_112173233
Sc8eucV_16_HRSCAF_138__chr1_113578909
Sc8eucV_16_HRSCAF_138__chr1_114300506
Sc8eucV_16_HRSCAF_138__chr1_114303480
Sc8eucV_16_HRSCAF_138__chr1_115776896
Sc8eucV_16_HRSCAF_138__chr1_115832232
Sc8eucV_16_HRSCAF_138__chr1_116176163
Sc8eucV_16_HRSCAF_138__chr1_116542154
Sc8eucV_16_HRSCAF_138__chr1_116726200
Sc8eucV_16_HRSCAF_138__chr1_117101488
Sc8eucV_16_HRSCAF_138__chr1_117111096
Sc8eucV_16_HRSCAF_138__chr1_117441512
Sc8eucV_16_HRSCAF_138__chr1_11754098
Sc8eucV_16_HRSCAF_138__chr1_117693170
Sc8eucV_16_HRSCAF_138__chr1_117714909
Sc8eucV_16_HRSCAF_138__chr1_117753681
Sc8eucV_16_HRSCAF_138__chr1_117848185
Sc8eucV_16_HRSCAF_138__chr1_117863230
Sc8eucV_16_HRSCAF_138__chr1_117871870
Sc8eucV_16_HRSCAF_138__chr1_117882697
Sc8eucV_16_HRSCAF_138__chr1_117895777
Sc8eucV_16_HRSCAF_138__chr1_117904896
Sc8eucV_16_HRSCAF_138__chr1_118026121
Sc8eucV_16_HRSCAF_138__chr1_118042821
Sc8eucV_16_HRSCAF_138__chr1_118077292
Sc8eucV_16_HRSCAF_138__chr1_11992504
Sc8eucV_16_HRSCAF_138__chr1_12239007
Sc8eucV_16_HRSCAF_138__chr1_12808566
Sc8eucV_16_HRSCAF_138__chr1_14525458
Sc8eucV_16_HRSCAF_138__chr1_14850977
Sc8eucV_16_HRSCAF_138__chr1_14936251
Sc8eucV_16_HRSCAF_138__chr1_14984046
Sc8eucV_16_HRSCAF_138__chr1_15213481
Sc8eucV_16_HRSCAF_138__chr1_15520581
Sc8eucV_16_HRSCAF_138__chr1_15601105
Sc8eucV_16_HRSCAF_138__chr1_15608478
Sc8eucV_16_HRSCAF_138__chr1_1672139
Sc8eucV_16_HRSCAF_138__chr1_18455580
Sc8eucV_16_HRSCAF_138__chr1_19314757
Sc8eucV_16_HRSCAF_138__chr1_19420223
Sc8eucV_16_HRSCAF_138__chr1_21174233
Sc8eucV_16_HRSCAF_138__chr1_23246621
Sc8eucV_16_HRSCAF_138__chr1_25915769
Sc8eucV_16_HRSCAF_138__chr1_26217398
Sc8eucV_16_HRSCAF_138__chr1_27997533
Sc8eucV_16_HRSCAF_138__chr1_28456522
Sc8eucV_16_HRSCAF_138__chr1_28908093
Sc8eucV_16_HRSCAF_138__chr1_28909843
Sc8eucV_16_HRSCAF_138__chr1_29212953
Sc8eucV_16_HRSCAF_138__chr1_29214884
Sc8eucV_16_HRSCAF_138__chr1_29390338
Sc8eucV_16_HRSCAF_138__chr1_29819402
Sc8eucV_16_HRSCAF_138__chr1_30347501
Sc8eucV_16_HRSCAF_138__chr1_31793563
Sc8eucV_16_HRSCAF_138__chr1_33455808
Sc8eucV_16_HRSCAF_138__chr1_34948675
Sc8eucV_16_HRSCAF_138__chr1_35290878
Sc8eucV_16_HRSCAF_138__chr1_35710870
Sc8eucV_16_HRSCAF_138__chr1_37775569
Sc8eucV_16_HRSCAF_138__chr1_37778425
Sc8eucV_16_HRSCAF_138__chr1_37993700
Sc8eucV_16_HRSCAF_138__chr1_38012113
Sc8eucV_16_HRSCAF_138__chr1_38256609
Sc8eucV_16_HRSCAF_138__chr1_384836
Sc8eucV_16_HRSCAF_138__chr1_40991160
Sc8eucV_16_HRSCAF_138__chr1_43212232
Sc8eucV_16_HRSCAF_138__chr1_4323111
Sc8eucV_16_HRSCAF_138__chr1_45262838
Sc8eucV_16_HRSCAF_138__chr1_45878878
Sc8eucV_16_HRSCAF_138__chr1_47765124
Sc8eucV_16_HRSCAF_138__chr1_47962189
Sc8eucV_16_HRSCAF_138__chr1_53051135
Sc8eucV_16_HRSCAF_138__chr1_53830993
Sc8eucV_16_HRSCAF_138__chr1_57486290
Sc8eucV_16_HRSCAF_138__chr1_5857115
Sc8eucV_16_HRSCAF_138__chr1_59164310
Sc8eucV_16_HRSCAF_138__chr1_61107168
Sc8eucV_16_HRSCAF_138__chr1_61739399
Sc8eucV_16_HRSCAF_138__chr1_61740840
Sc8eucV_16_HRSCAF_138__chr1_61872765
Sc8eucV_16_HRSCAF_138__chr1_623491
Sc8eucV_16_HRSCAF_138__chr1_62978749
Sc8eucV_16_HRSCAF_138__chr1_67832964
Sc8eucV_16_HRSCAF_138__chr1_68946061
Sc8eucV_16_HRSCAF_138__chr1_69487669
Sc8eucV_16_HRSCAF_138__chr1_71390760
Sc8eucV_16_HRSCAF_138__chr1_71948640
Sc8eucV_16_HRSCAF_138__chr1_72714491
Sc8eucV_16_HRSCAF_138__chr1_73155909
Sc8eucV_16_HRSCAF_138__chr1_73275985
Sc8eucV_16_HRSCAF_138__chr1_73880383
Sc8eucV_16_HRSCAF_138__chr1_73919854
Sc8eucV_16_HRSCAF_138__chr1_75030846
Sc8eucV_16_HRSCAF_138__chr1_79608944
Sc8eucV_16_HRSCAF_138__chr1_80636942
Sc8eucV_16_HRSCAF_138__chr1_81191249
Sc8eucV_16_HRSCAF_138__chr1_81194530
Sc8eucV_16_HRSCAF_138__chr1_81899102
Sc8eucV_16_HRSCAF_138__chr1_8207771
Sc8eucV_16_HRSCAF_138__chr1_82194835
Sc8eucV_16_HRSCAF_138__chr1_830668
Sc8eucV_16_HRSCAF_138__chr1_87237491
Sc8eucV_16_HRSCAF_138__chr1_88151185
Sc8eucV_16_HRSCAF_138__chr1_89081795
Sc8eucV_16_HRSCAF_138__chr1_89640351
Sc8eucV_16_HRSCAF_138__chr1_91317913
Sc8eucV_16_HRSCAF_138__chr1_91873220
Sc8eucV_16_HRSCAF_138__chr1_92458678
Sc8eucV_16_HRSCAF_138__chr1_92928073
Sc8eucV_16_HRSCAF_138__chr1_94800962
Sc8eucV_16_HRSCAF_138__chr1_96396036
Sc8eucV_16_HRSCAF_138__chr1_96713951
Sc8eucV_16_HRSCAF_138__chr1_9706774
Sc8eucV_16_HRSCAF_138__chr1_98285765
Sc8eucV_17_HRSCAF_144__chr12_10150363
Sc8eucV_17_HRSCAF_144__chr12_1411158
Sc8eucV_17_HRSCAF_144__chr12_14230720
Sc8eucV_17_HRSCAF_144__chr12_1439168
Sc8eucV_17_HRSCAF_144__chr12_14454490
Sc8eucV_17_HRSCAF_144__chr12_15896948
Sc8eucV_17_HRSCAF_144__chr12_15915785
Sc8eucV_17_HRSCAF_144__chr12_1616008
Sc8eucV_17_HRSCAF_144__chr12_1625624
Sc8eucV_17_HRSCAF_144__chr12_16930999
Sc8eucV_17_HRSCAF_144__chr12_17138937
Sc8eucV_17_HRSCAF_144__chr12_1734988
Sc8eucV_17_HRSCAF_144__chr12_18194828
Sc8eucV_17_HRSCAF_144__chr12_19571578
Sc8eucV_17_HRSCAF_144__chr12_19704026
Sc8eucV_17_HRSCAF_144__chr12_19708549
Sc8eucV_17_HRSCAF_144__chr12_19922429
Sc8eucV_17_HRSCAF_144__chr12_19962527
Sc8eucV_17_HRSCAF_144__chr12_20301726
Sc8eucV_17_HRSCAF_144__chr12_2058888
Sc8eucV_17_HRSCAF_144__chr12_21061127
Sc8eucV_17_HRSCAF_144__chr12_21066104
Sc8eucV_17_HRSCAF_144__chr12_2265828
Sc8eucV_17_HRSCAF_144__chr12_2377282
Sc8eucV_17_HRSCAF_144__chr12_2394368
Sc8eucV_17_HRSCAF_144__chr12_3101997
Sc8eucV_17_HRSCAF_144__chr12_4862774
Sc8eucV_17_HRSCAF_144__chr12_5423681
Sc8eucV_17_HRSCAF_144__chr12_730754
Sc8eucV_17_HRSCAF_144__chr12_8351249
Sc8eucV_17_HRSCAF_144__chr12_8357821
Sc8eucV_17_HRSCAF_144__chr12_8359019
Sc8eucV_17_HRSCAF_144__chr12_8360408
Sc8eucV_17_HRSCAF_144__chr12_8479132
Sc8eucV_17_HRSCAF_144__chr12_8524345
Sc8eucV_17_HRSCAF_144__chr12_9186540
Sc8eucV_17_HRSCAF_144__chr12_958157
Sc8eucV_18_HRSCAF_152__chr22_103470
Sc8eucV_18_HRSCAF_152__chr22_117221
Sc8eucV_18_HRSCAF_152__chr22_124896
Sc8eucV_18_HRSCAF_152__chr22_1413039
Sc8eucV_18_HRSCAF_152__chr22_1472215
Sc8eucV_18_HRSCAF_152__chr22_15214
Sc8eucV_18_HRSCAF_152__chr22_1565772
Sc8eucV_18_HRSCAF_152__chr22_17138
Sc8eucV_18_HRSCAF_152__chr22_1746497
Sc8eucV_18_HRSCAF_152__chr22_1750898
Sc8eucV_18_HRSCAF_152__chr22_1840956
Sc8eucV_18_HRSCAF_152__chr22_1843989
Sc8eucV_18_HRSCAF_152__chr22_18674
Sc8eucV_18_HRSCAF_152__chr22_20171
Sc8eucV_18_HRSCAF_152__chr22_2019553
Sc8eucV_18_HRSCAF_152__chr22_2118865
Sc8eucV_18_HRSCAF_152__chr22_2175521
Sc8eucV_18_HRSCAF_152__chr22_2177077
Sc8eucV_18_HRSCAF_152__chr22_2180401
Sc8eucV_18_HRSCAF_152__chr22_21920
Sc8eucV_18_HRSCAF_152__chr22_2207477
Sc8eucV_18_HRSCAF_152__chr22_2234630
Sc8eucV_18_HRSCAF_152__chr22_2293815
Sc8eucV_18_HRSCAF_152__chr22_2318439
Sc8eucV_18_HRSCAF_152__chr22_2352918
Sc8eucV_18_HRSCAF_152__chr22_2404168
Sc8eucV_18_HRSCAF_152__chr22_2413785
Sc8eucV_18_HRSCAF_152__chr22_3332501
Sc8eucV_18_HRSCAF_152__chr22_3401249
Sc8eucV_18_HRSCAF_152__chr22_3436950
Sc8eucV_18_HRSCAF_152__chr22_3471185
Sc8eucV_18_HRSCAF_152__chr22_3490079
Sc8eucV_18_HRSCAF_152__chr22_3512136
Sc8eucV_18_HRSCAF_152__chr22_3577302
Sc8eucV_18_HRSCAF_152__chr22_3592101
Sc8eucV_18_HRSCAF_152__chr22_3596460
Sc8eucV_18_HRSCAF_152__chr22_3612778
Sc8eucV_18_HRSCAF_152__chr22_36527
Sc8eucV_18_HRSCAF_152__chr22_369814
Sc8eucV_18_HRSCAF_152__chr22_3719819
Sc8eucV_18_HRSCAF_152__chr22_3780559
Sc8eucV_18_HRSCAF_152__chr22_3820697
Sc8eucV_18_HRSCAF_152__chr22_38243
Sc8eucV_18_HRSCAF_152__chr22_3843267
Sc8eucV_18_HRSCAF_152__chr22_3850161
Sc8eucV_18_HRSCAF_152__chr22_3871521
Sc8eucV_18_HRSCAF_152__chr22_3892449
Sc8eucV_18_HRSCAF_152__chr22_3940987
Sc8eucV_18_HRSCAF_152__chr22_3965965
Sc8eucV_18_HRSCAF_152__chr22_3978609
Sc8eucV_18_HRSCAF_152__chr22_3999522
Sc8eucV_18_HRSCAF_152__chr22_4000582
Sc8eucV_18_HRSCAF_152__chr22_4002655
Sc8eucV_18_HRSCAF_152__chr22_4023368
Sc8eucV_18_HRSCAF_152__chr22_4031262
Sc8eucV_18_HRSCAF_152__chr22_4069154
Sc8eucV_18_HRSCAF_152__chr22_4106956
Sc8eucV_18_HRSCAF_152__chr22_4136646
Sc8eucV_18_HRSCAF_152__chr22_4218189
Sc8eucV_18_HRSCAF_152__chr22_4220967
Sc8eucV_18_HRSCAF_152__chr22_4381256
Sc8eucV_18_HRSCAF_152__chr22_4397900
Sc8eucV_18_HRSCAF_152__chr22_4790132
Sc8eucV_18_HRSCAF_152__chr22_4978120
Sc8eucV_18_HRSCAF_152__chr22_4983541
Sc8eucV_18_HRSCAF_152__chr22_629146
Sc8eucV_18_HRSCAF_152__chr22_742053
Sc8eucV_18_HRSCAF_152__chr22_875136
Sc8eucV_19_HRSCAF_154__chr3_100074329
Sc8eucV_19_HRSCAF_154__chr3_100344798
Sc8eucV_19_HRSCAF_154__chr3_101026262
Sc8eucV_19_HRSCAF_154__chr3_101039852
Sc8eucV_19_HRSCAF_154__chr3_102348220
Sc8eucV_19_HRSCAF_154__chr3_103465078
Sc8eucV_19_HRSCAF_154__chr3_103735166
Sc8eucV_19_HRSCAF_154__chr3_104826118
Sc8eucV_19_HRSCAF_154__chr3_105803242
Sc8eucV_19_HRSCAF_154__chr3_106610862
Sc8eucV_19_HRSCAF_154__chr3_109507529
Sc8eucV_19_HRSCAF_154__chr3_109745027
Sc8eucV_19_HRSCAF_154__chr3_109746062
Sc8eucV_19_HRSCAF_154__chr3_109747335
Sc8eucV_19_HRSCAF_154__chr3_109751808
Sc8eucV_19_HRSCAF_154__chr3_112203819
Sc8eucV_19_HRSCAF_154__chr3_112207656
Sc8eucV_19_HRSCAF_154__chr3_112213977
Sc8eucV_19_HRSCAF_154__chr3_112224254
Sc8eucV_19_HRSCAF_154__chr3_112849660
Sc8eucV_19_HRSCAF_154__chr3_112920225
Sc8eucV_19_HRSCAF_154__chr3_113673266
Sc8eucV_19_HRSCAF_154__chr3_113949970
Sc8eucV_19_HRSCAF_154__chr3_113951395
Sc8eucV_19_HRSCAF_154__chr3_114002222
Sc8eucV_19_HRSCAF_154__chr3_114028992
Sc8eucV_19_HRSCAF_154__chr3_114046603
Sc8eucV_19_HRSCAF_154__chr3_114057865
Sc8eucV_19_HRSCAF_154__chr3_114078399
Sc8eucV_19_HRSCAF_154__chr3_114133030
Sc8eucV_19_HRSCAF_154__chr3_114143967
Sc8eucV_19_HRSCAF_154__chr3_114316324
Sc8eucV_19_HRSCAF_154__chr3_114357118
Sc8eucV_19_HRSCAF_154__chr3_114515044
Sc8eucV_19_HRSCAF_154__chr3_114604884
Sc8eucV_19_HRSCAF_154__chr3_11498540
Sc8eucV_19_HRSCAF_154__chr3_11979842
Sc8eucV_19_HRSCAF_154__chr3_12115508
Sc8eucV_19_HRSCAF_154__chr3_12355035
Sc8eucV_19_HRSCAF_154__chr3_12355037
Sc8eucV_19_HRSCAF_154__chr3_12356624
Sc8eucV_19_HRSCAF_154__chr3_12359077
Sc8eucV_19_HRSCAF_154__chr3_1267447
Sc8eucV_19_HRSCAF_154__chr3_12955532
Sc8eucV_19_HRSCAF_154__chr3_1365213
Sc8eucV_19_HRSCAF_154__chr3_13940758
Sc8eucV_19_HRSCAF_154__chr3_14976506
Sc8eucV_19_HRSCAF_154__chr3_1547001
Sc8eucV_19_HRSCAF_154__chr3_17163010
Sc8eucV_19_HRSCAF_154__chr3_18010676
Sc8eucV_19_HRSCAF_154__chr3_18344052
Sc8eucV_19_HRSCAF_154__chr3_18451375
Sc8eucV_19_HRSCAF_154__chr3_185416
Sc8eucV_19_HRSCAF_154__chr3_21073095
Sc8eucV_19_HRSCAF_154__chr3_21404763
Sc8eucV_19_HRSCAF_154__chr3_21997677
Sc8eucV_19_HRSCAF_154__chr3_23154351
Sc8eucV_19_HRSCAF_154__chr3_23929008
Sc8eucV_19_HRSCAF_154__chr3_24007225
Sc8eucV_19_HRSCAF_154__chr3_26542538
Sc8eucV_19_HRSCAF_154__chr3_27134406
Sc8eucV_19_HRSCAF_154__chr3_30033203
Sc8eucV_19_HRSCAF_154__chr3_33816057
Sc8eucV_19_HRSCAF_154__chr3_33829767
Sc8eucV_19_HRSCAF_154__chr3_35004878
Sc8eucV_19_HRSCAF_154__chr3_35462572
Sc8eucV_19_HRSCAF_154__chr3_36847781
Sc8eucV_19_HRSCAF_154__chr3_37943148
Sc8eucV_19_HRSCAF_154__chr3_39334500
Sc8eucV_19_HRSCAF_154__chr3_42247590
Sc8eucV_19_HRSCAF_154__chr3_427878
Sc8eucV_19_HRSCAF_154__chr3_4306604
Sc8eucV_19_HRSCAF_154__chr3_46804139
Sc8eucV_19_HRSCAF_154__chr3_46844636
Sc8eucV_19_HRSCAF_154__chr3_48781172
Sc8eucV_19_HRSCAF_154__chr3_49808827
Sc8eucV_19_HRSCAF_154__chr3_49951973
Sc8eucV_19_HRSCAF_154__chr3_51170959
Sc8eucV_19_HRSCAF_154__chr3_5490252
Sc8eucV_19_HRSCAF_154__chr3_57791044
Sc8eucV_19_HRSCAF_154__chr3_57830701
Sc8eucV_19_HRSCAF_154__chr3_57898535
Sc8eucV_19_HRSCAF_154__chr3_58570867
Sc8eucV_19_HRSCAF_154__chr3_62876653
Sc8eucV_19_HRSCAF_154__chr3_65551128
Sc8eucV_19_HRSCAF_154__chr3_6566238
Sc8eucV_19_HRSCAF_154__chr3_66127264
Sc8eucV_19_HRSCAF_154__chr3_66272302
Sc8eucV_19_HRSCAF_154__chr3_68461660
Sc8eucV_19_HRSCAF_154__chr3_70081292
Sc8eucV_19_HRSCAF_154__chr3_71506120
Sc8eucV_19_HRSCAF_154__chr3_72441459
Sc8eucV_19_HRSCAF_154__chr3_72557176
Sc8eucV_19_HRSCAF_154__chr3_76522556
Sc8eucV_19_HRSCAF_154__chr3_77592917
Sc8eucV_19_HRSCAF_154__chr3_78412622
Sc8eucV_19_HRSCAF_154__chr3_81948282
Sc8eucV_19_HRSCAF_154__chr3_8214458
Sc8eucV_19_HRSCAF_154__chr3_83636132
Sc8eucV_19_HRSCAF_154__chr3_83958084
Sc8eucV_19_HRSCAF_154__chr3_85242923
Sc8eucV_19_HRSCAF_154__chr3_86651089
Sc8eucV_19_HRSCAF_154__chr3_88850997
Sc8eucV_19_HRSCAF_154__chr3_89834228
Sc8eucV_19_HRSCAF_154__chr3_90021607
Sc8eucV_19_HRSCAF_154__chr3_90127595
Sc8eucV_19_HRSCAF_154__chr3_90823757
Sc8eucV_19_HRSCAF_154__chr3_90833411
Sc8eucV_19_HRSCAF_154__chr3_91665056
Sc8eucV_19_HRSCAF_154__chr3_91682245
Sc8eucV_19_HRSCAF_154__chr3_92132923
Sc8eucV_19_HRSCAF_154__chr3_92200136
Sc8eucV_19_HRSCAF_154__chr3_92418843
Sc8eucV_19_HRSCAF_154__chr3_92534387
Sc8eucV_19_HRSCAF_154__chr3_92650836
Sc8eucV_19_HRSCAF_154__chr3_92920882
Sc8eucV_19_HRSCAF_154__chr3_929834
Sc8eucV_19_HRSCAF_154__chr3_93550415
Sc8eucV_19_HRSCAF_154__chr3_95243242
Sc8eucV_19_HRSCAF_154__chr3_95723794
Sc8eucV_19_HRSCAF_154__chr3_95749631
Sc8eucV_19_HRSCAF_154__chr3_969567
Sc8eucV_19_HRSCAF_154__chr3_96970287
Sc8eucV_19_HRSCAF_154__chr3_97047328
Sc8eucV_19_HRSCAF_154__chr3_99152320
Sc8eucV_1_HRSCAF_4__chr6_12319300
Sc8eucV_1_HRSCAF_4__chr6_12651657
Sc8eucV_1_HRSCAF_4__chr6_12977659
Sc8eucV_1_HRSCAF_4__chr6_13271903
Sc8eucV_1_HRSCAF_4__chr6_1337502
Sc8eucV_1_HRSCAF_4__chr6_1363883
Sc8eucV_1_HRSCAF_4__chr6_17158993
Sc8eucV_1_HRSCAF_4__chr6_1865793
Sc8eucV_1_HRSCAF_4__chr6_19523239
Sc8eucV_1_HRSCAF_4__chr6_19598375
Sc8eucV_1_HRSCAF_4__chr6_23035707
Sc8eucV_1_HRSCAF_4__chr6_24399866
Sc8eucV_1_HRSCAF_4__chr6_24433755
Sc8eucV_1_HRSCAF_4__chr6_25321517
Sc8eucV_1_HRSCAF_4__chr6_25470379
Sc8eucV_1_HRSCAF_4__chr6_26427303
Sc8eucV_1_HRSCAF_4__chr6_27434259
Sc8eucV_1_HRSCAF_4__chr6_28715763
Sc8eucV_1_HRSCAF_4__chr6_29093205
Sc8eucV_1_HRSCAF_4__chr6_30784863
Sc8eucV_1_HRSCAF_4__chr6_3173728
Sc8eucV_1_HRSCAF_4__chr6_321852
Sc8eucV_1_HRSCAF_4__chr6_33234802
Sc8eucV_1_HRSCAF_4__chr6_33343894
Sc8eucV_1_HRSCAF_4__chr6_33458702
Sc8eucV_1_HRSCAF_4__chr6_33518529
Sc8eucV_1_HRSCAF_4__chr6_33561870
Sc8eucV_1_HRSCAF_4__chr6_33664524
Sc8eucV_1_HRSCAF_4__chr6_33776194
Sc8eucV_1_HRSCAF_4__chr6_34069272
Sc8eucV_1_HRSCAF_4__chr6_34588322
Sc8eucV_1_HRSCAF_4__chr6_34692850
Sc8eucV_1_HRSCAF_4__chr6_34748409
Sc8eucV_1_HRSCAF_4__chr6_34801891
Sc8eucV_1_HRSCAF_4__chr6_35007776
Sc8eucV_1_HRSCAF_4__chr6_35098766
Sc8eucV_1_HRSCAF_4__chr6_35115705
Sc8eucV_1_HRSCAF_4__chr6_35277106
Sc8eucV_1_HRSCAF_4__chr6_35522309
Sc8eucV_1_HRSCAF_4__chr6_35793455
Sc8eucV_1_HRSCAF_4__chr6_3580856
Sc8eucV_1_HRSCAF_4__chr6_3583316
Sc8eucV_1_HRSCAF_4__chr6_35900501
Sc8eucV_1_HRSCAF_4__chr6_36086377
Sc8eucV_1_HRSCAF_4__chr6_3612623
Sc8eucV_1_HRSCAF_4__chr6_36251336
Sc8eucV_1_HRSCAF_4__chr6_36256176
Sc8eucV_1_HRSCAF_4__chr6_36257637
Sc8eucV_1_HRSCAF_4__chr6_36259077
Sc8eucV_1_HRSCAF_4__chr6_36264530
Sc8eucV_1_HRSCAF_4__chr6_36285842
Sc8eucV_1_HRSCAF_4__chr6_36674339
Sc8eucV_1_HRSCAF_4__chr6_36677320
Sc8eucV_1_HRSCAF_4__chr6_4056792
Sc8eucV_1_HRSCAF_4__chr6_4238872
Sc8eucV_1_HRSCAF_4__chr6_4242299
Sc8eucV_1_HRSCAF_4__chr6_4243925
Sc8eucV_1_HRSCAF_4__chr6_691785
Sc8eucV_1_HRSCAF_4__chr6_8047342
Sc8eucV_1_HRSCAF_4__chr6_8071825
Sc8eucV_1_HRSCAF_4__chr6_8073423
Sc8eucV_1_HRSCAF_4__chr6_833154
Sc8eucV_1_HRSCAF_4__chr6_862252
Sc8eucV_1_HRSCAF_4__chr6_876638
Sc8eucV_20_HRSCAF_160__chr1A_1004692
Sc8eucV_20_HRSCAF_160__chr1A_1010201
Sc8eucV_20_HRSCAF_160__chr1A_1017050
Sc8eucV_20_HRSCAF_160__chr1A_1032103
Sc8eucV_20_HRSCAF_160__chr1A_1035330
Sc8eucV_20_HRSCAF_160__chr1A_1065241
Sc8eucV_20_HRSCAF_160__chr1A_1119631
Sc8eucV_20_HRSCAF_160__chr1A_11636031
Sc8eucV_20_HRSCAF_160__chr1A_12434097
Sc8eucV_20_HRSCAF_160__chr1A_12529867
Sc8eucV_20_HRSCAF_160__chr1A_1265982
Sc8eucV_20_HRSCAF_160__chr1A_12689093
Sc8eucV_20_HRSCAF_160__chr1A_15047832
Sc8eucV_20_HRSCAF_160__chr1A_15303531
Sc8eucV_20_HRSCAF_160__chr1A_15619652
Sc8eucV_20_HRSCAF_160__chr1A_15999827
Sc8eucV_20_HRSCAF_160__chr1A_16760973
Sc8eucV_20_HRSCAF_160__chr1A_17048427
Sc8eucV_20_HRSCAF_160__chr1A_17334870
Sc8eucV_20_HRSCAF_160__chr1A_17659002
Sc8eucV_20_HRSCAF_160__chr1A_20461903
Sc8eucV_20_HRSCAF_160__chr1A_2061262
Sc8eucV_20_HRSCAF_160__chr1A_20809367
Sc8eucV_20_HRSCAF_160__chr1A_20892505
Sc8eucV_20_HRSCAF_160__chr1A_20901020
Sc8eucV_20_HRSCAF_160__chr1A_21536029
Sc8eucV_20_HRSCAF_160__chr1A_22629243
Sc8eucV_20_HRSCAF_160__chr1A_24270416
Sc8eucV_20_HRSCAF_160__chr1A_2528272
Sc8eucV_20_HRSCAF_160__chr1A_25727340
Sc8eucV_20_HRSCAF_160__chr1A_26266832
Sc8eucV_20_HRSCAF_160__chr1A_27724521
Sc8eucV_20_HRSCAF_160__chr1A_28468555
Sc8eucV_20_HRSCAF_160__chr1A_287773
Sc8eucV_20_HRSCAF_160__chr1A_28809413
Sc8eucV_20_HRSCAF_160__chr1A_2931973
Sc8eucV_20_HRSCAF_160__chr1A_2943306
Sc8eucV_20_HRSCAF_160__chr1A_2948481
Sc8eucV_20_HRSCAF_160__chr1A_2950861
Sc8eucV_20_HRSCAF_160__chr1A_30573893
Sc8eucV_20_HRSCAF_160__chr1A_30731150
Sc8eucV_20_HRSCAF_160__chr1A_3129773
Sc8eucV_20_HRSCAF_160__chr1A_31507096
Sc8eucV_20_HRSCAF_160__chr1A_327644
Sc8eucV_20_HRSCAF_160__chr1A_33316283
Sc8eucV_20_HRSCAF_160__chr1A_333394
Sc8eucV_20_HRSCAF_160__chr1A_33349528
Sc8eucV_20_HRSCAF_160__chr1A_33475361
Sc8eucV_20_HRSCAF_160__chr1A_3643023
Sc8eucV_20_HRSCAF_160__chr1A_36963848
Sc8eucV_20_HRSCAF_160__chr1A_3726171
Sc8eucV_20_HRSCAF_160__chr1A_38842514
Sc8eucV_20_HRSCAF_160__chr1A_389529
Sc8eucV_20_HRSCAF_160__chr1A_39978768
Sc8eucV_20_HRSCAF_160__chr1A_40766968
Sc8eucV_20_HRSCAF_160__chr1A_410117
Sc8eucV_20_HRSCAF_160__chr1A_42829768
Sc8eucV_20_HRSCAF_160__chr1A_43488039
Sc8eucV_20_HRSCAF_160__chr1A_43507897
Sc8eucV_20_HRSCAF_160__chr1A_43684484
Sc8eucV_20_HRSCAF_160__chr1A_44780179
Sc8eucV_20_HRSCAF_160__chr1A_47230679
Sc8eucV_20_HRSCAF_160__chr1A_47534454
Sc8eucV_20_HRSCAF_160__chr1A_486118
Sc8eucV_20_HRSCAF_160__chr1A_497731
Sc8eucV_20_HRSCAF_160__chr1A_506852
Sc8eucV_20_HRSCAF_160__chr1A_534251
Sc8eucV_20_HRSCAF_160__chr1A_542822
Sc8eucV_20_HRSCAF_160__chr1A_55908517
Sc8eucV_20_HRSCAF_160__chr1A_56428965
Sc8eucV_20_HRSCAF_160__chr1A_567436
Sc8eucV_20_HRSCAF_160__chr1A_569163
Sc8eucV_20_HRSCAF_160__chr1A_578827
Sc8eucV_20_HRSCAF_160__chr1A_58452478
Sc8eucV_20_HRSCAF_160__chr1A_587419
Sc8eucV_20_HRSCAF_160__chr1A_59222125
Sc8eucV_20_HRSCAF_160__chr1A_59758271
Sc8eucV_20_HRSCAF_160__chr1A_600053
Sc8eucV_20_HRSCAF_160__chr1A_60053685
Sc8eucV_20_HRSCAF_160__chr1A_60927173
Sc8eucV_20_HRSCAF_160__chr1A_60975616
Sc8eucV_20_HRSCAF_160__chr1A_61162583
Sc8eucV_20_HRSCAF_160__chr1A_62072180
Sc8eucV_20_HRSCAF_160__chr1A_62083672
Sc8eucV_20_HRSCAF_160__chr1A_62209385
Sc8eucV_20_HRSCAF_160__chr1A_62577548
Sc8eucV_20_HRSCAF_160__chr1A_62630427
Sc8eucV_20_HRSCAF_160__chr1A_62648060
Sc8eucV_20_HRSCAF_160__chr1A_62648185
Sc8eucV_20_HRSCAF_160__chr1A_62649428
Sc8eucV_20_HRSCAF_160__chr1A_6270294
Sc8eucV_20_HRSCAF_160__chr1A_633117
Sc8eucV_20_HRSCAF_160__chr1A_635641
Sc8eucV_20_HRSCAF_160__chr1A_63699997
Sc8eucV_20_HRSCAF_160__chr1A_63724347
Sc8eucV_20_HRSCAF_160__chr1A_63726191
Sc8eucV_20_HRSCAF_160__chr1A_63726757
Sc8eucV_20_HRSCAF_160__chr1A_63746506
Sc8eucV_20_HRSCAF_160__chr1A_63748240
Sc8eucV_20_HRSCAF_160__chr1A_63751643
Sc8eucV_20_HRSCAF_160__chr1A_63751996
Sc8eucV_20_HRSCAF_160__chr1A_63754443
Sc8eucV_20_HRSCAF_160__chr1A_649494
Sc8eucV_20_HRSCAF_160__chr1A_66375104
Sc8eucV_20_HRSCAF_160__chr1A_66782595
Sc8eucV_20_HRSCAF_160__chr1A_66867474
Sc8eucV_20_HRSCAF_160__chr1A_669742
Sc8eucV_20_HRSCAF_160__chr1A_67424873
Sc8eucV_20_HRSCAF_160__chr1A_67482082
Sc8eucV_20_HRSCAF_160__chr1A_68178370
Sc8eucV_20_HRSCAF_160__chr1A_71244366
Sc8eucV_20_HRSCAF_160__chr1A_71902397
Sc8eucV_20_HRSCAF_160__chr1A_72391895
Sc8eucV_20_HRSCAF_160__chr1A_7677996
Sc8eucV_20_HRSCAF_160__chr1A_800094
Sc8eucV_20_HRSCAF_160__chr1A_839282
Sc8eucV_20_HRSCAF_160__chr1A_8481386
Sc8eucV_20_HRSCAF_160__chr1A_919640
Sc8eucV_20_HRSCAF_160__chr1A_936495
Sc8eucV_20_HRSCAF_160__chr1A_9380938
Sc8eucV_20_HRSCAF_160__chr1A_990946
Sc8eucV_21_HRSCAF_161__chr4_1156153
Sc8eucV_21_HRSCAF_161__chr4_12916545
Sc8eucV_21_HRSCAF_161__chr4_18058143
Sc8eucV_21_HRSCAF_161__chr4_18912591
Sc8eucV_21_HRSCAF_161__chr4_2026667
Sc8eucV_21_HRSCAF_161__chr4_2335826
Sc8eucV_21_HRSCAF_161__chr4_2379193
Sc8eucV_21_HRSCAF_161__chr4_24915132
Sc8eucV_21_HRSCAF_161__chr4_25984862
Sc8eucV_21_HRSCAF_161__chr4_27178768
Sc8eucV_21_HRSCAF_161__chr4_27308922
Sc8eucV_21_HRSCAF_161__chr4_27311820
Sc8eucV_21_HRSCAF_161__chr4_28516048
Sc8eucV_21_HRSCAF_161__chr4_29381398
Sc8eucV_21_HRSCAF_161__chr4_30733168
Sc8eucV_21_HRSCAF_161__chr4_30874222
Sc8eucV_21_HRSCAF_161__chr4_31482239
Sc8eucV_21_HRSCAF_161__chr4_31545762
Sc8eucV_21_HRSCAF_161__chr4_31602887
Sc8eucV_21_HRSCAF_161__chr4_32351615
Sc8eucV_21_HRSCAF_161__chr4_32565561
Sc8eucV_21_HRSCAF_161__chr4_32590893
Sc8eucV_21_HRSCAF_161__chr4_32954482
Sc8eucV_21_HRSCAF_161__chr4_35134924
Sc8eucV_21_HRSCAF_161__chr4_3650353
Sc8eucV_21_HRSCAF_161__chr4_38642181
Sc8eucV_21_HRSCAF_161__chr4_40380522
Sc8eucV_21_HRSCAF_161__chr4_40697547
Sc8eucV_21_HRSCAF_161__chr4_41564616
Sc8eucV_21_HRSCAF_161__chr4_4179874
Sc8eucV_21_HRSCAF_161__chr4_4648652
Sc8eucV_21_HRSCAF_161__chr4_49514961
Sc8eucV_21_HRSCAF_161__chr4_51558259
Sc8eucV_21_HRSCAF_161__chr4_521810
Sc8eucV_21_HRSCAF_161__chr4_52675985
Sc8eucV_21_HRSCAF_161__chr4_53974904
Sc8eucV_21_HRSCAF_161__chr4_55104486
Sc8eucV_21_HRSCAF_161__chr4_58073976
Sc8eucV_21_HRSCAF_161__chr4_59970653
Sc8eucV_21_HRSCAF_161__chr4_65515304
Sc8eucV_21_HRSCAF_161__chr4_66281068
Sc8eucV_21_HRSCAF_161__chr4_66340527
Sc8eucV_21_HRSCAF_161__chr4_66436165
Sc8eucV_21_HRSCAF_161__chr4_69078916
Sc8eucV_21_HRSCAF_161__chr4_69384288
Sc8eucV_21_HRSCAF_161__chr4_70304486
Sc8eucV_21_HRSCAF_161__chr4_71388108
Sc8eucV_21_HRSCAF_161__chr4_71411431
Sc8eucV_21_HRSCAF_161__chr4_71644137
Sc8eucV_21_HRSCAF_161__chr4_71657617
Sc8eucV_21_HRSCAF_161__chr4_71662879
Sc8eucV_21_HRSCAF_161__chr4_71672201
Sc8eucV_21_HRSCAF_161__chr4_71679043
Sc8eucV_21_HRSCAF_161__chr4_71714906
Sc8eucV_21_HRSCAF_161__chr4_71727469
Sc8eucV_21_HRSCAF_161__chr4_71743651
Sc8eucV_21_HRSCAF_161__chr4_71779645
Sc8eucV_21_HRSCAF_161__chr4_71782136
Sc8eucV_21_HRSCAF_161__chr4_71815988
Sc8eucV_21_HRSCAF_161__chr4_71835542
Sc8eucV_21_HRSCAF_161__chr4_71846601
Sc8eucV_21_HRSCAF_161__chr4_71851639
Sc8eucV_21_HRSCAF_161__chr4_72086032
Sc8eucV_21_HRSCAF_161__chr4_72170335
Sc8eucV_21_HRSCAF_161__chr4_72196635
Sc8eucV_21_HRSCAF_161__chr4_72197637
Sc8eucV_21_HRSCAF_161__chr4_72244975
Sc8eucV_21_HRSCAF_161__chr4_72396513
Sc8eucV_21_HRSCAF_161__chr4_72413384
Sc8eucV_21_HRSCAF_161__chr4_72437530
Sc8eucV_21_HRSCAF_161__chr4_72516562
Sc8eucV_21_HRSCAF_161__chr4_72626776
Sc8eucV_21_HRSCAF_161__chr4_72724334
Sc8eucV_21_HRSCAF_161__chr4_72725609
Sc8eucV_21_HRSCAF_161__chr4_795753
Sc8eucV_21_HRSCAF_161__chr4_8175088
Sc8eucV_21_HRSCAF_161__chr4_8659587
Sc8eucV_21_HRSCAF_161__chr4_9220046
Sc8eucV_21_HRSCAF_161__chr4_9908920
Sc8eucV_21_HRSCAF_161__chr4_9969378
Sc8eucV_22_HRSCAF_163__chr9_10862953
Sc8eucV_22_HRSCAF_163__chr9_1156701
Sc8eucV_22_HRSCAF_163__chr9_12193170
Sc8eucV_22_HRSCAF_163__chr9_12268740
Sc8eucV_22_HRSCAF_163__chr9_12351147
Sc8eucV_22_HRSCAF_163__chr9_12352462
Sc8eucV_22_HRSCAF_163__chr9_12561092
Sc8eucV_22_HRSCAF_163__chr9_1276893
Sc8eucV_22_HRSCAF_163__chr9_15573819
Sc8eucV_22_HRSCAF_163__chr9_15675108
Sc8eucV_22_HRSCAF_163__chr9_1640253
Sc8eucV_22_HRSCAF_163__chr9_1731108
Sc8eucV_22_HRSCAF_163__chr9_17393013
Sc8eucV_22_HRSCAF_163__chr9_20129697
Sc8eucV_22_HRSCAF_163__chr9_20140533
Sc8eucV_22_HRSCAF_163__chr9_2021515
Sc8eucV_22_HRSCAF_163__chr9_20697437
Sc8eucV_22_HRSCAF_163__chr9_21427560
Sc8eucV_22_HRSCAF_163__chr9_21467795
Sc8eucV_22_HRSCAF_163__chr9_21890438
Sc8eucV_22_HRSCAF_163__chr9_22011396
Sc8eucV_22_HRSCAF_163__chr9_22101229
Sc8eucV_22_HRSCAF_163__chr9_22978718
Sc8eucV_22_HRSCAF_163__chr9_23234290
Sc8eucV_22_HRSCAF_163__chr9_2333694
Sc8eucV_22_HRSCAF_163__chr9_23480247
Sc8eucV_22_HRSCAF_163__chr9_23599608
Sc8eucV_22_HRSCAF_163__chr9_23726264
Sc8eucV_22_HRSCAF_163__chr9_23736688
Sc8eucV_22_HRSCAF_163__chr9_23905460
Sc8eucV_22_HRSCAF_163__chr9_24471609
Sc8eucV_22_HRSCAF_163__chr9_24534483
Sc8eucV_22_HRSCAF_163__chr9_24845374
Sc8eucV_22_HRSCAF_163__chr9_24860049
Sc8eucV_22_HRSCAF_163__chr9_24898495
Sc8eucV_22_HRSCAF_163__chr9_2648032
Sc8eucV_22_HRSCAF_163__chr9_2651024
Sc8eucV_22_HRSCAF_163__chr9_3056310
Sc8eucV_22_HRSCAF_163__chr9_3427790
Sc8eucV_22_HRSCAF_163__chr9_3483951
Sc8eucV_22_HRSCAF_163__chr9_4152646
Sc8eucV_22_HRSCAF_163__chr9_481744
Sc8eucV_22_HRSCAF_163__chr9_8630441
Sc8eucV_22_HRSCAF_163__chr9_9672045
Sc8eucV_22_HRSCAF_163__chr9_971587
Sc8eucV_22_HRSCAF_163__chr9_9938356
Sc8eucV_23_HRSCAF_183__chrUN_1_220791
Sc8eucV_23_HRSCAF_183__chrUN_1_70199
Sc8eucV_24_HRSCAF_191__chrUN_2_117773
Sc8eucV_24_HRSCAF_191__chrUN_2_127981
Sc8eucV_24_HRSCAF_191__chrUN_2_134282
Sc8eucV_24_HRSCAF_191__chrUN_2_18361
Sc8eucV_24_HRSCAF_191__chrUN_2_23482
Sc8eucV_24_HRSCAF_191__chrUN_2_71513
Sc8eucV_24_HRSCAF_191__chrUN_2_77193
Sc8eucV_26_HRSCAF_195__chrUN_3_143065
Sc8eucV_26_HRSCAF_195__chrUN_3_171738
Sc8eucV_26_HRSCAF_195__chrUN_3_216888
Sc8eucV_27_HRSCAF_200__chrUN_4_110260
Sc8eucV_27_HRSCAF_200__chrUN_4_49787
Sc8eucV_27_HRSCAF_200__chrUN_4_97060
Sc8eucV_28_HRSCAF_204__chrZ_10419338
Sc8eucV_28_HRSCAF_204__chrZ_10421588
Sc8eucV_28_HRSCAF_204__chrZ_10426169
Sc8eucV_28_HRSCAF_204__chrZ_10690156
Sc8eucV_28_HRSCAF_204__chrZ_12326725
Sc8eucV_28_HRSCAF_204__chrZ_14738386
Sc8eucV_28_HRSCAF_204__chrZ_14825650
Sc8eucV_28_HRSCAF_204__chrZ_15977656
Sc8eucV_28_HRSCAF_204__chrZ_16538252
Sc8eucV_28_HRSCAF_204__chrZ_1680214
Sc8eucV_28_HRSCAF_204__chrZ_18268076
Sc8eucV_28_HRSCAF_204__chrZ_1906208
Sc8eucV_28_HRSCAF_204__chrZ_19493217
Sc8eucV_28_HRSCAF_204__chrZ_19626980
Sc8eucV_28_HRSCAF_204__chrZ_19947664
Sc8eucV_28_HRSCAF_204__chrZ_19993986
Sc8eucV_28_HRSCAF_204__chrZ_20743408
Sc8eucV_28_HRSCAF_204__chrZ_21661658
Sc8eucV_28_HRSCAF_204__chrZ_22910681
Sc8eucV_28_HRSCAF_204__chrZ_25114745
Sc8eucV_28_HRSCAF_204__chrZ_25125982
Sc8eucV_28_HRSCAF_204__chrZ_25129217
Sc8eucV_28_HRSCAF_204__chrZ_25129219
Sc8eucV_28_HRSCAF_204__chrZ_25143781
Sc8eucV_28_HRSCAF_204__chrZ_25217161
Sc8eucV_28_HRSCAF_204__chrZ_25485721
Sc8eucV_28_HRSCAF_204__chrZ_25547700
Sc8eucV_28_HRSCAF_204__chrZ_25550244
Sc8eucV_28_HRSCAF_204__chrZ_25621060
Sc8eucV_28_HRSCAF_204__chrZ_25814422
Sc8eucV_28_HRSCAF_204__chrZ_25880284
Sc8eucV_28_HRSCAF_204__chrZ_25950117
Sc8eucV_28_HRSCAF_204__chrZ_26412084
Sc8eucV_28_HRSCAF_204__chrZ_27026000
Sc8eucV_28_HRSCAF_204__chrZ_27682676
Sc8eucV_28_HRSCAF_204__chrZ_27899049
Sc8eucV_28_HRSCAF_204__chrZ_28187680
Sc8eucV_28_HRSCAF_204__chrZ_28823190
Sc8eucV_28_HRSCAF_204__chrZ_29292786
Sc8eucV_28_HRSCAF_204__chrZ_29608945
Sc8eucV_28_HRSCAF_204__chrZ_321224
Sc8eucV_28_HRSCAF_204__chrZ_32291233
Sc8eucV_28_HRSCAF_204__chrZ_34020376
Sc8eucV_28_HRSCAF_204__chrZ_35041950
Sc8eucV_28_HRSCAF_204__chrZ_35143627
Sc8eucV_28_HRSCAF_204__chrZ_35421961
Sc8eucV_28_HRSCAF_204__chrZ_35643083
Sc8eucV_28_HRSCAF_204__chrZ_3641648
Sc8eucV_28_HRSCAF_204__chrZ_36805571
Sc8eucV_28_HRSCAF_204__chrZ_3850146
Sc8eucV_28_HRSCAF_204__chrZ_39412159
Sc8eucV_28_HRSCAF_204__chrZ_39443915
Sc8eucV_28_HRSCAF_204__chrZ_3956850
Sc8eucV_28_HRSCAF_204__chrZ_39678026
Sc8eucV_28_HRSCAF_204__chrZ_40849165
Sc8eucV_28_HRSCAF_204__chrZ_42278563
Sc8eucV_28_HRSCAF_204__chrZ_43748341
Sc8eucV_28_HRSCAF_204__chrZ_43928423
Sc8eucV_28_HRSCAF_204__chrZ_43950441
Sc8eucV_28_HRSCAF_204__chrZ_45405520
Sc8eucV_28_HRSCAF_204__chrZ_4710746
Sc8eucV_28_HRSCAF_204__chrZ_48673107
Sc8eucV_28_HRSCAF_204__chrZ_48677088
Sc8eucV_28_HRSCAF_204__chrZ_49332326
Sc8eucV_28_HRSCAF_204__chrZ_49388570
Sc8eucV_28_HRSCAF_204__chrZ_4960677
Sc8eucV_28_HRSCAF_204__chrZ_49690707
Sc8eucV_28_HRSCAF_204__chrZ_49874628
Sc8eucV_28_HRSCAF_204__chrZ_51151734
Sc8eucV_28_HRSCAF_204__chrZ_51299081
Sc8eucV_28_HRSCAF_204__chrZ_52047053
Sc8eucV_28_HRSCAF_204__chrZ_52047054
Sc8eucV_28_HRSCAF_204__chrZ_5273101
Sc8eucV_28_HRSCAF_204__chrZ_52814907
Sc8eucV_28_HRSCAF_204__chrZ_533505
Sc8eucV_28_HRSCAF_204__chrZ_54165472
Sc8eucV_28_HRSCAF_204__chrZ_54879062
Sc8eucV_28_HRSCAF_204__chrZ_54958918
Sc8eucV_28_HRSCAF_204__chrZ_56104916
Sc8eucV_28_HRSCAF_204__chrZ_56396034
Sc8eucV_28_HRSCAF_204__chrZ_57196047
Sc8eucV_28_HRSCAF_204__chrZ_59839771
Sc8eucV_28_HRSCAF_204__chrZ_60440767
Sc8eucV_28_HRSCAF_204__chrZ_618793
Sc8eucV_28_HRSCAF_204__chrZ_62546647
Sc8eucV_28_HRSCAF_204__chrZ_63946443
Sc8eucV_28_HRSCAF_204__chrZ_63946446
Sc8eucV_28_HRSCAF_204__chrZ_64014428
Sc8eucV_28_HRSCAF_204__chrZ_64191980
Sc8eucV_28_HRSCAF_204__chrZ_650806
Sc8eucV_28_HRSCAF_204__chrZ_663487
Sc8eucV_28_HRSCAF_204__chrZ_67008193
Sc8eucV_28_HRSCAF_204__chrZ_67748382
Sc8eucV_28_HRSCAF_204__chrZ_67750465
Sc8eucV_28_HRSCAF_204__chrZ_67774285
Sc8eucV_28_HRSCAF_204__chrZ_678918
Sc8eucV_28_HRSCAF_204__chrZ_683860
Sc8eucV_28_HRSCAF_204__chrZ_68403898
Sc8eucV_28_HRSCAF_204__chrZ_69122906
Sc8eucV_28_HRSCAF_204__chrZ_709081
Sc8eucV_28_HRSCAF_204__chrZ_71669809
Sc8eucV_28_HRSCAF_204__chrZ_71806531
Sc8eucV_28_HRSCAF_204__chrZ_72017588
Sc8eucV_28_HRSCAF_204__chrZ_736149
Sc8eucV_28_HRSCAF_204__chrZ_73643312
Sc8eucV_28_HRSCAF_204__chrZ_73850884
Sc8eucV_28_HRSCAF_204__chrZ_74180122
Sc8eucV_28_HRSCAF_204__chrZ_74250941
Sc8eucV_28_HRSCAF_204__chrZ_74682946
Sc8eucV_28_HRSCAF_204__chrZ_7470453
Sc8eucV_28_HRSCAF_204__chrZ_75208890
Sc8eucV_28_HRSCAF_204__chrZ_75521288
Sc8eucV_28_HRSCAF_204__chrZ_75603049
Sc8eucV_28_HRSCAF_204__chrZ_75705443
Sc8eucV_28_HRSCAF_204__chrZ_75826070
Sc8eucV_28_HRSCAF_204__chrZ_758696
Sc8eucV_28_HRSCAF_204__chrZ_76334628
Sc8eucV_28_HRSCAF_204__chrZ_777844
Sc8eucV_28_HRSCAF_204__chrZ_7938768
Sc8eucV_28_HRSCAF_204__chrZ_809776
Sc8eucV_28_HRSCAF_204__chrZ_8323989
Sc8eucV_28_HRSCAF_204__chrZ_8904450
Sc8eucV_28_HRSCAF_204__chrZ_903302
Sc8eucV_2_HRSCAF_5__chr5_1053878
Sc8eucV_2_HRSCAF_5__chr5_11920798
Sc8eucV_2_HRSCAF_5__chr5_1203014
Sc8eucV_2_HRSCAF_5__chr5_1219987
Sc8eucV_2_HRSCAF_5__chr5_13184698
Sc8eucV_2_HRSCAF_5__chr5_1415537
Sc8eucV_2_HRSCAF_5__chr5_1456302
Sc8eucV_2_HRSCAF_5__chr5_14576500
Sc8eucV_2_HRSCAF_5__chr5_1468846
Sc8eucV_2_HRSCAF_5__chr5_15838406
Sc8eucV_2_HRSCAF_5__chr5_1598846
Sc8eucV_2_HRSCAF_5__chr5_18317755
Sc8eucV_2_HRSCAF_5__chr5_1993671
Sc8eucV_2_HRSCAF_5__chr5_19983064
Sc8eucV_2_HRSCAF_5__chr5_20067456
Sc8eucV_2_HRSCAF_5__chr5_218581
Sc8eucV_2_HRSCAF_5__chr5_24058517
Sc8eucV_2_HRSCAF_5__chr5_2451446
Sc8eucV_2_HRSCAF_5__chr5_251985
Sc8eucV_2_HRSCAF_5__chr5_25661894
Sc8eucV_2_HRSCAF_5__chr5_261029
Sc8eucV_2_HRSCAF_5__chr5_2632458
Sc8eucV_2_HRSCAF_5__chr5_265266
Sc8eucV_2_HRSCAF_5__chr5_27730101
Sc8eucV_2_HRSCAF_5__chr5_27742180
Sc8eucV_2_HRSCAF_5__chr5_29192146
Sc8eucV_2_HRSCAF_5__chr5_3058618
Sc8eucV_2_HRSCAF_5__chr5_32418040
Sc8eucV_2_HRSCAF_5__chr5_32464270
Sc8eucV_2_HRSCAF_5__chr5_369068
Sc8eucV_2_HRSCAF_5__chr5_40842060
Sc8eucV_2_HRSCAF_5__chr5_413752
Sc8eucV_2_HRSCAF_5__chr5_417672
Sc8eucV_2_HRSCAF_5__chr5_42234549
Sc8eucV_2_HRSCAF_5__chr5_42284358
Sc8eucV_2_HRSCAF_5__chr5_43433740
Sc8eucV_2_HRSCAF_5__chr5_45707386
Sc8eucV_2_HRSCAF_5__chr5_45782405
Sc8eucV_2_HRSCAF_5__chr5_46533524
Sc8eucV_2_HRSCAF_5__chr5_46533657
Sc8eucV_2_HRSCAF_5__chr5_46657035
Sc8eucV_2_HRSCAF_5__chr5_46672498
Sc8eucV_2_HRSCAF_5__chr5_46727631
Sc8eucV_2_HRSCAF_5__chr5_468997
Sc8eucV_2_HRSCAF_5__chr5_4757453
Sc8eucV_2_HRSCAF_5__chr5_47824769
Sc8eucV_2_HRSCAF_5__chr5_481987
Sc8eucV_2_HRSCAF_5__chr5_489921
Sc8eucV_2_HRSCAF_5__chr5_5047762
Sc8eucV_2_HRSCAF_5__chr5_52317247
Sc8eucV_2_HRSCAF_5__chr5_54227852
Sc8eucV_2_HRSCAF_5__chr5_54362893
Sc8eucV_2_HRSCAF_5__chr5_54613902
Sc8eucV_2_HRSCAF_5__chr5_56959271
Sc8eucV_2_HRSCAF_5__chr5_58776884
Sc8eucV_2_HRSCAF_5__chr5_59178245
Sc8eucV_2_HRSCAF_5__chr5_59179433
Sc8eucV_2_HRSCAF_5__chr5_59182392
Sc8eucV_2_HRSCAF_5__chr5_59183050
Sc8eucV_2_HRSCAF_5__chr5_59184523
Sc8eucV_2_HRSCAF_5__chr5_59193831
Sc8eucV_2_HRSCAF_5__chr5_59195859
Sc8eucV_2_HRSCAF_5__chr5_59202798
Sc8eucV_2_HRSCAF_5__chr5_59209216
Sc8eucV_2_HRSCAF_5__chr5_59468715
Sc8eucV_2_HRSCAF_5__chr5_59556428
Sc8eucV_2_HRSCAF_5__chr5_673508
Sc8eucV_2_HRSCAF_5__chr5_702793
Sc8eucV_2_HRSCAF_5__chr5_752459
Sc8eucV_2_HRSCAF_5__chr5_785332
Sc8eucV_2_HRSCAF_5__chr5_804237
Sc8eucV_2_HRSCAF_5__chr5_836852
Sc8eucV_2_HRSCAF_5__chr5_884056
Sc8eucV_2_HRSCAF_5__chr5_899095
Sc8eucV_30_HRSCAF_211__chrUN_5_134979
Sc8eucV_30_HRSCAF_211__chrUN_5_25626
Sc8eucV_30_HRSCAF_211__chrUN_5_27471
Sc8eucV_31_HRSCAF_212__chrUN_7_105524
Sc8eucV_31_HRSCAF_212__chrUN_7_167103
Sc8eucV_31_HRSCAF_212__chrUN_7_198697
Sc8eucV_31_HRSCAF_212__chrUN_7_227049
Sc8eucV_31_HRSCAF_212__chrUN_7_309020
Sc8eucV_31_HRSCAF_212__chrUN_7_359702
Sc8eucV_31_HRSCAF_212__chrUN_7_51007
Sc8eucV_31_HRSCAF_212__chrUN_7_85097
Sc8eucV_31_HRSCAF_212__chrUN_7_86929
Sc8eucV_33_HRSCAF_216__chrUN_9_15868
Sc8eucV_33_HRSCAF_216__chrUN_9_81853
Sc8eucV_34_HRSCAF_217__chrUN_9_108092
Sc8eucV_34_HRSCAF_217__chrUN_9_17628
Sc8eucV_34_HRSCAF_217__chrUN_9_42448
Sc8eucV_34_HRSCAF_217__chrUN_9_51558
Sc8eucV_34_HRSCAF_217__chrUN_9_64516
Sc8eucV_34_HRSCAF_217__chrUN_9_78313
Sc8eucV_34_HRSCAF_217__chrUN_9_81433
Sc8eucV_34_HRSCAF_217__chrUN_9_92719
Sc8eucV_35_HRSCAF_218__chrUN_10_143111
Sc8eucV_35_HRSCAF_218__chrUN_10_145568
Sc8eucV_35_HRSCAF_218__chrUN_10_164587
Sc8eucV_35_HRSCAF_218__chrUN_10_245268
Sc8eucV_35_HRSCAF_218__chrUN_10_300728
Sc8eucV_37_HRSCAF_222__chrUN_12_100264
Sc8eucV_37_HRSCAF_222__chrUN_12_113162
Sc8eucV_37_HRSCAF_222__chrUN_12_134662
Sc8eucV_37_HRSCAF_222__chrUN_12_137596
Sc8eucV_37_HRSCAF_222__chrUN_12_166370
Sc8eucV_37_HRSCAF_222__chrUN_12_179818
Sc8eucV_37_HRSCAF_222__chrUN_12_67681
Sc8eucV_37_HRSCAF_222__chrUN_12_73275
Sc8eucV_37_HRSCAF_222__chrUN_12_75079
Sc8eucV_37_HRSCAF_222__chrUN_12_88739
Sc8eucV_37_HRSCAF_222__chrUN_12_91851
Sc8eucV_39_HRSCAF_229__chrUN_14_9812
Sc8eucV_39_HRSCAF_229__chrUN_14_98148
Sc8eucV_3_HRSCAF_12__chr14_10221615
Sc8eucV_3_HRSCAF_12__chr14_10913765
Sc8eucV_3_HRSCAF_12__chr14_11328113
Sc8eucV_3_HRSCAF_12__chr14_11361568
Sc8eucV_3_HRSCAF_12__chr14_11449706
Sc8eucV_3_HRSCAF_12__chr14_11735859
Sc8eucV_3_HRSCAF_12__chr14_11902794
Sc8eucV_3_HRSCAF_12__chr14_12816893
Sc8eucV_3_HRSCAF_12__chr14_13223048
Sc8eucV_3_HRSCAF_12__chr14_1359695
Sc8eucV_3_HRSCAF_12__chr14_14407963
Sc8eucV_3_HRSCAF_12__chr14_14744372
Sc8eucV_3_HRSCAF_12__chr14_14977395
Sc8eucV_3_HRSCAF_12__chr14_15118767
Sc8eucV_3_HRSCAF_12__chr14_15204071
Sc8eucV_3_HRSCAF_12__chr14_15489502
Sc8eucV_3_HRSCAF_12__chr14_15906301
Sc8eucV_3_HRSCAF_12__chr14_15917742
Sc8eucV_3_HRSCAF_12__chr14_1668045
Sc8eucV_3_HRSCAF_12__chr14_1936280
Sc8eucV_3_HRSCAF_12__chr14_2296192
Sc8eucV_3_HRSCAF_12__chr14_4150977
Sc8eucV_3_HRSCAF_12__chr14_5629187
Sc8eucV_3_HRSCAF_12__chr14_7315639
Sc8eucV_3_HRSCAF_12__chr14_7373943
Sc8eucV_3_HRSCAF_12__chr14_7404846
Sc8eucV_3_HRSCAF_12__chr14_781140
Sc8eucV_3_HRSCAF_12__chr14_916363
Sc8eucV_3_HRSCAF_12__chr14_969559
Sc8eucV_40_HRSCAF_233__chr17_10101406
Sc8eucV_40_HRSCAF_233__chr17_10148841
Sc8eucV_40_HRSCAF_233__chr17_1067449
Sc8eucV_40_HRSCAF_233__chr17_1079807
Sc8eucV_40_HRSCAF_233__chr17_10823836
Sc8eucV_40_HRSCAF_233__chr17_10967715
Sc8eucV_40_HRSCAF_233__chr17_1342804
Sc8eucV_40_HRSCAF_233__chr17_2533971
Sc8eucV_40_HRSCAF_233__chr17_2869887
Sc8eucV_40_HRSCAF_233__chr17_3009182
Sc8eucV_40_HRSCAF_233__chr17_3068894
Sc8eucV_40_HRSCAF_233__chr17_3117673
Sc8eucV_40_HRSCAF_233__chr17_3340496
Sc8eucV_40_HRSCAF_233__chr17_3354864
Sc8eucV_40_HRSCAF_233__chr17_3691571
Sc8eucV_40_HRSCAF_233__chr17_3869304
Sc8eucV_40_HRSCAF_233__chr17_3968282
Sc8eucV_40_HRSCAF_233__chr17_3972818
Sc8eucV_40_HRSCAF_233__chr17_4107838
Sc8eucV_40_HRSCAF_233__chr17_4663658
Sc8eucV_40_HRSCAF_233__chr17_480852
Sc8eucV_40_HRSCAF_233__chr17_5272526
Sc8eucV_40_HRSCAF_233__chr17_5298390
Sc8eucV_40_HRSCAF_233__chr17_689486
Sc8eucV_40_HRSCAF_233__chr17_7405575
Sc8eucV_40_HRSCAF_233__chr17_7694780
Sc8eucV_40_HRSCAF_233__chr17_813019
Sc8eucV_40_HRSCAF_233__chr17_8645119
Sc8eucV_40_HRSCAF_233__chr17_8769560
Sc8eucV_40_HRSCAF_233__chr17_8999898
Sc8eucV_40_HRSCAF_233__chr17_9079491
Sc8eucV_40_HRSCAF_233__chr17_9125994
Sc8eucV_40_HRSCAF_233__chr17_9176594
Sc8eucV_40_HRSCAF_233__chr17_9401718
Sc8eucV_40_HRSCAF_233__chr17_9766529
Sc8eucV_40_HRSCAF_233__chr17_9946905
Sc8eucV_41_HRSCAF_239__chr2_100207811
Sc8eucV_41_HRSCAF_239__chr2_1021019
Sc8eucV_41_HRSCAF_239__chr2_107006101
Sc8eucV_41_HRSCAF_239__chr2_107069104
Sc8eucV_41_HRSCAF_239__chr2_1085822
Sc8eucV_41_HRSCAF_239__chr2_11172358
Sc8eucV_41_HRSCAF_239__chr2_113300059
Sc8eucV_41_HRSCAF_239__chr2_113303475
Sc8eucV_41_HRSCAF_239__chr2_113321882
Sc8eucV_41_HRSCAF_239__chr2_113502368
Sc8eucV_41_HRSCAF_239__chr2_113561062
Sc8eucV_41_HRSCAF_239__chr2_11512476
Sc8eucV_41_HRSCAF_239__chr2_116964466
Sc8eucV_41_HRSCAF_239__chr2_117363268
Sc8eucV_41_HRSCAF_239__chr2_119405031
Sc8eucV_41_HRSCAF_239__chr2_119659195
Sc8eucV_41_HRSCAF_239__chr2_119769134
Sc8eucV_41_HRSCAF_239__chr2_119871811
Sc8eucV_41_HRSCAF_239__chr2_120348715
Sc8eucV_41_HRSCAF_239__chr2_121003478
Sc8eucV_41_HRSCAF_239__chr2_122137322
Sc8eucV_41_HRSCAF_239__chr2_123674567
Sc8eucV_41_HRSCAF_239__chr2_128734844
Sc8eucV_41_HRSCAF_239__chr2_13252312
Sc8eucV_41_HRSCAF_239__chr2_1347966
Sc8eucV_41_HRSCAF_239__chr2_1350588
Sc8eucV_41_HRSCAF_239__chr2_1354474
Sc8eucV_41_HRSCAF_239__chr2_1362514
Sc8eucV_41_HRSCAF_239__chr2_1364871
Sc8eucV_41_HRSCAF_239__chr2_136576125
Sc8eucV_41_HRSCAF_239__chr2_136604259
Sc8eucV_41_HRSCAF_239__chr2_136895081
Sc8eucV_41_HRSCAF_239__chr2_1375338
Sc8eucV_41_HRSCAF_239__chr2_137624693
Sc8eucV_41_HRSCAF_239__chr2_137689187
Sc8eucV_41_HRSCAF_239__chr2_138720996
Sc8eucV_41_HRSCAF_239__chr2_1387813
Sc8eucV_41_HRSCAF_239__chr2_1391517
Sc8eucV_41_HRSCAF_239__chr2_1393422
Sc8eucV_41_HRSCAF_239__chr2_139723821
Sc8eucV_41_HRSCAF_239__chr2_140407408
Sc8eucV_41_HRSCAF_239__chr2_140431339
Sc8eucV_41_HRSCAF_239__chr2_1410049
Sc8eucV_41_HRSCAF_239__chr2_141244930
Sc8eucV_41_HRSCAF_239__chr2_1412723
Sc8eucV_41_HRSCAF_239__chr2_1415337
Sc8eucV_41_HRSCAF_239__chr2_1419005
Sc8eucV_41_HRSCAF_239__chr2_1423663
Sc8eucV_41_HRSCAF_239__chr2_1427050
Sc8eucV_41_HRSCAF_239__chr2_143021611
Sc8eucV_41_HRSCAF_239__chr2_1436341
Sc8eucV_41_HRSCAF_239__chr2_143672295
Sc8eucV_41_HRSCAF_239__chr2_143793532
Sc8eucV_41_HRSCAF_239__chr2_143862385
Sc8eucV_41_HRSCAF_239__chr2_1439232
Sc8eucV_41_HRSCAF_239__chr2_144233411
Sc8eucV_41_HRSCAF_239__chr2_145518274
Sc8eucV_41_HRSCAF_239__chr2_146282600
Sc8eucV_41_HRSCAF_239__chr2_147479050
Sc8eucV_41_HRSCAF_239__chr2_147908100
Sc8eucV_41_HRSCAF_239__chr2_1479735
Sc8eucV_41_HRSCAF_239__chr2_148156190
Sc8eucV_41_HRSCAF_239__chr2_149084075
Sc8eucV_41_HRSCAF_239__chr2_149900138
Sc8eucV_41_HRSCAF_239__chr2_150141510
Sc8eucV_41_HRSCAF_239__chr2_150281613
Sc8eucV_41_HRSCAF_239__chr2_151573752
Sc8eucV_41_HRSCAF_239__chr2_151804625
Sc8eucV_41_HRSCAF_239__chr2_151925942
Sc8eucV_41_HRSCAF_239__chr2_152180570
Sc8eucV_41_HRSCAF_239__chr2_152315737
Sc8eucV_41_HRSCAF_239__chr2_152397153
Sc8eucV_41_HRSCAF_239__chr2_152719094
Sc8eucV_41_HRSCAF_239__chr2_1535756
Sc8eucV_41_HRSCAF_239__chr2_153622491
Sc8eucV_41_HRSCAF_239__chr2_153872605
Sc8eucV_41_HRSCAF_239__chr2_154090171
Sc8eucV_41_HRSCAF_239__chr2_154186319
Sc8eucV_41_HRSCAF_239__chr2_154207919
Sc8eucV_41_HRSCAF_239__chr2_154239639
Sc8eucV_41_HRSCAF_239__chr2_154243919
Sc8eucV_41_HRSCAF_239__chr2_154294561
Sc8eucV_41_HRSCAF_239__chr2_154337432
Sc8eucV_41_HRSCAF_239__chr2_154354137
Sc8eucV_41_HRSCAF_239__chr2_154392735
Sc8eucV_41_HRSCAF_239__chr2_154393832
Sc8eucV_41_HRSCAF_239__chr2_154394176
Sc8eucV_41_HRSCAF_239__chr2_154642379
Sc8eucV_41_HRSCAF_239__chr2_154719161
Sc8eucV_41_HRSCAF_239__chr2_154720391
Sc8eucV_41_HRSCAF_239__chr2_154762851
Sc8eucV_41_HRSCAF_239__chr2_154777033
Sc8eucV_41_HRSCAF_239__chr2_154819683
Sc8eucV_41_HRSCAF_239__chr2_15668844
Sc8eucV_41_HRSCAF_239__chr2_159013
Sc8eucV_41_HRSCAF_239__chr2_159589
Sc8eucV_41_HRSCAF_239__chr2_159710
Sc8eucV_41_HRSCAF_239__chr2_160597
Sc8eucV_41_HRSCAF_239__chr2_162130
Sc8eucV_41_HRSCAF_239__chr2_162131
Sc8eucV_41_HRSCAF_239__chr2_162132
Sc8eucV_41_HRSCAF_239__chr2_162529
Sc8eucV_41_HRSCAF_239__chr2_16253686
Sc8eucV_41_HRSCAF_239__chr2_16256873
Sc8eucV_41_HRSCAF_239__chr2_163173
Sc8eucV_41_HRSCAF_239__chr2_163175
Sc8eucV_41_HRSCAF_239__chr2_164917
Sc8eucV_41_HRSCAF_239__chr2_165293
Sc8eucV_41_HRSCAF_239__chr2_165343
Sc8eucV_41_HRSCAF_239__chr2_165515
Sc8eucV_41_HRSCAF_239__chr2_166544
Sc8eucV_41_HRSCAF_239__chr2_168442
Sc8eucV_41_HRSCAF_239__chr2_1857276
Sc8eucV_41_HRSCAF_239__chr2_18715480
Sc8eucV_41_HRSCAF_239__chr2_20149661
Sc8eucV_41_HRSCAF_239__chr2_21137458
Sc8eucV_41_HRSCAF_239__chr2_21573941
Sc8eucV_41_HRSCAF_239__chr2_21833506
Sc8eucV_41_HRSCAF_239__chr2_21967621
Sc8eucV_41_HRSCAF_239__chr2_22470007
Sc8eucV_41_HRSCAF_239__chr2_2253122
Sc8eucV_41_HRSCAF_239__chr2_22945622
Sc8eucV_41_HRSCAF_239__chr2_23356720
Sc8eucV_41_HRSCAF_239__chr2_24279031
Sc8eucV_41_HRSCAF_239__chr2_24291790
Sc8eucV_41_HRSCAF_239__chr2_2495788
Sc8eucV_41_HRSCAF_239__chr2_25176886
Sc8eucV_41_HRSCAF_239__chr2_25886596
Sc8eucV_41_HRSCAF_239__chr2_27414861
Sc8eucV_41_HRSCAF_239__chr2_29604730
Sc8eucV_41_HRSCAF_239__chr2_29914748
Sc8eucV_41_HRSCAF_239__chr2_30320249
Sc8eucV_41_HRSCAF_239__chr2_30393120
Sc8eucV_41_HRSCAF_239__chr2_32983723
Sc8eucV_41_HRSCAF_239__chr2_33976300
Sc8eucV_41_HRSCAF_239__chr2_35173336
Sc8eucV_41_HRSCAF_239__chr2_35951287
Sc8eucV_41_HRSCAF_239__chr2_35985389
Sc8eucV_41_HRSCAF_239__chr2_37722134
Sc8eucV_41_HRSCAF_239__chr2_396216
Sc8eucV_41_HRSCAF_239__chr2_401282
Sc8eucV_41_HRSCAF_239__chr2_40826151
Sc8eucV_41_HRSCAF_239__chr2_42848265
Sc8eucV_41_HRSCAF_239__chr2_44721625
Sc8eucV_41_HRSCAF_239__chr2_46456625
Sc8eucV_41_HRSCAF_239__chr2_46515487
Sc8eucV_41_HRSCAF_239__chr2_46630009
Sc8eucV_41_HRSCAF_239__chr2_47211440
Sc8eucV_41_HRSCAF_239__chr2_51870499
Sc8eucV_41_HRSCAF_239__chr2_52359492
Sc8eucV_41_HRSCAF_239__chr2_53041843
Sc8eucV_41_HRSCAF_239__chr2_53445536
Sc8eucV_41_HRSCAF_239__chr2_53916447
Sc8eucV_41_HRSCAF_239__chr2_54992013
Sc8eucV_41_HRSCAF_239__chr2_55463506
Sc8eucV_41_HRSCAF_239__chr2_57261591
Sc8eucV_41_HRSCAF_239__chr2_579736
Sc8eucV_41_HRSCAF_239__chr2_5922066
Sc8eucV_41_HRSCAF_239__chr2_6402298
Sc8eucV_41_HRSCAF_239__chr2_64489079
Sc8eucV_41_HRSCAF_239__chr2_64846025
Sc8eucV_41_HRSCAF_239__chr2_65184500
Sc8eucV_41_HRSCAF_239__chr2_66664548
Sc8eucV_41_HRSCAF_239__chr2_66838628
Sc8eucV_41_HRSCAF_239__chr2_69106101
Sc8eucV_41_HRSCAF_239__chr2_70020910
Sc8eucV_41_HRSCAF_239__chr2_70424938
Sc8eucV_41_HRSCAF_239__chr2_70496579
Sc8eucV_41_HRSCAF_239__chr2_7080374
Sc8eucV_41_HRSCAF_239__chr2_71577876
Sc8eucV_41_HRSCAF_239__chr2_72956169
Sc8eucV_41_HRSCAF_239__chr2_74965549
Sc8eucV_41_HRSCAF_239__chr2_7498342
Sc8eucV_41_HRSCAF_239__chr2_76798982
Sc8eucV_41_HRSCAF_239__chr2_77220068
Sc8eucV_41_HRSCAF_239__chr2_77485195
Sc8eucV_41_HRSCAF_239__chr2_77571266
Sc8eucV_41_HRSCAF_239__chr2_77620752
Sc8eucV_41_HRSCAF_239__chr2_77898619
Sc8eucV_41_HRSCAF_239__chr2_790017
Sc8eucV_41_HRSCAF_239__chr2_79506155
Sc8eucV_41_HRSCAF_239__chr2_796140
Sc8eucV_41_HRSCAF_239__chr2_79918409
Sc8eucV_41_HRSCAF_239__chr2_79923246
Sc8eucV_41_HRSCAF_239__chr2_825078
Sc8eucV_41_HRSCAF_239__chr2_82563121
Sc8eucV_41_HRSCAF_239__chr2_83351169
Sc8eucV_41_HRSCAF_239__chr2_837520
Sc8eucV_41_HRSCAF_239__chr2_84102399
Sc8eucV_41_HRSCAF_239__chr2_84999911
Sc8eucV_41_HRSCAF_239__chr2_85009554
Sc8eucV_41_HRSCAF_239__chr2_856467
Sc8eucV_41_HRSCAF_239__chr2_86044061
Sc8eucV_41_HRSCAF_239__chr2_88012631
Sc8eucV_41_HRSCAF_239__chr2_88022224
Sc8eucV_41_HRSCAF_239__chr2_90385842
Sc8eucV_41_HRSCAF_239__chr2_91252623
Sc8eucV_41_HRSCAF_239__chr2_91968368
Sc8eucV_41_HRSCAF_239__chr2_93154536
Sc8eucV_41_HRSCAF_239__chr2_93894375
Sc8eucV_41_HRSCAF_239__chr2_95945073
Sc8eucV_41_HRSCAF_239__chr2_961350
Sc8eucV_41_HRSCAF_239__chr2_962661
Sc8eucV_41_HRSCAF_239__chr2_968623
Sc8eucV_41_HRSCAF_239__chr2_980302
Sc8eucV_41_HRSCAF_239__chr2_98204581
Sc8eucV_41_HRSCAF_239__chr2_99001968
Sc8eucV_42_HRSCAF_240__chrUN_15_134562
Sc8eucV_42_HRSCAF_240__chrUN_15_135841
Sc8eucV_42_HRSCAF_240__chrUN_15_137495
Sc8eucV_42_HRSCAF_240__chrUN_15_72041
Sc8eucV_43_HRSCAF_243__chrUN_16_134550
Sc8eucV_43_HRSCAF_243__chrUN_16_150186
Sc8eucV_44_HRSCAF_244__chrUN_17_121056
Sc8eucV_44_HRSCAF_244__chrUN_17_137618
Sc8eucV_44_HRSCAF_244__chrUN_17_163110
Sc8eucV_44_HRSCAF_244__chrUN_17_180981
Sc8eucV_44_HRSCAF_244__chrUN_17_30805
Sc8eucV_44_HRSCAF_244__chrUN_17_8040
Sc8eucV_44_HRSCAF_244__chrUN_17_93674
Sc8eucV_4_HRSCAF_22__chr19_1025089
Sc8eucV_4_HRSCAF_22__chr19_10552058
Sc8eucV_4_HRSCAF_22__chr19_1055491
Sc8eucV_4_HRSCAF_22__chr19_10631184
Sc8eucV_4_HRSCAF_22__chr19_1087746
Sc8eucV_4_HRSCAF_22__chr19_1106181
Sc8eucV_4_HRSCAF_22__chr19_1121887
Sc8eucV_4_HRSCAF_22__chr19_1136386
Sc8eucV_4_HRSCAF_22__chr19_1203979
Sc8eucV_4_HRSCAF_22__chr19_1301662
Sc8eucV_4_HRSCAF_22__chr19_1316496
Sc8eucV_4_HRSCAF_22__chr19_1337191
Sc8eucV_4_HRSCAF_22__chr19_14282
Sc8eucV_4_HRSCAF_22__chr19_1578461
Sc8eucV_4_HRSCAF_22__chr19_1821576
Sc8eucV_4_HRSCAF_22__chr19_2775342
Sc8eucV_4_HRSCAF_22__chr19_3248008
Sc8eucV_4_HRSCAF_22__chr19_3291493
Sc8eucV_4_HRSCAF_22__chr19_36241
Sc8eucV_4_HRSCAF_22__chr19_5069005
Sc8eucV_4_HRSCAF_22__chr19_5154117
Sc8eucV_4_HRSCAF_22__chr19_5621521
Sc8eucV_4_HRSCAF_22__chr19_5735640
Sc8eucV_4_HRSCAF_22__chr19_5740001
Sc8eucV_4_HRSCAF_22__chr19_5757475
Sc8eucV_4_HRSCAF_22__chr19_5870634
Sc8eucV_4_HRSCAF_22__chr19_5973724
Sc8eucV_4_HRSCAF_22__chr19_6651529
Sc8eucV_4_HRSCAF_22__chr19_6668099
Sc8eucV_4_HRSCAF_22__chr19_6850971
Sc8eucV_4_HRSCAF_22__chr19_6922405
Sc8eucV_4_HRSCAF_22__chr19_7388488
Sc8eucV_4_HRSCAF_22__chr19_756499
Sc8eucV_4_HRSCAF_22__chr19_7733281
Sc8eucV_4_HRSCAF_22__chr19_7763750
Sc8eucV_4_HRSCAF_22__chr19_795195
Sc8eucV_4_HRSCAF_22__chr19_7993302
Sc8eucV_4_HRSCAF_22__chr19_8274816
Sc8eucV_4_HRSCAF_22__chr19_8275329
Sc8eucV_4_HRSCAF_22__chr19_8804806
Sc8eucV_4_HRSCAF_22__chr19_890515
Sc8eucV_4_HRSCAF_22__chr19_9395100
Sc8eucV_4_HRSCAF_22__chr19_954777
Sc8eucV_4_HRSCAF_22__chr19_9747390
Sc8eucV_4_HRSCAF_22__chr19_9777686
Sc8eucV_4_HRSCAF_22__chr19_9839727
Sc8eucV_4_HRSCAF_22__chr19_995288
Sc8eucV_5_HRSCAF_38__chr7_10310768
Sc8eucV_5_HRSCAF_38__chr7_10812877
Sc8eucV_5_HRSCAF_38__chr7_1091687
Sc8eucV_5_HRSCAF_38__chr7_1137226
Sc8eucV_5_HRSCAF_38__chr7_11499487
Sc8eucV_5_HRSCAF_38__chr7_1211055
Sc8eucV_5_HRSCAF_38__chr7_1231552
Sc8eucV_5_HRSCAF_38__chr7_1360247
Sc8eucV_5_HRSCAF_38__chr7_14411368
Sc8eucV_5_HRSCAF_38__chr7_14436137
Sc8eucV_5_HRSCAF_38__chr7_14477655
Sc8eucV_5_HRSCAF_38__chr7_1456815
Sc8eucV_5_HRSCAF_38__chr7_14710916
Sc8eucV_5_HRSCAF_38__chr7_1521606
Sc8eucV_5_HRSCAF_38__chr7_16678159
Sc8eucV_5_HRSCAF_38__chr7_1723636
Sc8eucV_5_HRSCAF_38__chr7_1748914
Sc8eucV_5_HRSCAF_38__chr7_1777149
Sc8eucV_5_HRSCAF_38__chr7_1830079
Sc8eucV_5_HRSCAF_38__chr7_18324712
Sc8eucV_5_HRSCAF_38__chr7_1875634
Sc8eucV_5_HRSCAF_38__chr7_22859245
Sc8eucV_5_HRSCAF_38__chr7_25446197
Sc8eucV_5_HRSCAF_38__chr7_26546368
Sc8eucV_5_HRSCAF_38__chr7_29077725
Sc8eucV_5_HRSCAF_38__chr7_30800316
Sc8eucV_5_HRSCAF_38__chr7_32246763
Sc8eucV_5_HRSCAF_38__chr7_32812917
Sc8eucV_5_HRSCAF_38__chr7_32992271
Sc8eucV_5_HRSCAF_38__chr7_34702637
Sc8eucV_5_HRSCAF_38__chr7_34755582
Sc8eucV_5_HRSCAF_38__chr7_34806523
Sc8eucV_5_HRSCAF_38__chr7_37908814
Sc8eucV_5_HRSCAF_38__chr7_37956953
Sc8eucV_5_HRSCAF_38__chr7_38374530
Sc8eucV_5_HRSCAF_38__chr7_38445635
Sc8eucV_5_HRSCAF_38__chr7_38446920
Sc8eucV_5_HRSCAF_38__chr7_38467205
Sc8eucV_5_HRSCAF_38__chr7_38808499
Sc8eucV_5_HRSCAF_38__chr7_39350575
Sc8eucV_5_HRSCAF_38__chr7_4639186
Sc8eucV_5_HRSCAF_38__chr7_554760
Sc8eucV_5_HRSCAF_38__chr7_586346
Sc8eucV_5_HRSCAF_38__chr7_603133
Sc8eucV_5_HRSCAF_38__chr7_656441
Sc8eucV_5_HRSCAF_38__chr7_675423
Sc8eucV_5_HRSCAF_38__chr7_7466929
Sc8eucV_5_HRSCAF_38__chr7_7800815
Sc8eucV_5_HRSCAF_38__chr7_8158192
Sc8eucV_5_HRSCAF_38__chr7_890625
Sc8eucV_5_HRSCAF_38__chr7_893684
Sc8eucV_5_HRSCAF_38__chr7_9203590
Sc8eucV_6_HRSCAF_52__chr8_10431418
Sc8eucV_6_HRSCAF_52__chr8_10602105
Sc8eucV_6_HRSCAF_52__chr8_1139810
Sc8eucV_6_HRSCAF_52__chr8_1281583
Sc8eucV_6_HRSCAF_52__chr8_1301799
Sc8eucV_6_HRSCAF_52__chr8_1521097
Sc8eucV_6_HRSCAF_52__chr8_15393865
Sc8eucV_6_HRSCAF_52__chr8_1653855
Sc8eucV_6_HRSCAF_52__chr8_1718811
Sc8eucV_6_HRSCAF_52__chr8_1794147
Sc8eucV_6_HRSCAF_52__chr8_1896274
Sc8eucV_6_HRSCAF_52__chr8_19152297
Sc8eucV_6_HRSCAF_52__chr8_19152471
Sc8eucV_6_HRSCAF_52__chr8_1957230
Sc8eucV_6_HRSCAF_52__chr8_19784865
Sc8eucV_6_HRSCAF_52__chr8_19964751
Sc8eucV_6_HRSCAF_52__chr8_20078032
Sc8eucV_6_HRSCAF_52__chr8_20111523
Sc8eucV_6_HRSCAF_52__chr8_20150122
Sc8eucV_6_HRSCAF_52__chr8_23755316
Sc8eucV_6_HRSCAF_52__chr8_24266320
Sc8eucV_6_HRSCAF_52__chr8_25086419
Sc8eucV_6_HRSCAF_52__chr8_25832594
Sc8eucV_6_HRSCAF_52__chr8_26355074
Sc8eucV_6_HRSCAF_52__chr8_27723259
Sc8eucV_6_HRSCAF_52__chr8_27813367
Sc8eucV_6_HRSCAF_52__chr8_27902088
Sc8eucV_6_HRSCAF_52__chr8_27927577
Sc8eucV_6_HRSCAF_52__chr8_28618371
Sc8eucV_6_HRSCAF_52__chr8_29193934
Sc8eucV_6_HRSCAF_52__chr8_29866924
Sc8eucV_6_HRSCAF_52__chr8_29885937
Sc8eucV_6_HRSCAF_52__chr8_30054103
Sc8eucV_6_HRSCAF_52__chr8_30076739
Sc8eucV_6_HRSCAF_52__chr8_30429412
Sc8eucV_6_HRSCAF_52__chr8_31099574
Sc8eucV_6_HRSCAF_52__chr8_363336
Sc8eucV_6_HRSCAF_52__chr8_3869579
Sc8eucV_6_HRSCAF_52__chr8_426477
Sc8eucV_6_HRSCAF_52__chr8_4316671
Sc8eucV_6_HRSCAF_52__chr8_4823356
Sc8eucV_6_HRSCAF_52__chr8_487754
Sc8eucV_6_HRSCAF_52__chr8_490632
Sc8eucV_6_HRSCAF_52__chr8_498040
Sc8eucV_6_HRSCAF_52__chr8_712834
Sc8eucV_6_HRSCAF_52__chr8_716342
Sc8eucV_6_HRSCAF_52__chr8_733501
Sc8eucV_6_HRSCAF_52__chr8_752145
Sc8eucV_6_HRSCAF_52__chr8_771203
Sc8eucV_6_HRSCAF_52__chr8_788994
Sc8eucV_6_HRSCAF_52__chr8_793195
Sc8eucV_6_HRSCAF_52__chr8_798124
Sc8eucV_6_HRSCAF_52__chr8_869271
Sc8eucV_6_HRSCAF_52__chr8_8887386
Sc8eucV_7_HRSCAF_58__chr13_10194964
Sc8eucV_7_HRSCAF_58__chr13_1022092
Sc8eucV_7_HRSCAF_58__chr13_11779199
Sc8eucV_7_HRSCAF_58__chr13_11806554
Sc8eucV_7_HRSCAF_58__chr13_11812837
Sc8eucV_7_HRSCAF_58__chr13_11817985
Sc8eucV_7_HRSCAF_58__chr13_11855697
Sc8eucV_7_HRSCAF_58__chr13_12127646
Sc8eucV_7_HRSCAF_58__chr13_12146500
Sc8eucV_7_HRSCAF_58__chr13_12182620
Sc8eucV_7_HRSCAF_58__chr13_12187812
Sc8eucV_7_HRSCAF_58__chr13_12209575
Sc8eucV_7_HRSCAF_58__chr13_12258267
Sc8eucV_7_HRSCAF_58__chr13_12344697
Sc8eucV_7_HRSCAF_58__chr13_12682379
Sc8eucV_7_HRSCAF_58__chr13_12945036
Sc8eucV_7_HRSCAF_58__chr13_12967584
Sc8eucV_7_HRSCAF_58__chr13_13026872
Sc8eucV_7_HRSCAF_58__chr13_13216019
Sc8eucV_7_HRSCAF_58__chr13_13571233
Sc8eucV_7_HRSCAF_58__chr13_13583087
Sc8eucV_7_HRSCAF_58__chr13_13634063
Sc8eucV_7_HRSCAF_58__chr13_13636910
Sc8eucV_7_HRSCAF_58__chr13_14155644
Sc8eucV_7_HRSCAF_58__chr13_14449698
Sc8eucV_7_HRSCAF_58__chr13_1473967
Sc8eucV_7_HRSCAF_58__chr13_1476564
Sc8eucV_7_HRSCAF_58__chr13_1476580
Sc8eucV_7_HRSCAF_58__chr13_14971250
Sc8eucV_7_HRSCAF_58__chr13_15396605
Sc8eucV_7_HRSCAF_58__chr13_15962112
Sc8eucV_7_HRSCAF_58__chr13_17404927
Sc8eucV_7_HRSCAF_58__chr13_1843771
Sc8eucV_7_HRSCAF_58__chr13_1865623
Sc8eucV_7_HRSCAF_58__chr13_1869249
Sc8eucV_7_HRSCAF_58__chr13_19385334
Sc8eucV_7_HRSCAF_58__chr13_2141529
Sc8eucV_7_HRSCAF_58__chr13_2479972
Sc8eucV_7_HRSCAF_58__chr13_2674389
Sc8eucV_7_HRSCAF_58__chr13_2866232
Sc8eucV_7_HRSCAF_58__chr13_4750245
Sc8eucV_7_HRSCAF_58__chr13_5200180
Sc8eucV_7_HRSCAF_58__chr13_686729
Sc8eucV_7_HRSCAF_58__chr13_7386735
Sc8eucV_7_HRSCAF_58__chr13_7401744
Sc8eucV_7_HRSCAF_58__chr13_918369
Sc8eucV_7_HRSCAF_58__chr13_934429
Sc8eucV_7_HRSCAF_58__chr13_9814622
Super-Scaffold_143__chr26_1224462
Super-Scaffold_143__chr26_1239526
Super-Scaffold_143__chr26_1367740
Super-Scaffold_143__chr26_1471409
Super-Scaffold_143__chr26_172470
Super-Scaffold_143__chr26_1733392
Super-Scaffold_143__chr26_1736435
Super-Scaffold_143__chr26_1807617
Super-Scaffold_143__chr26_1842855
Super-Scaffold_143__chr26_1883637
Super-Scaffold_143__chr26_1986768
Super-Scaffold_143__chr26_1995086
Super-Scaffold_143__chr26_2002936
Super-Scaffold_143__chr26_2009983
Super-Scaffold_143__chr26_2011420
Super-Scaffold_143__chr26_2014827
Super-Scaffold_143__chr26_2031356
Super-Scaffold_143__chr26_2036566
Super-Scaffold_143__chr26_2047773
Super-Scaffold_143__chr26_2059010
Super-Scaffold_143__chr26_2193952
Super-Scaffold_143__chr26_2202467
Super-Scaffold_143__chr26_2256110
Super-Scaffold_143__chr26_2281912
Super-Scaffold_143__chr26_2310894
Super-Scaffold_143__chr26_2335008
Super-Scaffold_143__chr26_2360086
Super-Scaffold_143__chr26_2362306
Super-Scaffold_143__chr26_2366492
Super-Scaffold_143__chr26_2393905
Super-Scaffold_143__chr26_2406492
Super-Scaffold_143__chr26_2415653
Super-Scaffold_143__chr26_2435708
Super-Scaffold_143__chr26_2465086
Super-Scaffold_143__chr26_2518755
Super-Scaffold_143__chr26_2539836
Super-Scaffold_143__chr26_2630294
Super-Scaffold_143__chr26_2634949
Super-Scaffold_143__chr26_2645196
Super-Scaffold_143__chr26_2680641
Super-Scaffold_143__chr26_2715045
Super-Scaffold_143__chr26_2721340
Super-Scaffold_143__chr26_2725715
Super-Scaffold_143__chr26_2735400
Super-Scaffold_143__chr26_2744313
Super-Scaffold_143__chr26_2745977
Super-Scaffold_143__chr26_2748836
Super-Scaffold_143__chr26_2854056
Super-Scaffold_143__chr26_2913793
Super-Scaffold_143__chr26_2932489
Super-Scaffold_143__chr26_3039919
Super-Scaffold_143__chr26_3645248
Super-Scaffold_143__chr26_3902173
Super-Scaffold_143__chr26_3986101
Super-Scaffold_143__chr26_4232657
Super-Scaffold_143__chr26_4320349
Super-Scaffold_143__chr26_4356792
Super-Scaffold_143__chr26_4376451
Super-Scaffold_143__chr26_4506484
Super-Scaffold_143__chr26_4528394
Super-Scaffold_143__chr26_4641208
Super-Scaffold_143__chr26_4804666
Super-Scaffold_143__chr26_5008418
Super-Scaffold_143__chr26_5077455
Super-Scaffold_143__chr26_5341105
Super-Scaffold_143__chr26_5345217
Super-Scaffold_143__chr26_5907981
Super-Scaffold_143__chr26_5907982
Super-Scaffold_143__chr26_5928236
Super-Scaffold_143__chr26_5929240
Super-Scaffold_143__chr26_5935042
Super-Scaffold_143__chr26_5938138
Super-Scaffold_143__chr26_5940831
Super-Scaffold_143__chr26_5951467
Super-Scaffold_143__chr26_600502
Super-Scaffold_143__chr26_6046237
Super-Scaffold_143__chr26_6048058
Super-Scaffold_143__chr26_6127784
Super-Scaffold_143__chr26_6310089
Super-Scaffold_143__chr26_6582382
Super-Scaffold_143__chr26_6653812
Super-Scaffold_143__chr26_669921
Super-Scaffold_143__chr26_674638
Super-Scaffold_143__chr26_681180
Super-Scaffold_323_rev_Super-Scaffold_368__chr23_5594144
Super-Scaffold_323_rev_Super-Scaffold_368__chr23_5654779
Super-Scaffold_323_rev_Super-Scaffold_368__chr23_5827376
Super-Scaffold_323_rev_Super-Scaffold_368__chr23_5832920
Super-Scaffold_323_rev_Super-Scaffold_368__chr23_5842396
Super-Scaffold_323_rev_Super-Scaffold_368__chr23_5847553
Super-Scaffold_323_rev_Super-Scaffold_368__chr23_5853414
Super-Scaffold_323_rev_Super-Scaffold_368__chr23_5855064
Super-Scaffold_323_rev_Super-Scaffold_368__chr23_5869497
Super-Scaffold_323_rev_Super-Scaffold_368__chr23_5871174
Super-Scaffold_323_rev_Super-Scaffold_368__chr23_6027533
Super-Scaffold_323_rev_Super-Scaffold_368__chr23_6032015
Super-Scaffold_323_rev_Super-Scaffold_368__chr23_6045825
Super-Scaffold_323_rev_Super-Scaffold_368__chr23_6296066
Super-Scaffold_323_rev_Super-Scaffold_368__chr23_6891826
Super-Scaffold_323_rev_Super-Scaffold_368__chr23_7267526
Super-Scaffold_323_rev_Super-Scaffold_368__chr23_7314067
Super-Scaffold_323_rev_Super-Scaffold_368__chr23_7384335
Super-Scaffold_323_rev_Super-Scaffold_368__chr23_7409418
Super-Scaffold_323_rev_Super-Scaffold_368__chr23_7487305
Super-Scaffold_323_rev_Super-Scaffold_368__chr23_7578663
Super-Scaffold_323_rev_Super-Scaffold_368__chr23_7580515
Super-Scaffold_323_rev_Super-Scaffold_368__chr23_7617149
Super-Scaffold_323_rev_Super-Scaffold_368__chr23_7620698
Super-Scaffold_323_rev_Super-Scaffold_368__chr23_7624296
Super-Scaffold_323_rev_Super-Scaffold_368__chr23_7642695
Super-Scaffold_323_rev_Super-Scaffold_368__chr23_7651617
Super-Scaffold_323_rev_Super-Scaffold_368__chr23_7659052
Super-Scaffold_323_rev_Super-Scaffold_368__chr23_7670203
Super-Scaffold_323_rev_Super-Scaffold_368__chr23_7702647
Super-Scaffold_323_rev_Super-Scaffold_368__chr23_7720236
Super-Scaffold_323_rev_Super-Scaffold_368__chr23_7752695
Super-Scaffold_323_rev_Super-Scaffold_368__chr23_7766526
Super-Scaffold_323_rev_Super-Scaffold_368__chr23_7782210
Super-Scaffold_323_rev_Super-Scaffold_368__chr23_7795933
Super-Scaffold_323_rev_Super-Scaffold_368__chr23_7801131
Super-Scaffold_323_rev_Super-Scaffold_368__chr23_7831298
Super-Scaffold_323_rev_Super-Scaffold_368__chr23_7845461
Super-Scaffold_323_rev_Super-Scaffold_368__chr23_7846807
Super-Scaffold_323_rev_Super-Scaffold_368__chr23_7867326
Super-Scaffold_323_rev_Super-Scaffold_368__chr23_7869017
Super-Scaffold_323_rev_Super-Scaffold_368__chr23_7879341
Super-Scaffold_323_rev_Super-Scaffold_368__chr23_7888854
Super-Scaffold_323_rev_Super-Scaffold_368__chr23_7897949
Super-Scaffold_323_rev_Super-Scaffold_368__chr23_7918529
Super-Scaffold_323_rev_Super-Scaffold_368__chr23_7928779
Super-Scaffold_323_rev_Super-Scaffold_368__chr23_7992852
Super-Scaffold_323_rev_Super-Scaffold_368__chr23_7997228
Super-Scaffold_323_rev_Super-Scaffold_368__chr23_8043468
Super-Scaffold_323_rev_Super-Scaffold_368__chr23_8046682
Super-Scaffold_323_rev_Super-Scaffold_368__chr23_8047692
Super-Scaffold_323_rev_Super-Scaffold_368__chr23_8112573
Super-Scaffold_323_rev_Super-Scaffold_368__chr23_8128761
Super-Scaffold_323_rev_Super-Scaffold_368__chr23_8145139
Super-Scaffold_323_rev_Super-Scaffold_368__chr23_8245441
Super-Scaffold_323_rev_Super-Scaffold_368__chr23_8259279
Super-Scaffold_323_rev_Super-Scaffold_368__chr23_8293267
Super-Scaffold_323_rev_Super-Scaffold_368__chr23_8348966
Super-Scaffold_323_rev_Super-Scaffold_368__chr23_8360286
Super-Scaffold_323_rev_Super-Scaffold_368__chr23_8574757
Super-Scaffold_323_rev_Super-Scaffold_368__chr23_8856436
Super-Scaffold_503__chr27_100586
Super-Scaffold_503__chr27_1039587
Super-Scaffold_503__chr27_13907
Super-Scaffold_503__chr27_146793
Super-Scaffold_503__chr27_14975
Super-Scaffold_503__chr27_1662238
Super-Scaffold_503__chr27_172196
Super-Scaffold_503__chr27_175028
Super-Scaffold_503__chr27_1756097
Super-Scaffold_503__chr27_1764745
Super-Scaffold_503__chr27_1772083
Super-Scaffold_503__chr27_1791692
Super-Scaffold_503__chr27_1793682
Super-Scaffold_503__chr27_1796106
Super-Scaffold_503__chr27_1797443
Super-Scaffold_503__chr27_1836626
Super-Scaffold_503__chr27_1857681
Super-Scaffold_503__chr27_1860219
Super-Scaffold_503__chr27_1861452
Super-Scaffold_503__chr27_1863429
Super-Scaffold_503__chr27_1864294
Super-Scaffold_503__chr27_1865913
Super-Scaffold_503__chr27_1866306
Super-Scaffold_503__chr27_1870038
Super-Scaffold_503__chr27_1888147
Super-Scaffold_503__chr27_1923238
Super-Scaffold_503__chr27_2045800
Super-Scaffold_503__chr27_2050974
Super-Scaffold_503__chr27_2278170
Super-Scaffold_503__chr27_2712790
Super-Scaffold_503__chr27_2738722
Super-Scaffold_503__chr27_2890635
Super-Scaffold_503__chr27_292131
Super-Scaffold_503__chr27_294424
Super-Scaffold_503__chr27_3118901
Super-Scaffold_503__chr27_3122116
Super-Scaffold_503__chr27_3133764
Super-Scaffold_503__chr27_3217503
Super-Scaffold_503__chr27_3264148
Super-Scaffold_503__chr27_3313300
Super-Scaffold_503__chr27_3401808
Super-Scaffold_503__chr27_3421400
Super-Scaffold_503__chr27_3431435
Super-Scaffold_503__chr27_3446019
Super-Scaffold_503__chr27_3483109
Super-Scaffold_503__chr27_3662064
Super-Scaffold_503__chr27_3668888
Super-Scaffold_503__chr27_3833599
Super-Scaffold_503__chr27_4009001
Super-Scaffold_503__chr27_4012860
Super-Scaffold_503__chr27_4068997
Super-Scaffold_503__chr27_4072953
Super-Scaffold_503__chr27_4077271
Super-Scaffold_503__chr27_4079343
Super-Scaffold_503__chr27_4080140
Super-Scaffold_503__chr27_4295355
Super-Scaffold_503__chr27_43422
Super-Scaffold_503__chr27_4561248
Super-Scaffold_503__chr27_46308
Super-Scaffold_503__chr27_4741962
Super-Scaffold_503__chr27_4856428
Super-Scaffold_503__chr27_4859065
Super-Scaffold_503__chr27_4864040
Super-Scaffold_503__chr27_4866037
Super-Scaffold_503__chr27_4886621
Super-Scaffold_503__chr27_4888720
Super-Scaffold_503__chr27_4899435
Super-Scaffold_503__chr27_4908896
Super-Scaffold_503__chr27_4918275
Super-Scaffold_503__chr27_4923599
Super-Scaffold_503__chr27_4934302
Super-Scaffold_503__chr27_4950392
Super-Scaffold_503__chr27_4964230
Super-Scaffold_503__chr27_4970159
Super-Scaffold_503__chr27_4973797
Super-Scaffold_503__chr27_4980633
Super-Scaffold_503__chr27_4985219
Super-Scaffold_503__chr27_515252
Super-Scaffold_503__chr27_544990
Super-Scaffold_503__chr27_55100
Super-Scaffold_503__chr27_736369
Super-Scaffold_503__chr27_79566
Super-Scaffold_548__chr21_1020804
Super-Scaffold_548__chr21_1452549
Super-Scaffold_548__chr21_1622557
Super-Scaffold_548__chr21_2487182
Super-Scaffold_548__chr21_2526337
Super-Scaffold_548__chr21_25385
Super-Scaffold_548__chr21_291587
Super-Scaffold_548__chr21_309085
Super-Scaffold_548__chr21_3211555
Super-Scaffold_548__chr21_3241584
Super-Scaffold_548__chr21_3270406
Super-Scaffold_548__chr21_3314977
Super-Scaffold_548__chr21_3338403
Super-Scaffold_548__chr21_3418261
Super-Scaffold_548__chr21_3495369
Super-Scaffold_548__chr21_3543623
Super-Scaffold_548__chr21_3549710
Super-Scaffold_548__chr21_3579165
Super-Scaffold_548__chr21_3616552
Super-Scaffold_548__chr21_3631446
Super-Scaffold_548__chr21_3909547
Super-Scaffold_548__chr21_4033991
Super-Scaffold_548__chr21_407051
Super-Scaffold_548__chr21_4222162
Super-Scaffold_548__chr21_4348655
Super-Scaffold_548__chr21_4452392
Super-Scaffold_548__chr21_4601644
Super-Scaffold_548__chr21_4614718
Super-Scaffold_548__chr21_4615648
Super-Scaffold_548__chr21_4677752
Super-Scaffold_548__chr21_4739741
Super-Scaffold_548__chr21_4750619
Super-Scaffold_548__chr21_4808237
Super-Scaffold_548__chr21_4871741
Super-Scaffold_548__chr21_4949201
Super-Scaffold_548__chr21_5009588
Super-Scaffold_548__chr21_5053881
Super-Scaffold_548__chr21_5073401
Super-Scaffold_548__chr21_5077572
Super-Scaffold_548__chr21_5111386
Super-Scaffold_548__chr21_5120887
Super-Scaffold_548__chr21_5176454
Super-Scaffold_548__chr21_5181072
Super-Scaffold_548__chr21_5189879
Super-Scaffold_548__chr21_5196375
Super-Scaffold_548__chr21_5224377
Super-Scaffold_548__chr21_52985
Super-Scaffold_548__chr21_5316302
Super-Scaffold_548__chr21_5321331
Super-Scaffold_548__chr21_5322704
Super-Scaffold_548__chr21_5340294
Super-Scaffold_548__chr21_5370033
Super-Scaffold_548__chr21_5424359
Super-Scaffold_548__chr21_5484600
Super-Scaffold_548__chr21_5509109
Super-Scaffold_548__chr21_5531841
Super-Scaffold_548__chr21_5575105
Super-Scaffold_548__chr21_5608651
Super-Scaffold_548__chr21_5870460
Super-Scaffold_548__chr21_5875284
Super-Scaffold_548__chr21_5924213
Super-Scaffold_548__chr21_6462846
Super-Scaffold_548__chr21_6859588
Super-Scaffold_548__chr21_6862183
Super-Scaffold_548__chr21_691730
Super-Scaffold_8_Super-Scaffold_98__chr28_1078286
Super-Scaffold_8_Super-Scaffold_98__chr28_1232403
Super-Scaffold_8_Super-Scaffold_98__chr28_1285279
Super-Scaffold_8_Super-Scaffold_98__chr28_1311237
Super-Scaffold_8_Super-Scaffold_98__chr28_1711574
Super-Scaffold_8_Super-Scaffold_98__chr28_1844323
Super-Scaffold_8_Super-Scaffold_98__chr28_1934013
Super-Scaffold_8_Super-Scaffold_98__chr28_1984404
Super-Scaffold_8_Super-Scaffold_98__chr28_2018031
Super-Scaffold_8_Super-Scaffold_98__chr28_2247288
Super-Scaffold_8_Super-Scaffold_98__chr28_3248524
Super-Scaffold_8_Super-Scaffold_98__chr28_3370112
Super-Scaffold_8_Super-Scaffold_98__chr28_3519029
Super-Scaffold_8_Super-Scaffold_98__chr28_3521958
Super-Scaffold_8_Super-Scaffold_98__chr28_3561181
Super-Scaffold_8_Super-Scaffold_98__chr28_3565907
Super-Scaffold_8_Super-Scaffold_98__chr28_3567997
Super-Scaffold_8_Super-Scaffold_98__chr28_3578687
Super-Scaffold_8_Super-Scaffold_98__chr28_3582098
Super-Scaffold_8_Super-Scaffold_98__chr28_3586342
Super-Scaffold_8_Super-Scaffold_98__chr28_3604214
Super-Scaffold_8_Super-Scaffold_98__chr28_3607684
Super-Scaffold_8_Super-Scaffold_98__chr28_3620390
Super-Scaffold_8_Super-Scaffold_98__chr28_3622883
Super-Scaffold_8_Super-Scaffold_98__chr28_3631084
Super-Scaffold_8_Super-Scaffold_98__chr28_3636398
Super-Scaffold_8_Super-Scaffold_98__chr28_3640626
Super-Scaffold_8_Super-Scaffold_98__chr28_3648285
Super-Scaffold_8_Super-Scaffold_98__chr28_3701866
Super-Scaffold_8_Super-Scaffold_98__chr28_3752983
Super-Scaffold_8_Super-Scaffold_98__chr28_3785506
Super-Scaffold_8_Super-Scaffold_98__chr28_3791804
Super-Scaffold_8_Super-Scaffold_98__chr28_3804217
Super-Scaffold_8_Super-Scaffold_98__chr28_3941614
Super-Scaffold_8_Super-Scaffold_98__chr28_4134148
Super-Scaffold_8_Super-Scaffold_98__chr28_4290505
Super-Scaffold_8_Super-Scaffold_98__chr28_4315329
Super-Scaffold_8_Super-Scaffold_98__chr28_4422757
Super-Scaffold_8_Super-Scaffold_98__chr28_614543
Super-Scaffold_8_Super-Scaffold_98__chr28_616087
Super-Scaffold_8_Super-Scaffold_98__chr28_679607
Super-Scaffold_9_Super-Scaffold_99__chr18_10042088
Super-Scaffold_9_Super-Scaffold_99__chr18_10308272
Super-Scaffold_9_Super-Scaffold_99__chr18_10355188
Super-Scaffold_9_Super-Scaffold_99__chr18_10372595
Super-Scaffold_9_Super-Scaffold_99__chr18_10460725
Super-Scaffold_9_Super-Scaffold_99__chr18_10738753
Super-Scaffold_9_Super-Scaffold_99__chr18_10818479
Super-Scaffold_9_Super-Scaffold_99__chr18_10987797
Super-Scaffold_9_Super-Scaffold_99__chr18_11026504
Super-Scaffold_9_Super-Scaffold_99__chr18_11028113
Super-Scaffold_9_Super-Scaffold_99__chr18_11046314
Super-Scaffold_9_Super-Scaffold_99__chr18_11064105
Super-Scaffold_9_Super-Scaffold_99__chr18_11117465
Super-Scaffold_9_Super-Scaffold_99__chr18_11146003
Super-Scaffold_9_Super-Scaffold_99__chr18_11157452
Super-Scaffold_9_Super-Scaffold_99__chr18_11168860
Super-Scaffold_9_Super-Scaffold_99__chr18_11208845
Super-Scaffold_9_Super-Scaffold_99__chr18_11227926
Super-Scaffold_9_Super-Scaffold_99__chr18_11253801
Super-Scaffold_9_Super-Scaffold_99__chr18_11272235
Super-Scaffold_9_Super-Scaffold_99__chr18_1141583
Super-Scaffold_9_Super-Scaffold_99__chr18_11715810
Super-Scaffold_9_Super-Scaffold_99__chr18_11797641
Super-Scaffold_9_Super-Scaffold_99__chr18_1187122
Super-Scaffold_9_Super-Scaffold_99__chr18_1193142
Super-Scaffold_9_Super-Scaffold_99__chr18_11953517
Super-Scaffold_9_Super-Scaffold_99__chr18_11968371
Super-Scaffold_9_Super-Scaffold_99__chr18_12021476
Super-Scaffold_9_Super-Scaffold_99__chr18_12658904
Super-Scaffold_9_Super-Scaffold_99__chr18_1267628
Super-Scaffold_9_Super-Scaffold_99__chr18_1303485
Super-Scaffold_9_Super-Scaffold_99__chr18_1706411
Super-Scaffold_9_Super-Scaffold_99__chr18_1737711
Super-Scaffold_9_Super-Scaffold_99__chr18_1754002
Super-Scaffold_9_Super-Scaffold_99__chr18_1870901
Super-Scaffold_9_Super-Scaffold_99__chr18_2077894
Super-Scaffold_9_Super-Scaffold_99__chr18_2120605
Super-Scaffold_9_Super-Scaffold_99__chr18_2220650
Super-Scaffold_9_Super-Scaffold_99__chr18_2245024
Super-Scaffold_9_Super-Scaffold_99__chr18_3139462
Super-Scaffold_9_Super-Scaffold_99__chr18_3142875
Super-Scaffold_9_Super-Scaffold_99__chr18_3227038
Super-Scaffold_9_Super-Scaffold_99__chr18_3427263
Super-Scaffold_9_Super-Scaffold_99__chr18_3470707
Super-Scaffold_9_Super-Scaffold_99__chr18_3740451
Super-Scaffold_9_Super-Scaffold_99__chr18_4078935
Super-Scaffold_9_Super-Scaffold_99__chr18_4314111
Super-Scaffold_9_Super-Scaffold_99__chr18_4448361
Super-Scaffold_9_Super-Scaffold_99__chr18_4856739
Super-Scaffold_9_Super-Scaffold_99__chr18_491134
Super-Scaffold_9_Super-Scaffold_99__chr18_538595
Super-Scaffold_9_Super-Scaffold_99__chr18_5625016
Super-Scaffold_9_Super-Scaffold_99__chr18_5625502
Super-Scaffold_9_Super-Scaffold_99__chr18_5627054
Super-Scaffold_9_Super-Scaffold_99__chr18_5637315
Super-Scaffold_9_Super-Scaffold_99__chr18_651708
Super-Scaffold_9_Super-Scaffold_99__chr18_6538720
Super-Scaffold_9_Super-Scaffold_99__chr18_671295
Super-Scaffold_9_Super-Scaffold_99__chr18_724927
Super-Scaffold_9_Super-Scaffold_99__chr18_7823258
Super-Scaffold_9_Super-Scaffold_99__chr18_830531
Super-Scaffold_9_Super-Scaffold_99__chr18_895980
Super-Scaffold_9_Super-Scaffold_99__chr18_9633310
