# Supplementary material for: Discovery and population genomics of structural variation in a songbird genus
Source: Nat Commun. 2020 Jul 7;11:3403. doi: 10.1038/s41467-020-17195-4 (PMC7341801; doi:10.1038/s41467-020-17195-4)
Supplement: Supplementary file 6 — Source Data file [file 41467_2020_17195_MOESM6_ESM.zip › source_files/repeat_motif_lengths]

CR1-E1_fAlb	437
CR1-E2_fAlb	200
CR1-E3_fAlb	438
CR1-E4_fAlb	430
CR1-E5_fAlb	327
CR1-E6_fAlb	217
CR1-J1a_fAlb	417
CR1-J1b_fAlb	433
CR1-J2_fAlb	391
CR1-J3_fAlb	981
CR1-K4_fAlb	1088
CR1-X1NA_fAlb	279
CR1-X1_fAlb	1062
CR1L_fAlb	97
fAlbLTR1	522
fAlbLTR2	483
fAlbLTR3a	586
fAlbLTR3b	610
fAlbLTR3c	598
fAlbLTR4	508
fAlbLTR5	605
fAlbLTRK10	430
fAlbLTRK11	559
fAlbLTRK12a	346
fAlbLTRK12b	2725
fAlbLTRK13	554
fAlbLTRK14	568
fAlbLTRK1a	488
fAlbLTRK1b	475
fAlbLTRK1c	505
fAlbLTRK1d	567
fAlbLTRK2	353
fAlbLTRK3	663
fAlbLTRK4	367
fAlbLTRK5	320
fAlbLTRK6	346
fAlbLTRK7	282
fAlbLTRK8	708
fAlbLTRK9	417
fAlbLTRL1	619
fAlbLTRL2	1420
fAlbLTRL3	690
fAlbLTRL4	640
fAlbSat1	1601
fAlbSat2a	39
fAlbSat2b	81
fAlbSat3	103
fAlbSat4	436
fAlbSat5	47
fAlbSat6	3376
TguERV1_LTR1-L_fAlb	616
TguERV7j_LTR_fAlb	672
TguERVK5_LTR1b-L_fAlb	521
TguERVK7_LTR2-La_fAlb	630
TguERVK7_LTR2-Lb_fAlb	642
TguERVK7_LTR2-Lc_fAlb	669
TguERVK7_LTR4-La_fAlb	644
TguERVK7_LTR4-Lb_fAlb	606
TguERVK7_LTR4-Lc_fAlb	635
TguERVL2a2_LTR-La_fAlb	665
TguERVL2a2_LTR-Lb_fAlb	788
TguERVL2a2_LTR-Lc_fAlb	786
TguERVL2a4_LTR-La_fAlb	723
TguERVL2a4_LTR-Lb_fAlb	727
TguERVL2b1_LTR-La_fAlb	567
TguERVL2b1_LTR-Lb_fAlb	634
TguERVL2_I-a_fAlb	471
TguERVL2_I-b_fAlb	2072
TguLTR11i_fAlb	447
TguLTR13c_fAlb	496
TguLTR5c_fAlb	585
TguLTR6a_fAlb	449
TguLTRK3d_fAlb	643
TguLTRK4c_fAlb	614
TguLTRK7u-L_fAlb	316
TguLTRL1a6-L_fAlb	1699
TguLTRL1a7-a_fAlb	658
TguLTRL1a7-b_fAlb	669
TguLTRL1b-L_fAlb	547
TguLTRL2a8-La_fAlb	1248
TguLTRL2a8-Lb_fAlb	1323
TguLTRL2a8-Lc_fAlb	1643
TguLTRL2a8-Ld_fAlb	1507
TguLTRL2a8-Le_fAlb	243
TguLTRL3c-La_fAlb	704
TguLTRL3c-Lb_fAlb	554
TguLTRL3c_fAlb	588
TguLTRL4a-La_fAlb	1411
TguLTRL4a-Lb_fAlb	1410
TguLTRL4b_fAlb	1092
TguLTRL4c_fAlb	1133
IS1	768
IS2	1331
IS3	1258
IS5	1195
IS10	1329
IS30	1221
IS150	1443
IS186	1338
Tn1000	5981
Charlie12_GG	2329
Charlie12_GGa	890
Mariner1_GG	1330
Mariner1b_GG	566
CR1-B	4567
CR1-B2_3end	1233
CR1-C	4543
CR1-C2_3end	1221
CR1-C3	4539
CR1-C4	4511
CR1-D	4678
CR1-D2_3end	1222
CR1-E	4524
CR1-F	4513
CR1-F0_3end	1217
CR1-F2_3end	1217
CR1-G	4247
CR1-H	4812
CR1-H2_3end	1239
CR1-X	4136
CR1-X1_3end	1100
CR1-X2_3end	1102
CR1-Y	4513
CR1-Y2_3end	1213
CR1-Y3_3end	1216
CR1-Y4_3end	1214
CR1AVI	721
ILRC2_GL	183
ILRC_GL	230
GGLTR7-int	6402
GGLTR7A	610
GGLTR7B	596
GGLTR11-int	6481
GGLTR11	534
Charlie7a_Aves	301
EAVHP_I	3572
GGERVK1	6885
GGERVK10	7076
GGLTR1	241
GGLTR10A	313
GGLTR10B	382
GGLTR10C-int	2624
GGLTR10C1	364
GGLTR10C2	364
GGLTR10D	347
GGLTR10D-int	2684
RSV-LTR	385
RSV-int	6976
ENS1-LTR	913
ENS1-int	2840
ENS1B-LTR	879
ENS3-int	7354
GGERVL18-LTR	341
GGERVL18	5334
GGERVL-A	5915
GGERVL-B	5405
GGERVL-C	5136
GGLTR3A	527
GGLTR3B1	507
GGLTR3B2	526
GGLTR3B3	508
GGLTR3B4	509
GGLTR3C1	549
GGLTR3C2	562
GGLTR3D	640
GGLTR3E1	585
GGLTR3E2	561
GGLTR3E3	550
GGLTR3F1	494
GGLTR3F2	476
GGLTR3G1	570
GGLTR3G2	603
GGLTR4A	343
GGLTR4B	333
GGLTR5A	595
GGLTR5B	543
GGLTR6	438
GGLTR8A	1064
GGLTR8B	1071
GGLTR9	358
GGLTR12A	788
GGLTR12B	797
GGLTR12C	787
AT_rich	300
GC_rich	300
Eulor8	562
(AAAATAACG)n	117
(ACCCATAGAG)n	120
(ACCCATAGGG)n	120
(ACCCATTGGG)n	120
(ACCCCATAGGG)n	132
(CCCCATTGGG)n	120
(CTCTATGGGG)n	120
(GCCCCACAGCT)n	132
CASAT1	107
CASAT2	133
CENT_FC	174
MSAT2_MG	475
MSAT_MG	189
PTSAT	768
Sat-CR1_GG	770
AVIXHoI	340
GGXHOI	168
CENSTRIG	354
Z-REP	10351
(A)n	180
(AGGGGG)n	180
(CA)n	180
(CAA)n	180
(CAAA)n	180
(CAAAA)n	180
(CAAAAA)n	180
(CAAAC)n	180
(CAAAG)n	180
(CAAAT)n	180
(CAACC)n	180
(CAACG)n	180
(CAACT)n	180
(CAAG)n	180
(CAAGA)n	180
(CAAGC)n	180
(CAAGG)n	180
(CAAGT)n	180
(CAAT)n	180
(CAATA)n	180
(CAATC)n	180
(CAATG)n	180
(CAATT)n	180
(CACAA)n	180
(CACAC)n	180
(CACAG)n	180
(CACAT)n	180
(CACCAT)n	180
(CACCC)n	180
(CACCG)n	180
(CACCT)n	180
(CACG)n	180
(CACGA)n	180
(CACGC)n	180
(CACGT)n	180
(CACTA)n	180
(CACTC)n	180
(CACTG)n	180
(CACTT)n	180
(CAG)n	180
(CAGA)n	180
(CAGAA)n	180
(CAGAC)n	180
(CAGAG)n	180
(CAGAGA)n	180
(CAGAT)n	180
(CAGC)n	180
(CAGCC)n	180
(CAGCG)n	180
(CAGCT)n	180
(CAGG)n	180
(CAGGA)n	180
(CAGGC)n	180
(CAGGG)n	180
(CAGGT)n	180
(CAGT)n	180
(CAGTA)n	180
(CAGTC)n	180
(CAGTT)n	180
(CAT)n	180
(CATA)n	180
(CATAA)n	180
(CATAC)n	180
(CATAG)n	180
(CATAT)n	180
(CATATA)n	180
(CATCC)n	180
(CATCG)n	180
(CATCT)n	180
(CATG)n	180
(CATGC)n	180
(CATGT)n	180
(CATTA)n	180
(CATTC)n	180
(CATTT)n	180
(CCAA)n	180
(CCCA)n	180
(CCCCAA)n	180
(CCCCAG)n	180
(CCCCG)n	180
(CCCGA)n	180
(CCCGAA)n	180
(CCCTAA)n	180
(CCCTAG)n	180
(CCGAA)n	180
(CCGAG)n	180
(CCGCG)n	180
(CCGG)n	180
(CCGGA)n	180
(CCGGG)n	180
(CCGTA)n	180
(CCTAA)n	180
(CCTAT)n	180
(CG)n	180
(CGA)n	180
(CGAA)n	180
(CGAAA)n	180
(CGAAG)n	180
(CGAAT)n	180
(CGACG)n	180
(CGAG)n	180
(CGAGA)n	180
(CGAGG)n	180
(CGAGT)n	180
(CGAT)n	180
(CGATA)n	180
(CGG)n	180
(CGGA)n	180
(CGGAA)n	180
(CGGAG)n	180
(CGGG)n	180
(CGGGA)n	180
(CGGGGG)n	180
(CGGT)n	180
(CGTAA)n	180
(CGTAG)n	180
(CTAA)n	180
(CTAAA)n	180
(CTAAG)n	180
(CTAAT)n	180
(CTACT)n	180
(CTAG)n	180
(CTAGG)n	180
(CTAGT)n	180
(CTATA)n	180
(CTATT)n	180
(CTTAT)n	180
(CTTTA)n	180
(G)n	180
(GA)n	180
(GAA)n	180
(GAAA)n	180
(GAAAA)n	180
(GAGAA)n	180
(GGA)n	180
(GGAA)n	180
(GGAAA)n	180
(GGAGA)n	180
(GGAGAA)n	180
(GGGA)n	180
(GGGAA)n	180
(GGGAGA)n	180
(GGGGA)n	180
(TA)n	180
(TAA)n	180
(TAAA)n	180
(TAAAA)n	180
(TAAAAA)n	180
(TAAG)n	180
(TAG)n	180
(TAGA)n	180
(TAGG)n	180
(TAGGG)n	180
(TATAA)n	180
(TGAA)n	180
(TGAG)n	180
(TGG)n	180
(TGGA)n	180
(TGGGGG)n	180
(TTAA)n	180
(TTAAA)n	180
(TTAAG)n	180
(TTAGGC)n	180
FPREP1	371
RBMI_MS	2574
WHOOPER	135
5S	121
LSU-rRNA_Hsa	5035
SSU-rRNA_Hsa	1869
HY1	112
HY3	101
HY4	93
HY5	84
U1	165
U2	188
U3	217
U4	145
U5	116
U6	107
U7	63
U8	136
U13	108
U13_	108
U14	87
U17	207
tRNA-Ala-GCA	75
tRNA-Ala-GCG	75
tRNA-Ala-GCY	76
tRNA-Ala-GCY_	75
tRNA-Arg-AGA	76
tRNA-Arg-AGG	76
tRNA-Arg-CGA	76
tRNA-Arg-CGA_	76
tRNA-Arg-CGG	76
tRNA-Arg-CGY	77
tRNA-Arg-CGY_	76
tRNA-Asn-AAC	77
tRNA-Asn-AAT	77
tRNA-Asp-GAY	75
tRNA-Cys-TGY	75
tRNA-Gln-CAA	75
tRNA-Gln-CAA_	75
tRNA-Gln-CAG	75
tRNA-Glu-GAA	75
tRNA-Glu-GAG	75
tRNA-Glu-GAG_	75
tRNA-Gly-GGA	75
tRNA-Gly-GGG	74
tRNA-Gly-GGY	74
tRNA-His-CAY	75
tRNA-His-CAY_	75
tRNA-Ile-ATA	77
tRNA-Ile-ATC	77
tRNA-Ile-ATT	77
tRNA-Leu-CTA	85
tRNA-Leu-CTA_	85
tRNA-Leu-CTG	86
tRNA-Leu-CTY	85
tRNA-Leu-TTA	86
tRNA-Leu-TTA(m)	78
tRNA-Leu-TTG	86
tRNA-Lys-AAA	76
tRNA-Lys-AAG	76
tRNA-Met	76
tRNA-Met-i	75
tRNA-Met_	76
tRNA-Phe-TTY	76
tRNA-Pro-CCA	75
tRNA-Pro-CCG	75
tRNA-Pro-CCY	75
tRNA-SeC(e)-TGA	89
tRNA-Ser-AGY	85
tRNA-Ser-TCA	85
tRNA-Ser-TCA(m)	73
tRNA-Ser-TCA_	85
tRNA-Ser-TCG	85
tRNA-Ser-TCY	85
tRNA-Thr-ACA	76
tRNA-Thr-ACG	75
tRNA-Thr-ACG_	77
tRNA-Thr-ACY	77
tRNA-Thr-ACY_	77
tRNA-Trp-TGG	75
tRNA-Tyr-TAC	76
tRNA-Tyr-TAT	76
tRNA-Val-GTA	76
tRNA-Val-GTG	76
tRNA-Val-GTY	76
AmnSINE1	575
LFSINE_Vert	459
GGERV10_LTR	229
GGERV10_RT	607
GGERV11_LTR	292
GGERV11_RT	675
MIR_Aves1	264
MIR_Aves2	255
Eulor9A	301
Eulor9B	240
Eulor9C	270
Eulor2A	308
Eulor2B	273
Eulor2C	169
Eulor11	375
Eulor1	357
MER126	308
Eulor10	277
MER127	364
MER131	174
MER125	176
MER129	469
Eulor3	306
Eulor4	424
Eulor5B	192
Eulor5A	316
Eulor6A	248
Eulor6D	302
Eulor6E	292
Eulor6C	208
Eulor6B	350
Eulor7	176
Eulor12	184
MER130	475
MER123	210
MER136	318
MER134	213
MER132	178
MER133B	140
MER133A	106
UCON11	382
UCON17	460
UCON28a	807
UCON1	236
UCON27	1268
UCON31	384
UCON16	289
UCON19	361
UCON22	340
UCON21	330
UCON5	405
UCON10	435
UCON18	333
UCON4	310
UCON7	393
UCON2	282
UCON26	343
UCON23	154
AmnSINE2	358
UCON6	301
UCON29	437
UCON12	295
UCON9	323
UCON15	340
UCON13	513
UCON24	384
UCON20	699
UCON25	137
UCON14	347
UCON8	381
UCON28b	575
UCON28c	568
UCON12A	369
X1_LINE	645
GGERV28_LTR	478
GGERV20_I	5385
GGERV22_LTR	343
GGERV21_LTR	319
GGERV30_LTR	288
Char12Mar1_GG	1459
GGCAN	336
X7C_LINE	236
X6B_LINE	290
X2_LINE	517
X8_LINE	296
X9_LINE	159
X5A_LINE	230
X5B_LINE	185
X6A_LINE	258
X7B_LINE	250
X7A_LINE	267
X7D_LINE	159
X3_LINE	233
Charlie7_Aves	2604
CR1-I_Tgu	4285
CR1-J1_Pass	3993
CR1-J2_Pass	4277
CR1-J3_Pass	4266
CR1-K1_Tgu	4242
CR1-K2_Tgu	4246
CR1-K3_Tgu	4251
CR1-K4_Tgu	4259
CR1-L1_Tgu	4272
CR1-L2_Tgu	4248
CR1-X1_Pass	4428
CR1-X2_Pass	4422
CR1-X3_Pass	4471
CR1-Y1_Aves	3339
CR1-Y2_Aves	3339
CR1-YB1_Tgu	3859
CR1-YB2_Pass	3871
CR1-Y_Pass	3788
CR1-Z1_Pass	2772
CR1-Z2_Pass	2772
TguERV1_I	9723
TguERV2_LTR1	458
TguERV1_LTR1a	690
TguERV1_LTR1b	691
TguERV1_LTR1c	669
TguERV2_LTR1d	446
TguERV1_LTR2	691
TguERV2_I	7001
TguERV3_I	9189
TguERV3_LTR1a	689
TguERV3_LTR1b	663
TguERV3_LTR1c	678
TguERV3_LTR2a	640
TguERV3_LTR2b	632
TguERV3_LTR2c	639
TguERV4N1_I	5776
TguERV4N1_LTR	463
TguERV4N2_I	8178
TguERV4N2_LTR1	427
TguERV4N2_LTR2	504
TguERV4_I	8224
TguERV4_LTR1	445
TguERV4_LTR2	384
TguERV4b_I	8137
TguERV4b_LTR	387
TguERV5_I	8023
TguERV5_LTR	511
TguERV6_I	8082
TguERV6_LTR1	665
TguERV6_LTR2	596
TguERV7_I	7251
TguERV7_N1_I	5382
TguERV7a_LTR	630
TguERV7b_LTR	635
TguERV7c_LTR	627
TguERV7d_LTR	629
TguERV7e_LTR	668
TguERV7g_LTR	630
TguERV7h_LTR	653
TguERV7i_LTR	652
TguERV7j_LTR	648
TguERV7k_I	6274
TguERV7k_LTR	656
TguLTR10a	493
TguLTR10b	499
TguLTR10c	509
TguLTR11a	459
TguLTR11b	461
TguLTR11c	458
TguLTR11d	429
TguLTR11e	460
TguLTR11f	430
TguLTR11g	460
TguLTR11h	449
TguLTR11i	436
TguLTR11j	436
TguLTR11k	446
TguLTR11l	436
TguLTR11m	437
TguLTR11n	435
TguLTR12	755
TguLTR13a	483
TguLTR13b	471
TguLTR13c	496
TguLTR13d	450
TguLTR13e	456
TguERV2_LTR1a	457
TguERV2_LTR1b	440
TguERV2_LTR1c	466
TguERVL2b2_LTR	555
Tgu_rep1	4044
TguERVK1N1_I	3670
TguERVK1N2_I	3367
TguERVK1N3_I	3148
TguERVK1_I	7391
TguERVK1_LTR1	347
TguERVK1_LTR2	348
TguERVK1_LTR3	346
TguERVK1_LTR4	345
TguERVK1_LTR5	349
TguERVK1_LTR6	356
TguERVK2_I	7367
TguERVK2_LTR0	357
TguERVK2_LTR1	343
TguERVK2_LTR2	344
TguERVK2_LTR3	343
TguERVK2_LTR4	336
TguERVK2_LTR5	323
TguERVK3a_I	7747
TguERVK3a_LTR	712
TguERVK3b_LTR	706
TguERVK3c_LTR	690
TguERVK3e_LTR	633
TguERVK4_I	6525
TguERVK4_LTR1a	925
TguERVK4_LTR1b	942
TguERVK4_LTR1c	925
TguERVK4_LTR2a	803
TguERVK4_LTR2b	747
TguERVK4a2_LTR	680
TguERVK4a_I	6564
TguERVK4a_LTR	682
TguERVK5_I	8294
TguERVK5_LTR1a	568
TguERVK5_LTR1b	569
TguERVK5_LTR1c	570
TguERVK6	8336
TguERVK6_LTR	707
TguERVK6a_LTR	766
TguERVK6b_LTR	786
TguERVK6c_LTR	681
TguERVK7_I	7035
TguERVK7_LTR1a	488
TguERVK7_LTR1b	488
TguERVK7_LTR1c	499
TguERVK7_LTR1d	525
TguERVK7_LTR1e	521
TguERVK7_LTR2a	600
TguERVK7_LTR2b	578
TguERVK7_LTR3	413
TguERVK7_LTR4	602
TguERVK7_N1_I	3070
TguERVK7_N2_I	3448
TguERVK8_I	7077
TguERVK8_LTR1a	311
TguERVK8_LTR1b	311
TguERVK8_LTR1c	312
TguERVK8_LTR1d	313
TguERVK8_LTR1e	314
TguERVK8_LTR1f	310
TguERVK8_LTR1g	311
TguERVK8_LTR1h	311
TguERVK8_LTR1i	315
TguERVK8_LTR1j	316
TguERVK8_LTR1k	310
TguERVK8_LTR1l	308
TguERVK9_I	6078
TguERVK9_LTR1a	292
TguERVK9_LTR1b	292
TguERVK9_LTR1c	292
TguERVK9_LTR1d	293
TguERVK9_LTR1e	293
TguERVK9_LTR2a	347
TguERVK9_LTR2b	346
TguERVK9_LTR2c	347
TguERVK9_LTR2d	346
TguERVK9_LTR2e	344
TguERVK9_LTR2f	313
TguERVK9_LTR2g	314
TguERVK9_LTR2h	314
TguERVK9_LTR2i	324
TguERVK9_LTR2j	325
TguERVK10_I	6377
TguERVK10a1_LTR	623
TguERVK10a2_LTR	626
TguERVK10a3_LTR	569
TguERVK10a4_LTR	565
TguERVK10a5_LTR	636
TguERVK10b_LTR	638
TguERVK10c_LTR	640
TguERVK10d1_LTR	641
TguERVK10d2_LTR	635
TguERVK10d3_LTR	648
TguLTRK1_I	7598
TguLTRK1a	618
TguLTRK1b	621
TguLTRK1c	660
TguLTRK2a	396
TguLTRK2b	395
TguLTRK2c	406
TguLTRK2d	404
TguLTRK2d_I	5263
TguLTRK2e	404
TguLTRK2e_I	5610
TguLTRK2f	403
TguLTRK2g	412
TguLTRK2h	411
TguLTRK2i	413
TguLTRK2j	412
TguLTRK2k	412
TguLTRK3a	618
TguLTRK3c	622
TguLTRK3d	622
TguLTRK3e	644
TguLTRK3f	637
TguLTRK3g	619
TguLTRK4	574
TguLTRK4a	572
TguLTRK4b	576
TguLTRK4c	582
TguLTRK4d	581
TguLTRK4e	560
TguLTRK5a	659
TguLTRK5b	660
TguLTRK5c	663
TguLTRK5d	647
TguLTRK6a	560
TguLTRK6b	565
TguLTRK6c	507
TguLTRK7a	386
TguLTRK7b	406
TguLTRK7c	413
TguLTRK7d	403
TguLTRK7e	406
TguLTRK7f	398
TguLTRK7g	389
TguLTRK7h	427
TguLTRK7i	378
TguLTRK7j	408
TguLTRK7k	401
TguLTRK7m	377
TguLTRK7n	377
TguLTRK7o	359
TguLTRK7p	361
TguLTRK7q	353
TguLTRK7r	351
TguLTRK7s	349
TguLTRK7t	329
TguLTRK7u	338
TguLTRK7v	358
TguLTRK8a	473
TguLTRK8b	472
TguLTRK8t	473
TguLTRK9a	723
TguLTRK9b	642
TguLTRK9c1	632
TguLTRK9c2	644
TguLTRK9c3	642
TguERVL1_I	5475
TguERVL1a_LTR	677
TguERVL1b_LTR	702
TguERVL2_I	5140
TguERVL2a1_LTR	782
TguERVL2a2-LTR	755
TguERVL2a3_LTR	666
TguERVL2a4_LTR	653
TguERVL2b1_LTR	566
TguERVL2b3_LTR	569
TguERVL2b4_LTR	467
TguERVL2b5_LTR	512
TguLTR5a	571
TguLTR5b	596
TguLTR5c	586
TguLTR5d	595
TguLTR5e	598
TguLTR6a	438
TguLTRL1_I	4415
TguLTRL1a1	643
TguLTRL1a2	639
TguLTRL1a3	633
TguLTRL1a4	630
TguLTRL1a5	638
TguLTRL1a6	634
TguLTRL1a7	633
TguLTRL1b	660
TguLTRL2a1	1404
TguLTRL2a2	1406
TguLTRL2a3	1406
TguLTRL2a4	1396
TguLTRL2a5	1392
TguLTRL2a6	1392
TguLTRL2a7	1387
TguLTRL2a8	1404
TguLTRL2b1	1410
TguLTRL2b2	1396
TguLTRL2b3	1392
TguLTRL2b4	1404
TguLTRL2b5	1406
TguLTRL3a1	604
TguLTRL3a2	576
TguLTRL3a3	612
TguLTRL3a4	605
TguLTRL3b1	619
TguLTRL3b2	622
TguLTRL3b3	634
TguLTRL3c	610
TguLTRL4a	1154
TguLTRL4b	1064
TguLTRL4c	1099
TguLTRL4d	929
TguLTRL6b	419
TguLTR11	970
TguSINE1	137
TguSat1	122
Tgu_rep2	483
Tgu_rep3	765
LmeSINE1c	404
TguERV7_I-La_corCor	494
TguERV7_I-Lb_corCor	552
TguLTRL2-La_corCor	1303
TguLTRL2-Lb_corCor	131
TguLTRL2-Lc_corCor	1315
corCorLTRK1_LTR	289
corCorLTRK1_I	1736
TguERV1-La_I_corCor	1661
TguERV1-Lb_I_corCor	1675
TguERV1-Lb_LTR_corCor	288
TguERV1-Lc_LTR_corCor	299
TguERV1-Ld_I_corCor	6022
TguERV1-Lc_I_corCor	1420
TguERVL2-La_corCor	564
TguLTRL6-La_corCor	2025
TguLTRL6-Lb_corCor	268
TguERVL2-Lc_corCor	589
TguERVL2-Ld_I_corCor	5523
corCorLTRK2a	365
corCorLTRK2b	365
corCorLTRK2c	352
corCorLTRK3a	367
corCorLTRK3b	365
corCorLTRK4a1	421
corCorLTRK4a2	429
corCorLTRL1a	374
corCorLTRL1b	374
corCorLTRK5a	375
corCorLTRK5b	374
corCorLTRK6a	437
corCorLTRK6b	438
corCorLTRK7a	633
corCorLTRK7b	628
TguERVL2-Le_corCor	906
TguERVL2-Lf_corCor	909
TguERVL2-Lg_corCor	908
TguERVL2-Lh_corCor	1178
TguLTRL1-La_corCor	640
TguLTRL1-Lb_corCor	625
corCorLTRL2a	585
corCorLTRL2b	600
TguLTRL1-Lc_corCor	600
corCorLTRK8a	663
corCorLTRK8b	689
TguERV1-Le_corCor	7043
TguLTRL3-La_corCor	520
corCorLTR1a	461
TguLTR12-La_corCor	594
corCorLTR2a	467
corCorLTR3a	537
Tgu_rep3-La_corCor	997
corCorLTRL3a	1175
corCorLTRL4a	1171
corCorLTR5La	783
corCorLTRL6a	875
crowSat1	13934
TguLTRL4-La_corCor	1400
corCorLTRL8a	898
TguERVK5-La_corCor	540
Tgu_rep3-La_corCor	1026
corCorLTRL9a	457
corCorLTRL10a	709
corCorLTRL11a	665
corCorLTRL12a	693
corCorLTRL13a	902
corCorLTRL7a	675
corCorLTRK9a	306
corCorLTRK10a	653
corCorLTRK11a	458
corCorLTRK12a	481
corCorLTRK13a	575
corCorLTRK14a	681
corCorLTRK15a	966
corCorLTRK16a	339
TguLTRK5-La_corCor	648
TguERVK7-La_corCor	670
corCorLTRK17a_LTR	375
corCorLTRK17a_I	5032
corCorLTRK18a	540
corCorLTRK19a	510
TguERVK7-Lb_corCor	709
corCorLTRK20a	728
corCorLTRK21a	434
TguLTRK9-La_corCor	608
corCorLTRK22a	545
TguLTRK4-La_corCor	439
corCorLTRK23a	294
crowSat2	3784
CR1-E_corCor	325
crowSat3	4412
TguLTRL3-Lb_corCor	660
corCorLTR4a	599
lycPyrLTRK16	391
TguLTR11l-La_lycPyr	437
TguLTRL4-Lb_lycPyr	1241
lycPyrLTRK17.inc	1162
TguLTR12-Lb_lycPyr	761
lycPyrLTRK13	602
CR1-E_Pass-La_lycPyr.inc	258
lycPyrLTR5.inc	508
lycPyrLTRK14	526
lycPyrLTRK12	3268
lycPyrLTRK15	306
lycPyrLTRK3c	734
TguLTRL3-La_lycPyr	679
lycPyrLTRK18	575
lycPyrLTRK11	599
astRotLTRK4.inc	3593
astRotLTRL1	1050
astRotLTRK10	306
astRotLTRK1	731
astRotLTRK8	653
TguLTRL3-Lb_lycPyr	687
astRotLTRK7	578
astRotLTRK3	600
astRotLTRK11	445
lycPyrLTRL11	1238
TguLTRL1-Lf_lycPyr	637
TguERV7k_I-La_lycPyr	490
lycPyrLTRL13	810
TguLTRL2-La_lycPyr	1526
TguLTRL4-La_lycPyr	1393
GGLTR7B_LTR-La_lycPyr	473
lycPyrLTRL12	557
ERV1-4_Crp-Lb_ptiPar	753
TguLTR1-La_ptiPar	862
ERV1-4_Crp-La_ptiPar	824
ptiParLTRK3	579
ptiParLTRL4	866
ptiParLTRL3b	630
ptiParLTRL2	458
ptiParLTRK3	3835
ptiParLTRL1	1065
ptiParLTR1	484
ptiParLTRK2	745
ptiParLTRK4	527
ptiParLTRL3a.inc	1088
ptiParLTRL5	813
TguLTRK4c-La_ptiPar	588
LTR17B2_EE-La_ptiPar	607
TguLTR12-La_ptiPar	603
lycPyrLTR1	463
lycPyrLTR2	535
lycPyrLTR3	623
lycPyrLTRK1a	366
lycPyrLTRK1b	366
lycPyrLTRK2	647
lycPyrLTRK3a	689
lycPyrLTRK3b	744
lycPyrLTRK4	605
lycPyrLTRK5a	397
lycPyrLTRK6	666
lycPyrLTRK7	334
lycPyrLTRK8	408
lycPyrLTRL7.inc	177
TguERV1_LTR1a-L_lycPyr	600
TguERV3_LTR2b-L_lycPyr	601
TguERVL2a2-LTR-L_lycPyr	941
TguERVL2b-LTR-L_lycPyr	579
TguLTRL1-Lb_lycPyr.inc	2729
TguLTRL1-Lc_lycPyr.inc	1754
lycPyr5-275.3inc	177
lycPyr6-947.inc_sat	3602
