# Supplementary material for: Discovery and population genomics of structural variation in a songbird genus
Source: Nat Commun. 2020 Jul 7;11:3403. doi: 10.1038/s41467-020-17195-4 (PMC7341801; doi:10.1038/s41467-020-17195-4)
Supplement: Supplementary file 6 — Source Data file [file 41467_2020_17195_MOESM6_ESM.zip › source_files/RepeatMasker_pipeline_output]

Sc8eucV_10_HRSCAF_100__chr15_65567	TguERV1-Ld_I_corCor	LTR
Sc8eucV_10_HRSCAF_100__chr15_113504	A-rich	Low_complexity
Sc8eucV_10_HRSCAF_100__chr15_152132	CR1-YB2_Pass	LINE/CR1
Sc8eucV_10_HRSCAF_100__chr15_213599	TguERV1-Ld_I_corCor	LTR
Sc8eucV_10_HRSCAF_100__chr15_272553	CR1-E	LINE/CR1
Sc8eucV_10_HRSCAF_100__chr15_298091	(TTTTC)n	Simple_repeat
Sc8eucV_10_HRSCAF_100__chr15_356515	(GGGAA)n	Simple_repeat
Sc8eucV_10_HRSCAF_100__chr15_432115	G-rich	Low_complexity
Sc8eucV_10_HRSCAF_100__chr15_505289	(CCTCCCC)n	Simple_repeat
Sc8eucV_10_HRSCAF_100__chr15_514399	G-rich	Low_complexity
Sc8eucV_10_HRSCAF_100__chr15_517246	(CCCGTTC)n	Simple_repeat
Sc8eucV_10_HRSCAF_100__chr15_517247	(TTCCCCG)n	Simple_repeat
Sc8eucV_10_HRSCAF_100__chr15_579114	TguLTRL3-Lb_corCor	LTR
Sc8eucV_10_HRSCAF_100__chr15_600115	GA-rich	Low_complexity
Sc8eucV_10_HRSCAF_100__chr15_619797	G-rich	Low_complexity
Sc8eucV_10_HRSCAF_100__chr15_669988	(A)n	Simple_repeat
Sc8eucV_10_HRSCAF_100__chr15_695663	(TTTTG)n	Simple_repeat
Sc8eucV_10_HRSCAF_100__chr15_699298	(ACCACAG)n	Simple_repeat
Sc8eucV_10_HRSCAF_100__chr15_716228	G-rich	Low_complexity
Sc8eucV_10_HRSCAF_100__chr15_722385	corCorLTRK15a	LTR
Sc8eucV_10_HRSCAF_100__chr15_723986	(CATGTGA)n	Simple_repeat
Sc8eucV_10_HRSCAF_100__chr15_733884	G-rich	Low_complexity
Sc8eucV_10_HRSCAF_100__chr15_767482	(T)n	Simple_repeat
Sc8eucV_10_HRSCAF_100__chr15_791095	GA-rich	Low_complexity
Sc8eucV_10_HRSCAF_100__chr15_826832	(CTGCC)n	Simple_repeat
Sc8eucV_10_HRSCAF_100__chr15_961612	(C)n	Simple_repeat
Sc8eucV_10_HRSCAF_100__chr15_994970	(CCCAGT)n	Simple_repeat
Sc8eucV_10_HRSCAF_100__chr15_1023866	fAlbSat6	Satellite
Sc8eucV_10_HRSCAF_100__chr15_1079783	(TA)n	Simple_repeat
Sc8eucV_10_HRSCAF_100__chr15_1094120	(GGCGAGG)n	Simple_repeat
Sc8eucV_10_HRSCAF_100__chr15_1098614	(CCCGG)n	Simple_repeat
Sc8eucV_10_HRSCAF_100__chr15_1134499	corCorLTRK17a_LTR	LTR
Sc8eucV_10_HRSCAF_100__chr15_1165975	A-rich	Low_complexity
Sc8eucV_10_HRSCAF_100__chr15_1211698	(CACTAT)n	Simple_repeat
Sc8eucV_10_HRSCAF_100__chr15_1229010	(TCCTG)n	Simple_repeat
Sc8eucV_10_HRSCAF_100__chr15_1343954	A-rich	Low_complexity
Sc8eucV_10_HRSCAF_100__chr15_1383437	(TTCTC)n	Simple_repeat
Sc8eucV_10_HRSCAF_100__chr15_1399650	(T)n	Simple_repeat
Sc8eucV_10_HRSCAF_100__chr15_1432112	(A)n	Simple_repeat
Sc8eucV_10_HRSCAF_100__chr15_1436284	G-rich	Low_complexity
Sc8eucV_10_HRSCAF_100__chr15_1474070	(T)n	Simple_repeat
Sc8eucV_10_HRSCAF_100__chr15_1581967	TguLTRL1-La_corCor	LTR
Sc8eucV_10_HRSCAF_100__chr15_1598663	TguERV1-Ld_I_corCor	LTR
Sc8eucV_10_HRSCAF_100__chr15_1602057	(TTCTCTT)n	Simple_repeat
Sc8eucV_10_HRSCAF_100__chr15_1769327	corCorLTR1a	LTR
Sc8eucV_10_HRSCAF_100__chr15_1782976	(T)n	Simple_repeat
Sc8eucV_10_HRSCAF_100__chr15_1887498	(TTCTT)n	Simple_repeat
Sc8eucV_10_HRSCAF_100__chr15_1888635	(GGATG)n	Simple_repeat
Sc8eucV_10_HRSCAF_100__chr15_1902638	(CTGGGCACTG)n	Simple_repeat
Sc8eucV_10_HRSCAF_100__chr15_1902917	(CTGGGCACTG)n	Simple_repeat
Sc8eucV_10_HRSCAF_100__chr15_1914230	GA-rich	Low_complexity
Sc8eucV_10_HRSCAF_100__chr15_1934912	G-rich	Low_complexity
Sc8eucV_10_HRSCAF_100__chr15_2211887	(A)n	Simple_repeat
Sc8eucV_10_HRSCAF_100__chr15_2313503	(T)n	Simple_repeat
Sc8eucV_10_HRSCAF_100__chr15_2366901	(CCGGTG)n	Simple_repeat
Sc8eucV_10_HRSCAF_100__chr15_2384009	(TA)n	Simple_repeat
Sc8eucV_10_HRSCAF_100__chr15_2464972	(CACACCC)n	Simple_repeat
Sc8eucV_10_HRSCAF_100__chr15_2568226	(CCTCT)n	Simple_repeat
Sc8eucV_10_HRSCAF_100__chr15_2647384	(TTTTTTTTCT)n	Simple_repeat
Sc8eucV_10_HRSCAF_100__chr15_2750772	G-rich	Low_complexity
Sc8eucV_10_HRSCAF_100__chr15_2753389	TguLTRL3-Lb_corCor	LTR
Sc8eucV_10_HRSCAF_100__chr15_2988103	(GGCA)n	Simple_repeat
Sc8eucV_10_HRSCAF_100__chr15_2988371	(CCGGGA)n	Simple_repeat
Sc8eucV_10_HRSCAF_100__chr15_3045775	(CGCGCGG)n	Simple_repeat
Sc8eucV_10_HRSCAF_100__chr15_3284392	(TTTATT)n	Simple_repeat
Sc8eucV_10_HRSCAF_100__chr15_3432141	G-rich	Low_complexity
Sc8eucV_10_HRSCAF_100__chr15_3515440	GA-rich	Low_complexity
Sc8eucV_10_HRSCAF_100__chr15_3552402	(CCCATC)n	Simple_repeat
Sc8eucV_10_HRSCAF_100__chr15_3659438	(TCCCCCGTG)n	Simple_repeat
Sc8eucV_10_HRSCAF_100__chr15_3891435	G-rich	Low_complexity
Sc8eucV_10_HRSCAF_100__chr15_3925120	G-rich	Low_complexity
Sc8eucV_10_HRSCAF_100__chr15_3925145	G-rich	Low_complexity
Sc8eucV_10_HRSCAF_100__chr15_4046806	(A)n	Simple_repeat
Sc8eucV_10_HRSCAF_100__chr15_4099926	G-rich	Low_complexity
Sc8eucV_10_HRSCAF_100__chr15_4099977	(TTTCTT)n	Simple_repeat
Sc8eucV_10_HRSCAF_100__chr15_4116918	(TCTTCC)n	Simple_repeat
Sc8eucV_10_HRSCAF_100__chr15_4120479	(GGCTGGAACG)n	Simple_repeat
Sc8eucV_10_HRSCAF_100__chr15_4309894	(ATAATT)n	Simple_repeat
Sc8eucV_10_HRSCAF_100__chr15_4310476	A-rich	Low_complexity
Sc8eucV_10_HRSCAF_100__chr15_4336001	corCorLTRK15a	LTR
Sc8eucV_10_HRSCAF_100__chr15_4359839	(CTTCC)n	Simple_repeat
Sc8eucV_10_HRSCAF_100__chr15_4359847	(TTCCC)n	Simple_repeat
Sc8eucV_10_HRSCAF_100__chr15_4446071	corCorLTRK23a	LTR
Sc8eucV_10_HRSCAF_100__chr15_4454471	(GCC)n	Simple_repeat
Sc8eucV_10_HRSCAF_100__chr15_4486217	(CCAT)n	Simple_repeat
Sc8eucV_10_HRSCAF_100__chr15_4486230	(TCCA)n	Simple_repeat
Sc8eucV_10_HRSCAF_100__chr15_4491043	G-rich	Low_complexity
Sc8eucV_10_HRSCAF_100__chr15_4523040	(TCCCT)n	Simple_repeat
Sc8eucV_10_HRSCAF_100__chr15_4523050	(CCCTT)n	Simple_repeat
Sc8eucV_10_HRSCAF_100__chr15_4529996	(GGGAT)n	Simple_repeat
Sc8eucV_10_HRSCAF_100__chr15_4611650	CR1-E2_fAlb	LINE/CR1
Sc8eucV_10_HRSCAF_100__chr15_4789549	(A)n	Simple_repeat
Sc8eucV_10_HRSCAF_100__chr15_4807972	(GGTAG)n	Simple_repeat
Sc8eucV_10_HRSCAF_100__chr15_4823030	(C)n	Simple_repeat
Sc8eucV_10_HRSCAF_100__chr15_4825388	(ATCC)n	Simple_repeat
Sc8eucV_10_HRSCAF_100__chr15_4861164	corCorLTRK11a	LTR
Sc8eucV_10_HRSCAF_100__chr15_4865279	(CTGGCA)n	Simple_repeat
Sc8eucV_10_HRSCAF_100__chr15_4921405	(CCCAG)n	Simple_repeat
Sc8eucV_10_HRSCAF_100__chr15_4923559	(TTCTC)n	Simple_repeat
Sc8eucV_10_HRSCAF_100__chr15_4957786	(ACGG)n	Simple_repeat
Sc8eucV_10_HRSCAF_100__chr15_4959106	(CAGGAG)n	Simple_repeat
Sc8eucV_10_HRSCAF_100__chr15_4998378	(CCTGT)n	Simple_repeat
Sc8eucV_10_HRSCAF_100__chr15_5015594	(TGTTG)n	Simple_repeat
Sc8eucV_10_HRSCAF_100__chr15_5015652	(TG)n	Simple_repeat
Sc8eucV_10_HRSCAF_100__chr15_5020890	(CAGCC)n	Simple_repeat
Sc8eucV_10_HRSCAF_100__chr15_5050292	GA-rich	Low_complexity
Sc8eucV_10_HRSCAF_100__chr15_5065439	GA-rich	Low_complexity
Sc8eucV_10_HRSCAF_100__chr15_5125407	(CCCATC)n	Simple_repeat
Sc8eucV_10_HRSCAF_100__chr15_5133967	(GGGAA)n	Simple_repeat
Sc8eucV_10_HRSCAF_100__chr15_5136804	(GGATG)n	Simple_repeat
Sc8eucV_10_HRSCAF_100__chr15_5167544	(AAGGG)n	Simple_repeat
Sc8eucV_10_HRSCAF_100__chr15_5231421	G-rich	Low_complexity
Sc8eucV_10_HRSCAF_100__chr15_5390155	(CCTCC)n	Simple_repeat
Sc8eucV_10_HRSCAF_100__chr15_5407967	(AT)n	Simple_repeat
Sc8eucV_10_HRSCAF_100__chr15_5576886	(CCGTGAGGGG)n	Simple_repeat
Sc8eucV_10_HRSCAF_100__chr15_5742782	(G)n	Simple_repeat
Sc8eucV_10_HRSCAF_100__chr15_6114171	(GGAGC)n	Simple_repeat
Sc8eucV_10_HRSCAF_100__chr15_6141801	TguERVL2-Le_corCor	LTR
Sc8eucV_10_HRSCAF_100__chr15_6213533	TguLTRL4d	LTR
Sc8eucV_10_HRSCAF_100__chr15_6433305	TguERV1-Ld_I_corCor	LTR
Sc8eucV_10_HRSCAF_100__chr15_6433305	TguERV1-Ld_I_corCor	LTR
Sc8eucV_10_HRSCAF_100__chr15_6932831	(GTGAG)n	Simple_repeat
Sc8eucV_10_HRSCAF_100__chr15_7356946	A-rich	Low_complexity
Sc8eucV_10_HRSCAF_100__chr15_7511534	(TCCCCC)n	Simple_repeat
Sc8eucV_10_HRSCAF_100__chr15_7564435	TguERVK7-La_corCor	LTR
Sc8eucV_10_HRSCAF_100__chr15_7598216	TguLTRL4-La_corCor	LTR
Sc8eucV_10_HRSCAF_100__chr15_7687090	TguLTRL2-Lc_corCor	LTR
Sc8eucV_10_HRSCAF_100__chr15_7816304	TguERVK7-La_corCor	LTR
Sc8eucV_10_HRSCAF_100__chr15_7855678	TguERVK7-La_corCor	LTR
Sc8eucV_10_HRSCAF_100__chr15_7898826	(CCTCT)n	Simple_repeat
Sc8eucV_10_HRSCAF_100__chr15_7898827	(CTCTC)n	Simple_repeat
Sc8eucV_10_HRSCAF_100__chr15_7942207	(GCCCT)n	Simple_repeat
Sc8eucV_10_HRSCAF_100__chr15_7942599	(CCCTTTT)n	Simple_repeat
Sc8eucV_10_HRSCAF_100__chr15_8210683	(TA)n	Simple_repeat
Sc8eucV_10_HRSCAF_100__chr15_8232926	(GA)n	Simple_repeat
Sc8eucV_10_HRSCAF_100__chr15_8333414	(CA)n	Simple_repeat
Sc8eucV_10_HRSCAF_100__chr15_8333873	(CA)n	Simple_repeat
Sc8eucV_10_HRSCAF_100__chr15_8336021	(CCA)n	Simple_repeat
Sc8eucV_10_HRSCAF_100__chr15_8426482	TguERVK7-La_corCor	LTR
Sc8eucV_10_HRSCAF_100__chr15_8450589	(CCCGG)n	Simple_repeat
Sc8eucV_10_HRSCAF_100__chr15_8479861	(GCTGG)n	Simple_repeat
Sc8eucV_10_HRSCAF_100__chr15_8510723	G-rich	Low_complexity
Sc8eucV_10_HRSCAF_100__chr15_8600202	TguERVL2-La_corCor	LTR
Sc8eucV_10_HRSCAF_100__chr15_8659015	TguERVK7-La_corCor	LTR
Sc8eucV_10_HRSCAF_100__chr15_8665605	(T)n	Simple_repeat
Sc8eucV_10_HRSCAF_100__chr15_8667847	(CCCCCCT)n	Simple_repeat
Sc8eucV_10_HRSCAF_100__chr15_8686006	CR1-X1_Pass	LINE/CR1
Sc8eucV_10_HRSCAF_100__chr15_8824524	(TCCCA)n	Simple_repeat
Sc8eucV_10_HRSCAF_100__chr15_8825283	(TCCCA)n	Simple_repeat
Sc8eucV_10_HRSCAF_100__chr15_8894217	(GGGACACG)n	Simple_repeat
Sc8eucV_10_HRSCAF_100__chr15_8894654	(TCCCCA)n	Simple_repeat
Sc8eucV_10_HRSCAF_100__chr15_8966327	TguERVK7-La_corCor	LTR
Sc8eucV_10_HRSCAF_100__chr15_9039549	(TCCT)n	Simple_repeat
Sc8eucV_10_HRSCAF_100__chr15_9050679	corCorLTRK15a	LTR
Sc8eucV_10_HRSCAF_100__chr15_9051924	TguLTRL2-Lc_corCor	LTR
Sc8eucV_10_HRSCAF_100__chr15_9378718	lycPyrLTRK5a	LTR
Sc8eucV_10_HRSCAF_100__chr15_9458184	TguLTRL2-Lc_corCor	LTR
Sc8eucV_10_HRSCAF_100__chr15_9782768	corCorLTRK1_LTR	LTR
Sc8eucV_10_HRSCAF_100__chr15_9834975	TguERVL2-Le_corCor	LTR
Sc8eucV_10_HRSCAF_100__chr15_9876103	TguERVL2-Le_corCor	LTR
Sc8eucV_10_HRSCAF_100__chr15_9970417	TguERVL2-Le_corCor	LTR
Sc8eucV_10_HRSCAF_100__chr15_10181937	(CGGCAC)n	Simple_repeat
Sc8eucV_10_HRSCAF_100__chr15_10209978	TguLTRL2-Lc_corCor	LTR
Sc8eucV_10_HRSCAF_100__chr15_10222884	corCorLTRK12a	LTR
Sc8eucV_10_HRSCAF_100__chr15_10281243	(CCTCT)n	Simple_repeat
Sc8eucV_10_HRSCAF_100__chr15_10281249	(TCTCC)n	Simple_repeat
Sc8eucV_10_HRSCAF_100__chr15_10303999	GA-rich	Low_complexity
Sc8eucV_10_HRSCAF_100__chr15_10356085	A-rich	Low_complexity
Sc8eucV_10_HRSCAF_100__chr15_10389342	TguLTRL2-Lc_corCor	LTR
Sc8eucV_10_HRSCAF_100__chr15_10399461	G-rich	Low_complexity
Sc8eucV_10_HRSCAF_100__chr15_10408058	TguERV1-Ld_I_corCor	LTR
Sc8eucV_10_HRSCAF_100__chr15_10409800	TguERV1-Ld_I_corCor	LTR
Sc8eucV_10_HRSCAF_100__chr15_10532222	TguERVK7-La_corCor	LTR
Sc8eucV_10_HRSCAF_100__chr15_10548594	corCorLTRK1_I	LTR
Sc8eucV_10_HRSCAF_100__chr15_10776009	TguERVL2-Ld_I_corCor	LTR
Sc8eucV_10_HRSCAF_100__chr15_10783144	TguERV1-Lc_LTR_corCor	LTR
Sc8eucV_10_HRSCAF_100__chr15_10816340	(TCCA)n	Simple_repeat
Sc8eucV_10_HRSCAF_100__chr15_10827841	(CCAT)n	Simple_repeat
Sc8eucV_10_HRSCAF_100__chr15_10832589	fAlbSat6	Satellite
Sc8eucV_10_HRSCAF_100__chr15_10849071	TguERVL2-Le_corCor	LTR
Sc8eucV_10_HRSCAF_100__chr15_10855287	TguERVK7-La_corCor	LTR
Sc8eucV_10_HRSCAF_100__chr15_10874025	crowSat1	Satellite
Sc8eucV_10_HRSCAF_100__chr15_10876720	crowSat1	Satellite
Sc8eucV_10_HRSCAF_100__chr15_10888793	corCorLTRK13a	LTR
Sc8eucV_10_HRSCAF_100__chr15_10972844	(GGGGC)n	Simple_repeat
Sc8eucV_10_HRSCAF_100__chr15_10973002	(GTGGA)n	Simple_repeat
Sc8eucV_10_HRSCAF_100__chr15_10997753	TguLTRL1-La_corCor	LTR
Sc8eucV_10_HRSCAF_100__chr15_11037453	TguERVL2-Ld_I_corCor	LTR
Sc8eucV_10_HRSCAF_100__chr15_11049189	TguERVK7-La_corCor	LTR
Sc8eucV_10_HRSCAF_100__chr15_11077837	(CATCC)n	Simple_repeat
Sc8eucV_10_HRSCAF_100__chr15_11149438	(TCCCC)n	Simple_repeat
Sc8eucV_10_HRSCAF_100__chr15_11179116	CR1-E1_fAlb	LINE/CR1
Sc8eucV_10_HRSCAF_100__chr15_11186623	(CCCG)n	Simple_repeat
Sc8eucV_10_HRSCAF_100__chr15_11186627	GA-rich	Low_complexity
Sc8eucV_10_HRSCAF_100__chr15_11209144	CR1-X1NA_fAlb	LINE/CR1
Sc8eucV_10_HRSCAF_100__chr15_11219350	(TA)n	Simple_repeat
Sc8eucV_10_HRSCAF_100__chr15_11260950	G-rich	Low_complexity
Sc8eucV_10_HRSCAF_100__chr15_11266178	(CCTT)n	Simple_repeat
Sc8eucV_10_HRSCAF_100__chr15_11266208	(TTCC)n	Simple_repeat
Sc8eucV_10_HRSCAF_100__chr15_11274548	(TCCA)n	Simple_repeat
Sc8eucV_10_HRSCAF_100__chr15_11309765	TguERVK7-La_corCor	LTR
Sc8eucV_10_HRSCAF_100__chr15_11334245	TguERVL2-Le_corCor	LTR
Sc8eucV_10_HRSCAF_100__chr15_11346255	(TCCT)n	Simple_repeat
Sc8eucV_10_HRSCAF_100__chr15_11371035	TguLTRL4a	LTR
Sc8eucV_10_HRSCAF_100__chr15_11371627	TguLTRL4a	LTR
Sc8eucV_10_HRSCAF_100__chr15_11407486	CR1-E1_fAlb	LINE/CR1
Sc8eucV_10_HRSCAF_100__chr15_11407533	CR1-E2_fAlb	LINE/CR1
Sc8eucV_10_HRSCAF_100__chr15_11408815	(CCTTC)n	Simple_repeat
Sc8eucV_10_HRSCAF_100__chr15_11408820	(TTCCC)n	Simple_repeat
Sc8eucV_10_HRSCAF_100__chr15_11433318	corCorLTRK17a_LTR	LTR
Sc8eucV_10_HRSCAF_100__chr15_11442141	(TCCA)n	Simple_repeat
Sc8eucV_10_HRSCAF_100__chr15_11442256	(ATCC)n	Simple_repeat
Sc8eucV_10_HRSCAF_100__chr15_11474947	CR1-X1NA_fAlb	LINE/CR1
Sc8eucV_10_HRSCAF_100__chr15_11484417	(TATAA)n	Simple_repeat
Sc8eucV_10_HRSCAF_100__chr15_11526279	(GGGGAT)n	Simple_repeat
Sc8eucV_10_HRSCAF_100__chr15_11527590	CR1-B2	LINE/CR1
Sc8eucV_10_HRSCAF_100__chr15_11533569	(GAGGA)n	Simple_repeat
Sc8eucV_10_HRSCAF_100__chr15_11533687	GA-rich	Low_complexity
Sc8eucV_10_HRSCAF_100__chr15_11536191	CR1-YB1_Tgu	LINE/CR1
Sc8eucV_10_HRSCAF_100__chr15_11549543	(TCCGG)n	Simple_repeat
Sc8eucV_10_HRSCAF_100__chr15_11556663	CR1-E1_fAlb	LINE/CR1
Sc8eucV_10_HRSCAF_100__chr15_11563564	GA-rich	Low_complexity
Sc8eucV_10_HRSCAF_100__chr15_11576061	(TTCTCC)n	Simple_repeat
Sc8eucV_10_HRSCAF_100__chr15_11578048	(ATGGG)n	Simple_repeat
Sc8eucV_10_HRSCAF_100__chr15_11581212	TguLTRL2-La_corCor	LTR
Sc8eucV_10_HRSCAF_100__chr15_11599625	(CTGTG)n	Simple_repeat
Sc8eucV_10_HRSCAF_100__chr15_11615469	CR1-E1_fAlb	LINE/CR1
Sc8eucV_10_HRSCAF_100__chr15_11659341	G-rich	Low_complexity
Sc8eucV_10_HRSCAF_100__chr15_11662299	corCorLTRL7a	LTR
Sc8eucV_10_HRSCAF_100__chr15_11682053	(TGGA)n	Simple_repeat
Sc8eucV_10_HRSCAF_100__chr15_11685349	G-rich	Low_complexity
Sc8eucV_10_HRSCAF_100__chr15_11728132	corCorLTRK17a_LTR	LTR
Sc8eucV_10_HRSCAF_100__chr15_11734525	CR1-E1_fAlb	LINE/CR1
Sc8eucV_10_HRSCAF_100__chr15_11739622	TguERVK7-La_corCor	LTR
Sc8eucV_10_HRSCAF_100__chr15_11756360	(CCT)n	Simple_repeat
Sc8eucV_10_HRSCAF_100__chr15_11773669	CR1-X2	LINE/CR1
Sc8eucV_10_HRSCAF_100__chr15_11774051	(GGAGA)n	Simple_repeat
Sc8eucV_10_HRSCAF_100__chr15_11779058	(ATGG)n	Simple_repeat
Sc8eucV_10_HRSCAF_100__chr15_11779062	(TGGA)n	Simple_repeat
Sc8eucV_10_HRSCAF_100__chr15_11795199	GA-rich	Low_complexity
Sc8eucV_10_HRSCAF_100__chr15_11795508	(TGAGACCAG)n	Simple_repeat
Sc8eucV_10_HRSCAF_100__chr15_11796730	corCorLTRK23a	LTR
Sc8eucV_10_HRSCAF_100__chr15_11800609	(CCCTGT)n	Simple_repeat
Sc8eucV_10_HRSCAF_100__chr15_11810389	(TTCC)n	Simple_repeat
Sc8eucV_10_HRSCAF_100__chr15_11810470	(TTCC)n	Simple_repeat
Sc8eucV_10_HRSCAF_100__chr15_11813509	(CCCAT)n	Simple_repeat
Sc8eucV_10_HRSCAF_100__chr15_11816123	(CCCTT)n	Simple_repeat
Sc8eucV_10_HRSCAF_100__chr15_11826242	(TGGGA)n	Simple_repeat
Sc8eucV_10_HRSCAF_100__chr15_11829074	(TTCC)n	Simple_repeat
Sc8eucV_10_HRSCAF_100__chr15_11848899	CR1-E1_fAlb	LINE/CR1
Sc8eucV_10_HRSCAF_100__chr15_11859419	TguERVK7-La_corCor	LTR
Sc8eucV_10_HRSCAF_100__chr15_11861110	(TGCCCAA)n	Simple_repeat
Sc8eucV_10_HRSCAF_100__chr15_11867285	TguLTRL2-La_lycPyr	LTR
Sc8eucV_10_HRSCAF_100__chr15_11870929	CR1-X1_Pass	LINE/CR1
Sc8eucV_10_HRSCAF_100__chr15_11872246	A-rich	Low_complexity
Sc8eucV_10_HRSCAF_100__chr15_11879297	(ACCCCATAGGG)n	Satellite
Sc8eucV_10_HRSCAF_100__chr15_11884774	CR1-E1_fAlb	LINE/CR1
Sc8eucV_10_HRSCAF_100__chr15_11903760	(TCCTC)n	Simple_repeat
Sc8eucV_10_HRSCAF_100__chr15_11907972	CR1-YB1_Tgu	LINE/CR1
Sc8eucV_10_HRSCAF_100__chr15_11925251	(TGTTCCA)n	Simple_repeat
Sc8eucV_10_HRSCAF_100__chr15_11947798	(TCCCTTT)n	Simple_repeat
Sc8eucV_10_HRSCAF_100__chr15_11973458	TguLTRL2-Lc_corCor	LTR
Sc8eucV_10_HRSCAF_100__chr15_11973792	G-rich	Low_complexity
Sc8eucV_10_HRSCAF_100__chr15_11977736	(TGGGAAA)n	Simple_repeat
Sc8eucV_10_HRSCAF_100__chr15_11997774	TguERVK7-La_corCor	LTR
Sc8eucV_10_HRSCAF_100__chr15_12015524	G-rich	Low_complexity
Sc8eucV_10_HRSCAF_100__chr15_12023039	(AGAGG)n	Simple_repeat
Sc8eucV_10_HRSCAF_100__chr15_12085239	G-rich	Low_complexity
Sc8eucV_10_HRSCAF_100__chr15_12087957	(GGAGATG)n	Simple_repeat
Sc8eucV_10_HRSCAF_100__chr15_12165395	(TCCCTA)n	Simple_repeat
Sc8eucV_10_HRSCAF_100__chr15_12373105	G-rich	Low_complexity
Sc8eucV_10_HRSCAF_100__chr15_12426399	(CA)n	Simple_repeat
Sc8eucV_10_HRSCAF_100__chr15_12435910	(CATC)n	Simple_repeat
Sc8eucV_10_HRSCAF_100__chr15_12436006	(CATC)n	Simple_repeat
Sc8eucV_10_HRSCAF_100__chr15_12484786	(ACACGGG)n	Simple_repeat
Sc8eucV_10_HRSCAF_100__chr15_12499441	(TCCC)n	Simple_repeat
Sc8eucV_10_HRSCAF_100__chr15_12522080	(ACCCATAGAG)n	Satellite
Sc8eucV_10_HRSCAF_100__chr15_12538752	GA-rich	Low_complexity
Sc8eucV_10_HRSCAF_100__chr15_12539021	(CAGCT)n	Simple_repeat
Sc8eucV_10_HRSCAF_100__chr15_12552990	(CCCAT)n	Simple_repeat
Sc8eucV_10_HRSCAF_100__chr15_12561707	(CCAT)n	Simple_repeat
Sc8eucV_10_HRSCAF_100__chr15_12575758	(TCCC)n	Simple_repeat
Sc8eucV_10_HRSCAF_100__chr15_12598831	(TTTCC)n	Simple_repeat
Sc8eucV_10_HRSCAF_100__chr15_12598835	(CCTTT)n	Simple_repeat
Sc8eucV_10_HRSCAF_100__chr15_12599987	(GGATGA)n	Simple_repeat
Sc8eucV_10_HRSCAF_100__chr15_12600005	(GATGGT)n	Simple_repeat
Sc8eucV_10_HRSCAF_100__chr15_12610973	(CCAT)n	Simple_repeat
Sc8eucV_10_HRSCAF_100__chr15_12627182	(GATG)n	Simple_repeat
Sc8eucV_10_HRSCAF_100__chr15_12631137	(CCCTT)n	Simple_repeat
Sc8eucV_10_HRSCAF_100__chr15_12648223	(CCCAT)n	Simple_repeat
Sc8eucV_10_HRSCAF_100__chr15_12659811	(G)n	Simple_repeat
Sc8eucV_10_HRSCAF_100__chr15_12693525	(TTACTA)n	Simple_repeat
Sc8eucV_10_HRSCAF_100__chr15_12716596	(A)n	Simple_repeat
Sc8eucV_10_HRSCAF_100__chr15_12719044	(A)n	Simple_repeat
Sc8eucV_10_HRSCAF_100__chr15_12748934	(GGGAA)n	Simple_repeat
Sc8eucV_10_HRSCAF_100__chr15_12776410	(CCCAT)n	Simple_repeat
Sc8eucV_10_HRSCAF_100__chr15_12776423	(CCATC)n	Simple_repeat
Sc8eucV_10_HRSCAF_100__chr15_12786512	(C)n	Simple_repeat
Sc8eucV_10_HRSCAF_100__chr15_12847286	(T)n	Simple_repeat
Sc8eucV_10_HRSCAF_100__chr15_12888456	(GGCCCC)n	Simple_repeat
Sc8eucV_10_HRSCAF_100__chr15_12926028	TguERVK7-La_corCor	LTR
Sc8eucV_10_HRSCAF_100__chr15_12943137	(CCTTC)n	Simple_repeat
Sc8eucV_10_HRSCAF_100__chr15_13014871	(GGCAG)n	Simple_repeat
Sc8eucV_10_HRSCAF_100__chr15_13034035	corCorLTR1a	LTR
Sc8eucV_10_HRSCAF_100__chr15_13051081	(TTG)n	Simple_repeat
Sc8eucV_10_HRSCAF_100__chr15_13051174	(TCTTAT)n	Simple_repeat
Sc8eucV_10_HRSCAF_100__chr15_13052352	crowSat2	Satellite
Sc8eucV_10_HRSCAF_100__chr15_13053863	(TTTGT)n	Simple_repeat
Sc8eucV_10_HRSCAF_100__chr15_13255155	corCorLTRK23a	LTR
Sc8eucV_10_HRSCAF_100__chr15_13488164	(TCCCTGCC)n	Simple_repeat
Sc8eucV_10_HRSCAF_100__chr15_13593845	(TTTTC)n	Simple_repeat
Sc8eucV_10_HRSCAF_100__chr15_13739465	(CTC)n	Simple_repeat
Sc8eucV_10_HRSCAF_100__chr15_13742794	G-rich	Low_complexity
Sc8eucV_10_HRSCAF_100__chr15_13822097	(CGGCAG)n	Simple_repeat
Sc8eucV_10_HRSCAF_100__chr15_13944442	(GGGACAGC)n	Simple_repeat
Sc8eucV_10_HRSCAF_100__chr15_13948224	G-rich	Low_complexity
Sc8eucV_10_HRSCAF_100__chr15_13952770	(GGGATG)n	Simple_repeat
Sc8eucV_10_HRSCAF_100__chr15_13953071	(ATGGGG)n	Simple_repeat
Sc8eucV_10_HRSCAF_100__chr15_13960475	(AAG)n	Simple_repeat
Sc8eucV_10_HRSCAF_100__chr15_13960485	(AGAAGG)n	Simple_repeat
Sc8eucV_10_HRSCAF_100__chr15_13969391	(GAATTTCAGT)n	Simple_repeat
Sc8eucV_10_HRSCAF_100__chr15_14334868	corCorLTRK17a_LTR	LTR
Sc8eucV_10_HRSCAF_100__chr15_14371625	TguERVL2-La_corCor	LTR
Sc8eucV_10_HRSCAF_100__chr15_14384045	TguLTRL3-Lb_corCor	LTR
Sc8eucV_11_HRSCAF_110__chr11_37627	TguLTRL4a	LTR
Sc8eucV_11_HRSCAF_110__chr11_43842	corCorLTRK15a	LTR
Sc8eucV_11_HRSCAF_110__chr11_144282	TguERVK7-La_corCor	LTR
Sc8eucV_11_HRSCAF_110__chr11_217369	(TTTCTC)n	Simple_repeat
Sc8eucV_11_HRSCAF_110__chr11_236444	(CCCTT)n	Simple_repeat
Sc8eucV_11_HRSCAF_110__chr11_242689	(AGGGA)n	Simple_repeat
Sc8eucV_11_HRSCAF_110__chr11_284601	(TTTCC)n	Simple_repeat
Sc8eucV_11_HRSCAF_110__chr11_295173	TguERV1-Lc_LTR_corCor	LTR
Sc8eucV_11_HRSCAF_110__chr11_539933	(CCCCGT)n	Simple_repeat
Sc8eucV_11_HRSCAF_110__chr11_597444	(CA)n	Simple_repeat
Sc8eucV_11_HRSCAF_110__chr11_718391	(GGGTG)n	Simple_repeat
Sc8eucV_11_HRSCAF_110__chr11_718394	G-rich	Low_complexity
Sc8eucV_11_HRSCAF_110__chr11_968669	(TG)n	Simple_repeat
Sc8eucV_11_HRSCAF_110__chr11_968776	(TG)n	Simple_repeat
Sc8eucV_11_HRSCAF_110__chr11_975162	C-rich	Low_complexity
Sc8eucV_11_HRSCAF_110__chr11_975181	(GGAAA)n	Simple_repeat
Sc8eucV_11_HRSCAF_110__chr11_1035814	CR1-J2_Pass	LINE/CR1
Sc8eucV_11_HRSCAF_110__chr11_1046756	(CCCGCA)n	Simple_repeat
Sc8eucV_11_HRSCAF_110__chr11_1056082	(GAAGGAT)n	Simple_repeat
Sc8eucV_11_HRSCAF_110__chr11_1094573	(A)n	Simple_repeat
Sc8eucV_11_HRSCAF_110__chr11_1147410	G-rich	Low_complexity
Sc8eucV_11_HRSCAF_110__chr11_1156195	(TCCCA)n	Simple_repeat
Sc8eucV_11_HRSCAF_110__chr11_1331557	(AAGAA)n	Simple_repeat
Sc8eucV_11_HRSCAF_110__chr11_1411478	(C)n	Simple_repeat
Sc8eucV_11_HRSCAF_110__chr11_1419974	(GTGCC)n	Simple_repeat
Sc8eucV_11_HRSCAF_110__chr11_1471356	CR1-YB1_Tgu	LINE/CR1
Sc8eucV_11_HRSCAF_110__chr11_1542313	(GGAATGG)n	Simple_repeat
Sc8eucV_11_HRSCAF_110__chr11_1543714	(GCTCG)n	Simple_repeat
Sc8eucV_11_HRSCAF_110__chr11_1559271	(AT)n	Simple_repeat
Sc8eucV_11_HRSCAF_110__chr11_1559656	(CA)n	Simple_repeat
Sc8eucV_11_HRSCAF_110__chr11_1559663	(AT)n	Simple_repeat
Sc8eucV_11_HRSCAF_110__chr11_1562849	(AC)n	Simple_repeat
Sc8eucV_11_HRSCAF_110__chr11_1617025	(CACTGG)n	Simple_repeat
Sc8eucV_11_HRSCAF_110__chr11_1670781	CR1-E4_fAlb	LINE/CR1
Sc8eucV_11_HRSCAF_110__chr11_1695129	(AAAGG)n	Simple_repeat
Sc8eucV_11_HRSCAF_110__chr11_1714331	(TCCA)n	Simple_repeat
Sc8eucV_11_HRSCAF_110__chr11_1724914	(AGAGG)n	Simple_repeat
Sc8eucV_11_HRSCAF_110__chr11_1725023	CR1-E2_fAlb	LINE/CR1
Sc8eucV_11_HRSCAF_110__chr11_1748756	(CCCAAT)n	Simple_repeat
Sc8eucV_11_HRSCAF_110__chr11_1757303	(ATACCCAGGG)n	Simple_repeat
Sc8eucV_11_HRSCAF_110__chr11_1757347	(GGATACTCAG)n	Simple_repeat
Sc8eucV_11_HRSCAF_110__chr11_1805255	A-rich	Low_complexity
Sc8eucV_11_HRSCAF_110__chr11_1836498	A-rich	Low_complexity
Sc8eucV_11_HRSCAF_110__chr11_1837378	(ATAT)n	Simple_repeat
Sc8eucV_11_HRSCAF_110__chr11_1846322	(AACACAG)n	Simple_repeat
Sc8eucV_11_HRSCAF_110__chr11_1889382	(GGAAA)n	Simple_repeat
Sc8eucV_11_HRSCAF_110__chr11_1889384	G-rich	Low_complexity
Sc8eucV_11_HRSCAF_110__chr11_1984679	(GCCGG)n	Simple_repeat
Sc8eucV_11_HRSCAF_110__chr11_2093585	(TGGA)n	Simple_repeat
Sc8eucV_11_HRSCAF_110__chr11_2123445	(TGGA)n	Simple_repeat
Sc8eucV_11_HRSCAF_110__chr11_2234301	(GGACAC)n	Simple_repeat
Sc8eucV_11_HRSCAF_110__chr11_2240767	(CCCAT)n	Simple_repeat
Sc8eucV_11_HRSCAF_110__chr11_2307831	(GGATAG)n	Simple_repeat
Sc8eucV_11_HRSCAF_110__chr11_2334452	(ATCCC)n	Simple_repeat
Sc8eucV_11_HRSCAF_110__chr11_2361693	(CCCCAT)n	Simple_repeat
Sc8eucV_11_HRSCAF_110__chr11_2389777	(CTTT)n	Simple_repeat
Sc8eucV_11_HRSCAF_110__chr11_2394848	(CCTCC)n	Simple_repeat
Sc8eucV_11_HRSCAF_110__chr11_2409601	(CCCTT)n	Simple_repeat
Sc8eucV_11_HRSCAF_110__chr11_2417980	(ATCC)n	Simple_repeat
Sc8eucV_11_HRSCAF_110__chr11_2423159	(GGGAA)n	Simple_repeat
Sc8eucV_11_HRSCAF_110__chr11_2434339	(GAG)n	Simple_repeat
Sc8eucV_11_HRSCAF_110__chr11_2450992	(TTTCC)n	Simple_repeat
Sc8eucV_11_HRSCAF_110__chr11_2459880	(GGACAG)n	Simple_repeat
Sc8eucV_11_HRSCAF_110__chr11_2521460	(T)n	Simple_repeat
Sc8eucV_11_HRSCAF_110__chr11_2548807	(TTTTCC)n	Simple_repeat
Sc8eucV_11_HRSCAF_110__chr11_2604823	(GGAT)n	Simple_repeat
Sc8eucV_11_HRSCAF_110__chr11_2604829	(GGAT)n	Simple_repeat
Sc8eucV_11_HRSCAF_110__chr11_2669630	(TTTC)n	Simple_repeat
Sc8eucV_11_HRSCAF_110__chr11_2684628	(GTTGGAT)n	Simple_repeat
Sc8eucV_11_HRSCAF_110__chr11_2709213	(CCTT)n	Simple_repeat
Sc8eucV_11_HRSCAF_110__chr11_2742080	(CCTTC)n	Simple_repeat
Sc8eucV_11_HRSCAF_110__chr11_2776218	GA-rich	Low_complexity
Sc8eucV_11_HRSCAF_110__chr11_2784756	(TTTCCC)n	Simple_repeat
Sc8eucV_11_HRSCAF_110__chr11_2828297	CR1-E2_fAlb	LINE/CR1
Sc8eucV_11_HRSCAF_110__chr11_2906812	(TTTC)n	Simple_repeat
Sc8eucV_11_HRSCAF_110__chr11_2906858	(TTTC)n	Simple_repeat
Sc8eucV_11_HRSCAF_110__chr11_2945394	(GGAGA)n	Simple_repeat
Sc8eucV_11_HRSCAF_110__chr11_2945628	(CTCCCTT)n	Simple_repeat
Sc8eucV_11_HRSCAF_110__chr11_2975650	(TTCCC)n	Simple_repeat
Sc8eucV_11_HRSCAF_110__chr11_3051309	CR1-E_Pass-La_lycPyr.inc	LINE/CR1
Sc8eucV_11_HRSCAF_110__chr11_3056287	(C)n	Simple_repeat
Sc8eucV_11_HRSCAF_110__chr11_3324776	TguLTRL2-Lc_corCor	LTR
Sc8eucV_11_HRSCAF_110__chr11_3341302	TguERVK7-La_corCor	LTR
Sc8eucV_11_HRSCAF_110__chr11_3550291	GA-rich	Low_complexity
Sc8eucV_11_HRSCAF_110__chr11_3573604	(A)n	Simple_repeat
Sc8eucV_11_HRSCAF_110__chr11_3614974	TguLTR5a	LTR
Sc8eucV_11_HRSCAF_110__chr11_3637737	corCorLTRK17a_LTR	LTR
Sc8eucV_11_HRSCAF_110__chr11_3656907	(GGGAT)n	Simple_repeat
Sc8eucV_11_HRSCAF_110__chr11_3656911	(GGGAT)n	Simple_repeat
Sc8eucV_11_HRSCAF_110__chr11_3693943	TguERVK7-La_corCor	LTR
Sc8eucV_11_HRSCAF_110__chr11_3710010	(TTCT)n	Simple_repeat
Sc8eucV_11_HRSCAF_110__chr11_3721453	corCorLTRK17a_LTR	LTR
Sc8eucV_11_HRSCAF_110__chr11_3798066	(GGAGAAGGAA)n	Simple_repeat
Sc8eucV_11_HRSCAF_110__chr11_3799323	(GGGAA)n	Simple_repeat
Sc8eucV_11_HRSCAF_110__chr11_3799328	GA-rich	Low_complexity
Sc8eucV_11_HRSCAF_110__chr11_3956242	G-rich	Low_complexity
Sc8eucV_11_HRSCAF_110__chr11_3956244	(GGGAA)n	Simple_repeat
Sc8eucV_11_HRSCAF_110__chr11_3961100	TguLTRL2-Lc_corCor	LTR
Sc8eucV_11_HRSCAF_110__chr11_4011952	TguERVK7-La_corCor	LTR
Sc8eucV_11_HRSCAF_110__chr11_4124948	(TATTAAT)n	Simple_repeat
Sc8eucV_11_HRSCAF_110__chr11_4190547	CR1-E6_fAlb	LINE/CR1
Sc8eucV_11_HRSCAF_110__chr11_4204134	corCorLTRK12a	LTR
Sc8eucV_11_HRSCAF_110__chr11_4244614	TguERVK7-La_corCor	LTR
Sc8eucV_11_HRSCAF_110__chr11_4307126	(T)n	Simple_repeat
Sc8eucV_11_HRSCAF_110__chr11_4323035	CR1-X1_Pass	LINE/CR1
Sc8eucV_11_HRSCAF_110__chr11_4370055	TguERV1-Ld_I_corCor	LTR
Sc8eucV_11_HRSCAF_110__chr11_4383466	(TATTA)n	Simple_repeat
Sc8eucV_11_HRSCAF_110__chr11_4576112	(C)n	Simple_repeat
Sc8eucV_11_HRSCAF_110__chr11_4617416	lycPyrLTRL11	LTR
Sc8eucV_11_HRSCAF_110__chr11_4687750	G-rich	Low_complexity
Sc8eucV_11_HRSCAF_110__chr11_4722414	TguERVL2-La_corCor	LTR
Sc8eucV_11_HRSCAF_110__chr11_4731160	(AGCAGGGA)n	Simple_repeat
Sc8eucV_11_HRSCAF_110__chr11_4850749	C-rich	Low_complexity
Sc8eucV_11_HRSCAF_110__chr11_5089960	(GGAGAA)n	Simple_repeat
Sc8eucV_11_HRSCAF_110__chr11_5098271	TguERV1-Ld_I_corCor	LTR
Sc8eucV_11_HRSCAF_110__chr11_5219548	(AT)n	Simple_repeat
Sc8eucV_11_HRSCAF_110__chr11_5291960	(TTTC)n	Simple_repeat
Sc8eucV_11_HRSCAF_110__chr11_5312168	(C)n	Simple_repeat
Sc8eucV_11_HRSCAF_110__chr11_5325837	(T)n	Simple_repeat
Sc8eucV_11_HRSCAF_110__chr11_5336825	TguERV1-Ld_I_corCor	LTR
Sc8eucV_11_HRSCAF_110__chr11_5394705	(CCCCTTT)n	Simple_repeat
Sc8eucV_11_HRSCAF_110__chr11_5417928	corCorLTRK12a	LTR
Sc8eucV_11_HRSCAF_110__chr11_5664071	(TTCC)n	Simple_repeat
Sc8eucV_11_HRSCAF_110__chr11_5664076	(CCTCCCTT)n	Simple_repeat
Sc8eucV_11_HRSCAF_110__chr11_5666515	(C)n	Simple_repeat
Sc8eucV_11_HRSCAF_110__chr11_5697891	(C)n	Simple_repeat
Sc8eucV_11_HRSCAF_110__chr11_5735876	(ACCACACTG)n	Simple_repeat
Sc8eucV_11_HRSCAF_110__chr11_5828454	TguERV1-Ld_I_corCor	LTR
Sc8eucV_11_HRSCAF_110__chr11_6035424	(GGAAA)n	Simple_repeat
Sc8eucV_11_HRSCAF_110__chr11_6340991	(C)n	Simple_repeat
Sc8eucV_11_HRSCAF_110__chr11_6384960	(CCTTTT)n	Simple_repeat
Sc8eucV_11_HRSCAF_110__chr11_6389738	A-rich	Low_complexity
Sc8eucV_11_HRSCAF_110__chr11_6411721	(CGGCCG)n	Simple_repeat
Sc8eucV_11_HRSCAF_110__chr11_6474592	TguERVL2-Ld_I_corCor	LTR
Sc8eucV_11_HRSCAF_110__chr11_6600397	(TCATCC)n	Simple_repeat
Sc8eucV_11_HRSCAF_110__chr11_6627146	(GCGAGG)n	Simple_repeat
Sc8eucV_11_HRSCAF_110__chr11_6647453	(TA)n	Simple_repeat
Sc8eucV_11_HRSCAF_110__chr11_6777652	TguERVK7-La_corCor	LTR
Sc8eucV_11_HRSCAF_110__chr11_6819996	(TTATT)n	Simple_repeat
Sc8eucV_11_HRSCAF_110__chr11_6919778	corCorLTRK17a_LTR	LTR
Sc8eucV_11_HRSCAF_110__chr11_7088267	(CCCCG)n	Simple_repeat
Sc8eucV_11_HRSCAF_110__chr11_7088277	(GCCCC)n	Simple_repeat
Sc8eucV_11_HRSCAF_110__chr11_7392870	(CCTCA)n	Simple_repeat
Sc8eucV_11_HRSCAF_110__chr11_7523108	TguERVK7-La_corCor	LTR
Sc8eucV_11_HRSCAF_110__chr11_7549496	CR1-E5_fAlb	LINE/CR1
Sc8eucV_11_HRSCAF_110__chr11_7622585	(CCT)n	Simple_repeat
Sc8eucV_11_HRSCAF_110__chr11_7663777	(T)n	Simple_repeat
Sc8eucV_11_HRSCAF_110__chr11_7663846	(GGGGGGAG)n	Simple_repeat
Sc8eucV_11_HRSCAF_110__chr11_7738703	lycPyrLTRK17.inc	LTR
Sc8eucV_11_HRSCAF_110__chr11_8238844	(AAAAGTT)n	Simple_repeat
Sc8eucV_11_HRSCAF_110__chr11_8248120	TguERVK7-La_corCor	LTR
Sc8eucV_11_HRSCAF_110__chr11_8331944	(CCCCTC)n	Simple_repeat
Sc8eucV_11_HRSCAF_110__chr11_8343526	(T)n	Simple_repeat
Sc8eucV_11_HRSCAF_110__chr11_8343527	(T)n	Simple_repeat
Sc8eucV_11_HRSCAF_110__chr11_8530151	(GGCAG)n	Simple_repeat
Sc8eucV_11_HRSCAF_110__chr11_8594961	(G)n	Simple_repeat
Sc8eucV_11_HRSCAF_110__chr11_8644563	(TTTGT)n	Simple_repeat
Sc8eucV_11_HRSCAF_110__chr11_8753094	(C)n	Simple_repeat
Sc8eucV_11_HRSCAF_110__chr11_8858290	G-rich	Low_complexity
Sc8eucV_11_HRSCAF_110__chr11_8877890	TguERVK7-La_corCor	LTR
Sc8eucV_11_HRSCAF_110__chr11_8951539	TguERV1-Ld_I_corCor	LTR
Sc8eucV_11_HRSCAF_110__chr11_9039943	(GGGCC)n	Simple_repeat
Sc8eucV_11_HRSCAF_110__chr11_9087732	TguERVK7-La_corCor	LTR
Sc8eucV_11_HRSCAF_110__chr11_9215755	TguERV1-Lb_I_corCor	LTR
Sc8eucV_11_HRSCAF_110__chr11_9292241	(TTCTC)n	Simple_repeat
Sc8eucV_11_HRSCAF_110__chr11_9489909	TguERVL2-Le_corCor	LTR
Sc8eucV_11_HRSCAF_110__chr11_9491822	TguERVL2-Lg_corCor	LTR
Sc8eucV_11_HRSCAF_110__chr11_9651654	TguLTRL1-La_corCor	LTR
Sc8eucV_11_HRSCAF_110__chr11_10094257	(TA)n	Simple_repeat
Sc8eucV_11_HRSCAF_110__chr11_10106261	(A)n	Simple_repeat
Sc8eucV_11_HRSCAF_110__chr11_10197322	GA-rich	Low_complexity
Sc8eucV_11_HRSCAF_110__chr11_10331194	(A)n	Simple_repeat
Sc8eucV_11_HRSCAF_110__chr11_10574279	(AT)n	Simple_repeat
Sc8eucV_11_HRSCAF_110__chr11_10586265	GA-rich	Low_complexity
Sc8eucV_11_HRSCAF_110__chr11_10634486	corCorLTRK23a	LTR
Sc8eucV_11_HRSCAF_110__chr11_10792838	TguERV1-Ld_I_corCor	LTR
Sc8eucV_11_HRSCAF_110__chr11_11232851	TguLTR13e	LTR
Sc8eucV_11_HRSCAF_110__chr11_11244699	corCorLTRK22a	LTR
Sc8eucV_11_HRSCAF_110__chr11_11442336	TguERVL2-Le_corCor	LTR
Sc8eucV_11_HRSCAF_110__chr11_11540864	(T)n	Simple_repeat
Sc8eucV_11_HRSCAF_110__chr11_12235432	G-rich	Low_complexity
Sc8eucV_11_HRSCAF_110__chr11_12328016	TguLTRL2-Lc_corCor	LTR
Sc8eucV_11_HRSCAF_110__chr11_12418125	(CAGG)n	Simple_repeat
Sc8eucV_11_HRSCAF_110__chr11_12499945	(A)n	Simple_repeat
Sc8eucV_11_HRSCAF_110__chr11_12578393	CR1-X2_Pass	LINE/CR1
Sc8eucV_11_HRSCAF_110__chr11_12603351	corCorLTRK23a	LTR
Sc8eucV_11_HRSCAF_110__chr11_12719738	(CCTCTG)n	Simple_repeat
Sc8eucV_11_HRSCAF_110__chr11_12770944	(CCCTGC)n	Simple_repeat
Sc8eucV_11_HRSCAF_110__chr11_12813811	(CTTC)n	Simple_repeat
Sc8eucV_11_HRSCAF_110__chr11_12813860	(CCTT)n	Simple_repeat
Sc8eucV_11_HRSCAF_110__chr11_12890064	Tgu_rep3-La_corCor	LTR
Sc8eucV_11_HRSCAF_110__chr11_13092289	(TGCCCG)n	Simple_repeat
Sc8eucV_11_HRSCAF_110__chr11_13190772	(T)n	Simple_repeat
Sc8eucV_11_HRSCAF_110__chr11_13238981	(GCGGA)n	Simple_repeat
Sc8eucV_11_HRSCAF_110__chr11_13303555	TguERVL2-Ld_I_corCor	LTR
Sc8eucV_11_HRSCAF_110__chr11_13443166	TguERVL2-La_corCor	LTR
Sc8eucV_11_HRSCAF_110__chr11_13463095	A-rich	Low_complexity
Sc8eucV_11_HRSCAF_110__chr11_13622709	(CGC)n	Simple_repeat
Sc8eucV_11_HRSCAF_110__chr11_13622729	(CGC)n	Simple_repeat
Sc8eucV_11_HRSCAF_110__chr11_13921791	corCorLTRK17a_I	LTR
Sc8eucV_11_HRSCAF_110__chr11_14140349	(T)n	Simple_repeat
Sc8eucV_11_HRSCAF_110__chr11_14142841	(T)n	Simple_repeat
Sc8eucV_11_HRSCAF_110__chr11_14168843	(TGGTTT)n	Simple_repeat
Sc8eucV_11_HRSCAF_110__chr11_14175831	(TATTA)n	Simple_repeat
Sc8eucV_11_HRSCAF_110__chr11_14186624	(TATTATATTC)n	Simple_repeat
Sc8eucV_11_HRSCAF_110__chr11_14204114	corCorLTRK12a	LTR
Sc8eucV_11_HRSCAF_110__chr11_14232917	TguERVK7-La_corCor	LTR
Sc8eucV_11_HRSCAF_110__chr11_14314449	corCorLTRK15a	LTR
Sc8eucV_11_HRSCAF_110__chr11_14365889	(TTTTT)n	Simple_repeat
Sc8eucV_11_HRSCAF_110__chr11_14422569	(T)n	Simple_repeat
Sc8eucV_11_HRSCAF_110__chr11_14555986	A-rich	Low_complexity
Sc8eucV_11_HRSCAF_110__chr11_14631352	A-rich	Low_complexity
Sc8eucV_11_HRSCAF_110__chr11_14670807	(GAAAAAA)n	Simple_repeat
Sc8eucV_11_HRSCAF_110__chr11_14703861	(T)n	Simple_repeat
Sc8eucV_11_HRSCAF_110__chr11_14747737	(T)n	Simple_repeat
Sc8eucV_11_HRSCAF_110__chr11_14766225	(T)n	Simple_repeat
Sc8eucV_11_HRSCAF_110__chr11_14774564	TguERVK7-La_corCor	LTR
Sc8eucV_11_HRSCAF_110__chr11_15228443	(GTGCC)n	Simple_repeat
Sc8eucV_11_HRSCAF_110__chr11_15228569	(GTGGTCC)n	Simple_repeat
Sc8eucV_11_HRSCAF_110__chr11_15278141	(ATTA)n	Simple_repeat
Sc8eucV_11_HRSCAF_110__chr11_15330676	corCorLTR1a	LTR
Sc8eucV_11_HRSCAF_110__chr11_15394714	(TTGTTT)n	Simple_repeat
Sc8eucV_11_HRSCAF_110__chr11_15478164	(A)n	Simple_repeat
Sc8eucV_11_HRSCAF_110__chr11_15511259	(GGAA)n	Simple_repeat
Sc8eucV_11_HRSCAF_110__chr11_15511275	(AAGG)n	Simple_repeat
Sc8eucV_11_HRSCAF_110__chr11_15617599	GA-rich	Low_complexity
Sc8eucV_11_HRSCAF_110__chr11_15651957	(AAAAGG)n	Simple_repeat
Sc8eucV_11_HRSCAF_110__chr11_15899402	(T)n	Simple_repeat
Sc8eucV_11_HRSCAF_110__chr11_15958900	A-rich	Low_complexity
Sc8eucV_11_HRSCAF_110__chr11_15976255	A-rich	Low_complexity
Sc8eucV_11_HRSCAF_110__chr11_16132443	CR1-X1NA_fAlb	LINE/CR1
Sc8eucV_11_HRSCAF_110__chr11_16211722	G-rich	Low_complexity
Sc8eucV_11_HRSCAF_110__chr11_16306733	(CCG)n	Simple_repeat
Sc8eucV_11_HRSCAF_110__chr11_16306733	(CCG)n	Simple_repeat
Sc8eucV_11_HRSCAF_110__chr11_16349550	(ATATA)n	Simple_repeat
Sc8eucV_11_HRSCAF_110__chr11_16382933	A-rich	Low_complexity
Sc8eucV_11_HRSCAF_110__chr11_16396691	(A)n	Simple_repeat
Sc8eucV_11_HRSCAF_110__chr11_16400459	(CAGACAGA)n	Simple_repeat
Sc8eucV_11_HRSCAF_110__chr11_16401644	(G)n	Simple_repeat
Sc8eucV_11_HRSCAF_110__chr11_16413595	G-rich	Low_complexity
Sc8eucV_11_HRSCAF_110__chr11_16413618	G-rich	Low_complexity
Sc8eucV_11_HRSCAF_110__chr11_16416763	lycPyrLTRL11	LTR
Sc8eucV_11_HRSCAF_110__chr11_16453565	G-rich	Low_complexity
Sc8eucV_11_HRSCAF_110__chr11_16599947	corCorLTRK15a	LTR
Sc8eucV_11_HRSCAF_110__chr11_16830980	(TTCCC)n	Simple_repeat
Sc8eucV_11_HRSCAF_110__chr11_16894776	TguERV1-Ld_I_corCor	LTR
Sc8eucV_11_HRSCAF_110__chr11_16960609	(TA)n	Simple_repeat
Sc8eucV_11_HRSCAF_110__chr11_17001755	(TTCTC)n	Simple_repeat
Sc8eucV_11_HRSCAF_110__chr11_17001761	(CTCTT)n	Simple_repeat
Sc8eucV_11_HRSCAF_110__chr11_17138532	(TTGTTT)n	Simple_repeat
Sc8eucV_11_HRSCAF_110__chr11_17183371	TguERVK7-La_corCor	LTR
Sc8eucV_11_HRSCAF_110__chr11_17245326	corCorLTRK17a_LTR	LTR
Sc8eucV_11_HRSCAF_110__chr11_17246582	TguERVL2-Le_corCor	LTR
Sc8eucV_11_HRSCAF_110__chr11_17252168	TguERVL2-La_corCor	LTR
Sc8eucV_11_HRSCAF_110__chr11_17315985	TguLTRL2-La_lycPyr	LTR
Sc8eucV_11_HRSCAF_110__chr11_17335469	A-rich	Low_complexity
Sc8eucV_11_HRSCAF_110__chr11_17346826	(T)n	Simple_repeat
Sc8eucV_11_HRSCAF_110__chr11_17364508	CR1-E1_fAlb	LINE/CR1
Sc8eucV_11_HRSCAF_110__chr11_17374211	TguERVL2-La_corCor	LTR
Sc8eucV_11_HRSCAF_110__chr11_17416365	TguERV1-Ld_I_corCor	LTR
Sc8eucV_11_HRSCAF_110__chr11_17419876	A-rich	Low_complexity
Sc8eucV_11_HRSCAF_110__chr11_17436621	TguERV1-Ld_I_corCor	LTR
Sc8eucV_11_HRSCAF_110__chr11_17625905	CR1-YB1_Tgu	LINE/CR1
Sc8eucV_11_HRSCAF_110__chr11_17724234	TguLTRL2-La_lycPyr	LTR
Sc8eucV_11_HRSCAF_110__chr11_17733580	CR1-E1_fAlb	LINE/CR1
Sc8eucV_11_HRSCAF_110__chr11_17775565	TguERVL2-La_corCor	LTR
Sc8eucV_11_HRSCAF_110__chr11_17819632	CR1-E3_fAlb	LINE/CR1
Sc8eucV_11_HRSCAF_110__chr11_17858584	(AAGGG)n	Simple_repeat
Sc8eucV_11_HRSCAF_110__chr11_17925663	(GGATA)n	Simple_repeat
Sc8eucV_11_HRSCAF_110__chr11_17947373	CR1-Y2_Aves	LINE/CR1
Sc8eucV_11_HRSCAF_110__chr11_17969650	(G)n	Simple_repeat
Sc8eucV_11_HRSCAF_110__chr11_17999679	A-rich	Low_complexity
Sc8eucV_11_HRSCAF_110__chr11_18030273	(GTTTT)n	Simple_repeat
Sc8eucV_11_HRSCAF_110__chr11_18101728	(CCCCAG)n	Simple_repeat
Sc8eucV_11_HRSCAF_110__chr11_18101766	(TCCCA)n	Simple_repeat
Sc8eucV_11_HRSCAF_110__chr11_18104922	(C)n	Simple_repeat
Sc8eucV_11_HRSCAF_110__chr11_18130020	TguLTRL2-Lc_corCor	LTR
Sc8eucV_11_HRSCAF_110__chr11_18150718	CR1-YB1_Tgu	LINE/CR1
Sc8eucV_11_HRSCAF_110__chr11_18156430	CR1-E1_fAlb	LINE/CR1
Sc8eucV_11_HRSCAF_110__chr11_18159536	CR1-E1_fAlb	LINE/CR1
Sc8eucV_11_HRSCAF_110__chr11_18186251	TguLTRL4b	LTR
Sc8eucV_11_HRSCAF_110__chr11_18186592	TguLTRL4c	LTR
Sc8eucV_11_HRSCAF_110__chr11_18235162	TguERV1-Ld_I_corCor	LTR
Sc8eucV_11_HRSCAF_110__chr11_18251996	CR1-X1_Pass	LINE/CR1
Sc8eucV_11_HRSCAF_110__chr11_18263984	CR1-X1NA_fAlb	LINE/CR1
Sc8eucV_11_HRSCAF_110__chr11_18273864	TguERVL2-Lg_corCor	LTR
Sc8eucV_11_HRSCAF_110__chr11_18317556	(GGAGA)n	Simple_repeat
Sc8eucV_11_HRSCAF_110__chr11_18321916	TguERVL2-La_corCor	LTR
Sc8eucV_11_HRSCAF_110__chr11_18328903	G-rich	Low_complexity
Sc8eucV_11_HRSCAF_110__chr11_18328917	(GGAA)n	Simple_repeat
Sc8eucV_11_HRSCAF_110__chr11_18339517	(GAAAA)n	Simple_repeat
Sc8eucV_11_HRSCAF_110__chr11_18354299	(T)n	Simple_repeat
Sc8eucV_11_HRSCAF_110__chr11_18386371	A-rich	Low_complexity
Sc8eucV_11_HRSCAF_110__chr11_18400277	(TATATAA)n	Simple_repeat
Sc8eucV_11_HRSCAF_110__chr11_18457149	(TTCC)n	Simple_repeat
Sc8eucV_11_HRSCAF_110__chr11_18509942	(GGAA)n	Simple_repeat
Sc8eucV_11_HRSCAF_110__chr11_18510018	GA-rich	Low_complexity
Sc8eucV_11_HRSCAF_110__chr11_18559066	TguLTRL1-La_corCor	LTR
Sc8eucV_11_HRSCAF_110__chr11_18620102	TguERVK7-La_corCor	LTR
Sc8eucV_11_HRSCAF_110__chr11_18630398	CR1-F0	LINE/CR1
Sc8eucV_11_HRSCAF_110__chr11_18676285	(CCTGTC)n	Simple_repeat
Sc8eucV_11_HRSCAF_110__chr11_18738777	G-rich	Low_complexity
Sc8eucV_11_HRSCAF_110__chr11_18738784	G-rich	Low_complexity
Sc8eucV_11_HRSCAF_110__chr11_18748962	TguLTRL2-Lc_corCor	LTR
Sc8eucV_11_HRSCAF_110__chr11_18764582	TguLTRL2-Lc_corCor	LTR
Sc8eucV_11_HRSCAF_110__chr11_18871119	A-rich	Low_complexity
Sc8eucV_11_HRSCAF_110__chr11_18876045	(AAGGG)n	Simple_repeat
Sc8eucV_11_HRSCAF_110__chr11_18888107	TguERVK7-La_corCor	LTR
Sc8eucV_11_HRSCAF_110__chr11_18926156	(CCCCAG)n	Simple_repeat
Sc8eucV_11_HRSCAF_110__chr11_18926168	(CCAG)n	Simple_repeat
Sc8eucV_11_HRSCAF_110__chr11_18930901	(GCCCCACAGCT)n	Satellite
Sc8eucV_11_HRSCAF_110__chr11_18975656	corCorLTRK23a	LTR
Sc8eucV_11_HRSCAF_110__chr11_19040967	(ATGG)n	Simple_repeat
Sc8eucV_11_HRSCAF_110__chr11_19041455	(TGGA)n	Simple_repeat
Sc8eucV_11_HRSCAF_110__chr11_19057481	corCorLTRK15a	LTR
Sc8eucV_11_HRSCAF_110__chr11_19093662	(CGAT)n	Simple_repeat
Sc8eucV_11_HRSCAF_110__chr11_19139398	TguERVL2-Le_corCor	LTR
Sc8eucV_11_HRSCAF_110__chr11_19140277	TguLTRL3-Lb_corCor	LTR
Sc8eucV_11_HRSCAF_110__chr11_19232562	corCorLTR1a	LTR
Sc8eucV_11_HRSCAF_110__chr11_19247394	(CGGTG)n	Simple_repeat
Sc8eucV_11_HRSCAF_110__chr11_19293769	A-rich	Low_complexity
Sc8eucV_11_HRSCAF_110__chr11_19307309	G-rich	Low_complexity
Sc8eucV_11_HRSCAF_110__chr11_19321675	CR1-YB1_Tgu	LINE/CR1
Sc8eucV_11_HRSCAF_110__chr11_19323714	(CAGA)n	Simple_repeat
Sc8eucV_11_HRSCAF_110__chr11_19334332	TguLTRL4c_fAlb	LTR
Sc8eucV_11_HRSCAF_110__chr11_19344007	(CAGCC)n	Simple_repeat
Sc8eucV_11_HRSCAF_110__chr11_19364977	TguERVK7-La_corCor	LTR
Sc8eucV_11_HRSCAF_110__chr11_19368537	(TA)n	Simple_repeat
Sc8eucV_11_HRSCAF_110__chr11_19400175	(ATGGGG)n	Simple_repeat
Sc8eucV_11_HRSCAF_110__chr11_19478005	(CCGGA)n	Simple_repeat
Sc8eucV_11_HRSCAF_110__chr11_19478325	G-rich	Low_complexity
Sc8eucV_11_HRSCAF_110__chr11_19552217	TguLTRL4a	LTR
Sc8eucV_11_HRSCAF_110__chr11_19552220	TguLTRL4a	LTR
Sc8eucV_11_HRSCAF_110__chr11_19568719	TguLTRL4c	LTR
Sc8eucV_11_HRSCAF_110__chr11_19573587	TguLTRL4c_fAlb	LTR
Sc8eucV_11_HRSCAF_110__chr11_19573589	TguLTRL4c	LTR
Sc8eucV_11_HRSCAF_110__chr11_19704668	G-rich	Low_complexity
Sc8eucV_11_HRSCAF_110__chr11_19704717	G-rich	Low_complexity
Sc8eucV_11_HRSCAF_110__chr11_19753309	corCorLTRK15a	LTR
Sc8eucV_11_HRSCAF_110__chr11_19803146	(GGCCC)n	Simple_repeat
Sc8eucV_11_HRSCAF_110__chr11_19809013	(CGCTCC)n	Simple_repeat
Sc8eucV_11_HRSCAF_110__chr11_19823116	TguLTRL4c	LTR
Sc8eucV_11_HRSCAF_110__chr11_19823242	TguLTRL4c	LTR
Sc8eucV_11_HRSCAF_110__chr11_19872392	(G)n	Simple_repeat
Sc8eucV_11_HRSCAF_110__chr11_19930110	(GTGCCA)n	Simple_repeat
Sc8eucV_11_HRSCAF_110__chr11_19979377	TguLTRL4b_fAlb	LTR
Sc8eucV_11_HRSCAF_110__chr11_20010878	(TCCCGC)n	Simple_repeat
Sc8eucV_11_HRSCAF_110__chr11_20013182	TguERVL2-Le_corCor	LTR
Sc8eucV_11_HRSCAF_110__chr11_20020501	(TCCTC)n	Simple_repeat
Sc8eucV_11_HRSCAF_110__chr11_20028407	(CCCCTTT)n	Simple_repeat
Sc8eucV_11_HRSCAF_110__chr11_20028410	(TTCCCCT)n	Simple_repeat
Sc8eucV_11_HRSCAF_110__chr11_20048351	TguLTRL4a	LTR
Sc8eucV_11_HRSCAF_110__chr11_20048483	TguLTRL4a	LTR
Sc8eucV_11_HRSCAF_110__chr11_20063872	TguERVL2-Le_corCor	LTR
Sc8eucV_11_HRSCAF_110__chr11_20184751	TguERVL2-Ld_I_corCor	LTR
Sc8eucV_11_HRSCAF_110__chr11_20193747	TguERVK7-La_corCor	LTR
Sc8eucV_11_HRSCAF_110__chr11_20230047	corCorLTRK17a_LTR	LTR
Sc8eucV_11_HRSCAF_110__chr11_20253777	corCorLTRK15a	LTR
Sc8eucV_11_HRSCAF_110__chr11_20262237	(CCCGCC)n	Simple_repeat
Sc8eucV_11_HRSCAF_110__chr11_20284824	TguLTRL2-La_corCor	LTR
Sc8eucV_11_HRSCAF_110__chr11_20287334	TguERVL2-Le_corCor	LTR
Sc8eucV_11_HRSCAF_110__chr11_20291648	G-rich	Low_complexity
Sc8eucV_11_HRSCAF_110__chr11_20304250	TguERVL2-Le_corCor	LTR
Sc8eucV_11_HRSCAF_110__chr11_20355440	(CTTC)n	Simple_repeat
Sc8eucV_11_HRSCAF_110__chr11_20356243	lycPyrLTRL11	LTR
Sc8eucV_11_HRSCAF_110__chr11_20622903	(CCCTT)n	Simple_repeat
Sc8eucV_11_HRSCAF_110__chr11_20736714	TguERVL2_I-b_fAlb	LTR
Sc8eucV_11_HRSCAF_110__chr11_20742819	TguLTRL1-Lb_lycPyr.inc	LTR
Sc8eucV_11_HRSCAF_110__chr11_20775647	TguERV1-Ld_I_corCor	LTR
Sc8eucV_11_HRSCAF_110__chr11_20790639	(GAAA)n	Simple_repeat
Sc8eucV_11_HRSCAF_110__chr11_20869963	corCorLTR3a	LTR
Sc8eucV_11_HRSCAF_110__chr11_20896023	CR1-J3_Pass	LINE/CR1
Sc8eucV_11_HRSCAF_110__chr11_20918515	TguLTRL4a	LTR
Sc8eucV_11_HRSCAF_110__chr11_20924397	TguERVK7-La_corCor	LTR
Sc8eucV_11_HRSCAF_110__chr11_20964811	(GCCGCT)n	Simple_repeat
Sc8eucV_12_HRSCAF_113__chr4A_6947	crowSat1	Satellite
Sc8eucV_12_HRSCAF_113__chr4A_7837	crowSat1	Satellite
Sc8eucV_12_HRSCAF_113__chr4A_8133	crowSat1	Satellite
Sc8eucV_12_HRSCAF_113__chr4A_10105	crowSat1	Satellite
Sc8eucV_12_HRSCAF_113__chr4A_18363	corCorLTRK13a	LTR
Sc8eucV_12_HRSCAF_113__chr4A_32715	TguERV1-Ld_I_corCor	LTR
Sc8eucV_12_HRSCAF_113__chr4A_151122	lycPyrLTRL11	LTR
Sc8eucV_12_HRSCAF_113__chr4A_155238	(A)n	Simple_repeat
Sc8eucV_12_HRSCAF_113__chr4A_221133	TguLTRL2-Lc_corCor	LTR
Sc8eucV_12_HRSCAF_113__chr4A_282901	TguERVL2-Le_corCor	LTR
Sc8eucV_12_HRSCAF_113__chr4A_287494	lycPyrLTRL11	LTR
Sc8eucV_12_HRSCAF_113__chr4A_319827	TguERV1_LTR1a	LTR
Sc8eucV_12_HRSCAF_113__chr4A_344868	TguERVL2-Le_corCor	LTR
Sc8eucV_12_HRSCAF_113__chr4A_372551	corCorLTRK23a	LTR
Sc8eucV_12_HRSCAF_113__chr4A_393473	TguERVL2-Lc_corCor	LTR
Sc8eucV_12_HRSCAF_113__chr4A_421727	(GCACC)n	Simple_repeat
Sc8eucV_12_HRSCAF_113__chr4A_434984	TguERV1-Lc_LTR_corCor	LTR
Sc8eucV_12_HRSCAF_113__chr4A_439580	corCorLTRK15a	LTR
Sc8eucV_12_HRSCAF_113__chr4A_504971	TguERV1-Lc_I_corCor	LTR
Sc8eucV_12_HRSCAF_113__chr4A_696268	TguERVL2-Le_corCor	LTR
Sc8eucV_12_HRSCAF_113__chr4A_704329	(CCCACTG)n	Simple_repeat
Sc8eucV_12_HRSCAF_113__chr4A_717226	TguERVL2-Le_corCor	LTR
Sc8eucV_12_HRSCAF_113__chr4A_800416	(GAAA)n	Simple_repeat
Sc8eucV_12_HRSCAF_113__chr4A_800529	(GAAA)n	Simple_repeat
Sc8eucV_12_HRSCAF_113__chr4A_802220	(CCTT)n	Simple_repeat
Sc8eucV_12_HRSCAF_113__chr4A_808282	TguLTRL2-Lc_corCor	LTR
Sc8eucV_12_HRSCAF_113__chr4A_809000	(G)n	Simple_repeat
Sc8eucV_12_HRSCAF_113__chr4A_867437	A-rich	Low_complexity
Sc8eucV_12_HRSCAF_113__chr4A_923916	TguERV1-Ld_I_corCor	LTR
Sc8eucV_12_HRSCAF_113__chr4A_1113777	(TTCC)n	Simple_repeat
Sc8eucV_12_HRSCAF_113__chr4A_1200991	(GCCCCGT)n	Simple_repeat
Sc8eucV_12_HRSCAF_113__chr4A_1200998	(CCCCGTG)n	Simple_repeat
Sc8eucV_12_HRSCAF_113__chr4A_1298644	TguLTRL2-La_corCor	LTR
Sc8eucV_12_HRSCAF_113__chr4A_1378828	(CCGGAG)n	Simple_repeat
Sc8eucV_12_HRSCAF_113__chr4A_1469176	TguERV1-Ld_I_corCor	LTR
Sc8eucV_12_HRSCAF_113__chr4A_1484234	G-rich	Low_complexity
Sc8eucV_12_HRSCAF_113__chr4A_1538490	(GGTTGT)n	Simple_repeat
Sc8eucV_12_HRSCAF_113__chr4A_1610986	(CTCCTC)n	Simple_repeat
Sc8eucV_12_HRSCAF_113__chr4A_1619077	(CCCTTTCTTC)n	Simple_repeat
Sc8eucV_12_HRSCAF_113__chr4A_1622497	(CA)n	Simple_repeat
Sc8eucV_12_HRSCAF_113__chr4A_1622715	(CACCC)n	Simple_repeat
Sc8eucV_12_HRSCAF_113__chr4A_1638119	(CACTGT)n	Simple_repeat
Sc8eucV_12_HRSCAF_113__chr4A_1752595	(C)n	Simple_repeat
Sc8eucV_12_HRSCAF_113__chr4A_1771270	(CCCAGT)n	Simple_repeat
Sc8eucV_12_HRSCAF_113__chr4A_1771294	(CAGTCC)n	Simple_repeat
Sc8eucV_12_HRSCAF_113__chr4A_1801437	(CTCGG)n	Simple_repeat
Sc8eucV_12_HRSCAF_113__chr4A_1860035	(CCTTC)n	Simple_repeat
Sc8eucV_12_HRSCAF_113__chr4A_1866075	(TCTCC)n	Simple_repeat
Sc8eucV_12_HRSCAF_113__chr4A_1871427	GA-rich	Low_complexity
Sc8eucV_12_HRSCAF_113__chr4A_1882415	(GGGGAA)n	Simple_repeat
Sc8eucV_12_HRSCAF_113__chr4A_1910394	(CTGTCCCA)n	Simple_repeat
Sc8eucV_12_HRSCAF_113__chr4A_1951207	(ATCCC)n	Simple_repeat
Sc8eucV_12_HRSCAF_113__chr4A_1964033	G-rich	Low_complexity
Sc8eucV_12_HRSCAF_113__chr4A_1968076	G-rich	Low_complexity
Sc8eucV_12_HRSCAF_113__chr4A_1968300	(T)n	Simple_repeat
Sc8eucV_12_HRSCAF_113__chr4A_2035093	TguERVK7-La_corCor	LTR
Sc8eucV_12_HRSCAF_113__chr4A_2039798	(GACGT)n	Simple_repeat
Sc8eucV_12_HRSCAF_113__chr4A_2067515	(TCTCC)n	Simple_repeat
Sc8eucV_12_HRSCAF_113__chr4A_2068180	(TCCC)n	Simple_repeat
Sc8eucV_12_HRSCAF_113__chr4A_2087271	(AAGAG)n	Simple_repeat
Sc8eucV_12_HRSCAF_113__chr4A_2147676	(CATCC)n	Simple_repeat
Sc8eucV_12_HRSCAF_113__chr4A_2152277	(GGGAA)n	Simple_repeat
Sc8eucV_12_HRSCAF_113__chr4A_2162572	(A)n	Simple_repeat
Sc8eucV_12_HRSCAF_113__chr4A_2179914	A-rich	Low_complexity
Sc8eucV_12_HRSCAF_113__chr4A_2201604	(A)n	Simple_repeat
Sc8eucV_12_HRSCAF_113__chr4A_2221462	(CACCCAC)n	Simple_repeat
Sc8eucV_12_HRSCAF_113__chr4A_2259024	(CTTCCC)n	Simple_repeat
Sc8eucV_12_HRSCAF_113__chr4A_2264707	(CCTGTGC)n	Simple_repeat
Sc8eucV_12_HRSCAF_113__chr4A_2280790	(CCTG)n	Simple_repeat
Sc8eucV_12_HRSCAF_113__chr4A_2299296	CR1-E3_fAlb	LINE/CR1
Sc8eucV_12_HRSCAF_113__chr4A_2300931	G-rich	Low_complexity
Sc8eucV_12_HRSCAF_113__chr4A_2310110	TguERV1-Lb_LTR_corCor	LTR
Sc8eucV_12_HRSCAF_113__chr4A_2345437	(ATGGTCC)n	Simple_repeat
Sc8eucV_12_HRSCAF_113__chr4A_2471260	TguERVL2-Ld_I_corCor	LTR
Sc8eucV_12_HRSCAF_113__chr4A_2540147	A-rich	Low_complexity
Sc8eucV_12_HRSCAF_113__chr4A_2606521	AmnSINE1	SINE
Sc8eucV_12_HRSCAF_113__chr4A_2714799	CR1-J1b_fAlb	LINE/CR1
Sc8eucV_12_HRSCAF_113__chr4A_2729969	(CTGGGG)n	Simple_repeat
Sc8eucV_12_HRSCAF_113__chr4A_2759764	(A)n	Simple_repeat
Sc8eucV_12_HRSCAF_113__chr4A_2787188	(C)n	Simple_repeat
Sc8eucV_12_HRSCAF_113__chr4A_2947959	(GCTGG)n	Simple_repeat
Sc8eucV_12_HRSCAF_113__chr4A_2948017	G-rich	Low_complexity
Sc8eucV_12_HRSCAF_113__chr4A_2970145	TguLTRL1-La_corCor	LTR
Sc8eucV_12_HRSCAF_113__chr4A_3035265	(CTA)n	Simple_repeat
Sc8eucV_12_HRSCAF_113__chr4A_3038619	TguERVL2-Le_corCor	LTR
Sc8eucV_12_HRSCAF_113__chr4A_3087158	A-rich	Low_complexity
Sc8eucV_12_HRSCAF_113__chr4A_3165712	CR1-J2_Pass	LINE/CR1
Sc8eucV_12_HRSCAF_113__chr4A_3227858	TguERV1-Ld_I_corCor	LTR
Sc8eucV_12_HRSCAF_113__chr4A_3347207	(TTTTC)n	Simple_repeat
Sc8eucV_12_HRSCAF_113__chr4A_3542066	(A)n	Simple_repeat
Sc8eucV_12_HRSCAF_113__chr4A_3640376	(TTCTT)n	Simple_repeat
Sc8eucV_12_HRSCAF_113__chr4A_3692406	G-rich	Low_complexity
Sc8eucV_12_HRSCAF_113__chr4A_3909302	(GCATG)n	Simple_repeat
Sc8eucV_12_HRSCAF_113__chr4A_3928654	(GGCACAG)n	Simple_repeat
Sc8eucV_12_HRSCAF_113__chr4A_3929696	G-rich	Low_complexity
Sc8eucV_12_HRSCAF_113__chr4A_3967449	(A)n	Simple_repeat
Sc8eucV_12_HRSCAF_113__chr4A_4052864	(A)n	Simple_repeat
Sc8eucV_12_HRSCAF_113__chr4A_4146681	(GGAGA)n	Simple_repeat
Sc8eucV_12_HRSCAF_113__chr4A_4146684	(GGAGA)n	Simple_repeat
Sc8eucV_12_HRSCAF_113__chr4A_4151512	(GCT)n	Simple_repeat
Sc8eucV_12_HRSCAF_113__chr4A_4204390	(AGAAG)n	Simple_repeat
Sc8eucV_12_HRSCAF_113__chr4A_4278882	(CACCG)n	Simple_repeat
Sc8eucV_12_HRSCAF_113__chr4A_4309224	(CCCAG)n	Simple_repeat
Sc8eucV_12_HRSCAF_113__chr4A_4338517	(CCCGG)n	Simple_repeat
Sc8eucV_12_HRSCAF_113__chr4A_4355344	G-rich	Low_complexity
Sc8eucV_12_HRSCAF_113__chr4A_4355639	(TG)n	Simple_repeat
Sc8eucV_12_HRSCAF_113__chr4A_4452645	(TGTCCC)n	Simple_repeat
Sc8eucV_12_HRSCAF_113__chr4A_4555085	(TCCTC)n	Simple_repeat
Sc8eucV_12_HRSCAF_113__chr4A_4752959	(AT)n	Simple_repeat
Sc8eucV_12_HRSCAF_113__chr4A_4801472	(CTCGG)n	Simple_repeat
Sc8eucV_12_HRSCAF_113__chr4A_4814812	TguERVK7-La_corCor	LTR
Sc8eucV_12_HRSCAF_113__chr4A_4869470	(ATATT)n	Simple_repeat
Sc8eucV_12_HRSCAF_113__chr4A_4912179	TguERVK7-La_corCor	LTR
Sc8eucV_12_HRSCAF_113__chr4A_5210502	(TTA)n	Simple_repeat
Sc8eucV_12_HRSCAF_113__chr4A_5271276	TguERVL2-La_corCor	LTR
Sc8eucV_12_HRSCAF_113__chr4A_5301969	TguERVK7-La_corCor	LTR
Sc8eucV_12_HRSCAF_113__chr4A_5351002	(CTTC)n	Simple_repeat
Sc8eucV_12_HRSCAF_113__chr4A_5358406	(T)n	Simple_repeat
Sc8eucV_12_HRSCAF_113__chr4A_5401731	lycPyrLTRL11	LTR
Sc8eucV_12_HRSCAF_113__chr4A_5416822	corCorLTRL7a	LTR
Sc8eucV_12_HRSCAF_113__chr4A_5555062	TguLTRL2-Lc_corCor	LTR
Sc8eucV_12_HRSCAF_113__chr4A_5606003	TguERVL2-La_corCor	LTR
Sc8eucV_12_HRSCAF_113__chr4A_5661574	(T)n	Simple_repeat
Sc8eucV_12_HRSCAF_113__chr4A_5690418	(G)n	Simple_repeat
Sc8eucV_12_HRSCAF_113__chr4A_6107004	(ACAAA)n	Simple_repeat
Sc8eucV_12_HRSCAF_113__chr4A_6168477	corCorLTRK12a	LTR
Sc8eucV_12_HRSCAF_113__chr4A_6239537	G-rich	Low_complexity
Sc8eucV_12_HRSCAF_113__chr4A_6363619	(CCTTTT)n	Simple_repeat
Sc8eucV_12_HRSCAF_113__chr4A_6445333	corCorLTRK13a	LTR
Sc8eucV_12_HRSCAF_113__chr4A_6549782	TguERVL2-Ld_I_corCor	LTR
Sc8eucV_12_HRSCAF_113__chr4A_6706143	(T)n	Simple_repeat
Sc8eucV_12_HRSCAF_113__chr4A_6708815	CR1-E_Pass-La_lycPyr.inc	LINE/CR1
Sc8eucV_12_HRSCAF_113__chr4A_6716214	corCorLTR1a	LTR
Sc8eucV_12_HRSCAF_113__chr4A_6820888	TguERVK7-La_corCor	LTR
Sc8eucV_12_HRSCAF_113__chr4A_6856239	A-rich	Low_complexity
Sc8eucV_12_HRSCAF_113__chr4A_6897314	(TTTCCT)n	Simple_repeat
Sc8eucV_12_HRSCAF_113__chr4A_6926434	TguLTRL1-La_corCor	LTR
Sc8eucV_12_HRSCAF_113__chr4A_7007734	(TCTCT)n	Simple_repeat
Sc8eucV_12_HRSCAF_113__chr4A_7007738	(CTCTC)n	Simple_repeat
Sc8eucV_12_HRSCAF_113__chr4A_7125003	TguERVK7-La_corCor	LTR
Sc8eucV_12_HRSCAF_113__chr4A_7339186	corCorLTRK23a	LTR
Sc8eucV_12_HRSCAF_113__chr4A_7420640	(CCACAT)n	Simple_repeat
Sc8eucV_12_HRSCAF_113__chr4A_7434720	A-rich	Low_complexity
Sc8eucV_12_HRSCAF_113__chr4A_7434739	A-rich	Low_complexity
Sc8eucV_12_HRSCAF_113__chr4A_7440331	(A)n	Simple_repeat
Sc8eucV_12_HRSCAF_113__chr4A_7908556	TguERVK7-La_corCor	LTR
Sc8eucV_12_HRSCAF_113__chr4A_7938156	A-rich	Low_complexity
Sc8eucV_12_HRSCAF_113__chr4A_7951562	(TATA)n	Simple_repeat
Sc8eucV_12_HRSCAF_113__chr4A_8015642	(TAATTA)n	Simple_repeat
Sc8eucV_12_HRSCAF_113__chr4A_8073064	TguERVK7-La_corCor	LTR
Sc8eucV_12_HRSCAF_113__chr4A_8098696	TguLTRL3-Lb_corCor	LTR
Sc8eucV_12_HRSCAF_113__chr4A_8154744	TguERV1-Ld_I_corCor	LTR
Sc8eucV_12_HRSCAF_113__chr4A_8198062	corCorLTRK15a	LTR
Sc8eucV_12_HRSCAF_113__chr4A_8261901	TguLTRL1-La_corCor	LTR
Sc8eucV_12_HRSCAF_113__chr4A_8298750	TguERVK7-La_corCor	LTR
Sc8eucV_12_HRSCAF_113__chr4A_8312114	TguERV1-Lb_LTR_corCor	LTR
Sc8eucV_12_HRSCAF_113__chr4A_8313945	TguERV4_I	LTR
Sc8eucV_12_HRSCAF_113__chr4A_8325237	TguERVL2-Le_corCor	LTR
Sc8eucV_12_HRSCAF_113__chr4A_8367973	(C)n	Simple_repeat
Sc8eucV_12_HRSCAF_113__chr4A_8370649	(TTTTA)n	Simple_repeat
Sc8eucV_12_HRSCAF_113__chr4A_8375226	TguLTRL2-Lc_corCor	LTR
Sc8eucV_12_HRSCAF_113__chr4A_8389356	TguERVL2-Le_corCor	LTR
Sc8eucV_12_HRSCAF_113__chr4A_8411867	(C)n	Simple_repeat
Sc8eucV_12_HRSCAF_113__chr4A_8433284	TguERV1-Ld_I_corCor	LTR
Sc8eucV_12_HRSCAF_113__chr4A_8451827	TguERVK7-La_corCor	LTR
Sc8eucV_12_HRSCAF_113__chr4A_8490342	corCorLTRK13a	LTR
Sc8eucV_12_HRSCAF_113__chr4A_8492816	TguERV1-Lb_I_corCor	LTR
Sc8eucV_12_HRSCAF_113__chr4A_8541033	TguLTRL3-Lb_corCor	LTR
Sc8eucV_12_HRSCAF_113__chr4A_8543961	(AT)n	Simple_repeat
Sc8eucV_12_HRSCAF_113__chr4A_8543969	(TA)n	Simple_repeat
Sc8eucV_12_HRSCAF_113__chr4A_8572143	TguERVL2-Ld_I_corCor	LTR
Sc8eucV_12_HRSCAF_113__chr4A_8610160	TguERVL2-Lg_corCor	LTR
Sc8eucV_12_HRSCAF_113__chr4A_8650872	corCorLTRK12a	LTR
Sc8eucV_12_HRSCAF_113__chr4A_8675667	TguERVL2-Le_corCor	LTR
Sc8eucV_12_HRSCAF_113__chr4A_8942473	corCorLTRK16a	LTR
Sc8eucV_12_HRSCAF_113__chr4A_8969453	TguERVL2-Ld_I_corCor	LTR
Sc8eucV_12_HRSCAF_113__chr4A_8980742	TguLTRL2-Lc_corCor	LTR
Sc8eucV_12_HRSCAF_113__chr4A_8981574	TguERVK7-La_corCor	LTR
Sc8eucV_12_HRSCAF_113__chr4A_9011225	TguERVL2-La_corCor	LTR
Sc8eucV_12_HRSCAF_113__chr4A_9169802	TguLTRL1-Lb_lycPyr.inc	LTR
Sc8eucV_12_HRSCAF_113__chr4A_9180829	corCorLTRK17a_LTR	LTR
Sc8eucV_12_HRSCAF_113__chr4A_9193557	TguLTRL1-Lb_corCor	LTR
Sc8eucV_12_HRSCAF_113__chr4A_9198374	TguERVK7-La_corCor	LTR
Sc8eucV_12_HRSCAF_113__chr4A_9339723	TguERVK7-La_corCor	LTR
Sc8eucV_12_HRSCAF_113__chr4A_9355862	TguLTRL1-La_corCor	LTR
Sc8eucV_12_HRSCAF_113__chr4A_9362486	corCorLTRK15a	LTR
Sc8eucV_12_HRSCAF_113__chr4A_9406037	(AAGGG)n	Simple_repeat
Sc8eucV_12_HRSCAF_113__chr4A_9406129	G-rich	Low_complexity
Sc8eucV_12_HRSCAF_113__chr4A_9409120	(TTTTTG)n	Simple_repeat
Sc8eucV_12_HRSCAF_113__chr4A_9446017	corCorLTRK12a	LTR
Sc8eucV_12_HRSCAF_113__chr4A_9460997	GA-rich	Low_complexity
Sc8eucV_12_HRSCAF_113__chr4A_9568328	TguERV1-Ld_I_corCor	LTR
Sc8eucV_12_HRSCAF_113__chr4A_9568328	TguERV1-Ld_I_corCor	LTR
Sc8eucV_12_HRSCAF_113__chr4A_9614899	(T)n	Simple_repeat
Sc8eucV_12_HRSCAF_113__chr4A_9638456	(AAGGG)n	Simple_repeat
Sc8eucV_12_HRSCAF_113__chr4A_9639264	TguLTRL3-Lb_corCor	LTR
Sc8eucV_12_HRSCAF_113__chr4A_9690685	TguSINE1	SINE
Sc8eucV_12_HRSCAF_113__chr4A_9748407	(CCGGCGGCTT)n	Simple_repeat
Sc8eucV_12_HRSCAF_113__chr4A_9861057	TguERVK7-La_corCor	LTR
Sc8eucV_12_HRSCAF_113__chr4A_9871319	lycPyrLTRL11	LTR
Sc8eucV_12_HRSCAF_113__chr4A_9877669	TguERVL2-Le_corCor	LTR
Sc8eucV_12_HRSCAF_113__chr4A_9878810	TguLTRL2-Lc_corCor	LTR
Sc8eucV_12_HRSCAF_113__chr4A_9894281	TguERVK7-La_corCor	LTR
Sc8eucV_12_HRSCAF_113__chr4A_9899039	TguERVL2-Lg_corCor	LTR
Sc8eucV_12_HRSCAF_113__chr4A_9904212	(C)n	Simple_repeat
Sc8eucV_12_HRSCAF_113__chr4A_9921119	TguLTRL2-Lc_corCor	LTR
Sc8eucV_12_HRSCAF_113__chr4A_9921857	TguLTRL2-La_corCor	LTR
Sc8eucV_12_HRSCAF_113__chr4A_9939784	corCorLTRK1_I	LTR
Sc8eucV_12_HRSCAF_113__chr4A_9958276	TguERVK7-La_corCor	LTR
Sc8eucV_12_HRSCAF_113__chr4A_9986068	TguLTR5b	LTR
Sc8eucV_12_HRSCAF_113__chr4A_9996631	TguERVK7-La_corCor	LTR
Sc8eucV_12_HRSCAF_113__chr4A_9998275	TguERVL2-Le_corCor	LTR
Sc8eucV_12_HRSCAF_113__chr4A_10015543	TguERVL2-Le_corCor	LTR
Sc8eucV_12_HRSCAF_113__chr4A_10017482	TguERVL2-Ld_I_corCor	LTR
Sc8eucV_12_HRSCAF_113__chr4A_10033302	corCorLTR1a	LTR
Sc8eucV_12_HRSCAF_113__chr4A_10044892	TguLTRL2-Lc_corCor	LTR
Sc8eucV_12_HRSCAF_113__chr4A_10103047	(T)n	Simple_repeat
Sc8eucV_12_HRSCAF_113__chr4A_10158707	TguERV1-Ld_I_corCor	LTR
Sc8eucV_12_HRSCAF_113__chr4A_10168413	TguLTRL1-La_corCor	LTR
Sc8eucV_12_HRSCAF_113__chr4A_10178209	TguERVL2-Le_corCor	LTR
Sc8eucV_12_HRSCAF_113__chr4A_10184417	(TA)n	Simple_repeat
Sc8eucV_12_HRSCAF_113__chr4A_10244484	TguLTRL2-Lc_corCor	LTR
Sc8eucV_12_HRSCAF_113__chr4A_10275430	TguERV1-Ld_I_corCor	LTR
Sc8eucV_12_HRSCAF_113__chr4A_10291025	TguERVK7-La_corCor	LTR
Sc8eucV_12_HRSCAF_113__chr4A_10292151	TguERVL2-La_corCor	LTR
Sc8eucV_12_HRSCAF_113__chr4A_10310089	corCorLTRK15a	LTR
Sc8eucV_12_HRSCAF_113__chr4A_10451287	TguERV1-Ld_I_corCor	LTR
Sc8eucV_12_HRSCAF_113__chr4A_10471944	(TAATTAT)n	Simple_repeat
Sc8eucV_12_HRSCAF_113__chr4A_10624504	(C)n	Simple_repeat
Sc8eucV_12_HRSCAF_113__chr4A_10714187	(A)n	Simple_repeat
Sc8eucV_12_HRSCAF_113__chr4A_10726972	TguLTRL2-Lc_corCor	LTR
Sc8eucV_12_HRSCAF_113__chr4A_10727594	TguLTRL2-La_corCor	LTR
Sc8eucV_12_HRSCAF_113__chr4A_10807928	(TTCTTCA)n	Simple_repeat
Sc8eucV_12_HRSCAF_113__chr4A_11155881	TguERV1-Ld_I_corCor	LTR
Sc8eucV_12_HRSCAF_113__chr4A_11197098	TguERVK7-La_corCor	LTR
Sc8eucV_12_HRSCAF_113__chr4A_11202748	TguERVL2-Le_corCor	LTR
Sc8eucV_12_HRSCAF_113__chr4A_11268204	TguERV1-Ld_I_corCor	LTR
Sc8eucV_12_HRSCAF_113__chr4A_11297283	(C)n	Simple_repeat
Sc8eucV_12_HRSCAF_113__chr4A_11299228	(T)n	Simple_repeat
Sc8eucV_12_HRSCAF_113__chr4A_11309825	(AAAG)n	Simple_repeat
Sc8eucV_12_HRSCAF_113__chr4A_11404549	corCorLTR1a	LTR
Sc8eucV_12_HRSCAF_113__chr4A_11416178	(AAAGA)n	Simple_repeat
Sc8eucV_12_HRSCAF_113__chr4A_11496890	TguERVK7-La_corCor	LTR
Sc8eucV_12_HRSCAF_113__chr4A_11503463	(ATAT)n	Simple_repeat
Sc8eucV_12_HRSCAF_113__chr4A_11536497	TguLTR11l-La_lycPyr	LTR
Sc8eucV_12_HRSCAF_113__chr4A_11543922	TguERV6_LTR2	LTR
Sc8eucV_12_HRSCAF_113__chr4A_11558503	corCorLTRK1_I	LTR
Sc8eucV_12_HRSCAF_113__chr4A_11623393	(G)n	Simple_repeat
Sc8eucV_12_HRSCAF_113__chr4A_11798252	(AT)n	Simple_repeat
Sc8eucV_12_HRSCAF_113__chr4A_11836202	lycPyrLTRL11	LTR
Sc8eucV_12_HRSCAF_113__chr4A_11978479	(GCAGACG)n	Simple_repeat
Sc8eucV_12_HRSCAF_113__chr4A_12050673	corCorLTRK17a_LTR	LTR
Sc8eucV_12_HRSCAF_113__chr4A_12157406	G-rich	Low_complexity
Sc8eucV_12_HRSCAF_113__chr4A_12198670	(GGAAGGGA)n	Simple_repeat
Sc8eucV_12_HRSCAF_113__chr4A_12298156	TguLTRL3-Lb_corCor	LTR
Sc8eucV_12_HRSCAF_113__chr4A_12327226	corCorLTRK3a	LTR
Sc8eucV_12_HRSCAF_113__chr4A_12391740	TguERVL2-La_corCor	LTR
Sc8eucV_12_HRSCAF_113__chr4A_12398279	corCorLTRK23a	LTR
Sc8eucV_12_HRSCAF_113__chr4A_12487822	(AGAGG)n	Simple_repeat
Sc8eucV_12_HRSCAF_113__chr4A_12488059	A-rich	Low_complexity
Sc8eucV_12_HRSCAF_113__chr4A_12492374	G-rich	Low_complexity
Sc8eucV_12_HRSCAF_113__chr4A_12512217	(CGC)n	Simple_repeat
Sc8eucV_12_HRSCAF_113__chr4A_12650428	TguLTRL2-Lc_corCor	LTR
Sc8eucV_12_HRSCAF_113__chr4A_12698774	TguERV1-Lb_LTR_corCor	LTR
Sc8eucV_12_HRSCAF_113__chr4A_12714954	G-rich	Low_complexity
Sc8eucV_12_HRSCAF_113__chr4A_12775246	TguERV1-Ld_I_corCor	LTR
Sc8eucV_12_HRSCAF_113__chr4A_12782967	(ATAGATCTAT)n	Simple_repeat
Sc8eucV_12_HRSCAF_113__chr4A_12840995	(T)n	Simple_repeat
Sc8eucV_12_HRSCAF_113__chr4A_12986705	TguERV1-Lc_LTR_corCor	LTR
Sc8eucV_12_HRSCAF_113__chr4A_12991446	corCorLTRK12a	LTR
Sc8eucV_12_HRSCAF_113__chr4A_13059477	GA-rich	Low_complexity
Sc8eucV_12_HRSCAF_113__chr4A_13125839	GA-rich	Low_complexity
Sc8eucV_12_HRSCAF_113__chr4A_13147823	GA-rich	Low_complexity
Sc8eucV_12_HRSCAF_113__chr4A_13173925	TguERV1-Ld_I_corCor	LTR
Sc8eucV_12_HRSCAF_113__chr4A_13189873	TguERVL2-Le_corCor	LTR
Sc8eucV_12_HRSCAF_113__chr4A_13231499	(CAGA)n	Simple_repeat
Sc8eucV_12_HRSCAF_113__chr4A_13242541	CR1-J2_Pass	LINE/CR1
Sc8eucV_12_HRSCAF_113__chr4A_13475119	G-rich	Low_complexity
Sc8eucV_12_HRSCAF_113__chr4A_13483853	(TTTCTCT)n	Simple_repeat
Sc8eucV_12_HRSCAF_113__chr4A_13515244	(AGGAG)n	Simple_repeat
Sc8eucV_12_HRSCAF_113__chr4A_13659348	(AT)n	Simple_repeat
Sc8eucV_12_HRSCAF_113__chr4A_13733862	corCorLTR1a	LTR
Sc8eucV_12_HRSCAF_113__chr4A_13754678	(TTCT)n	Simple_repeat
Sc8eucV_12_HRSCAF_113__chr4A_13761742	TguERVK7-La_corCor	LTR
Sc8eucV_12_HRSCAF_113__chr4A_13767562	(T)n	Simple_repeat
Sc8eucV_12_HRSCAF_113__chr4A_13959020	TguERVK7-La_corCor	LTR
Sc8eucV_12_HRSCAF_113__chr4A_14135173	A-rich	Low_complexity
Sc8eucV_12_HRSCAF_113__chr4A_14219875	A-rich	Low_complexity
Sc8eucV_12_HRSCAF_113__chr4A_14282517	(TGCCA)n	Simple_repeat
Sc8eucV_12_HRSCAF_113__chr4A_14282517	(TGCCA)n	Simple_repeat
Sc8eucV_12_HRSCAF_113__chr4A_14282550	(CCACCG)n	Simple_repeat
Sc8eucV_12_HRSCAF_113__chr4A_14493957	TguLTRL2-Lc_corCor	LTR
Sc8eucV_12_HRSCAF_113__chr4A_14496435	TguERV1-Ld_I_corCor	LTR
Sc8eucV_12_HRSCAF_113__chr4A_14511655	TguERVL1_I	LTR
Sc8eucV_12_HRSCAF_113__chr4A_14561170	(A)n	Simple_repeat
Sc8eucV_12_HRSCAF_113__chr4A_14596971	corCorLTRK15a	LTR
Sc8eucV_12_HRSCAF_113__chr4A_14649759	(TA)n	Simple_repeat
Sc8eucV_12_HRSCAF_113__chr4A_14905609	corCorLTRK15a	LTR
Sc8eucV_12_HRSCAF_113__chr4A_14906779	TguERV1-Ld_I_corCor	LTR
Sc8eucV_12_HRSCAF_113__chr4A_14942991	corCorLTR1a	LTR
Sc8eucV_12_HRSCAF_113__chr4A_14945010	TguLTRL2-Lc_corCor	LTR
Sc8eucV_12_HRSCAF_113__chr4A_14948711	A-rich	Low_complexity
Sc8eucV_12_HRSCAF_113__chr4A_14996423	corCorLTRK12a	LTR
Sc8eucV_12_HRSCAF_113__chr4A_15046284	CR1-J1_Pass	LINE/CR1
Sc8eucV_12_HRSCAF_113__chr4A_15104055	(TTGT)n	Simple_repeat
Sc8eucV_12_HRSCAF_113__chr4A_15189338	TguLTRL2-Lc_corCor	LTR
Sc8eucV_12_HRSCAF_113__chr4A_15473896	A-rich	Low_complexity
Sc8eucV_12_HRSCAF_113__chr4A_15498695	(AATAT)n	Simple_repeat
Sc8eucV_12_HRSCAF_113__chr4A_15499451	TguLTRL2-La_corCor	LTR
Sc8eucV_12_HRSCAF_113__chr4A_15543556	TguERV1-Ld_I_corCor	LTR
Sc8eucV_12_HRSCAF_113__chr4A_15595764	(TAACCGGGA)n	Simple_repeat
Sc8eucV_12_HRSCAF_113__chr4A_15721879	TguERV7_I-La_corCor	LTR
Sc8eucV_12_HRSCAF_113__chr4A_15738281	(T)n	Simple_repeat
Sc8eucV_12_HRSCAF_113__chr4A_15741462	(CAGCTC)n	Simple_repeat
Sc8eucV_12_HRSCAF_113__chr4A_15753870	(TTTTC)n	Simple_repeat
Sc8eucV_12_HRSCAF_113__chr4A_15763779	(GGACAAC)n	Simple_repeat
Sc8eucV_12_HRSCAF_113__chr4A_15795486	(GATCCC)n	Simple_repeat
Sc8eucV_12_HRSCAF_113__chr4A_15796690	(TG)n	Simple_repeat
Sc8eucV_12_HRSCAF_113__chr4A_15837465	A-rich	Low_complexity
Sc8eucV_12_HRSCAF_113__chr4A_15843579	TguERVL2-Lc_corCor	LTR
Sc8eucV_12_HRSCAF_113__chr4A_15878179	GA-rich	Low_complexity
Sc8eucV_12_HRSCAF_113__chr4A_15905108	TguERVL2-Le_corCor	LTR
Sc8eucV_12_HRSCAF_113__chr4A_15956471	A-rich	Low_complexity
Sc8eucV_12_HRSCAF_113__chr4A_16230919	(CCT)n	Simple_repeat
Sc8eucV_12_HRSCAF_113__chr4A_16365230	(GCCCGGCTGT)n	Simple_repeat
Sc8eucV_12_HRSCAF_113__chr4A_16456454	(GTCC)n	Simple_repeat
Sc8eucV_12_HRSCAF_113__chr4A_16475146	CR1-D	LINE/CR1
Sc8eucV_12_HRSCAF_113__chr4A_16564224	(GTTT)n	Simple_repeat
Sc8eucV_12_HRSCAF_113__chr4A_16591761	corCorLTR1a	LTR
Sc8eucV_12_HRSCAF_113__chr4A_16640215	(CCCTT)n	Simple_repeat
Sc8eucV_12_HRSCAF_113__chr4A_16681994	GA-rich	Low_complexity
Sc8eucV_12_HRSCAF_113__chr4A_16685388	(AGCGGG)n	Simple_repeat
Sc8eucV_12_HRSCAF_113__chr4A_16687828	TguLTRL3-La_corCor	LTR
Sc8eucV_12_HRSCAF_113__chr4A_16689048	(GCCCA)n	Simple_repeat
Sc8eucV_12_HRSCAF_113__chr4A_16692049	TguERVL2-La_corCor	LTR
Sc8eucV_12_HRSCAF_113__chr4A_16759480	(TTTCCT)n	Simple_repeat
Sc8eucV_12_HRSCAF_113__chr4A_16771901	(AGG)n	Simple_repeat
Sc8eucV_12_HRSCAF_113__chr4A_16945599	(GGAT)n	Simple_repeat
Sc8eucV_12_HRSCAF_113__chr4A_16945605	(TGGA)n	Simple_repeat
Sc8eucV_12_HRSCAF_113__chr4A_16972167	A-rich	Low_complexity
Sc8eucV_12_HRSCAF_113__chr4A_16996691	G-rich	Low_complexity
Sc8eucV_12_HRSCAF_113__chr4A_17025252	G-rich	Low_complexity
Sc8eucV_12_HRSCAF_113__chr4A_17045497	(CCCGTTC)n	Simple_repeat
Sc8eucV_12_HRSCAF_113__chr4A_17053960	(TCCCT)n	Simple_repeat
Sc8eucV_12_HRSCAF_113__chr4A_17053965	(CCCTT)n	Simple_repeat
Sc8eucV_12_HRSCAF_113__chr4A_17054169	(CCCTT)n	Simple_repeat
Sc8eucV_12_HRSCAF_113__chr4A_17061597	(AAGG)n	Simple_repeat
Sc8eucV_12_HRSCAF_113__chr4A_17061626	A-rich	Low_complexity
Sc8eucV_12_HRSCAF_113__chr4A_17064345	A-rich	Low_complexity
Sc8eucV_12_HRSCAF_113__chr4A_17261022	TguLTRL3-Lb_corCor	LTR
Sc8eucV_12_HRSCAF_113__chr4A_17273305	(CCTT)n	Simple_repeat
Sc8eucV_12_HRSCAF_113__chr4A_17273314	(CCTT)n	Simple_repeat
Sc8eucV_12_HRSCAF_113__chr4A_17318633	TguERVK7-La_corCor	LTR
Sc8eucV_12_HRSCAF_113__chr4A_17431272	(CCCTGT)n	Simple_repeat
Sc8eucV_12_HRSCAF_113__chr4A_17431318	(CCTGTC)n	Simple_repeat
Sc8eucV_12_HRSCAF_113__chr4A_17573046	(TTTCCA)n	Simple_repeat
Sc8eucV_12_HRSCAF_113__chr4A_17575774	(TA)n	Simple_repeat
Sc8eucV_12_HRSCAF_113__chr4A_17600304	(CCCAGT)n	Simple_repeat
Sc8eucV_12_HRSCAF_113__chr4A_17612827	TguERVK7-La_corCor	LTR
Sc8eucV_12_HRSCAF_113__chr4A_17654261	G-rich	Low_complexity
Sc8eucV_12_HRSCAF_113__chr4A_17668132	G-rich	Low_complexity
Sc8eucV_12_HRSCAF_113__chr4A_17788736	(AAAGGG)n	Simple_repeat
Sc8eucV_12_HRSCAF_113__chr4A_17921941	(CCGGCT)n	Simple_repeat
Sc8eucV_12_HRSCAF_113__chr4A_18064034	(GCCCA)n	Simple_repeat
Sc8eucV_12_HRSCAF_113__chr4A_18108899	A-rich	Low_complexity
Sc8eucV_12_HRSCAF_113__chr4A_18161646	(TTCTC)n	Simple_repeat
Sc8eucV_12_HRSCAF_113__chr4A_18299655	(A)n	Simple_repeat
Sc8eucV_12_HRSCAF_113__chr4A_18334308	corCorLTRK12a	LTR
Sc8eucV_12_HRSCAF_113__chr4A_18409180	(GGC)n	Simple_repeat
Sc8eucV_12_HRSCAF_113__chr4A_18425130	TguLTRL2-Lc_corCor	LTR
Sc8eucV_12_HRSCAF_113__chr4A_18559077	CR1-E2_fAlb	LINE/CR1
Sc8eucV_12_HRSCAF_113__chr4A_18581156	(TCCC)n	Simple_repeat
Sc8eucV_12_HRSCAF_113__chr4A_18660390	GA-rich	Low_complexity
Sc8eucV_12_HRSCAF_113__chr4A_18712091	(T)n	Simple_repeat
Sc8eucV_12_HRSCAF_113__chr4A_18736738	(C)n	Simple_repeat
Sc8eucV_12_HRSCAF_113__chr4A_18780506	(CAGTTCC)n	Simple_repeat
Sc8eucV_12_HRSCAF_113__chr4A_18785890	G-rich	Low_complexity
Sc8eucV_12_HRSCAF_113__chr4A_18811758	TguERVK7-La_corCor	LTR
Sc8eucV_12_HRSCAF_113__chr4A_18820530	(A)n	Simple_repeat
Sc8eucV_12_HRSCAF_113__chr4A_18820558	G-rich	Low_complexity
Sc8eucV_12_HRSCAF_113__chr4A_18834081	corCorLTRK17a_LTR	LTR
Sc8eucV_12_HRSCAF_113__chr4A_18867977	(ACTGCCACAC)n	Simple_repeat
Sc8eucV_12_HRSCAF_113__chr4A_18912452	A-rich	Low_complexity
Sc8eucV_12_HRSCAF_113__chr4A_19068908	(G)n	Simple_repeat
Sc8eucV_12_HRSCAF_113__chr4A_19140337	(A)n	Simple_repeat
Sc8eucV_12_HRSCAF_113__chr4A_19160806	CR1-J2_Pass	LINE/CR1
Sc8eucV_12_HRSCAF_113__chr4A_19194434	(CAG)n	Simple_repeat
Sc8eucV_12_HRSCAF_113__chr4A_19247489	(CATC)n	Simple_repeat
Sc8eucV_12_HRSCAF_113__chr4A_19279580	(TTTTTT)n	Simple_repeat
Sc8eucV_12_HRSCAF_113__chr4A_19302554	(CCAGC)n	Simple_repeat
Sc8eucV_12_HRSCAF_113__chr4A_19302809	(CCATCT)n	Simple_repeat
Sc8eucV_12_HRSCAF_113__chr4A_19340897	(C)n	Simple_repeat
Sc8eucV_12_HRSCAF_113__chr4A_19401861	(GCACTGGAATT)n	Simple_repeat
Sc8eucV_12_HRSCAF_113__chr4A_19414207	(CCGGAGC)n	Simple_repeat
Sc8eucV_12_HRSCAF_113__chr4A_19416514	(TGGA)n	Simple_repeat
Sc8eucV_12_HRSCAF_113__chr4A_19416517	(TGGA)n	Simple_repeat
Sc8eucV_12_HRSCAF_113__chr4A_19469299	(CCGTG)n	Simple_repeat
Sc8eucV_12_HRSCAF_113__chr4A_19482275	(GGGCT)n	Simple_repeat
Sc8eucV_12_HRSCAF_113__chr4A_19482363	G-rich	Low_complexity
Sc8eucV_12_HRSCAF_113__chr4A_19484490	A-rich	Low_complexity
Sc8eucV_12_HRSCAF_113__chr4A_19491868	(TGACCAG)n	Simple_repeat
Sc8eucV_12_HRSCAF_113__chr4A_19552944	G-rich	Low_complexity
Sc8eucV_12_HRSCAF_113__chr4A_19575694	G-rich	Low_complexity
Sc8eucV_12_HRSCAF_113__chr4A_19581856	(TGGA)n	Simple_repeat
Sc8eucV_12_HRSCAF_113__chr4A_19581891	(ATGG)n	Simple_repeat
Sc8eucV_12_HRSCAF_113__chr4A_19603782	(ATCCCTG)n	Simple_repeat
Sc8eucV_12_HRSCAF_113__chr4A_19603796	(ATCCCTG)n	Simple_repeat
Sc8eucV_12_HRSCAF_113__chr4A_19685316	(GGATG)n	Simple_repeat
Sc8eucV_12_HRSCAF_113__chr4A_19707168	(G)n	Simple_repeat
Sc8eucV_12_HRSCAF_113__chr4A_19736296	(T)n	Simple_repeat
Sc8eucV_12_HRSCAF_113__chr4A_19755414	(CTGTT)n	Simple_repeat
Sc8eucV_12_HRSCAF_113__chr4A_19760336	(GGATTG)n	Simple_repeat
Sc8eucV_12_HRSCAF_113__chr4A_19760864	(GGATG)n	Simple_repeat
Sc8eucV_12_HRSCAF_113__chr4A_19770110	(GGGGACA)n	Simple_repeat
Sc8eucV_12_HRSCAF_113__chr4A_19797216	(CCAT)n	Simple_repeat
Sc8eucV_12_HRSCAF_113__chr4A_19797233	(TCCA)n	Simple_repeat
Sc8eucV_12_HRSCAF_113__chr4A_19800577	(TGGA)n	Simple_repeat
Sc8eucV_12_HRSCAF_113__chr4A_19800580	(TGGA)n	Simple_repeat
Sc8eucV_12_HRSCAF_113__chr4A_19855804	(ATGGGATGGG)n	Simple_repeat
Sc8eucV_12_HRSCAF_113__chr4A_19862634	(AGAGG)n	Simple_repeat
Sc8eucV_12_HRSCAF_113__chr4A_19910534	G-rich	Low_complexity
Sc8eucV_12_HRSCAF_113__chr4A_19934947	(CCACCG)n	Simple_repeat
Sc8eucV_12_HRSCAF_113__chr4A_19941788	(G)n	Simple_repeat
Sc8eucV_12_HRSCAF_113__chr4A_19977737	(CCCTGT)n	Simple_repeat
Sc8eucV_12_HRSCAF_113__chr4A_19978899	(CCCCAGTGT)n	Simple_repeat
Sc8eucV_12_HRSCAF_113__chr4A_19991274	CR1-E1_fAlb	LINE/CR1
Sc8eucV_12_HRSCAF_113__chr4A_20006738	G-rich	Low_complexity
Sc8eucV_12_HRSCAF_113__chr4A_20028177	(C)n	Simple_repeat
Sc8eucV_12_HRSCAF_113__chr4A_20145169	(C)n	Simple_repeat
Sc8eucV_12_HRSCAF_113__chr4A_20177785	G-rich	Low_complexity
Sc8eucV_12_HRSCAF_113__chr4A_20208559	(CCCTTT)n	Simple_repeat
Sc8eucV_12_HRSCAF_113__chr4A_20230821	(GAGGCA)n	Simple_repeat
Sc8eucV_12_HRSCAF_113__chr4A_20256266	(TGC)n	Simple_repeat
Sc8eucV_12_HRSCAF_113__chr4A_20374037	(AC)n	Simple_repeat
Sc8eucV_12_HRSCAF_113__chr4A_20392400	(CACAG)n	Simple_repeat
Sc8eucV_12_HRSCAF_113__chr4A_20392431	(AGCGCAGGAC)n	Simple_repeat
Sc8eucV_12_HRSCAF_113__chr4A_20397303	corCorLTRK23a	LTR
Sc8eucV_12_HRSCAF_113__chr4A_20401089	(TCTCC)n	Simple_repeat
Sc8eucV_13_HRSCAF_122__chr20_135919	TguLTRL3-La_corCor	LTR
Sc8eucV_13_HRSCAF_122__chr20_152464	TguLTRL2-Lc_corCor	LTR
Sc8eucV_13_HRSCAF_122__chr20_195262	(GCGG)n	Simple_repeat
Sc8eucV_13_HRSCAF_122__chr20_256605	TguERVL2-Lf_corCor	LTR
Sc8eucV_13_HRSCAF_122__chr20_256650	TguERVL2-Lg_corCor	LTR
Sc8eucV_13_HRSCAF_122__chr20_261050	(CCCCG)n	Simple_repeat
Sc8eucV_13_HRSCAF_122__chr20_388394	TguLTRL4a	LTR
Sc8eucV_13_HRSCAF_122__chr20_457748	TguERV1-Ld_I_corCor	LTR
Sc8eucV_13_HRSCAF_122__chr20_463078	TguERVL2-Lg_corCor	LTR
Sc8eucV_13_HRSCAF_122__chr20_478548	(CGGAGC)n	Simple_repeat
Sc8eucV_13_HRSCAF_122__chr20_490526	TguERV3_LTR2b-L_lycPyr	LTR
Sc8eucV_13_HRSCAF_122__chr20_491589	TguERVL2-Lh_corCor	LTR
Sc8eucV_13_HRSCAF_122__chr20_564106	TguERVL2-Lh_corCor	LTR
Sc8eucV_13_HRSCAF_122__chr20_639167	TguLTRL2-Lc_corCor	LTR
Sc8eucV_13_HRSCAF_122__chr20_695376	TguERVL2-Lh_corCor	LTR
Sc8eucV_13_HRSCAF_122__chr20_698209	corCorLTR1a	LTR
Sc8eucV_13_HRSCAF_122__chr20_723590	TguERVL2-La_corCor	LTR
Sc8eucV_13_HRSCAF_122__chr20_749104	(TGCCA)n	Simple_repeat
Sc8eucV_13_HRSCAF_122__chr20_794502	(C)n	Simple_repeat
Sc8eucV_13_HRSCAF_122__chr20_800002	(CCGAA)n	Simple_repeat
Sc8eucV_13_HRSCAF_122__chr20_904163	(AGGGG)n	Simple_repeat
Sc8eucV_13_HRSCAF_122__chr20_904244	(ACCAG)n	Simple_repeat
Sc8eucV_13_HRSCAF_122__chr20_919734	(T)n	Simple_repeat
Sc8eucV_13_HRSCAF_122__chr20_927618	(T)n	Simple_repeat
Sc8eucV_13_HRSCAF_122__chr20_965800	G-rich	Low_complexity
Sc8eucV_13_HRSCAF_122__chr20_995533	(CTGCCCA)n	Simple_repeat
Sc8eucV_13_HRSCAF_122__chr20_1014790	(CACCAG)n	Simple_repeat
Sc8eucV_13_HRSCAF_122__chr20_1014864	(CCA)n	Simple_repeat
Sc8eucV_13_HRSCAF_122__chr20_1016766	TguERV1-Ld_I_corCor	LTR
Sc8eucV_13_HRSCAF_122__chr20_1025820	(TGATCC)n	Simple_repeat
Sc8eucV_13_HRSCAF_122__chr20_1035629	CR1-J2_Pass	LINE/CR1
Sc8eucV_13_HRSCAF_122__chr20_1036866	(TCCA)n	Simple_repeat
Sc8eucV_13_HRSCAF_122__chr20_1036943	(CCATCCAT)n	Simple_repeat
Sc8eucV_13_HRSCAF_122__chr20_1080015	(CCCG)n	Simple_repeat
Sc8eucV_13_HRSCAF_122__chr20_1097422	(GAGCAG)n	Simple_repeat
Sc8eucV_13_HRSCAF_122__chr20_1161693	(GCCA)n	Simple_repeat
Sc8eucV_13_HRSCAF_122__chr20_1166915	G-rich	Low_complexity
Sc8eucV_13_HRSCAF_122__chr20_1204616	(CCGCC)n	Simple_repeat
Sc8eucV_13_HRSCAF_122__chr20_1228387	CR1-J2_Pass	LINE/CR1
Sc8eucV_13_HRSCAF_122__chr20_1238202	(TTCCC)n	Simple_repeat
Sc8eucV_13_HRSCAF_122__chr20_1266259	(GCCCTGA)n	Simple_repeat
Sc8eucV_13_HRSCAF_122__chr20_1305863	G-rich	Low_complexity
Sc8eucV_13_HRSCAF_122__chr20_1313301	(GCGGCT)n	Simple_repeat
Sc8eucV_13_HRSCAF_122__chr20_1316118	(TTCCC)n	Simple_repeat
Sc8eucV_13_HRSCAF_122__chr20_1363920	TguLTR13a	LTR
Sc8eucV_13_HRSCAF_122__chr20_1383258	TguERV1-Ld_I_corCor	LTR
Sc8eucV_13_HRSCAF_122__chr20_1396804	(A)n	Simple_repeat
Sc8eucV_13_HRSCAF_122__chr20_1401140	corCorLTRK15a	LTR
Sc8eucV_13_HRSCAF_122__chr20_1402049	corCorLTRK15a	LTR
Sc8eucV_13_HRSCAF_122__chr20_1404341	TguERV3_I	LTR
Sc8eucV_13_HRSCAF_122__chr20_1409669	(GGAGA)n	Simple_repeat
Sc8eucV_13_HRSCAF_122__chr20_1452549	corCorLTR1a	LTR
Sc8eucV_13_HRSCAF_122__chr20_1471298	(T)n	Simple_repeat
Sc8eucV_13_HRSCAF_122__chr20_1615727	TguLTRL2-Lc_corCor	LTR
Sc8eucV_13_HRSCAF_122__chr20_1649713	crowSat1	Satellite
Sc8eucV_13_HRSCAF_122__chr20_1773844	G-rich	Low_complexity
Sc8eucV_13_HRSCAF_122__chr20_1827177	TguERV1_I	LTR
Sc8eucV_13_HRSCAF_122__chr20_1843026	TguLTRL4a	LTR
Sc8eucV_13_HRSCAF_122__chr20_1888658	TguERV1-Lb_I_corCor	LTR
Sc8eucV_13_HRSCAF_122__chr20_1889447	TguERV1-Lb_I_corCor	LTR
Sc8eucV_13_HRSCAF_122__chr20_1894621	TguERV1-Ld_I_corCor	LTR
Sc8eucV_13_HRSCAF_122__chr20_1900783	(TAATA)n	Simple_repeat
Sc8eucV_13_HRSCAF_122__chr20_1908127	Tgu_rep3-La_corCor	LTR
Sc8eucV_13_HRSCAF_122__chr20_1942492	(GGATA)n	Simple_repeat
Sc8eucV_13_HRSCAF_122__chr20_1984678	corCorLTRK15a	LTR
Sc8eucV_13_HRSCAF_122__chr20_2030201	CR1-X1NA_fAlb	LINE/CR1
Sc8eucV_13_HRSCAF_122__chr20_2101493	G-rich	Low_complexity
Sc8eucV_13_HRSCAF_122__chr20_2102784	(TTCCTCTCC)n	Simple_repeat
Sc8eucV_13_HRSCAF_122__chr20_2155326	(TTTCC)n	Simple_repeat
Sc8eucV_13_HRSCAF_122__chr20_2164778	(GAGGA)n	Simple_repeat
Sc8eucV_13_HRSCAF_122__chr20_2174691	(TAGTTTTA)n	Simple_repeat
Sc8eucV_13_HRSCAF_122__chr20_2203200	TguERVL2-La_corCor	LTR
Sc8eucV_13_HRSCAF_122__chr20_2232750	(ATCTAT)n	Simple_repeat
Sc8eucV_13_HRSCAF_122__chr20_2274191	TguERVK7-La_corCor	LTR
Sc8eucV_13_HRSCAF_122__chr20_2287767	(ATCCATCTGC)n	Simple_repeat
Sc8eucV_13_HRSCAF_122__chr20_2315289	CR1-J1_Pass	LINE/CR1
Sc8eucV_13_HRSCAF_122__chr20_2350374	TguERV1-Ld_I_corCor	LTR
Sc8eucV_13_HRSCAF_122__chr20_2485126	GA-rich	Low_complexity
Sc8eucV_13_HRSCAF_122__chr20_2555674	(GGCGG)n	Simple_repeat
Sc8eucV_13_HRSCAF_122__chr20_2567345	G-rich	Low_complexity
Sc8eucV_13_HRSCAF_122__chr20_2582806	(TCCT)n	Simple_repeat
Sc8eucV_13_HRSCAF_122__chr20_2685051	TguERVK7-La_corCor	LTR
Sc8eucV_13_HRSCAF_122__chr20_2809729	TguERVK7-La_corCor	LTR
Sc8eucV_13_HRSCAF_122__chr20_2841997	TguERVK7-La_corCor	LTR
Sc8eucV_13_HRSCAF_122__chr20_2872624	(ATGG)n	Simple_repeat
Sc8eucV_13_HRSCAF_122__chr20_2890102	(AAGGG)n	Simple_repeat
Sc8eucV_13_HRSCAF_122__chr20_2908421	G-rich	Low_complexity
Sc8eucV_13_HRSCAF_122__chr20_2919304	(CTCCGG)n	Simple_repeat
Sc8eucV_13_HRSCAF_122__chr20_2966728	TguLTRL2-Lc_corCor	LTR
Sc8eucV_13_HRSCAF_122__chr20_2994178	G-rich	Low_complexity
Sc8eucV_13_HRSCAF_122__chr20_3001521	CR1-J1_Pass	LINE/CR1
Sc8eucV_13_HRSCAF_122__chr20_3036918	(ACCA)n	Simple_repeat
Sc8eucV_13_HRSCAF_122__chr20_3109755	TguERVK7-La_corCor	LTR
Sc8eucV_13_HRSCAF_122__chr20_3289771	(TC)n	Simple_repeat
Sc8eucV_13_HRSCAF_122__chr20_3445966	TguERVK7-La_corCor	LTR
Sc8eucV_13_HRSCAF_122__chr20_3458660	(TGGCAGA)n	Simple_repeat
Sc8eucV_13_HRSCAF_122__chr20_3478547	(TTGTT)n	Simple_repeat
Sc8eucV_13_HRSCAF_122__chr20_3531658	TguERVK7-La_corCor	LTR
Sc8eucV_13_HRSCAF_122__chr20_3617326	corCorLTRK23a	LTR
Sc8eucV_13_HRSCAF_122__chr20_3675475	G-rich	Low_complexity
Sc8eucV_13_HRSCAF_122__chr20_3675480	(AAGGG)n	Simple_repeat
Sc8eucV_13_HRSCAF_122__chr20_3741836	TguERVL2-Le_corCor	LTR
Sc8eucV_13_HRSCAF_122__chr20_3768497	TguERVK7-La_corCor	LTR
Sc8eucV_13_HRSCAF_122__chr20_3907703	TguERVK7-La_corCor	LTR
Sc8eucV_13_HRSCAF_122__chr20_3972913	(CATCC)n	Simple_repeat
Sc8eucV_13_HRSCAF_122__chr20_3979834	corCorLTRK13a	LTR
Sc8eucV_13_HRSCAF_122__chr20_4114603	(TA)n	Simple_repeat
Sc8eucV_13_HRSCAF_122__chr20_4125625	(GAGGAGGGA)n	Simple_repeat
Sc8eucV_13_HRSCAF_122__chr20_4236995	(GGGCC)n	Simple_repeat
Sc8eucV_13_HRSCAF_122__chr20_4282998	(T)n	Simple_repeat
Sc8eucV_13_HRSCAF_122__chr20_4287664	(ATAAGG)n	Simple_repeat
Sc8eucV_13_HRSCAF_122__chr20_4391166	corCorLTRK23a	LTR
Sc8eucV_13_HRSCAF_122__chr20_4509171	TguERVK7-La_corCor	LTR
Sc8eucV_13_HRSCAF_122__chr20_4561195	TguERVK7-La_corCor	LTR
Sc8eucV_13_HRSCAF_122__chr20_4561648	(CT)n	Simple_repeat
Sc8eucV_13_HRSCAF_122__chr20_4605635	corCorLTRK15a	LTR
Sc8eucV_13_HRSCAF_122__chr20_4620137	TguLTRL1-La_corCor	LTR
Sc8eucV_13_HRSCAF_122__chr20_4638801	TguERVK7-La_corCor	LTR
Sc8eucV_13_HRSCAF_122__chr20_4672229	(T)n	Simple_repeat
Sc8eucV_13_HRSCAF_122__chr20_4755241	TguLTRL3-Lb_corCor	LTR
Sc8eucV_13_HRSCAF_122__chr20_4782824	corCorLTR1a	LTR
Sc8eucV_13_HRSCAF_122__chr20_5063211	GA-rich	Low_complexity
Sc8eucV_13_HRSCAF_122__chr20_5090438	(TTTC)n	Simple_repeat
Sc8eucV_13_HRSCAF_122__chr20_5092029	(TCCTC)n	Simple_repeat
Sc8eucV_13_HRSCAF_122__chr20_5153572	(CA)n	Simple_repeat
Sc8eucV_13_HRSCAF_122__chr20_5232585	(GGTGTGCAGC)n	Simple_repeat
Sc8eucV_13_HRSCAF_122__chr20_5355129	corCorLTR1a	LTR
Sc8eucV_13_HRSCAF_122__chr20_5411882	G-rich	Low_complexity
Sc8eucV_13_HRSCAF_122__chr20_5507632	(GACACAACGC)n	Simple_repeat
Sc8eucV_13_HRSCAF_122__chr20_5565535	(AAGG)n	Simple_repeat
Sc8eucV_13_HRSCAF_122__chr20_5565549	(GGAA)n	Simple_repeat
Sc8eucV_13_HRSCAF_122__chr20_5632326	(CCGATC)n	Simple_repeat
Sc8eucV_13_HRSCAF_122__chr20_5828656	(AGAGG)n	Simple_repeat
Sc8eucV_13_HRSCAF_122__chr20_5828658	(AGAGG)n	Simple_repeat
Sc8eucV_13_HRSCAF_122__chr20_5909059	(GCGCACC)n	Simple_repeat
Sc8eucV_13_HRSCAF_122__chr20_5909079	(ACCGCGC)n	Simple_repeat
Sc8eucV_13_HRSCAF_122__chr20_5943683	(CAGCCC)n	Simple_repeat
Sc8eucV_13_HRSCAF_122__chr20_5944208	GA-rich	Low_complexity
Sc8eucV_13_HRSCAF_122__chr20_6006873	(CCCTCCT)n	Simple_repeat
Sc8eucV_13_HRSCAF_122__chr20_6090130	CR1-J2_Pass	LINE/CR1
Sc8eucV_13_HRSCAF_122__chr20_6160989	TguERVK7-La_corCor	LTR
Sc8eucV_13_HRSCAF_122__chr20_6270460	lycPyrLTRL11	LTR
Sc8eucV_13_HRSCAF_122__chr20_6430873	TguERVL2-La_corCor	LTR
Sc8eucV_13_HRSCAF_122__chr20_6543725	TguERV1-Lb_LTR_corCor	LTR
Sc8eucV_13_HRSCAF_122__chr20_6555374	(GCCCC)n	Simple_repeat
Sc8eucV_13_HRSCAF_122__chr20_6712421	TguERV1-Ld_I_corCor	LTR
Sc8eucV_13_HRSCAF_122__chr20_6863463	(GCACCG)n	Simple_repeat
Sc8eucV_13_HRSCAF_122__chr20_6892070	(ATG)n	Simple_repeat
Sc8eucV_13_HRSCAF_122__chr20_6968920	TguERVK7-La_corCor	LTR
Sc8eucV_13_HRSCAF_122__chr20_6988352	(CCCTTCT)n	Simple_repeat
Sc8eucV_13_HRSCAF_122__chr20_7133403	(T)n	Simple_repeat
Sc8eucV_13_HRSCAF_122__chr20_7133404	(TTTTC)n	Simple_repeat
Sc8eucV_13_HRSCAF_122__chr20_7205222	(CCCGG)n	Simple_repeat
Sc8eucV_13_HRSCAF_122__chr20_7421525	(TTCCCT)n	Simple_repeat
Sc8eucV_13_HRSCAF_122__chr20_7526741	G-rich	Low_complexity
Sc8eucV_13_HRSCAF_122__chr20_7593741	(C)n	Simple_repeat
Sc8eucV_13_HRSCAF_122__chr20_7626756	(ACACCCC)n	Simple_repeat
Sc8eucV_13_HRSCAF_122__chr20_7734962	G-rich	Low_complexity
Sc8eucV_13_HRSCAF_122__chr20_7802222	(T)n	Simple_repeat
Sc8eucV_13_HRSCAF_122__chr20_7877661	(GGGAGCGC)n	Simple_repeat
Sc8eucV_13_HRSCAF_122__chr20_7895039	(AT)n	Simple_repeat
Sc8eucV_13_HRSCAF_122__chr20_8058504	(GTGCCC)n	Simple_repeat
Sc8eucV_13_HRSCAF_122__chr20_8223496	(TTCCC)n	Simple_repeat
Sc8eucV_13_HRSCAF_122__chr20_8260955	(CTTT)n	Simple_repeat
Sc8eucV_13_HRSCAF_122__chr20_8309068	(CCAGCAA)n	Simple_repeat
Sc8eucV_13_HRSCAF_122__chr20_8341041	(TTCT)n	Simple_repeat
Sc8eucV_13_HRSCAF_122__chr20_8416101	(CCGCC)n	Simple_repeat
Sc8eucV_13_HRSCAF_122__chr20_8501622	lycPyrLTRL11	LTR
Sc8eucV_13_HRSCAF_122__chr20_8548426	(G)n	Simple_repeat
Sc8eucV_13_HRSCAF_122__chr20_8809026	TguERVL2-La_corCor	LTR
Sc8eucV_13_HRSCAF_122__chr20_8812523	TguERVK7-La_corCor	LTR
Sc8eucV_13_HRSCAF_122__chr20_8861808	CR1-J2_Pass	LINE/CR1
Sc8eucV_13_HRSCAF_122__chr20_8923858	(T)n	Simple_repeat
Sc8eucV_13_HRSCAF_122__chr20_9175728	(CCTCTCC)n	Simple_repeat
Sc8eucV_13_HRSCAF_122__chr20_9175733	(GTCCT)n	Simple_repeat
Sc8eucV_13_HRSCAF_122__chr20_9300207	(AAGGG)n	Simple_repeat
Sc8eucV_13_HRSCAF_122__chr20_9419401	(A)n	Simple_repeat
Sc8eucV_13_HRSCAF_122__chr20_9467393	CR1-E5_fAlb	LINE/CR1
Sc8eucV_13_HRSCAF_122__chr20_9501852	(TTCCTT)n	Simple_repeat
Sc8eucV_13_HRSCAF_122__chr20_9636521	(A)n	Simple_repeat
Sc8eucV_13_HRSCAF_122__chr20_9645947	(G)n	Simple_repeat
Sc8eucV_13_HRSCAF_122__chr20_9696814	(AAAAG)n	Simple_repeat
Sc8eucV_13_HRSCAF_122__chr20_9768976	TguERVL2-Le_corCor	LTR
Sc8eucV_13_HRSCAF_122__chr20_9878013	G-rich	Low_complexity
Sc8eucV_13_HRSCAF_122__chr20_9908133	G-rich	Low_complexity
Sc8eucV_13_HRSCAF_122__chr20_10062428	TguERVL2-Le_corCor	LTR
Sc8eucV_13_HRSCAF_122__chr20_10110506	(TCAGCCCGCC)n	Simple_repeat
Sc8eucV_13_HRSCAF_122__chr20_10201663	(CGCTCC)n	Simple_repeat
Sc8eucV_13_HRSCAF_122__chr20_10499640	(CAGCC)n	Simple_repeat
Sc8eucV_13_HRSCAF_122__chr20_10547422	(TA)n	Simple_repeat
Sc8eucV_13_HRSCAF_122__chr20_10599216	(A)n	Simple_repeat
Sc8eucV_13_HRSCAF_122__chr20_10789766	corCorLTRK15a	LTR
Sc8eucV_13_HRSCAF_122__chr20_10822854	(A)n	Simple_repeat
Sc8eucV_13_HRSCAF_122__chr20_10866875	corCorLTRK23a	LTR
Sc8eucV_13_HRSCAF_122__chr20_11067715	(G)n	Simple_repeat
Sc8eucV_13_HRSCAF_122__chr20_11129839	corCorLTRK13a	LTR
Sc8eucV_13_HRSCAF_122__chr20_11166790	TguERVL2-La_corCor	LTR
Sc8eucV_13_HRSCAF_122__chr20_11472726	TguERVL2-La_corCor	LTR
Sc8eucV_13_HRSCAF_122__chr20_11585505	G-rich	Low_complexity
Sc8eucV_13_HRSCAF_122__chr20_11701802	(G)n	Simple_repeat
Sc8eucV_13_HRSCAF_122__chr20_11931273	(GGGAA)n	Simple_repeat
Sc8eucV_13_HRSCAF_122__chr20_11995131	(GAGGGAT)n	Simple_repeat
Sc8eucV_13_HRSCAF_122__chr20_11995170	GA-rich	Low_complexity
Sc8eucV_13_HRSCAF_122__chr20_12130597	G-rich	Low_complexity
Sc8eucV_13_HRSCAF_122__chr20_12143795	(G)n	Simple_repeat
Sc8eucV_13_HRSCAF_122__chr20_12168666	(CTCTCCC)n	Simple_repeat
Sc8eucV_13_HRSCAF_122__chr20_12288489	(G)n	Simple_repeat
Sc8eucV_13_HRSCAF_122__chr20_12508244	(T)n	Simple_repeat
Sc8eucV_13_HRSCAF_122__chr20_12556379	(TCCTGC)n	Simple_repeat
Sc8eucV_13_HRSCAF_122__chr20_12556384	(CTCCTG)n	Simple_repeat
Sc8eucV_13_HRSCAF_122__chr20_12610433	(TCC)n	Simple_repeat
Sc8eucV_13_HRSCAF_122__chr20_12610474	(TCC)n	Simple_repeat
Sc8eucV_13_HRSCAF_122__chr20_12656234	(TAATA)n	Simple_repeat
Sc8eucV_13_HRSCAF_122__chr20_12664050	TguERVK7-La_corCor	LTR
Sc8eucV_13_HRSCAF_122__chr20_12695649	(AC)n	Simple_repeat
Sc8eucV_13_HRSCAF_122__chr20_12695652	(CA)n	Simple_repeat
Sc8eucV_13_HRSCAF_122__chr20_12820897	(CCTC)n	Simple_repeat
Sc8eucV_13_HRSCAF_122__chr20_12855885	TguERVK7-La_corCor	LTR
Sc8eucV_13_HRSCAF_122__chr20_12858777	(GCCCA)n	Simple_repeat
Sc8eucV_13_HRSCAF_122__chr20_12865381	(GGGAT)n	Simple_repeat
Sc8eucV_13_HRSCAF_122__chr20_12865405	(ATGGG)n	Simple_repeat
Sc8eucV_13_HRSCAF_122__chr20_12897678	(AGGAG)n	Simple_repeat
Sc8eucV_13_HRSCAF_122__chr20_12941170	(ATATT)n	Simple_repeat
Sc8eucV_13_HRSCAF_122__chr20_13002908	(GGAA)n	Simple_repeat
Sc8eucV_13_HRSCAF_122__chr20_13097039	(AAAG)n	Simple_repeat
Sc8eucV_13_HRSCAF_122__chr20_13185498	(ACACCTGG)n	Simple_repeat
Sc8eucV_13_HRSCAF_122__chr20_13219675	(GATG)n	Simple_repeat
Sc8eucV_13_HRSCAF_122__chr20_13284616	(TTTTTG)n	Simple_repeat
Sc8eucV_13_HRSCAF_122__chr20_13296412	(CCCCC)n	Simple_repeat
Sc8eucV_13_HRSCAF_122__chr20_13365791	(ATGGATGG)n	Simple_repeat
Sc8eucV_13_HRSCAF_122__chr20_13515249	(TTA)n	Simple_repeat
Sc8eucV_13_HRSCAF_122__chr20_13521143	G-rich	Low_complexity
Sc8eucV_13_HRSCAF_122__chr20_13644153	(A)n	Simple_repeat
Sc8eucV_13_HRSCAF_122__chr20_13651502	corCorLTRK23a	LTR
Sc8eucV_13_HRSCAF_122__chr20_13708931	(GCCGT)n	Simple_repeat
Sc8eucV_13_HRSCAF_122__chr20_13825516	(TTCCC)n	Simple_repeat
Sc8eucV_13_HRSCAF_122__chr20_13832481	TguERVK7-La_corCor	LTR
Sc8eucV_13_HRSCAF_122__chr20_13875806	(TCCCTG)n	Simple_repeat
Sc8eucV_13_HRSCAF_122__chr20_13959872	TguERVK7-La_corCor	LTR
Sc8eucV_13_HRSCAF_122__chr20_13964584	(G)n	Simple_repeat
Sc8eucV_13_HRSCAF_122__chr20_13964638	(GTAGGTGTCT)n	Simple_repeat
Sc8eucV_13_HRSCAF_122__chr20_13996439	(GCACCG)n	Simple_repeat
Sc8eucV_13_HRSCAF_122__chr20_13996456	(CACCGG)n	Simple_repeat
Sc8eucV_13_HRSCAF_122__chr20_14156905	G-rich	Low_complexity
Sc8eucV_13_HRSCAF_122__chr20_14202678	(CCGATC)n	Simple_repeat
Sc8eucV_13_HRSCAF_122__chr20_14203501	A-rich	Low_complexity
Sc8eucV_13_HRSCAF_122__chr20_14220741	(CTTTTT)n	Simple_repeat
Sc8eucV_13_HRSCAF_122__chr20_14221234	G-rich	Low_complexity
Sc8eucV_13_HRSCAF_122__chr20_14248595	(ATGGAC)n	Simple_repeat
Sc8eucV_13_HRSCAF_122__chr20_14285670	(CAGGGG)n	Simple_repeat
Sc8eucV_13_HRSCAF_122__chr20_14304571	TguLTRL3-Lb_corCor	LTR
Sc8eucV_13_HRSCAF_122__chr20_14315890	(GGTGAG)n	Simple_repeat
Sc8eucV_13_HRSCAF_122__chr20_14348889	(CCCGG)n	Simple_repeat
Sc8eucV_13_HRSCAF_122__chr20_14405431	(CGTGTCCC)n	Simple_repeat
Sc8eucV_13_HRSCAF_122__chr20_14405478	(CGTGTCCC)n	Simple_repeat
Sc8eucV_13_HRSCAF_122__chr20_14462832	(ACAGGAG)n	Simple_repeat
Sc8eucV_13_HRSCAF_122__chr20_14475029	TguLTRL2-Lc_corCor	LTR
Sc8eucV_13_HRSCAF_122__chr20_14477936	(TTTTCCC)n	Simple_repeat
Sc8eucV_13_HRSCAF_122__chr20_14487114	(CACACACCTG)n	Simple_repeat
Sc8eucV_13_HRSCAF_122__chr20_14487301	(AC)n	Simple_repeat
Sc8eucV_13_HRSCAF_122__chr20_14564325	(CCCAGGAA)n	Simple_repeat
Sc8eucV_13_HRSCAF_122__chr20_14564752	(ACCCAG)n	Simple_repeat
Sc8eucV_13_HRSCAF_122__chr20_14581770	(CCACACC)n	Simple_repeat
Sc8eucV_13_HRSCAF_122__chr20_14603000	(CCCGTT)n	Simple_repeat
Sc8eucV_13_HRSCAF_122__chr20_14668010	(GGAGC)n	Simple_repeat
Sc8eucV_13_HRSCAF_122__chr20_14668065	G-rich	Low_complexity
Sc8eucV_14_HRSCAF_135__chr10_127301	TguERV1-Ld_I_corCor	LTR
Sc8eucV_14_HRSCAF_135__chr10_201343	TguERVK7-La_corCor	LTR
Sc8eucV_14_HRSCAF_135__chr10_311197	(AAT)n	Simple_repeat
Sc8eucV_14_HRSCAF_135__chr10_322990	(A)n	Simple_repeat
Sc8eucV_14_HRSCAF_135__chr10_374828	(T)n	Simple_repeat
Sc8eucV_14_HRSCAF_135__chr10_386349	(TA)n	Simple_repeat
Sc8eucV_14_HRSCAF_135__chr10_390592	(CTGCC)n	Simple_repeat
Sc8eucV_14_HRSCAF_135__chr10_407244	(AT)n	Simple_repeat
Sc8eucV_14_HRSCAF_135__chr10_455807	TguERV1-Ld_I_corCor	LTR
Sc8eucV_14_HRSCAF_135__chr10_590548	(T)n	Simple_repeat
Sc8eucV_14_HRSCAF_135__chr10_643822	G-rich	Low_complexity
Sc8eucV_14_HRSCAF_135__chr10_643838	(T)n	Simple_repeat
Sc8eucV_14_HRSCAF_135__chr10_701087	TguLTRL1-La_corCor	LTR
Sc8eucV_14_HRSCAF_135__chr10_737904	(GAACC)n	Simple_repeat
Sc8eucV_14_HRSCAF_135__chr10_794736	(CGGTG)n	Simple_repeat
Sc8eucV_14_HRSCAF_135__chr10_995038	G-rich	Low_complexity
Sc8eucV_14_HRSCAF_135__chr10_995043	G-rich	Low_complexity
Sc8eucV_14_HRSCAF_135__chr10_1070920	A-rich	Low_complexity
Sc8eucV_14_HRSCAF_135__chr10_1193554	(ACCGAG)n	Simple_repeat
Sc8eucV_14_HRSCAF_135__chr10_1219668	(GTCCCG)n	Simple_repeat
Sc8eucV_14_HRSCAF_135__chr10_1280052	(CAGTCC)n	Simple_repeat
Sc8eucV_14_HRSCAF_135__chr10_1389591	(T)n	Simple_repeat
Sc8eucV_14_HRSCAF_135__chr10_1394202	(TG)n	Simple_repeat
Sc8eucV_14_HRSCAF_135__chr10_1457759	(TTGCCC)n	Simple_repeat
Sc8eucV_14_HRSCAF_135__chr10_1622129	TguERV1-Ld_I_corCor	LTR
Sc8eucV_14_HRSCAF_135__chr10_1660659	corCorLTRK23a	LTR
Sc8eucV_14_HRSCAF_135__chr10_1811250	TguERVK7-La_corCor	LTR
Sc8eucV_14_HRSCAF_135__chr10_2236954	G-rich	Low_complexity
Sc8eucV_14_HRSCAF_135__chr10_2396391	GA-rich	Low_complexity
Sc8eucV_14_HRSCAF_135__chr10_2401362	TguERV1-Lc_LTR_corCor	LTR
Sc8eucV_14_HRSCAF_135__chr10_2568777	(A)n	Simple_repeat
Sc8eucV_14_HRSCAF_135__chr10_2907465	(GCAGA)n	Simple_repeat
Sc8eucV_14_HRSCAF_135__chr10_3040581	(CTGGCT)n	Simple_repeat
Sc8eucV_14_HRSCAF_135__chr10_3089154	G-rich	Low_complexity
Sc8eucV_14_HRSCAF_135__chr10_3160367	(CCTC)n	Simple_repeat
Sc8eucV_14_HRSCAF_135__chr10_3160400	(TCCC)n	Simple_repeat
Sc8eucV_14_HRSCAF_135__chr10_3379498	(GTCCCGT)n	Simple_repeat
Sc8eucV_14_HRSCAF_135__chr10_3379553	(CCCGC)n	Simple_repeat
Sc8eucV_14_HRSCAF_135__chr10_3403605	(CCGGC)n	Simple_repeat
Sc8eucV_14_HRSCAF_135__chr10_3584964	(CTGGGG)n	Simple_repeat
Sc8eucV_14_HRSCAF_135__chr10_3644840	(CTTTTCT)n	Simple_repeat
Sc8eucV_14_HRSCAF_135__chr10_3740088	(T)n	Simple_repeat
Sc8eucV_14_HRSCAF_135__chr10_3819288	(TCC)n	Simple_repeat
Sc8eucV_14_HRSCAF_135__chr10_3959527	GA-rich	Low_complexity
Sc8eucV_14_HRSCAF_135__chr10_3966360	TguERVL2-La_corCor	LTR
Sc8eucV_14_HRSCAF_135__chr10_3968543	(TA)n	Simple_repeat
Sc8eucV_14_HRSCAF_135__chr10_4066795	(T)n	Simple_repeat
Sc8eucV_14_HRSCAF_135__chr10_4069601	corCorLTRK15a	LTR
Sc8eucV_14_HRSCAF_135__chr10_4337564	(A)n	Simple_repeat
Sc8eucV_14_HRSCAF_135__chr10_4471645	(G)n	Simple_repeat
Sc8eucV_14_HRSCAF_135__chr10_4873174	(GAGC)n	Simple_repeat
Sc8eucV_14_HRSCAF_135__chr10_5039046	CR1-K3_Tgu	LINE/CR1
Sc8eucV_14_HRSCAF_135__chr10_5077429	corCorLTRK15a	LTR
Sc8eucV_14_HRSCAF_135__chr10_5135503	(CCTG)n	Simple_repeat
Sc8eucV_14_HRSCAF_135__chr10_5198345	(TCCCA)n	Simple_repeat
Sc8eucV_14_HRSCAF_135__chr10_5264917	(ACGGC)n	Simple_repeat
Sc8eucV_14_HRSCAF_135__chr10_5264920	(ACGGC)n	Simple_repeat
Sc8eucV_14_HRSCAF_135__chr10_5362036	(CGAGC)n	Simple_repeat
Sc8eucV_14_HRSCAF_135__chr10_5438254	(CCTT)n	Simple_repeat
Sc8eucV_14_HRSCAF_135__chr10_5456629	(CCCA)n	Simple_repeat
Sc8eucV_14_HRSCAF_135__chr10_5480959	(ATCCC)n	Simple_repeat
Sc8eucV_14_HRSCAF_135__chr10_5509121	G-rich	Low_complexity
Sc8eucV_14_HRSCAF_135__chr10_5591181	(CATCC)n	Simple_repeat
Sc8eucV_14_HRSCAF_135__chr10_5641215	TguERVK7-La_corCor	LTR
Sc8eucV_14_HRSCAF_135__chr10_5646107	(T)n	Simple_repeat
Sc8eucV_14_HRSCAF_135__chr10_5695353	TguERVK7-La_corCor	LTR
Sc8eucV_14_HRSCAF_135__chr10_6005548	TguERVK7-La_corCor	LTR
Sc8eucV_14_HRSCAF_135__chr10_6023405	(GGAGAA)n	Simple_repeat
Sc8eucV_14_HRSCAF_135__chr10_6365785	(ATACT)n	Simple_repeat
Sc8eucV_14_HRSCAF_135__chr10_6413117	corCorLTRK12a	LTR
Sc8eucV_14_HRSCAF_135__chr10_6580494	(GGCCG)n	Simple_repeat
Sc8eucV_14_HRSCAF_135__chr10_6598815	(TCCG)n	Simple_repeat
Sc8eucV_14_HRSCAF_135__chr10_6598841	(CCATCCGT)n	Simple_repeat
Sc8eucV_14_HRSCAF_135__chr10_6754371	A-rich	Low_complexity
Sc8eucV_14_HRSCAF_135__chr10_6807315	corCorLTRK23a	LTR
Sc8eucV_14_HRSCAF_135__chr10_6821916	(T)n	Simple_repeat
Sc8eucV_14_HRSCAF_135__chr10_6845945	TguERV1-La_I_corCor	LTR
Sc8eucV_14_HRSCAF_135__chr10_6965491	(AAGGG)n	Simple_repeat
Sc8eucV_14_HRSCAF_135__chr10_6965493	A-rich	Low_complexity
Sc8eucV_14_HRSCAF_135__chr10_6985743	(T)n	Simple_repeat
Sc8eucV_14_HRSCAF_135__chr10_7068314	(CCGCC)n	Simple_repeat
Sc8eucV_14_HRSCAF_135__chr10_7409645	corCorLTRK13a	LTR
Sc8eucV_14_HRSCAF_135__chr10_7771832	TguERVK7-La_corCor	LTR
Sc8eucV_14_HRSCAF_135__chr10_7792211	(CTTTT)n	Simple_repeat
Sc8eucV_14_HRSCAF_135__chr10_7815862	(GGGAAA)n	Simple_repeat
Sc8eucV_14_HRSCAF_135__chr10_8082117	corCorLTRK12a	LTR
Sc8eucV_14_HRSCAF_135__chr10_8355264	(ATA)n	Simple_repeat
Sc8eucV_14_HRSCAF_135__chr10_8705369	(C)n	Simple_repeat
Sc8eucV_14_HRSCAF_135__chr10_8875930	(AAAGA)n	Simple_repeat
Sc8eucV_14_HRSCAF_135__chr10_8926613	TguLTRL2-Lc_corCor	LTR
Sc8eucV_14_HRSCAF_135__chr10_8926613	TguLTRL2-Lc_corCor	LTR
Sc8eucV_14_HRSCAF_135__chr10_9002914	TguERVL2-Le_corCor	LTR
Sc8eucV_14_HRSCAF_135__chr10_9175621	TguERVK7-La_corCor	LTR
Sc8eucV_14_HRSCAF_135__chr10_9197684	A-rich	Low_complexity
Sc8eucV_14_HRSCAF_135__chr10_9243233	TguERVL2-Ld_I_corCor	LTR
Sc8eucV_14_HRSCAF_135__chr10_9274791	TguLTRL1-La_corCor	LTR
Sc8eucV_14_HRSCAF_135__chr10_9334435	(GTGACGA)n	Simple_repeat
Sc8eucV_14_HRSCAF_135__chr10_9583785	(TTCC)n	Simple_repeat
Sc8eucV_14_HRSCAF_135__chr10_9697778	(CCCGGT)n	Simple_repeat
Sc8eucV_14_HRSCAF_135__chr10_9801916	TguLTRL1-La_corCor	LTR
Sc8eucV_14_HRSCAF_135__chr10_10431783	TguERVL2-La_corCor	LTR
Sc8eucV_14_HRSCAF_135__chr10_10638918	(CCTTT)n	Simple_repeat
Sc8eucV_14_HRSCAF_135__chr10_10891216	TguERV1-Ld_I_corCor	LTR
Sc8eucV_14_HRSCAF_135__chr10_11010724	TguERVK7-La_corCor	LTR
Sc8eucV_14_HRSCAF_135__chr10_11106837	(TA)n	Simple_repeat
Sc8eucV_14_HRSCAF_135__chr10_11120508	TguERVL2-La_corCor	LTR
Sc8eucV_14_HRSCAF_135__chr10_11324011	(GGAGAA)n	Simple_repeat
Sc8eucV_14_HRSCAF_135__chr10_11703425	(TATATG)n	Simple_repeat
Sc8eucV_14_HRSCAF_135__chr10_11752410	(TC)n	Simple_repeat
Sc8eucV_14_HRSCAF_135__chr10_11822644	CR1-E2_fAlb	LINE/CR1
Sc8eucV_14_HRSCAF_135__chr10_11845390	(T)n	Simple_repeat
Sc8eucV_14_HRSCAF_135__chr10_11896757	(GGGAA)n	Simple_repeat
Sc8eucV_14_HRSCAF_135__chr10_11898055	(AGGAGGATGC)n	Simple_repeat
Sc8eucV_14_HRSCAF_135__chr10_11902231	(T)n	Simple_repeat
Sc8eucV_14_HRSCAF_135__chr10_11917959	GA-rich	Low_complexity
Sc8eucV_14_HRSCAF_135__chr10_11922972	(ATCCC)n	Simple_repeat
Sc8eucV_14_HRSCAF_135__chr10_11923592	(A)n	Simple_repeat
Sc8eucV_14_HRSCAF_135__chr10_11927225	(CCAA)n	Simple_repeat
Sc8eucV_14_HRSCAF_135__chr10_11930480	(GTGGCAC)n	Simple_repeat
Sc8eucV_14_HRSCAF_135__chr10_11933746	(TTTTCCCTCC)n	Simple_repeat
Sc8eucV_14_HRSCAF_135__chr10_11940827	(G)n	Simple_repeat
Sc8eucV_14_HRSCAF_135__chr10_11944300	(CTGGGG)n	Simple_repeat
Sc8eucV_14_HRSCAF_135__chr10_11946091	(TGGAGC)n	Simple_repeat
Sc8eucV_14_HRSCAF_135__chr10_11947704	(CCATT)n	Simple_repeat
Sc8eucV_14_HRSCAF_135__chr10_11951869	(TCCCGA)n	Simple_repeat
Sc8eucV_14_HRSCAF_135__chr10_11953124	(T)n	Simple_repeat
Sc8eucV_14_HRSCAF_135__chr10_11955423	(ACCCCATAGGG)n	Satellite
Sc8eucV_14_HRSCAF_135__chr10_11975717	(TTCCC)n	Simple_repeat
Sc8eucV_14_HRSCAF_135__chr10_11983964	(G)n	Simple_repeat
Sc8eucV_14_HRSCAF_135__chr10_11986573	G-rich	Low_complexity
Sc8eucV_14_HRSCAF_135__chr10_11986747	(GGATG)n	Simple_repeat
Sc8eucV_14_HRSCAF_135__chr10_11999626	G-rich	Low_complexity
Sc8eucV_14_HRSCAF_135__chr10_12009125	(TTCC)n	Simple_repeat
Sc8eucV_14_HRSCAF_135__chr10_12040999	(GGATTTG)n	Simple_repeat
Sc8eucV_14_HRSCAF_135__chr10_12077644	CR1-J1a_fAlb	LINE/CR1
Sc8eucV_14_HRSCAF_135__chr10_12079136	(GGATG)n	Simple_repeat
Sc8eucV_14_HRSCAF_135__chr10_12083696	(CCATTC)n	Simple_repeat
Sc8eucV_14_HRSCAF_135__chr10_12101891	(TTCCC)n	Simple_repeat
Sc8eucV_14_HRSCAF_135__chr10_12105797	(TCCA)n	Simple_repeat
Sc8eucV_14_HRSCAF_135__chr10_12121699	(ATGGG)n	Simple_repeat
Sc8eucV_14_HRSCAF_135__chr10_12123508	(CATGC)n	Simple_repeat
Sc8eucV_14_HRSCAF_135__chr10_12137273	(ATGT)n	Simple_repeat
Sc8eucV_14_HRSCAF_135__chr10_12139199	(GGGAT)n	Simple_repeat
Sc8eucV_14_HRSCAF_135__chr10_12139337	(GATGG)n	Simple_repeat
Sc8eucV_14_HRSCAF_135__chr10_12140215	(CAT)n	Simple_repeat
Sc8eucV_14_HRSCAF_135__chr10_12141699	(CAT)n	Simple_repeat
Sc8eucV_14_HRSCAF_135__chr10_12141982	(CAT)n	Simple_repeat
Sc8eucV_14_HRSCAF_135__chr10_12151244	(CCCTC)n	Simple_repeat
Sc8eucV_14_HRSCAF_135__chr10_12156692	(ACAGC)n	Simple_repeat
Sc8eucV_14_HRSCAF_135__chr10_12156725	(C)n	Simple_repeat
Sc8eucV_14_HRSCAF_135__chr10_12164730	G-rich	Low_complexity
Sc8eucV_14_HRSCAF_135__chr10_12167685	(G)n	Simple_repeat
Sc8eucV_14_HRSCAF_135__chr10_12203500	(CCTG)n	Simple_repeat
Sc8eucV_14_HRSCAF_135__chr10_12217508	(TCC)n	Simple_repeat
Sc8eucV_14_HRSCAF_135__chr10_12224982	(T)n	Simple_repeat
Sc8eucV_14_HRSCAF_135__chr10_12241498	(TGGGGA)n	Simple_repeat
Sc8eucV_14_HRSCAF_135__chr10_12288493	TguERVK7-La_corCor	LTR
Sc8eucV_14_HRSCAF_135__chr10_12304647	GA-rich	Low_complexity
Sc8eucV_14_HRSCAF_135__chr10_12511044	(G)n	Simple_repeat
Sc8eucV_14_HRSCAF_135__chr10_12522682	TguERVK7-La_corCor	LTR
Sc8eucV_14_HRSCAF_135__chr10_12644520	G-rich	Low_complexity
Sc8eucV_14_HRSCAF_135__chr10_12644601	G-rich	Low_complexity
Sc8eucV_14_HRSCAF_135__chr10_12690792	(AAAAG)n	Simple_repeat
Sc8eucV_14_HRSCAF_135__chr10_12846079	GA-rich	Low_complexity
Sc8eucV_14_HRSCAF_135__chr10_12876314	G-rich	Low_complexity
Sc8eucV_14_HRSCAF_135__chr10_12903655	TguERV1-Ld_I_corCor	LTR
Sc8eucV_14_HRSCAF_135__chr10_12973105	(AGGAAGGG)n	Simple_repeat
Sc8eucV_14_HRSCAF_135__chr10_12973108	GA-rich	Low_complexity
Sc8eucV_14_HRSCAF_135__chr10_12974552	CR1-Y2_Aves	LINE/CR1
Sc8eucV_14_HRSCAF_135__chr10_12998075	(A)n	Simple_repeat
Sc8eucV_14_HRSCAF_135__chr10_13061229	(GGC)n	Simple_repeat
Sc8eucV_14_HRSCAF_135__chr10_13061446	(CGG)n	Simple_repeat
Sc8eucV_14_HRSCAF_135__chr10_13095201	TguERVL2-La_corCor	LTR
Sc8eucV_14_HRSCAF_135__chr10_13325262	(AACAA)n	Simple_repeat
Sc8eucV_14_HRSCAF_135__chr10_13349981	corCorLTRK15a	LTR
Sc8eucV_14_HRSCAF_135__chr10_13385102	(CCGCTC)n	Simple_repeat
Sc8eucV_14_HRSCAF_135__chr10_13466458	(GAAGA)n	Simple_repeat
Sc8eucV_14_HRSCAF_135__chr10_13545096	(TTATTC)n	Simple_repeat
Sc8eucV_14_HRSCAF_135__chr10_13822106	A-rich	Low_complexity
Sc8eucV_14_HRSCAF_135__chr10_13996668	TguERVK7-La_corCor	LTR
Sc8eucV_14_HRSCAF_135__chr10_13998951	TguERVK7-La_corCor	LTR
Sc8eucV_14_HRSCAF_135__chr10_14059104	TguLTRL1-La_corCor	LTR
Sc8eucV_14_HRSCAF_135__chr10_14120033	corCorLTRK23a	LTR
Sc8eucV_14_HRSCAF_135__chr10_14277978	corCorLTRK12a	LTR
Sc8eucV_14_HRSCAF_135__chr10_14491928	TguLTRL3-Lb_corCor	LTR
Sc8eucV_14_HRSCAF_135__chr10_14665168	TguERVL2-Lc_corCor	LTR
Sc8eucV_14_HRSCAF_135__chr10_14740065	TguERVK7-La_corCor	LTR
Sc8eucV_14_HRSCAF_135__chr10_14758781	TguERV1-Lc_LTR_corCor	LTR
Sc8eucV_14_HRSCAF_135__chr10_14791285	corCorLTRK12a	LTR
Sc8eucV_14_HRSCAF_135__chr10_14979813	(AAGGA)n	Simple_repeat
Sc8eucV_14_HRSCAF_135__chr10_15000887	(CCACCCCCCT)n	Simple_repeat
Sc8eucV_14_HRSCAF_135__chr10_15074870	A-rich	Low_complexity
Sc8eucV_14_HRSCAF_135__chr10_15101787	TguERV1-Ld_I_corCor	LTR
Sc8eucV_14_HRSCAF_135__chr10_15122747	(A)n	Simple_repeat
Sc8eucV_14_HRSCAF_135__chr10_15143188	(AT)n	Simple_repeat
Sc8eucV_14_HRSCAF_135__chr10_15395531	corCorLTRK17a_I	LTR
Sc8eucV_14_HRSCAF_135__chr10_15553948	CR1-J2_Pass	LINE/CR1
Sc8eucV_14_HRSCAF_135__chr10_15558514	(CCGCGAG)n	Simple_repeat
Sc8eucV_14_HRSCAF_135__chr10_15648019	corCorLTRK17a_LTR	LTR
Sc8eucV_14_HRSCAF_135__chr10_15701040	corCorLTRK15a	LTR
Sc8eucV_14_HRSCAF_135__chr10_15701040	corCorLTRK15a	LTR
Sc8eucV_14_HRSCAF_135__chr10_15773079	lycPyrLTRL11	LTR
Sc8eucV_14_HRSCAF_135__chr10_15825021	corCorLTRK23a	LTR
Sc8eucV_14_HRSCAF_135__chr10_15856367	TguERVK7-La_corCor	LTR
Sc8eucV_14_HRSCAF_135__chr10_15921686	lycPyrLTRL11	LTR
Sc8eucV_14_HRSCAF_135__chr10_15944690	CR1-Y_Pass	LINE/CR1
Sc8eucV_14_HRSCAF_135__chr10_16006044	CR1-Y1_Aves	LINE/CR1
Sc8eucV_14_HRSCAF_135__chr10_16093628	(GTTCTG)n	Simple_repeat
Sc8eucV_14_HRSCAF_135__chr10_16166634	(A)n	Simple_repeat
Sc8eucV_14_HRSCAF_135__chr10_16321140	(CAAAAAA)n	Simple_repeat
Sc8eucV_14_HRSCAF_135__chr10_16337931	(T)n	Simple_repeat
Sc8eucV_14_HRSCAF_135__chr10_16401695	TguERV1-Ld_I_corCor	LTR
Sc8eucV_14_HRSCAF_135__chr10_16469068	corCorLTRK15a	LTR
Sc8eucV_14_HRSCAF_135__chr10_16524798	TguERVL2-Le_corCor	LTR
Sc8eucV_14_HRSCAF_135__chr10_16537104	TguERV1-Ld_I_corCor	LTR
Sc8eucV_14_HRSCAF_135__chr10_16555548	(C)n	Simple_repeat
Sc8eucV_14_HRSCAF_135__chr10_16633097	CR1-X3_Pass	LINE/CR1
Sc8eucV_14_HRSCAF_135__chr10_16691048	TguERVL2-Le_corCor	LTR
Sc8eucV_14_HRSCAF_135__chr10_16819013	TguERV1-Ld_I_corCor	LTR
Sc8eucV_14_HRSCAF_135__chr10_16868471	(CCCTG)n	Simple_repeat
Sc8eucV_14_HRSCAF_135__chr10_16901793	(GCTGC)n	Simple_repeat
Sc8eucV_14_HRSCAF_135__chr10_16901798	(CGCTG)n	Simple_repeat
Sc8eucV_14_HRSCAF_135__chr10_16976590	corCorLTRK15a	LTR
Sc8eucV_14_HRSCAF_135__chr10_17057344	TguLTRL2-Lc_corCor	LTR
Sc8eucV_14_HRSCAF_135__chr10_17144086	TguERVL2-Le_corCor	LTR
Sc8eucV_14_HRSCAF_135__chr10_17236503	(CCCTAA)n	Simple_repeat
Sc8eucV_14_HRSCAF_135__chr10_17247783	crowSat1	Satellite
Sc8eucV_14_HRSCAF_135__chr10_17253277	crowSat1	Satellite
Sc8eucV_14_HRSCAF_135__chr10_17375219	corCorLTRK12a	LTR
Sc8eucV_14_HRSCAF_135__chr10_17550177	TguERVL2-Le_corCor	LTR
Sc8eucV_14_HRSCAF_135__chr10_17601026	lycPyrLTRL11	LTR
Sc8eucV_14_HRSCAF_135__chr10_17620605	(AT)n	Simple_repeat
Sc8eucV_14_HRSCAF_135__chr10_17729844	CR1-Y2_Aves	LINE/CR1
Sc8eucV_14_HRSCAF_135__chr10_17847229	TguERVL2-Ld_I_corCor	LTR
Sc8eucV_14_HRSCAF_135__chr10_18087920	A-rich	Low_complexity
Sc8eucV_14_HRSCAF_135__chr10_18175626	TguERV1-Lc_LTR_corCor	LTR
Sc8eucV_14_HRSCAF_135__chr10_18190236	TguLTRL2-Lc_corCor	LTR
Sc8eucV_14_HRSCAF_135__chr10_18267702	(AAGGA)n	Simple_repeat
Sc8eucV_14_HRSCAF_135__chr10_18294391	TguLTRL2-Lc_corCor	LTR
Sc8eucV_14_HRSCAF_135__chr10_18494007	TguERVK7-La_corCor	LTR
Sc8eucV_14_HRSCAF_135__chr10_18635049	G-rich	Low_complexity
Sc8eucV_14_HRSCAF_135__chr10_18652450	G-rich	Low_complexity
Sc8eucV_14_HRSCAF_135__chr10_18675957	TguLTR11l-La_lycPyr	LTR
Sc8eucV_14_HRSCAF_135__chr10_18700442	corCorLTRL7a	LTR
Sc8eucV_14_HRSCAF_135__chr10_18700749	(CAGGA)n	Simple_repeat
Sc8eucV_14_HRSCAF_135__chr10_18709479	(CGCCCG)n	Simple_repeat
Sc8eucV_14_HRSCAF_135__chr10_18718044	(CTCTATGGGG)n	Satellite
Sc8eucV_14_HRSCAF_135__chr10_18723220	(CATCC)n	Simple_repeat
Sc8eucV_14_HRSCAF_135__chr10_18740316	(CCCC)n	Simple_repeat
Sc8eucV_14_HRSCAF_135__chr10_18758149	(TCAGA)n	Simple_repeat
Sc8eucV_14_HRSCAF_135__chr10_18784565	(GGGACAGCG)n	Simple_repeat
Sc8eucV_14_HRSCAF_135__chr10_18842707	(CCTCCGA)n	Simple_repeat
Sc8eucV_14_HRSCAF_135__chr10_18904244	(C)n	Simple_repeat
Sc8eucV_14_HRSCAF_135__chr10_18948256	(TGGA)n	Simple_repeat
Sc8eucV_14_HRSCAF_135__chr10_18953012	(CTGTTG)n	Simple_repeat
Sc8eucV_14_HRSCAF_135__chr10_18953394	(ATCAATGGG)n	Simple_repeat
Sc8eucV_14_HRSCAF_135__chr10_18969958	G-rich	Low_complexity
Sc8eucV_14_HRSCAF_135__chr10_18976457	(ACAA)n	Simple_repeat
Sc8eucV_14_HRSCAF_135__chr10_18986072	(G)n	Simple_repeat
Sc8eucV_14_HRSCAF_135__chr10_19019620	(GACACA)n	Simple_repeat
Sc8eucV_14_HRSCAF_135__chr10_19046829	G-rich	Low_complexity
Sc8eucV_14_HRSCAF_135__chr10_19097503	(C)n	Simple_repeat
Sc8eucV_14_HRSCAF_135__chr10_19147371	(TCCA)n	Simple_repeat
Sc8eucV_14_HRSCAF_135__chr10_19158001	(CTCCCTC)n	Simple_repeat
Sc8eucV_14_HRSCAF_135__chr10_19175976	(CATCC)n	Simple_repeat
Sc8eucV_14_HRSCAF_135__chr10_19176415	(TCCCA)n	Simple_repeat
Sc8eucV_14_HRSCAF_135__chr10_19185446	(CCCCT)n	Simple_repeat
Sc8eucV_14_HRSCAF_135__chr10_19199126	TguLTRL1-La_corCor	LTR
Sc8eucV_14_HRSCAF_135__chr10_19232865	(GGCACT)n	Simple_repeat
Sc8eucV_14_HRSCAF_135__chr10_19264923	(C)n	Simple_repeat
Sc8eucV_14_HRSCAF_135__chr10_19388712	(GGGAA)n	Simple_repeat
Sc8eucV_14_HRSCAF_135__chr10_19460075	TguLTRL3-Lb_corCor	LTR
Sc8eucV_14_HRSCAF_135__chr10_19485321	TguERVL2-Le_corCor	LTR
Sc8eucV_14_HRSCAF_135__chr10_19585856	(TG)n	Simple_repeat
Sc8eucV_14_HRSCAF_135__chr10_19693095	(CCTCC)n	Simple_repeat
Sc8eucV_14_HRSCAF_135__chr10_19814350	(TCTTCT)n	Simple_repeat
Sc8eucV_14_HRSCAF_135__chr10_20065156	(TCCCAT)n	Simple_repeat
Sc8eucV_14_HRSCAF_135__chr10_20239205	(AGCTGG)n	Simple_repeat
Sc8eucV_14_HRSCAF_135__chr10_20253856	(T)n	Simple_repeat
Sc8eucV_14_HRSCAF_135__chr10_20281986	(TGTGAGG)n	Simple_repeat
Sc8eucV_14_HRSCAF_135__chr10_20300054	(TGAGCCGGGA)n	Simple_repeat
Sc8eucV_14_HRSCAF_135__chr10_20368833	(TTCCC)n	Simple_repeat
Sc8eucV_14_HRSCAF_135__chr10_20372645	TguERVL2-Lg_corCor	LTR
Sc8eucV_14_HRSCAF_135__chr10_20378580	(C)n	Simple_repeat
Sc8eucV_14_HRSCAF_135__chr10_20399130	corCorLTRK7a	LTR
Sc8eucV_14_HRSCAF_135__chr10_20410737	(CACGG)n	Simple_repeat
Sc8eucV_14_HRSCAF_135__chr10_20497079	(GGCGCG)n	Simple_repeat
Sc8eucV_14_HRSCAF_135__chr10_20551701	TguERVL2a2-LTR-L_lycPyr	LTR
Sc8eucV_14_HRSCAF_135__chr10_20552553	TguERVL2a2-LTR-L_lycPyr	LTR
Sc8eucV_14_HRSCAF_135__chr10_20553669	corCorLTRK17a_LTR	LTR
Sc8eucV_14_HRSCAF_135__chr10_20558044	corCorLTRL2a	LTR
Sc8eucV_15_HRSCAF_137__chr24_33256	(CCAGCC)n	Simple_repeat
Sc8eucV_15_HRSCAF_137__chr24_61432	corCorLTRK15a	LTR
Sc8eucV_15_HRSCAF_137__chr24_151149	(C)n	Simple_repeat
Sc8eucV_15_HRSCAF_137__chr24_292645	TguLTRL4a	LTR
Sc8eucV_15_HRSCAF_137__chr24_295400	TguERVL2-Lg_corCor	LTR
Sc8eucV_15_HRSCAF_137__chr24_332437	(T)n	Simple_repeat
Sc8eucV_15_HRSCAF_137__chr24_577628	(CCTT)n	Simple_repeat
Sc8eucV_15_HRSCAF_137__chr24_577628	(CCTT)n	Simple_repeat
Sc8eucV_15_HRSCAF_137__chr24_582242	(AT)n	Simple_repeat
Sc8eucV_15_HRSCAF_137__chr24_619213	(CATC)n	Simple_repeat
Sc8eucV_15_HRSCAF_137__chr24_619220	(TCCA)n	Simple_repeat
Sc8eucV_15_HRSCAF_137__chr24_653734	(ATCC)n	Simple_repeat
Sc8eucV_15_HRSCAF_137__chr24_653740	(TCCA)n	Simple_repeat
Sc8eucV_15_HRSCAF_137__chr24_696817	(GGGAA)n	Simple_repeat
Sc8eucV_15_HRSCAF_137__chr24_817221	(CCATC)n	Simple_repeat
Sc8eucV_15_HRSCAF_137__chr24_944919	(AGAGCGG)n	Simple_repeat
Sc8eucV_15_HRSCAF_137__chr24_1016983	(GGCAT)n	Simple_repeat
Sc8eucV_15_HRSCAF_137__chr24_1176362	(C)n	Simple_repeat
Sc8eucV_15_HRSCAF_137__chr24_1179989	A-rich	Low_complexity
Sc8eucV_15_HRSCAF_137__chr24_1227622	CR1-J2_Pass	LINE/CR1
Sc8eucV_15_HRSCAF_137__chr24_1259580	A-rich	Low_complexity
Sc8eucV_15_HRSCAF_137__chr24_1315854	TguERVL2-Lc_corCor	LTR
Sc8eucV_15_HRSCAF_137__chr24_1371421	(ATGTATT)n	Simple_repeat
Sc8eucV_15_HRSCAF_137__chr24_1371452	(AT)n	Simple_repeat
Sc8eucV_15_HRSCAF_137__chr24_1400369	(AGGAG)n	Simple_repeat
Sc8eucV_15_HRSCAF_137__chr24_1400370	GA-rich	Low_complexity
Sc8eucV_15_HRSCAF_137__chr24_1428898	TguERVL2-La_corCor	LTR
Sc8eucV_15_HRSCAF_137__chr24_1502316	corCorLTRK23a	LTR
Sc8eucV_15_HRSCAF_137__chr24_1536158	(CCGGAG)n	Simple_repeat
Sc8eucV_15_HRSCAF_137__chr24_1552386	G-rich	Low_complexity
Sc8eucV_15_HRSCAF_137__chr24_1701197	(CCACCCA)n	Simple_repeat
Sc8eucV_15_HRSCAF_137__chr24_1756515	(CCAGCTC)n	Simple_repeat
Sc8eucV_15_HRSCAF_137__chr24_1816428	(CCTGGC)n	Simple_repeat
Sc8eucV_15_HRSCAF_137__chr24_1894404	(TTGAGGTCAT)n	Simple_repeat
Sc8eucV_15_HRSCAF_137__chr24_2003700	(GGGAGGAA)n	Simple_repeat
Sc8eucV_15_HRSCAF_137__chr24_2012500	TguERV1-Ld_I_corCor	LTR
Sc8eucV_15_HRSCAF_137__chr24_2053057	TguERVK7-La_corCor	LTR
Sc8eucV_15_HRSCAF_137__chr24_2177388	(T)n	Simple_repeat
Sc8eucV_15_HRSCAF_137__chr24_2240787	(G)n	Simple_repeat
Sc8eucV_15_HRSCAF_137__chr24_2263170	CR1-E1_fAlb	LINE/CR1
Sc8eucV_15_HRSCAF_137__chr24_2296579	TguLTRL1-La_corCor	LTR
Sc8eucV_15_HRSCAF_137__chr24_2324304	(ACAGA)n	Simple_repeat
Sc8eucV_15_HRSCAF_137__chr24_2375157	TguERVK7-La_corCor	LTR
Sc8eucV_15_HRSCAF_137__chr24_2467362	(CCCTCCC)n	Simple_repeat
Sc8eucV_15_HRSCAF_137__chr24_2502149	A-rich	Low_complexity
Sc8eucV_15_HRSCAF_137__chr24_2557405	CR1-E2_fAlb	LINE/CR1
Sc8eucV_15_HRSCAF_137__chr24_2575715	GA-rich	Low_complexity
Sc8eucV_15_HRSCAF_137__chr24_2625305	(GCCTT)n	Simple_repeat
Sc8eucV_15_HRSCAF_137__chr24_2625332	(CCTTG)n	Simple_repeat
Sc8eucV_15_HRSCAF_137__chr24_2776868	(TA)n	Simple_repeat
Sc8eucV_15_HRSCAF_137__chr24_2898146	(GGGAA)n	Simple_repeat
Sc8eucV_15_HRSCAF_137__chr24_3053622	A-rich	Low_complexity
Sc8eucV_15_HRSCAF_137__chr24_3069855	A-rich	Low_complexity
Sc8eucV_15_HRSCAF_137__chr24_3139113	(C)n	Simple_repeat
Sc8eucV_15_HRSCAF_137__chr24_3141621	(C)n	Simple_repeat
Sc8eucV_15_HRSCAF_137__chr24_3146165	(GACAGG)n	Simple_repeat
Sc8eucV_15_HRSCAF_137__chr24_3168321	G-rich	Low_complexity
Sc8eucV_15_HRSCAF_137__chr24_3174760	(CTCTTCC)n	Simple_repeat
Sc8eucV_15_HRSCAF_137__chr24_3233809	(CCT)n	Simple_repeat
Sc8eucV_15_HRSCAF_137__chr24_3276582	(C)n	Simple_repeat
Sc8eucV_15_HRSCAF_137__chr24_3306822	(G)n	Simple_repeat
Sc8eucV_15_HRSCAF_137__chr24_3310923	TguERVK7-La_corCor	LTR
Sc8eucV_15_HRSCAF_137__chr24_3362545	corCorLTR1a	LTR
Sc8eucV_15_HRSCAF_137__chr24_3401502	(GGGCGAGGGA)n	Simple_repeat
Sc8eucV_15_HRSCAF_137__chr24_3528650	TguERV1-Ld_I_corCor	LTR
Sc8eucV_15_HRSCAF_137__chr24_3544345	GA-rich	Low_complexity
Sc8eucV_15_HRSCAF_137__chr24_3545410	TguERVL2-La_corCor	LTR
Sc8eucV_15_HRSCAF_137__chr24_3554712	(ATTTAT)n	Simple_repeat
Sc8eucV_15_HRSCAF_137__chr24_3579855	corCorLTRL7a	LTR
Sc8eucV_15_HRSCAF_137__chr24_3627641	(TCCT)n	Simple_repeat
Sc8eucV_15_HRSCAF_137__chr24_3637525	(AAGG)n	Simple_repeat
Sc8eucV_15_HRSCAF_137__chr24_3639619	(TAAAA)n	Simple_repeat
Sc8eucV_15_HRSCAF_137__chr24_3735000	(ACCCGG)n	Simple_repeat
Sc8eucV_15_HRSCAF_137__chr24_3793614	corCorLTR1a	LTR
Sc8eucV_15_HRSCAF_137__chr24_3794256	TguERVK7-La_corCor	LTR
Sc8eucV_15_HRSCAF_137__chr24_3840061	(TGGA)n	Simple_repeat
Sc8eucV_15_HRSCAF_137__chr24_3917965	(A)n	Simple_repeat
Sc8eucV_15_HRSCAF_137__chr24_3949586	(TCCA)n	Simple_repeat
Sc8eucV_15_HRSCAF_137__chr24_4062970	(TCTCC)n	Simple_repeat
Sc8eucV_15_HRSCAF_137__chr24_4109306	(CCTG)n	Simple_repeat
Sc8eucV_15_HRSCAF_137__chr24_4324679	(CCTCCT)n	Simple_repeat
Sc8eucV_15_HRSCAF_137__chr24_4324719	(TGCTCC)n	Simple_repeat
Sc8eucV_15_HRSCAF_137__chr24_4363835	(CGCC)n	Simple_repeat
Sc8eucV_15_HRSCAF_137__chr24_4364133	GA-rich	Low_complexity
Sc8eucV_15_HRSCAF_137__chr24_4374757	(CTCC)n	Simple_repeat
Sc8eucV_15_HRSCAF_137__chr24_4421463	(TCACA)n	Simple_repeat
Sc8eucV_15_HRSCAF_137__chr24_4421473	(CCCAT)n	Simple_repeat
Sc8eucV_15_HRSCAF_137__chr24_4459529	corCorLTRK13a	LTR
Sc8eucV_15_HRSCAF_137__chr24_4490638	G-rich	Low_complexity
Sc8eucV_15_HRSCAF_137__chr24_4490679	G-rich	Low_complexity
Sc8eucV_15_HRSCAF_137__chr24_4498401	(TCCTC)n	Simple_repeat
Sc8eucV_15_HRSCAF_137__chr24_4518559	(G)n	Simple_repeat
Sc8eucV_15_HRSCAF_137__chr24_4521807	(ATGG)n	Simple_repeat
Sc8eucV_15_HRSCAF_137__chr24_4544649	corCorLTR1a	LTR
Sc8eucV_15_HRSCAF_137__chr24_4546765	G-rich	Low_complexity
Sc8eucV_15_HRSCAF_137__chr24_4592752	(CCCAGCA)n	Simple_repeat
Sc8eucV_15_HRSCAF_137__chr24_4595688	(GGGAA)n	Simple_repeat
Sc8eucV_15_HRSCAF_137__chr24_4624745	(GCACC)n	Simple_repeat
Sc8eucV_15_HRSCAF_137__chr24_4634535	TguERVL2-Le_corCor	LTR
Sc8eucV_15_HRSCAF_137__chr24_4697612	TguLTRL2-Lc_corCor	LTR
Sc8eucV_15_HRSCAF_137__chr24_4732530	corCorLTR1a	LTR
Sc8eucV_15_HRSCAF_137__chr24_4790971	CR1-E1_fAlb	LINE/CR1
Sc8eucV_15_HRSCAF_137__chr24_4837051	(AGGGAT)n	Simple_repeat
Sc8eucV_15_HRSCAF_137__chr24_4852827	(ATGG)n	Simple_repeat
Sc8eucV_15_HRSCAF_137__chr24_4868310	(GGAA)n	Simple_repeat
Sc8eucV_15_HRSCAF_137__chr24_4868311	(AAGG)n	Simple_repeat
Sc8eucV_15_HRSCAF_137__chr24_4885892	(CTGGG)n	Simple_repeat
Sc8eucV_15_HRSCAF_137__chr24_4943529	TguLTRL4a	LTR
Sc8eucV_15_HRSCAF_137__chr24_4943602	TguLTRL4a	LTR
Sc8eucV_15_HRSCAF_137__chr24_4953648	(C)n	Simple_repeat
Sc8eucV_15_HRSCAF_137__chr24_4968163	(GGAGA)n	Simple_repeat
Sc8eucV_15_HRSCAF_137__chr24_4984526	corCorLTRK12a	LTR
Sc8eucV_15_HRSCAF_137__chr24_4993576	G-rich	Low_complexity
Sc8eucV_15_HRSCAF_137__chr24_4993660	G-rich	Low_complexity
Sc8eucV_15_HRSCAF_137__chr24_4994305	(TG)n	Simple_repeat
Sc8eucV_15_HRSCAF_137__chr24_5014528	(TCCTA)n	Simple_repeat
Sc8eucV_15_HRSCAF_137__chr24_5026479	(CCAT)n	Simple_repeat
Sc8eucV_15_HRSCAF_137__chr24_5026483	(CCAT)n	Simple_repeat
Sc8eucV_15_HRSCAF_137__chr24_5034323	(ATTACAA)n	Simple_repeat
Sc8eucV_15_HRSCAF_137__chr24_5060358	corCorLTR1a	LTR
Sc8eucV_15_HRSCAF_137__chr24_5083058	(CCCCCTG)n	Simple_repeat
Sc8eucV_15_HRSCAF_137__chr24_5122784	(CCGGTC)n	Simple_repeat
Sc8eucV_15_HRSCAF_137__chr24_5143177	(TTCTA)n	Simple_repeat
Sc8eucV_15_HRSCAF_137__chr24_5160955	(GGATTG)n	Simple_repeat
Sc8eucV_15_HRSCAF_137__chr24_5202782	corCorLTRK12a	LTR
Sc8eucV_15_HRSCAF_137__chr24_5241901	A-rich	Low_complexity
Sc8eucV_15_HRSCAF_137__chr24_5241901	A-rich	Low_complexity
Sc8eucV_15_HRSCAF_137__chr24_5309278	(CTGCCA)n	Simple_repeat
Sc8eucV_15_HRSCAF_137__chr24_5309471	(CCCCCTT)n	Simple_repeat
Sc8eucV_15_HRSCAF_137__chr24_5312077	(CATCCCA)n	Simple_repeat
Sc8eucV_15_HRSCAF_137__chr24_5338571	(CCCG)n	Simple_repeat
Sc8eucV_15_HRSCAF_137__chr24_5338578	(CCCCGCC)n	Simple_repeat
Sc8eucV_15_HRSCAF_137__chr24_5338876	(ATACTGGGG)n	Simple_repeat
Sc8eucV_15_HRSCAF_137__chr24_5342921	TguERVL2-Le_corCor	LTR
Sc8eucV_15_HRSCAF_137__chr24_5356911	TguERVL2-Le_corCor	LTR
Sc8eucV_15_HRSCAF_137__chr24_5371935	CR1-E1_fAlb	LINE/CR1
Sc8eucV_15_HRSCAF_137__chr24_5374209	TguLTRL2-Lc_corCor	LTR
Sc8eucV_15_HRSCAF_137__chr24_5397979	(TCCA)n	Simple_repeat
Sc8eucV_15_HRSCAF_137__chr24_5410791	corCorLTRL7a	LTR
Sc8eucV_15_HRSCAF_137__chr24_5427003	CR1-E1_fAlb	LINE/CR1
Sc8eucV_15_HRSCAF_137__chr24_5480816	TguERV1-Ld_I_corCor	LTR
Sc8eucV_15_HRSCAF_137__chr24_5507680	(GAG)n	Simple_repeat
Sc8eucV_15_HRSCAF_137__chr24_5612325	CR1-X2	LINE/CR1
Sc8eucV_15_HRSCAF_137__chr24_5633944	TguERVK7-La_corCor	LTR
Sc8eucV_15_HRSCAF_137__chr24_5646950	CR1-J1b_fAlb	LINE/CR1
Sc8eucV_15_HRSCAF_137__chr24_5663888	TguERVK7-La_corCor	LTR
Sc8eucV_15_HRSCAF_137__chr24_5728443	(AGAGG)n	Simple_repeat
Sc8eucV_15_HRSCAF_137__chr24_5746848	(CCTAAC)n	Simple_repeat
Sc8eucV_15_HRSCAF_137__chr24_5746849	GA-rich	Low_complexity
Sc8eucV_15_HRSCAF_137__chr24_5781505	(TATCCA)n	Simple_repeat
Sc8eucV_15_HRSCAF_137__chr24_5784774	G-rich	Low_complexity
Sc8eucV_15_HRSCAF_137__chr24_5807016	(CCTT)n	Simple_repeat
Sc8eucV_15_HRSCAF_137__chr24_5811408	GA-rich	Low_complexity
Sc8eucV_15_HRSCAF_137__chr24_5830800	(CCATT)n	Simple_repeat
Sc8eucV_15_HRSCAF_137__chr24_5849783	corCorLTRK13a	LTR
Sc8eucV_15_HRSCAF_137__chr24_5850633	TguERVL2-Lg_corCor	LTR
Sc8eucV_15_HRSCAF_137__chr24_5853465	(CTCTC)n	Simple_repeat
Sc8eucV_15_HRSCAF_137__chr24_5853485	(CCTCT)n	Simple_repeat
Sc8eucV_15_HRSCAF_137__chr24_5907528	A-rich	Low_complexity
Sc8eucV_15_HRSCAF_137__chr24_5916471	CR1-E	LINE/CR1
Sc8eucV_15_HRSCAF_137__chr24_5929610	(GGATGAA)n	Simple_repeat
Sc8eucV_15_HRSCAF_137__chr24_5932573	(C)n	Simple_repeat
Sc8eucV_15_HRSCAF_137__chr24_5943726	CR1-E1_fAlb	LINE/CR1
Sc8eucV_15_HRSCAF_137__chr24_5960171	(TCCA)n	Simple_repeat
Sc8eucV_15_HRSCAF_137__chr24_5960179	(TCCA)n	Simple_repeat
Sc8eucV_15_HRSCAF_137__chr24_5966295	(CCATC)n	Simple_repeat
Sc8eucV_15_HRSCAF_137__chr24_6059330	(TCCTCCA)n	Simple_repeat
Sc8eucV_15_HRSCAF_137__chr24_6064460	GA-rich	Low_complexity
Sc8eucV_15_HRSCAF_137__chr24_6064465	(TTCC)n	Simple_repeat
Sc8eucV_15_HRSCAF_137__chr24_6072416	TguERVK7-La_corCor	LTR
Sc8eucV_15_HRSCAF_137__chr24_6091835	(C)n	Simple_repeat
Sc8eucV_15_HRSCAF_137__chr24_6119889	(GTTTG)n	Simple_repeat
Sc8eucV_15_HRSCAF_137__chr24_6138785	(ACA)n	Simple_repeat
Sc8eucV_15_HRSCAF_137__chr24_6201031	(GAGCGG)n	Simple_repeat
Sc8eucV_15_HRSCAF_137__chr24_6262550	CR1-X1NA_fAlb	LINE/CR1
Sc8eucV_15_HRSCAF_137__chr24_6270063	TguERVL2-Lg_corCor	LTR
Sc8eucV_15_HRSCAF_137__chr24_6326163	A-rich	Low_complexity
Sc8eucV_15_HRSCAF_137__chr24_6370957	(GGGAA)n	Simple_repeat
Sc8eucV_15_HRSCAF_137__chr24_6384183	(A)n	Simple_repeat
Sc8eucV_15_HRSCAF_137__chr24_6410486	CR1-E3_fAlb	LINE/CR1
Sc8eucV_15_HRSCAF_137__chr24_6614134	(GGGA)n	Simple_repeat
Sc8eucV_15_HRSCAF_137__chr24_6618896	TguLTRL4a	LTR
Sc8eucV_15_HRSCAF_137__chr24_6618902	TguLTRL4a	LTR
Sc8eucV_15_HRSCAF_137__chr24_6661844	(AGAAAA)n	Simple_repeat
Sc8eucV_15_HRSCAF_137__chr24_6676890	TguERVL2-Lg_corCor	LTR
Sc8eucV_15_HRSCAF_137__chr24_6706047	G-rich	Low_complexity
Sc8eucV_15_HRSCAF_137__chr24_6706482	(AGAGAGAGTG)n	Simple_repeat
Sc8eucV_15_HRSCAF_137__chr24_6747871	(G)n	Simple_repeat
Sc8eucV_15_HRSCAF_137__chr24_6817733	TguERVL2-Lg_corCor	LTR
Sc8eucV_15_HRSCAF_137__chr24_6858114	TguLTR13c	LTR
Sc8eucV_16_HRSCAF_138__chr1_67464	(CCTCGC)n	Simple_repeat
Sc8eucV_16_HRSCAF_138__chr1_128234	(T)n	Simple_repeat
Sc8eucV_16_HRSCAF_138__chr1_158219	(CCGAG)n	Simple_repeat
Sc8eucV_16_HRSCAF_138__chr1_220023	(CCTT)n	Simple_repeat
Sc8eucV_16_HRSCAF_138__chr1_290515	(TCCC)n	Simple_repeat
Sc8eucV_16_HRSCAF_138__chr1_298130	TguERV1-Ld_I_corCor	LTR
Sc8eucV_16_HRSCAF_138__chr1_327023	CR1-J1a_fAlb	LINE/CR1
Sc8eucV_16_HRSCAF_138__chr1_350943	corCorLTR1a	LTR
Sc8eucV_16_HRSCAF_138__chr1_369536	(TCCCA)n	Simple_repeat
Sc8eucV_16_HRSCAF_138__chr1_387607	TguERV6_I	LTR
Sc8eucV_16_HRSCAF_138__chr1_387774	TguERV4_I	LTR
Sc8eucV_16_HRSCAF_138__chr1_389450	TguLTRL2-Lc_corCor	LTR
Sc8eucV_16_HRSCAF_138__chr1_390467	TguERV5_I	LTR
Sc8eucV_16_HRSCAF_138__chr1_396982	CR1-C4	LINE/CR1
Sc8eucV_16_HRSCAF_138__chr1_407042	(CCTT)n	Simple_repeat
Sc8eucV_16_HRSCAF_138__chr1_468922	(CTCTT)n	Simple_repeat
Sc8eucV_16_HRSCAF_138__chr1_487305	corCorLTRK17a_LTR	LTR
Sc8eucV_16_HRSCAF_138__chr1_514366	(TCCT)n	Simple_repeat
Sc8eucV_16_HRSCAF_138__chr1_528412	(CAG)n	Simple_repeat
Sc8eucV_16_HRSCAF_138__chr1_586515	CR1-J1a_fAlb	LINE/CR1
Sc8eucV_16_HRSCAF_138__chr1_602030	(AAGGG)n	Simple_repeat
Sc8eucV_16_HRSCAF_138__chr1_643934	(TTTTCC)n	Simple_repeat
Sc8eucV_16_HRSCAF_138__chr1_708539	(GAGAGCTGTGT)n	Simple_repeat
Sc8eucV_16_HRSCAF_138__chr1_751284	CR1-J1a_fAlb	LINE/CR1
Sc8eucV_16_HRSCAF_138__chr1_789437	TguERVL2-La_corCor	LTR
Sc8eucV_16_HRSCAF_138__chr1_819863	TguLTRL3-Lb_corCor	LTR
Sc8eucV_16_HRSCAF_138__chr1_899057	(GCGCC)n	Simple_repeat
Sc8eucV_16_HRSCAF_138__chr1_906597	(GGTG)n	Simple_repeat
Sc8eucV_16_HRSCAF_138__chr1_944442	(GCGCC)n	Simple_repeat
Sc8eucV_16_HRSCAF_138__chr1_952018	G-rich	Low_complexity
Sc8eucV_16_HRSCAF_138__chr1_986260	(GGGAT)n	Simple_repeat
Sc8eucV_16_HRSCAF_138__chr1_1020356	(CCTT)n	Simple_repeat
Sc8eucV_16_HRSCAF_138__chr1_1020362	(TTCT)n	Simple_repeat
Sc8eucV_16_HRSCAF_138__chr1_1213085	CR1-YB1_Tgu	LINE/CR1
Sc8eucV_16_HRSCAF_138__chr1_1335918	(CTCAAACAG)n	Simple_repeat
Sc8eucV_16_HRSCAF_138__chr1_1409016	GA-rich	Low_complexity
Sc8eucV_16_HRSCAF_138__chr1_1467950	TguERVL2-Le_corCor	LTR
Sc8eucV_16_HRSCAF_138__chr1_1468465	TguERVL2-Le_corCor	LTR
Sc8eucV_16_HRSCAF_138__chr1_1606205	(A)n	Simple_repeat
Sc8eucV_16_HRSCAF_138__chr1_1734260	TguLTRL2-Lc_corCor	LTR
Sc8eucV_16_HRSCAF_138__chr1_1847466	TguERVK7-La_corCor	LTR
Sc8eucV_16_HRSCAF_138__chr1_2132515	corCorLTRK23a	LTR
Sc8eucV_16_HRSCAF_138__chr1_2192690	corCorLTRK15a	LTR
Sc8eucV_16_HRSCAF_138__chr1_2230973	CR1-J1b_fAlb	LINE/CR1
Sc8eucV_16_HRSCAF_138__chr1_2254091	corCorLTRK23a	LTR
Sc8eucV_16_HRSCAF_138__chr1_2450773	(TTTGAC)n	Simple_repeat
Sc8eucV_16_HRSCAF_138__chr1_2459962	(A)n	Simple_repeat
Sc8eucV_16_HRSCAF_138__chr1_2489627	(AAC)n	Simple_repeat
Sc8eucV_16_HRSCAF_138__chr1_2501078	corCorLTR1a	LTR
Sc8eucV_16_HRSCAF_138__chr1_2527748	(ATATAC)n	Simple_repeat
Sc8eucV_16_HRSCAF_138__chr1_2548475	A-rich	Low_complexity
Sc8eucV_16_HRSCAF_138__chr1_2551899	(GTGACCTCAA)n	Simple_repeat
Sc8eucV_16_HRSCAF_138__chr1_2569835	TguERVK7-La_corCor	LTR
Sc8eucV_16_HRSCAF_138__chr1_2796496	(T)n	Simple_repeat
Sc8eucV_16_HRSCAF_138__chr1_2824301	(TTTCTT)n	Simple_repeat
Sc8eucV_16_HRSCAF_138__chr1_2915692	CR1-Y_Pass	LINE/CR1
Sc8eucV_16_HRSCAF_138__chr1_2967186	TguERVK7-La_corCor	LTR
Sc8eucV_16_HRSCAF_138__chr1_3037241	G-rich	Low_complexity
Sc8eucV_16_HRSCAF_138__chr1_3112756	(TCTTT)n	Simple_repeat
Sc8eucV_16_HRSCAF_138__chr1_3151330	(T)n	Simple_repeat
Sc8eucV_16_HRSCAF_138__chr1_3210401	TguLTRL2-Lc_corCor	LTR
Sc8eucV_16_HRSCAF_138__chr1_3361796	TguERVL2-Le_corCor	LTR
Sc8eucV_16_HRSCAF_138__chr1_3400774	(A)n	Simple_repeat
Sc8eucV_16_HRSCAF_138__chr1_3412997	TguERVL2-Le_corCor	LTR
Sc8eucV_16_HRSCAF_138__chr1_3434587	CR1-J2_Pass	LINE/CR1
Sc8eucV_16_HRSCAF_138__chr1_3472411	(AATA)n	Simple_repeat
Sc8eucV_16_HRSCAF_138__chr1_3542190	A-rich	Low_complexity
Sc8eucV_16_HRSCAF_138__chr1_3543139	TguERV1-Ld_I_corCor	LTR
Sc8eucV_16_HRSCAF_138__chr1_3633053	A-rich	Low_complexity
Sc8eucV_16_HRSCAF_138__chr1_3672242	(AATAT)n	Simple_repeat
Sc8eucV_16_HRSCAF_138__chr1_3674512	TguERV1-Ld_I_corCor	LTR
Sc8eucV_16_HRSCAF_138__chr1_3705769	(AAGAGTA)n	Simple_repeat
Sc8eucV_16_HRSCAF_138__chr1_3721709	(G)n	Simple_repeat
Sc8eucV_16_HRSCAF_138__chr1_3816588	(ATCTTGT)n	Simple_repeat
Sc8eucV_16_HRSCAF_138__chr1_3898104	corCorLTRK15a	LTR
Sc8eucV_16_HRSCAF_138__chr1_3903267	(T)n	Simple_repeat
Sc8eucV_16_HRSCAF_138__chr1_3987718	(CCTT)n	Simple_repeat
Sc8eucV_16_HRSCAF_138__chr1_4065093	TguLTRL2-Lc_corCor	LTR
Sc8eucV_16_HRSCAF_138__chr1_4082305	corCorLTRK12a	LTR
Sc8eucV_16_HRSCAF_138__chr1_4095330	(T)n	Simple_repeat
Sc8eucV_16_HRSCAF_138__chr1_4442516	TguERVK7-La_corCor	LTR
Sc8eucV_16_HRSCAF_138__chr1_4457611	(GTTTAAT)n	Simple_repeat
Sc8eucV_16_HRSCAF_138__chr1_4942994	G-rich	Low_complexity
Sc8eucV_16_HRSCAF_138__chr1_4976448	(G)n	Simple_repeat
Sc8eucV_16_HRSCAF_138__chr1_4985106	(T)n	Simple_repeat
Sc8eucV_16_HRSCAF_138__chr1_5284413	TguERVK7-La_corCor	LTR
Sc8eucV_16_HRSCAF_138__chr1_5291606	(CCCTT)n	Simple_repeat
Sc8eucV_16_HRSCAF_138__chr1_5360568	(TTCCC)n	Simple_repeat
Sc8eucV_16_HRSCAF_138__chr1_5498908	(T)n	Simple_repeat
Sc8eucV_16_HRSCAF_138__chr1_5524189	(CCCCG)n	Simple_repeat
Sc8eucV_16_HRSCAF_138__chr1_5568720	TguERVK7-La_corCor	LTR
Sc8eucV_16_HRSCAF_138__chr1_5716257	TguLTR5d	LTR
Sc8eucV_16_HRSCAF_138__chr1_5761655	CR1-YB2_Pass	LINE/CR1
Sc8eucV_16_HRSCAF_138__chr1_5763598	(C)n	Simple_repeat
Sc8eucV_16_HRSCAF_138__chr1_5786401	TguLTRL2-Lc_corCor	LTR
Sc8eucV_16_HRSCAF_138__chr1_5828063	CR1-J1_Pass	LINE/CR1
Sc8eucV_16_HRSCAF_138__chr1_5857115	TguERVK7-La_corCor	LTR
Sc8eucV_16_HRSCAF_138__chr1_5857115	TguERVK7-La_corCor	LTR
Sc8eucV_16_HRSCAF_138__chr1_5859855	TguLTRL2-Lc_corCor	LTR
Sc8eucV_16_HRSCAF_138__chr1_5953097	TguERVK7-La_corCor	LTR
Sc8eucV_16_HRSCAF_138__chr1_6045451	(CTCAAGTGAC)n	Simple_repeat
Sc8eucV_16_HRSCAF_138__chr1_6046407	(CTCAAGTGAC)n	Simple_repeat
Sc8eucV_16_HRSCAF_138__chr1_6245730	A-rich	Low_complexity
Sc8eucV_16_HRSCAF_138__chr1_6255652	(A)n	Simple_repeat
Sc8eucV_16_HRSCAF_138__chr1_6314969	corCorLTRK15a	LTR
Sc8eucV_16_HRSCAF_138__chr1_6331479	TguERVL2-Le_corCor	LTR
Sc8eucV_16_HRSCAF_138__chr1_6337076	TguLTRL1-La_corCor	LTR
Sc8eucV_16_HRSCAF_138__chr1_6511063	(A)n	Simple_repeat
Sc8eucV_16_HRSCAF_138__chr1_6546851	(C)n	Simple_repeat
Sc8eucV_16_HRSCAF_138__chr1_6626193	A-rich	Low_complexity
Sc8eucV_16_HRSCAF_138__chr1_6626199	(GATAAA)n	Simple_repeat
Sc8eucV_16_HRSCAF_138__chr1_6652017	(T)n	Simple_repeat
Sc8eucV_16_HRSCAF_138__chr1_6668901	A-rich	Low_complexity
Sc8eucV_16_HRSCAF_138__chr1_6695109	(CAA)n	Simple_repeat
Sc8eucV_16_HRSCAF_138__chr1_6772357	(A)n	Simple_repeat
Sc8eucV_16_HRSCAF_138__chr1_6795491	(A)n	Simple_repeat
[truncated: 22,380 more rows]
