# Supplementary material for: Discovery and population genomics of structural variation in a songbird genus
Source: Nat Commun. 2020 Jul 7;11:3403. doi: 10.1038/s41467-020-17195-4 (PMC7341801; doi:10.1038/s41467-020-17195-4)
Supplement: Supplementary file 6 — Source Data file [file 41467_2020_17195_MOESM6_ESM.zip › source_files/repeatmasker_HCv5.5.bed]

Sc8eucV_10_HRSCAF_100__chr15	1327	1376	CR1-E	LINE/CR1
Sc8eucV_10_HRSCAF_100__chr15	1746	1862	CR1-X	LINE/CR1
Sc8eucV_10_HRSCAF_100__chr15	28166	28221	(TAG)n	Simple_repeat
Sc8eucV_10_HRSCAF_100__chr15	50494	50563	Chompy-2_Croc	DNA/PIF-Harbinger
Sc8eucV_10_HRSCAF_100__chr15	72911	73022	GA-rich	Low_complexity
Sc8eucV_10_HRSCAF_100__chr15	78967	79429	L2-1_AMi	LINE/L2
Sc8eucV_10_HRSCAF_100__chr15	96532	96741	CR1-X2	LINE/CR1
Sc8eucV_10_HRSCAF_100__chr15	151780	151841	CR1-H	LINE/CR1
Sc8eucV_10_HRSCAF_100__chr15	168415	168493	Chompy-5_Croc	DNA/PIF-Harbinger
Sc8eucV_10_HRSCAF_100__chr15	183020	183128	CR1-Y2_Aves	LINE/CR1
Sc8eucV_10_HRSCAF_100__chr15	193827	194005	Eulor11	DNA
Sc8eucV_10_HRSCAF_100__chr15	196508	196602	Chompy-4_Croc	DNA/PIF-Harbinger
Sc8eucV_10_HRSCAF_100__chr15	211860	212131	CR1-G	LINE/CR1
Sc8eucV_10_HRSCAF_100__chr15	217054	217094	CR1-13_AMi	LINE/CR1
Sc8eucV_10_HRSCAF_100__chr15	221047	221099	UCON70	Unknown
Sc8eucV_10_HRSCAF_100__chr15	231466	231549	CR1-E	LINE/CR1
Sc8eucV_10_HRSCAF_100__chr15	233378	233568	TguLTR5e	LTR/ERVL
Sc8eucV_10_HRSCAF_100__chr15	239877	240011	CR1-X2	LINE/CR1
Sc8eucV_10_HRSCAF_100__chr15	242095	242142	(TAGA)n	Simple_repeat
Sc8eucV_10_HRSCAF_100__chr15	252441	252497	CR1-Y2_Aves	LINE/CR1
Sc8eucV_10_HRSCAF_100__chr15	263345	263409	X13_LINE	LINE/L2
Sc8eucV_10_HRSCAF_100__chr15	266188	266313	CR1-X2	LINE/CR1
Sc8eucV_10_HRSCAF_100__chr15	272493	272597	CR1-E	LINE/CR1
Sc8eucV_10_HRSCAF_100__chr15	273242	273299	MIR1_Amn	SINE/MIR
Sc8eucV_10_HRSCAF_100__chr15	302530	302641	CR1-X	LINE/CR1
Sc8eucV_10_HRSCAF_100__chr15	320166	320346	UCON17	Unknown
Sc8eucV_10_HRSCAF_100__chr15	331884	331971	CR1-E	LINE/CR1
Sc8eucV_10_HRSCAF_100__chr15	345220	345465	LFSINE_Vert	SINE/tRNA
Sc8eucV_10_HRSCAF_100__chr15	370785	370959	UCON60_Saur	DNA?
Sc8eucV_10_HRSCAF_100__chr15	374437	374624	Chompy-6_Croc	DNA/PIF-Harbinger
Sc8eucV_10_HRSCAF_100__chr15	376990	377088	CR1-F	LINE/CR1
Sc8eucV_10_HRSCAF_100__chr15	390295	390354	Chompy-1_Croc	DNA/PIF-Harbinger
Sc8eucV_10_HRSCAF_100__chr15	403279	403371	UCON26	DNA/hAT-Ac?
Sc8eucV_10_HRSCAF_100__chr15	408662	409085	CR1-E	LINE/CR1
Sc8eucV_10_HRSCAF_100__chr15	415072	415360	OldhAT1	DNA/hAT-Ac
Sc8eucV_10_HRSCAF_100__chr15	426084	426169	CR1-F2	LINE/CR1
Sc8eucV_10_HRSCAF_100__chr15	445356	445553	TguLTR5d	LTR/ERVL
Sc8eucV_10_HRSCAF_100__chr15	445741	445788	CR1-H2	LINE/CR1
Sc8eucV_10_HRSCAF_100__chr15	477960	478123	CR1-Y4	LINE/CR1
Sc8eucV_10_HRSCAF_100__chr15	479778	480071	CR1-H	LINE/CR1
Sc8eucV_10_HRSCAF_100__chr15	489571	489817	CR1-Y2_Aves	LINE/CR1
Sc8eucV_10_HRSCAF_100__chr15	514426	514846	CR1-F2	LINE/CR1
Sc8eucV_10_HRSCAF_100__chr15	516609	516742	CR1-Y4	LINE/CR1
Sc8eucV_10_HRSCAF_100__chr15	521396	521915	TguLTR5d	LTR/ERVL
Sc8eucV_10_HRSCAF_100__chr15	552643	552764	MIR_Aves1	SINE/MIR
Sc8eucV_10_HRSCAF_100__chr15	558842	558944	CR1-11_Crp	LINE/CR1
Sc8eucV_10_HRSCAF_100__chr15	560206	560376	MIR_Aves1	SINE/MIR
Sc8eucV_10_HRSCAF_100__chr15	575413	575648	GGLTR8B	LTR/ERVL
Sc8eucV_10_HRSCAF_100__chr15	600824	600873	CR1-X	LINE/CR1
Sc8eucV_10_HRSCAF_100__chr15	606738	606977	GGLTR5A	LTR/ERVL
Sc8eucV_10_HRSCAF_100__chr15	668537	668739	CR1-Y2_Aves	LINE/CR1
Sc8eucV_10_HRSCAF_100__chr15	671126	671214	GGLTR8B	LTR/ERVL
Sc8eucV_10_HRSCAF_100__chr15	671441	671664	GGLTR8B	LTR/ERVL
Sc8eucV_10_HRSCAF_100__chr15	695488	695616	CR1-13_AMi	LINE/CR1
Sc8eucV_10_HRSCAF_100__chr15	697868	698056	REP131	DNA
Sc8eucV_10_HRSCAF_100__chr15	698293	698423	REP131	DNA
Sc8eucV_10_HRSCAF_100__chr15	709825	709939	MIR1_Amn	SINE/MIR
Sc8eucV_10_HRSCAF_100__chr15	710019	710320	L2-1_CPB	LINE/L2
Sc8eucV_10_HRSCAF_100__chr15	712545	712837	hAT6-N1_Croc	DNA/hAT-hAT6
Sc8eucV_10_HRSCAF_100__chr15	716473	716822	REP131	DNA?
Sc8eucV_10_HRSCAF_100__chr15	717130	717360	REP131	DNA
Sc8eucV_10_HRSCAF_100__chr15	723964	724298	(ATGTG)n	Simple_repeat
Sc8eucV_10_HRSCAF_100__chr15	728217	728355	CR1_Amni-1	LINE/CR1
Sc8eucV_10_HRSCAF_100__chr15	729543	729769	UCON29	DNA/Kolobok
Sc8eucV_10_HRSCAF_100__chr15	731184	731354	CR1-3_Croc	LINE/CR1
Sc8eucV_10_HRSCAF_100__chr15	739923	739975	Chompy-1_Croc	DNA/PIF-Harbinger
Sc8eucV_10_HRSCAF_100__chr15	752603	752802	CR1-H	LINE/CR1
Sc8eucV_10_HRSCAF_100__chr15	753415	753487	CR1-1_Amn	LINE/CR1
Sc8eucV_10_HRSCAF_100__chr15	754797	754969	UCON97	DNA
Sc8eucV_10_HRSCAF_100__chr15	790009	790267	CR1-3_Croc	LINE/CR1
Sc8eucV_10_HRSCAF_100__chr15	801601	801832	CR1-E	LINE/CR1
Sc8eucV_10_HRSCAF_100__chr15	804402	804714	CR1-E	LINE/CR1
Sc8eucV_10_HRSCAF_100__chr15	826761	826888	C-rich	Low_complexity
Sc8eucV_10_HRSCAF_100__chr15	829649	829859	CR1-H	LINE/CR1
Sc8eucV_10_HRSCAF_100__chr15	836251	836435	MER130	DNA
Sc8eucV_10_HRSCAF_100__chr15	853487	853733	GGLTR8B	LTR/ERVL
Sc8eucV_10_HRSCAF_100__chr15	855850	855916	CR1-H	LINE/CR1
Sc8eucV_10_HRSCAF_100__chr15	859548	859681	CR1-E	LINE/CR1
Sc8eucV_10_HRSCAF_100__chr15	942205	942339	CR1-11_Crp	LINE/CR1
Sc8eucV_10_HRSCAF_100__chr15	943107	943179	CR1-Y1_Aves	LINE/CR1
Sc8eucV_10_HRSCAF_100__chr15	953193	953255	CR1-X	LINE/CR1
Sc8eucV_10_HRSCAF_100__chr15	956651	956803	CR1-11_Crp	LINE/CR1
Sc8eucV_10_HRSCAF_100__chr15	983441	983545	CR1-E	LINE/CR1
Sc8eucV_10_HRSCAF_100__chr15	1016140	1016223	CR1-X	LINE/CR1
Sc8eucV_10_HRSCAF_100__chr15	1019373	1019639	CR1-B2	LINE/CR1
Sc8eucV_10_HRSCAF_100__chr15	1042193	1042234	CR1-F	LINE/CR1
Sc8eucV_10_HRSCAF_100__chr15	1063598	1063771	CR1-E	LINE/CR1
Sc8eucV_10_HRSCAF_100__chr15	1073371	1073654	CR1-H	LINE/CR1
Sc8eucV_10_HRSCAF_100__chr15	1098073	1098466	CR1-Y4	LINE/CR1
Sc8eucV_10_HRSCAF_100__chr15	1100840	1100966	UCON89	DNA/hAT?
Sc8eucV_10_HRSCAF_100__chr15	1124279	1124437	CR1-Y2	LINE/CR1
Sc8eucV_10_HRSCAF_100__chr15	1125058	1125371	Eulor4	Unknown
Sc8eucV_10_HRSCAF_100__chr15	1126986	1127098	MIR_Aves1	SINE/MIR
Sc8eucV_10_HRSCAF_100__chr15	1139870	1139916	MIR_Aves1	SINE/MIR
Sc8eucV_10_HRSCAF_100__chr15	1193705	1193953	UCON64_Sauria	Unknown
Sc8eucV_10_HRSCAF_100__chr15	1196075	1196172	CR1-C4	LINE/CR1
Sc8eucV_10_HRSCAF_100__chr15	1199641	1199707	CR1-Y3	LINE/CR1
Sc8eucV_10_HRSCAF_100__chr15	1200388	1200522	CR1-E	LINE/CR1
Sc8eucV_10_HRSCAF_100__chr15	1202835	1203028	CR1-E	LINE/CR1
Sc8eucV_10_HRSCAF_100__chr15	1208469	1208529	MIR_Aves1	SINE/MIR
Sc8eucV_10_HRSCAF_100__chr15	1219807	1220061	CR1-H	LINE/CR1
Sc8eucV_10_HRSCAF_100__chr15	1220046	1220119	CR1-G	LINE/CR1
Sc8eucV_10_HRSCAF_100__chr15	1220161	1220259	CR1-H	LINE/CR1
Sc8eucV_10_HRSCAF_100__chr15	1223168	1223301	GGLTR8B	LTR/ERVL
Sc8eucV_10_HRSCAF_100__chr15	1239075	1239204	UCON29	DNA/Kolobok
Sc8eucV_10_HRSCAF_100__chr15	1243501	1243692	CR1-X1	LINE/CR1
Sc8eucV_10_HRSCAF_100__chr15	1246076	1246230	CR1-B2	LINE/CR1
Sc8eucV_10_HRSCAF_100__chr15	1250987	1251028	CR1-B	LINE/CR1
Sc8eucV_10_HRSCAF_100__chr15	1252830	1252924	CR1-F2	LINE/CR1
Sc8eucV_10_HRSCAF_100__chr15	1258412	1258529	CR1-E	LINE/CR1
Sc8eucV_10_HRSCAF_100__chr15	1260595	1260642	(TCCA)n	Simple_repeat
Sc8eucV_10_HRSCAF_100__chr15	1266242	1266321	Chompy-6_Croc	DNA/PIF-Harbinger
Sc8eucV_10_HRSCAF_100__chr15	1272428	1272620	UCON19	Unknown
Sc8eucV_10_HRSCAF_100__chr15	1280638	1280813	CR1-L3B_Croc	LINE/CR1
Sc8eucV_10_HRSCAF_100__chr15	1294667	1294784	CR1-Y2_Aves	LINE/CR1
Sc8eucV_10_HRSCAF_100__chr15	1316951	1317423	REP131	DNA?
Sc8eucV_10_HRSCAF_100__chr15	1317943	1318083	REP131	DNA?
Sc8eucV_10_HRSCAF_100__chr15	1318655	1318775	REP131	DNA
Sc8eucV_10_HRSCAF_100__chr15	1323889	1324178	REP131	DNA
Sc8eucV_10_HRSCAF_100__chr15	1340575	1341164	CR1-E	LINE/CR1
Sc8eucV_10_HRSCAF_100__chr15	1341859	1342014	CR1-13_AMi	LINE/CR1
Sc8eucV_10_HRSCAF_100__chr15	1376981	1377225	CR1-C4	LINE/CR1
Sc8eucV_10_HRSCAF_100__chr15	1380732	1380937	AmnSINE2	SINE/tRNA-Deu
Sc8eucV_10_HRSCAF_100__chr15	1383435	1383527	(TTCTC)n	Simple_repeat
Sc8eucV_10_HRSCAF_100__chr15	1388517	1388778	CR1-L3A_Croc	LINE/CR1
Sc8eucV_10_HRSCAF_100__chr15	1388786	1389010	CR1-L3A_Croc	LINE/CR1
Sc8eucV_10_HRSCAF_100__chr15	1389127	1389220	(TA)n	Simple_repeat
Sc8eucV_10_HRSCAF_100__chr15	1392600	1392672	CR1-F2	LINE/CR1
Sc8eucV_10_HRSCAF_100__chr15	1394086	1394292	AmnSINE1	SINE/5S-Deu-L2
Sc8eucV_10_HRSCAF_100__chr15	1402091	1402379	CR1-13_AMi	LINE/CR1
Sc8eucV_10_HRSCAF_100__chr15	1425602	1425654	CR1-F0	LINE/CR1
Sc8eucV_10_HRSCAF_100__chr15	1436933	1437041	CR1-C4	LINE/CR1
Sc8eucV_10_HRSCAF_100__chr15	1446890	1447180	CR1-L3A_Croc	LINE/CR1
Sc8eucV_10_HRSCAF_100__chr15	1451830	1452068	UCON24	Unknown
Sc8eucV_10_HRSCAF_100__chr15	1466470	1466568	MER130	DNA
Sc8eucV_10_HRSCAF_100__chr15	1470615	1470672	CR1-H	LINE/CR1
Sc8eucV_10_HRSCAF_100__chr15	1478339	1478395	Harbinger-N96_AMi	DNA/PIF-Harbinger
Sc8eucV_10_HRSCAF_100__chr15	1482392	1482460	CR1-H2	LINE/CR1
Sc8eucV_10_HRSCAF_100__chr15	1490429	1490509	TguLTR5e	LTR/ERVL
Sc8eucV_10_HRSCAF_100__chr15	1504797	1504869	CR1-8_Crp	LINE/CR1
Sc8eucV_10_HRSCAF_100__chr15	1513888	1513970	MIR1_Amn	SINE/MIR
Sc8eucV_10_HRSCAF_100__chr15	1547076	1547141	Chompy-1_Croc	DNA/PIF-Harbinger
Sc8eucV_10_HRSCAF_100__chr15	1581061	1581147	Chompy-2353_AMi	DNA/PIF-Harbinger
Sc8eucV_10_HRSCAF_100__chr15	1595844	1596141	CR1-Y2_Aves	LINE/CR1
Sc8eucV_10_HRSCAF_100__chr15	1604107	1604150	CR1-11_Crp	LINE/CR1
Sc8eucV_10_HRSCAF_100__chr15	1612500	1612595	CR1-C4	LINE/CR1
Sc8eucV_10_HRSCAF_100__chr15	1617375	1617454	CR1-E	LINE/CR1
Sc8eucV_10_HRSCAF_100__chr15	1639888	1639988	REP131	DNA
Sc8eucV_10_HRSCAF_100__chr15	1663431	1663995	CR1-E	LINE/CR1
Sc8eucV_10_HRSCAF_100__chr15	1672359	1672556	Eulor10	DNA?
Sc8eucV_10_HRSCAF_100__chr15	1683020	1683125	CR1-E	LINE/CR1
Sc8eucV_10_HRSCAF_100__chr15	1685389	1685519	CR1-E	LINE/CR1
Sc8eucV_10_HRSCAF_100__chr15	1688506	1688692	CR1-E	LINE/CR1
Sc8eucV_10_HRSCAF_100__chr15	1707066	1707160	MIR_Aves1	SINE/MIR
Sc8eucV_10_HRSCAF_100__chr15	1747757	1747962	AmnSINE1	SINE/5S-Deu-L2
Sc8eucV_10_HRSCAF_100__chr15	1754146	1754282	REP131	DNA
Sc8eucV_10_HRSCAF_100__chr15	1765974	1766034	UCON64_Sauria	Unknown
Sc8eucV_10_HRSCAF_100__chr15	1767999	1768297	UCON64_Sauria	Unknown
Sc8eucV_10_HRSCAF_100__chr15	1786508	1786618	MER131	DNA?
Sc8eucV_10_HRSCAF_100__chr15	1796170	1796523	X9_LINE	LINE/L1
Sc8eucV_10_HRSCAF_100__chr15	1799362	1799459	UCON29	DNA/Kolobok
Sc8eucV_10_HRSCAF_100__chr15	1806977	1807140	UCON31	Unknown
Sc8eucV_10_HRSCAF_100__chr15	1820228	1820298	Harbinger-N276_AMi	DNA/PIF-Harbinger
Sc8eucV_10_HRSCAF_100__chr15	1834382	1834441	CR1-E	LINE/CR1
Sc8eucV_10_HRSCAF_100__chr15	1847947	1848052	CR1-E	LINE/CR1
Sc8eucV_10_HRSCAF_100__chr15	1877038	1877469	CR1-F2	LINE/CR1
Sc8eucV_10_HRSCAF_100__chr15	1877917	1878141	CR1-F2	LINE/CR1
Sc8eucV_10_HRSCAF_100__chr15	1881520	1881729	CR1-Y2_Aves	LINE/CR1
Sc8eucV_10_HRSCAF_100__chr15	1881731	1882193	CR1-Y4	LINE/CR1
Sc8eucV_10_HRSCAF_100__chr15	1888630	1889762	(GGATG)n	Simple_repeat
Sc8eucV_10_HRSCAF_100__chr15	1890222	1890375	CR1-F2	LINE/CR1
Sc8eucV_10_HRSCAF_100__chr15	1890425	1890495	CR1-X	LINE/CR1
Sc8eucV_10_HRSCAF_100__chr15	1902845	1903028	(CTCTG)n	Simple_repeat
Sc8eucV_10_HRSCAF_100__chr15	1904823	1904880	TguLTR5d	LTR/ERVL
Sc8eucV_10_HRSCAF_100__chr15	1905255	1905326	tRNA-Ala-GCG	tRNA
Sc8eucV_10_HRSCAF_100__chr15	1905561	1905632	tRNA-Asp-GAY	tRNA
Sc8eucV_10_HRSCAF_100__chr15	1905989	1906069	tRNA-Phe-TTY	tRNA
Sc8eucV_10_HRSCAF_100__chr15	1906275	1906346	tRNA-Asp-GAY	tRNA
Sc8eucV_10_HRSCAF_100__chr15	1906626	1906698	tRNA-Ala-GCG	tRNA
Sc8eucV_10_HRSCAF_100__chr15	1911922	1912176	CR1-X2	LINE/CR1
Sc8eucV_10_HRSCAF_100__chr15	1913140	1913429	CR1-E	LINE/CR1
Sc8eucV_10_HRSCAF_100__chr15	1929994	1930797	CR1-Y1_Aves	LINE/CR1
Sc8eucV_10_HRSCAF_100__chr15	1930776	1931800	CR1-Y1_Aves	LINE/CR1
Sc8eucV_10_HRSCAF_100__chr15	1931841	1931912	CR1-H2	LINE/CR1
Sc8eucV_10_HRSCAF_100__chr15	1931925	1932068	CR1-E	LINE/CR1
Sc8eucV_10_HRSCAF_100__chr15	1936444	1936537	UCON8	DNA
Sc8eucV_10_HRSCAF_100__chr15	1941921	1942194	Eulor2A	DNA?
Sc8eucV_10_HRSCAF_100__chr15	1953015	1953156	CR1-E	LINE/CR1
Sc8eucV_10_HRSCAF_100__chr15	1957026	1957321	CR1-C4	LINE/CR1
Sc8eucV_10_HRSCAF_100__chr15	1960265	1960316	CR1-H2	LINE/CR1
Sc8eucV_10_HRSCAF_100__chr15	1960308	1960349	CR1-H2	LINE/CR1
Sc8eucV_10_HRSCAF_100__chr15	1961655	1961758	CR1-X2	LINE/CR1
Sc8eucV_10_HRSCAF_100__chr15	1969080	1969138	CR1-C3	LINE/CR1
Sc8eucV_10_HRSCAF_100__chr15	1986871	1987297	CR1-E	LINE/CR1
Sc8eucV_10_HRSCAF_100__chr15	1988631	1988682	CR1-E	LINE/CR1
Sc8eucV_10_HRSCAF_100__chr15	1994402	1994530	CR1-E	LINE/CR1
Sc8eucV_10_HRSCAF_100__chr15	1999185	1999291	UCON16	Unknown
Sc8eucV_10_HRSCAF_100__chr15	2004432	2004576	LFSINE_Vert	SINE/tRNA
Sc8eucV_10_HRSCAF_100__chr15	2007067	2007189	UCON86	LINE/L2
Sc8eucV_10_HRSCAF_100__chr15	2009353	2009454	CR1-11_Crp	LINE/CR1
Sc8eucV_10_HRSCAF_100__chr15	2025555	2025622	UCON4	DNA
Sc8eucV_10_HRSCAF_100__chr15	2032474	2032737	CR1-Y4	LINE/CR1
Sc8eucV_10_HRSCAF_100__chr15	2036103	2036170	LFSINE_Vert	SINE/tRNA
Sc8eucV_10_HRSCAF_100__chr15	2061974	2062092	CR1-E	LINE/CR1
Sc8eucV_10_HRSCAF_100__chr15	2085039	2085105	CR1-F2	LINE/CR1
Sc8eucV_10_HRSCAF_100__chr15	2093125	2093181	CR1-D	LINE/CR1
Sc8eucV_10_HRSCAF_100__chr15	2100190	2100412	MIR1_Amn	SINE/MIR
Sc8eucV_10_HRSCAF_100__chr15	2110226	2110535	REP131	DNA
Sc8eucV_10_HRSCAF_100__chr15	2176815	2176892	UCON7	DNA?
Sc8eucV_10_HRSCAF_100__chr15	2220921	2220990	CR1-H	LINE/CR1
Sc8eucV_10_HRSCAF_100__chr15	2222761	2223003	CR1-Y2_Aves	LINE/CR1
Sc8eucV_10_HRSCAF_100__chr15	2224645	2224706	CR1-X	LINE/CR1
Sc8eucV_10_HRSCAF_100__chr15	2249912	2250119	LFSINE_Vert	SINE/tRNA
Sc8eucV_10_HRSCAF_100__chr15	2271066	2271132	RSV-int	LTR/ERVK
Sc8eucV_10_HRSCAF_100__chr15	2273896	2273962	AmnSINE1	SINE/5S-Deu-L2
Sc8eucV_10_HRSCAF_100__chr15	2286396	2286491	MIR_Aves1	SINE/MIR
Sc8eucV_10_HRSCAF_100__chr15	2319349	2319390	REP131	DNA
Sc8eucV_10_HRSCAF_100__chr15	2350846	2350905	Chompy-2353_AMi	DNA/PIF-Harbinger
Sc8eucV_10_HRSCAF_100__chr15	2366084	2366663	TguLTR5d	LTR/ERVL
Sc8eucV_10_HRSCAF_100__chr15	2379230	2379289	MIR_Aves1	SINE/MIR
Sc8eucV_10_HRSCAF_100__chr15	2383988	2384079	(TA)n	Simple_repeat
Sc8eucV_10_HRSCAF_100__chr15	2388189	2388319	Eulor2B	DNA?
Sc8eucV_10_HRSCAF_100__chr15	2390583	2390645	CR1-13_AMi	LINE/CR1
Sc8eucV_10_HRSCAF_100__chr15	2391591	2391742	CR1-C4	LINE/CR1
Sc8eucV_10_HRSCAF_100__chr15	2391764	2391833	CR1-H2	LINE/CR1
Sc8eucV_10_HRSCAF_100__chr15	2392627	2392691	CR1-Y2_Aves	LINE/CR1
Sc8eucV_10_HRSCAF_100__chr15	2394176	2394571	CR1-E	LINE/CR1
Sc8eucV_10_HRSCAF_100__chr15	2420384	2420452	CR1-Y2_Aves	LINE/CR1
Sc8eucV_10_HRSCAF_100__chr15	2421391	2421588	CR1-F2	LINE/CR1
Sc8eucV_10_HRSCAF_100__chr15	2437657	2437918	CR1-E	LINE/CR1
Sc8eucV_10_HRSCAF_100__chr15	2448989	2449099	CR1-Y2_Aves	LINE/CR1
Sc8eucV_10_HRSCAF_100__chr15	2449710	2449792	CR1-X	LINE/CR1
Sc8eucV_10_HRSCAF_100__chr15	2449807	2450179	CR1-E	LINE/CR1
Sc8eucV_10_HRSCAF_100__chr15	2477196	2477420	CR1-Y4	LINE/CR1
Sc8eucV_10_HRSCAF_100__chr15	2479563	2479788	CR1-E	LINE/CR1
Sc8eucV_10_HRSCAF_100__chr15	2513251	2513376	L2-1_CPB	LINE/L2
Sc8eucV_10_HRSCAF_100__chr15	2538271	2538490	GGLTR8B	LTR/ERVL
Sc8eucV_10_HRSCAF_100__chr15	2538522	2538748	GGLTR8B	LTR/ERVL
Sc8eucV_10_HRSCAF_100__chr15	2568230	2568954	(TCTCC)n	Simple_repeat
Sc8eucV_10_HRSCAF_100__chr15	2577457	2577530	Harbinger-N1_Croc	DNA/PIF-Harbinger
Sc8eucV_10_HRSCAF_100__chr15	2581764	2581949	CR1-X2	LINE/CR1
Sc8eucV_10_HRSCAF_100__chr15	2605006	2605157	CR1-C4	LINE/CR1
Sc8eucV_10_HRSCAF_100__chr15	2651917	2651963	CR1-C3	LINE/CR1
Sc8eucV_10_HRSCAF_100__chr15	2658419	2658593	CR1-E	LINE/CR1
Sc8eucV_10_HRSCAF_100__chr15	2667959	2668089	UCON29	DNA/Kolobok
Sc8eucV_10_HRSCAF_100__chr15	2676784	2676896	L2-1_CPB	LINE/L2
Sc8eucV_10_HRSCAF_100__chr15	2678176	2678322	OldhAT-N1b	DNA/hAT
Sc8eucV_10_HRSCAF_100__chr15	2695847	2696037	CR1-F2	LINE/CR1
Sc8eucV_10_HRSCAF_100__chr15	2726593	2726684	CR1-E	LINE/CR1
Sc8eucV_10_HRSCAF_100__chr15	2757104	2757570	CR1-E	LINE/CR1
Sc8eucV_10_HRSCAF_100__chr15	2762614	2762689	MIR1_Amn	SINE/MIR
Sc8eucV_10_HRSCAF_100__chr15	2763303	2763703	CR1-Y4	LINE/CR1
Sc8eucV_10_HRSCAF_100__chr15	2772285	2772479	CR1-C4	LINE/CR1
Sc8eucV_10_HRSCAF_100__chr15	2784008	2784506	CR1-F2	LINE/CR1
Sc8eucV_10_HRSCAF_100__chr15	2787577	2787659	CR1-C4	LINE/CR1
Sc8eucV_10_HRSCAF_100__chr15	2805615	2805674	CR1-H	LINE/CR1
Sc8eucV_10_HRSCAF_100__chr15	2830976	2831183	GGERV28_I-int	LTR/ERVK
Sc8eucV_10_HRSCAF_100__chr15	2832252	2833084	GGERV28_I-int	LTR/ERVK
Sc8eucV_10_HRSCAF_100__chr15	2853792	2854032	CR1-Y2	LINE/CR1
Sc8eucV_10_HRSCAF_100__chr15	2861687	2862015	CR1-E	LINE/CR1
Sc8eucV_10_HRSCAF_100__chr15	2863388	2863743	CR1-E	LINE/CR1
Sc8eucV_10_HRSCAF_100__chr15	2875998	2876136	UCON4	DNA
Sc8eucV_10_HRSCAF_100__chr15	2886601	2886670	UCON29	DNA/Kolobok
Sc8eucV_10_HRSCAF_100__chr15	2909400	2909701	CR1-F2	LINE/CR1
Sc8eucV_10_HRSCAF_100__chr15	2909732	2909957	CR1-D2	LINE/CR1
Sc8eucV_10_HRSCAF_100__chr15	2921324	2921460	CR1-Y2	LINE/CR1
Sc8eucV_10_HRSCAF_100__chr15	2927607	2927803	MIR_Aves1	SINE/MIR
Sc8eucV_10_HRSCAF_100__chr15	2929242	2929302	TguLTR5d	LTR/ERVL
Sc8eucV_10_HRSCAF_100__chr15	2929285	2929348	TguLTR5d	LTR/ERVL
Sc8eucV_10_HRSCAF_100__chr15	2930850	2931279	UCON64_Sauria	Unknown
Sc8eucV_10_HRSCAF_100__chr15	2933544	2933585	REP131	DNA
Sc8eucV_10_HRSCAF_100__chr15	2985995	2986369	CR1-E	LINE/CR1
Sc8eucV_10_HRSCAF_100__chr15	2994638	2994713	UCON78	DNA
Sc8eucV_10_HRSCAF_100__chr15	2994647	2994728	UCON78	DNA
Sc8eucV_10_HRSCAF_100__chr15	3000732	3000985	CR1-F2	LINE/CR1
Sc8eucV_10_HRSCAF_100__chr15	3001544	3001602	CR1-X	LINE/CR1
Sc8eucV_10_HRSCAF_100__chr15	3002245	3002606	CR1-C4	LINE/CR1
Sc8eucV_10_HRSCAF_100__chr15	3002602	3002643	CR1-E	LINE/CR1
Sc8eucV_10_HRSCAF_100__chr15	3027728	3028024	CR1-E	LINE/CR1
Sc8eucV_10_HRSCAF_100__chr15	3041557	3042052	CR1-F2	LINE/CR1
Sc8eucV_10_HRSCAF_100__chr15	3043148	3043602	CR1-E	LINE/CR1
Sc8eucV_10_HRSCAF_100__chr15	3045163	3045300	CR1-C4	LINE/CR1
Sc8eucV_10_HRSCAF_100__chr15	3045309	3045708	CR1-Y4	LINE/CR1
Sc8eucV_10_HRSCAF_100__chr15	3063537	3063613	CR1-E	LINE/CR1
Sc8eucV_10_HRSCAF_100__chr15	3068975	3069079	MIR1_Amn	SINE/MIR
Sc8eucV_10_HRSCAF_100__chr15	3077353	3077515	CR1-H	LINE/CR1
Sc8eucV_10_HRSCAF_100__chr15	3083365	3083576	MER126	DNA
Sc8eucV_10_HRSCAF_100__chr15	3086219	3086290	CR1-E	LINE/CR1
Sc8eucV_10_HRSCAF_100__chr15	3088264	3088463	CR1-11_Crp	LINE/CR1
Sc8eucV_10_HRSCAF_100__chr15	3090296	3090354	CR1-F	LINE/CR1
Sc8eucV_10_HRSCAF_100__chr15	3098221	3098730	REP131	DNA
Sc8eucV_10_HRSCAF_100__chr15	3099075	3099280	REP131	DNA
Sc8eucV_10_HRSCAF_100__chr15	3103577	3103728	MIR1_Amn	SINE/MIR
Sc8eucV_10_HRSCAF_100__chr15	3107658	3107744	LFSINE_Vert	SINE/tRNA
Sc8eucV_10_HRSCAF_100__chr15	3116865	3117040	CR1-Y1_Aves	LINE/CR1
Sc8eucV_10_HRSCAF_100__chr15	3135255	3135295	MIR1_Amn	SINE/MIR
Sc8eucV_10_HRSCAF_100__chr15	3139109	3139216	Eulor6B	DNA/Crypton
Sc8eucV_10_HRSCAF_100__chr15	3158084	3158326	MIR_Aves1	SINE/MIR
Sc8eucV_10_HRSCAF_100__chr15	3162142	3162202	(TTA)n	Simple_repeat
Sc8eucV_10_HRSCAF_100__chr15	3165331	3165461	CR1-13_AMi	LINE/CR1
Sc8eucV_10_HRSCAF_100__chr15	3167998	3168084	CR1-H2	LINE/CR1
Sc8eucV_10_HRSCAF_100__chr15	3175133	3175228	CR1-8_Crp	LINE/CR1
Sc8eucV_10_HRSCAF_100__chr15	3217684	3217937	CR1-D2	LINE/CR1
Sc8eucV_10_HRSCAF_100__chr15	3229771	3229819	CR1-L3A_Croc	LINE/CR1
Sc8eucV_10_HRSCAF_100__chr15	3230950	3231088	AmnSINE2	SINE/tRNA-Deu
Sc8eucV_10_HRSCAF_100__chr15	3252929	3253005	UCON64_Sauria	Unknown
Sc8eucV_10_HRSCAF_100__chr15	3284496	3284562	CR1-X	LINE/CR1
Sc8eucV_10_HRSCAF_100__chr15	3302431	3302775	CR1-E	LINE/CR1
Sc8eucV_10_HRSCAF_100__chr15	3311704	3311927	CR1-13_AMi	LINE/CR1
Sc8eucV_10_HRSCAF_100__chr15	3314735	3314895	CR1-F2	LINE/CR1
Sc8eucV_10_HRSCAF_100__chr15	3319590	3319792	UCON78	DNA
Sc8eucV_10_HRSCAF_100__chr15	3325210	3325356	CR1-11_Crp	LINE/CR1
Sc8eucV_10_HRSCAF_100__chr15	3338268	3338469	CR1-Y4	LINE/CR1
Sc8eucV_10_HRSCAF_100__chr15	3368497	3368624	Eulor6E	DNA/Crypton
Sc8eucV_10_HRSCAF_100__chr15	3382305	3382425	CR1-L3B_Croc	LINE/CR1
Sc8eucV_10_HRSCAF_100__chr15	3396706	3396818	MIR1_Amn	SINE/MIR
Sc8eucV_10_HRSCAF_100__chr15	3405602	3405892	CR1-E	LINE/CR1
Sc8eucV_10_HRSCAF_100__chr15	3421160	3421727	CR1-F2	LINE/CR1
Sc8eucV_10_HRSCAF_100__chr15	3462955	3463051	CR1-L3B_Croc	LINE/CR1
Sc8eucV_10_HRSCAF_100__chr15	3475139	3475191	CR1-H	LINE/CR1
Sc8eucV_10_HRSCAF_100__chr15	3503141	3503205	CR1-X	LINE/CR1
Sc8eucV_10_HRSCAF_100__chr15	3531753	3531813	CR1-E	LINE/CR1
Sc8eucV_10_HRSCAF_100__chr15	3533095	3533260	CR1-H	LINE/CR1
Sc8eucV_10_HRSCAF_100__chr15	3537744	3537855	CR1-E	LINE/CR1
Sc8eucV_10_HRSCAF_100__chr15	3543167	3543199	CR1-E	LINE/CR1
Sc8eucV_10_HRSCAF_100__chr15	3551875	3552182	CR1-X2	LINE/CR1
Sc8eucV_10_HRSCAF_100__chr15	3553939	3553995	CR1-H	LINE/CR1
Sc8eucV_10_HRSCAF_100__chr15	3583602	3583766	CR1-G	LINE/CR1
Sc8eucV_10_HRSCAF_100__chr15	3584738	3584875	CR1-C4	LINE/CR1
Sc8eucV_10_HRSCAF_100__chr15	3586699	3587037	CR1-F2	LINE/CR1
Sc8eucV_10_HRSCAF_100__chr15	3612925	3613045	CR1-D2	LINE/CR1
Sc8eucV_10_HRSCAF_100__chr15	3625339	3625538	CR1-F2	LINE/CR1
Sc8eucV_10_HRSCAF_100__chr15	3633229	3633410	CR1-E	LINE/CR1
Sc8eucV_10_HRSCAF_100__chr15	3635411	3635458	(TGGA)n	Simple_repeat
Sc8eucV_10_HRSCAF_100__chr15	3636013	3636180	MIR_Aves2	SINE/MIR
Sc8eucV_10_HRSCAF_100__chr15	3639199	3639389	CR1-E	LINE/CR1
Sc8eucV_10_HRSCAF_100__chr15	3640410	3640694	CR1-C4	LINE/CR1
Sc8eucV_10_HRSCAF_100__chr15	3644566	3644808	CR1-C4	LINE/CR1
Sc8eucV_10_HRSCAF_100__chr15	3647866	3648102	CR1-E	LINE/CR1
Sc8eucV_10_HRSCAF_100__chr15	3649186	3649322	CR1-Y1_Aves	LINE/CR1
Sc8eucV_10_HRSCAF_100__chr15	3649799	3650103	CR1-F2	LINE/CR1
Sc8eucV_10_HRSCAF_100__chr15	3660417	3660456	CR1-C3	LINE/CR1
Sc8eucV_10_HRSCAF_100__chr15	3669226	3669275	MER134	DNA/Crypton
Sc8eucV_10_HRSCAF_100__chr15	3669275	3669314	MER134	DNA/Crypton
Sc8eucV_10_HRSCAF_100__chr15	3670777	3670991	CR1-X1	LINE/CR1
Sc8eucV_10_HRSCAF_100__chr15	3676272	3676417	CR1-E	LINE/CR1
Sc8eucV_10_HRSCAF_100__chr15	3678166	3678500	CR1-F2	LINE/CR1
Sc8eucV_10_HRSCAF_100__chr15	3678953	3679125	UCON8	DNA
Sc8eucV_10_HRSCAF_100__chr15	3687560	3687641	CR1-C2	LINE/CR1
Sc8eucV_10_HRSCAF_100__chr15	3693542	3693679	CR1-E	LINE/CR1
Sc8eucV_10_HRSCAF_100__chr15	3712591	3713050	CR1-X2	LINE/CR1
Sc8eucV_10_HRSCAF_100__chr15	3720771	3720935	MER127	DNA/TcMar-Tigger
Sc8eucV_10_HRSCAF_100__chr15	3728461	3728577	CR1-E	LINE/CR1
Sc8eucV_10_HRSCAF_100__chr15	3734752	3734893	CR1-L3A_Croc	LINE/CR1
Sc8eucV_10_HRSCAF_100__chr15	3736477	3736575	(CGGA)n	Simple_repeat
Sc8eucV_10_HRSCAF_100__chr15	3747859	3747966	CR1-D	LINE/CR1
Sc8eucV_10_HRSCAF_100__chr15	3748053	3748156	CR1-Y2	LINE/CR1
Sc8eucV_10_HRSCAF_100__chr15	3751580	3751774	(CACCAT)n	Simple_repeat
Sc8eucV_10_HRSCAF_100__chr15	3771518	3771722	CR1-C4	LINE/CR1
Sc8eucV_10_HRSCAF_100__chr15	3779407	3779655	CR1-X2	LINE/CR1
Sc8eucV_10_HRSCAF_100__chr15	3779974	3780028	CR1-C4	LINE/CR1
Sc8eucV_10_HRSCAF_100__chr15	3798862	3798945	CR1-X	LINE/CR1
Sc8eucV_10_HRSCAF_100__chr15	3804663	3804763	CR1-E	LINE/CR1
Sc8eucV_10_HRSCAF_100__chr15	3812418	3812484	CR1-X2	LINE/CR1
Sc8eucV_10_HRSCAF_100__chr15	3812470	3812556	CR1-X2	LINE/CR1
Sc8eucV_10_HRSCAF_100__chr15	3833211	3833485	CR1-X2	LINE/CR1
Sc8eucV_10_HRSCAF_100__chr15	3834352	3834592	CR1-F0	LINE/CR1
Sc8eucV_10_HRSCAF_100__chr15	3834768	3834831	CR1-C3	LINE/CR1
Sc8eucV_10_HRSCAF_100__chr15	3835112	3835392	CR1-X2	LINE/CR1
Sc8eucV_10_HRSCAF_100__chr15	3837664	3837716	Penelope1_Vert	LINE/Penelope
Sc8eucV_10_HRSCAF_100__chr15	3847473	3847602	(CCGAA)n	Simple_repeat
Sc8eucV_10_HRSCAF_100__chr15	3847603	3847697	(CCGAG)n	Simple_repeat
Sc8eucV_10_HRSCAF_100__chr15	3854502	3854781	CR1-E	LINE/CR1
Sc8eucV_10_HRSCAF_100__chr15	3854677	3854797	Sat-CR1_GG	Satellite
Sc8eucV_10_HRSCAF_100__chr15	3858203	3858330	CR1-E	LINE/CR1
Sc8eucV_10_HRSCAF_100__chr15	3858992	3859042	CR1-H	LINE/CR1
Sc8eucV_10_HRSCAF_100__chr15	3859634	3859713	CR1-F0	LINE/CR1
Sc8eucV_10_HRSCAF_100__chr15	3873731	3873987	CR1-E	LINE/CR1
Sc8eucV_10_HRSCAF_100__chr15	3881545	3881602	CR1-H	LINE/CR1
Sc8eucV_10_HRSCAF_100__chr15	3881848	3882043	CR1-E	LINE/CR1
Sc8eucV_10_HRSCAF_100__chr15	3894465	3894607	CR1-X2	LINE/CR1
Sc8eucV_10_HRSCAF_100__chr15	3904037	3904272	CR1-F2	LINE/CR1
Sc8eucV_10_HRSCAF_100__chr15	3921092	3921275	CR1-C4	LINE/CR1
Sc8eucV_10_HRSCAF_100__chr15	3926027	3926134	CR1-E	LINE/CR1
Sc8eucV_10_HRSCAF_100__chr15	3930456	3930574	CR1-E	LINE/CR1
Sc8eucV_10_HRSCAF_100__chr15	3930565	3930639	CR1-E	LINE/CR1
Sc8eucV_10_HRSCAF_100__chr15	3936165	3936243	CR1AVI	LINE/CR1
Sc8eucV_10_HRSCAF_100__chr15	3940622	3940726	CR1-E	LINE/CR1
Sc8eucV_10_HRSCAF_100__chr15	3944117	3944224	CR1-E	LINE/CR1
Sc8eucV_10_HRSCAF_100__chr15	3962403	3962540	CR1-E	LINE/CR1
Sc8eucV_10_HRSCAF_100__chr15	3970207	3970456	MIR_Aves2	SINE/MIR
Sc8eucV_10_HRSCAF_100__chr15	3981122	3981277	CR1-E	LINE/CR1
Sc8eucV_10_HRSCAF_100__chr15	3984160	3984506	CR1-X1	LINE/CR1
Sc8eucV_10_HRSCAF_100__chr15	3985262	3985319	CR1-Y1_Aves	LINE/CR1
Sc8eucV_10_HRSCAF_100__chr15	3985391	3985460	CR1-E	LINE/CR1
Sc8eucV_10_HRSCAF_100__chr15	3987904	3988234	CR1-X2	LINE/CR1
Sc8eucV_10_HRSCAF_100__chr15	3989825	3989919	CR1-F2	LINE/CR1
Sc8eucV_10_HRSCAF_100__chr15	3990830	3991074	CR1-Y4	LINE/CR1
Sc8eucV_10_HRSCAF_100__chr15	3996570	3996658	CR1-E	LINE/CR1
Sc8eucV_10_HRSCAF_100__chr15	4004699	4004956	CR1-E	LINE/CR1
Sc8eucV_10_HRSCAF_100__chr15	4005989	4006044	CR1-E	LINE/CR1
Sc8eucV_10_HRSCAF_100__chr15	4011565	4011942	CR1-E	LINE/CR1
Sc8eucV_10_HRSCAF_100__chr15	4014086	4014231	CR1-F2	LINE/CR1
Sc8eucV_10_HRSCAF_100__chr15	4018117	4018278	CR1-E	LINE/CR1
Sc8eucV_10_HRSCAF_100__chr15	4026483	4026677	CR1-F0	LINE/CR1
Sc8eucV_10_HRSCAF_100__chr15	4026673	4026818	CR1-E	LINE/CR1
Sc8eucV_10_HRSCAF_100__chr15	4040625	4040830	CR1-E	LINE/CR1
Sc8eucV_10_HRSCAF_100__chr15	4043522	4043743	CR1-E	LINE/CR1
Sc8eucV_10_HRSCAF_100__chr15	4045550	4045895	CR1-E	LINE/CR1
Sc8eucV_10_HRSCAF_100__chr15	4049215	4049332	CR1-L3A_Croc	LINE/CR1
Sc8eucV_10_HRSCAF_100__chr15	4050151	4050228	CR1-E	LINE/CR1
Sc8eucV_10_HRSCAF_100__chr15	4051698	4051764	CR1-C3	LINE/CR1
Sc8eucV_10_HRSCAF_100__chr15	4057332	4057485	CR1-E	LINE/CR1
Sc8eucV_10_HRSCAF_100__chr15	4062620	4063125	CR1-E	LINE/CR1
Sc8eucV_10_HRSCAF_100__chr15	4073945	4074088	CR1-E	LINE/CR1
Sc8eucV_10_HRSCAF_100__chr15	4077881	4077974	CR1-E	LINE/CR1
Sc8eucV_10_HRSCAF_100__chr15	4078513	4078687	CR1-E	LINE/CR1
Sc8eucV_10_HRSCAF_100__chr15	4081491	4081818	CR1-H	LINE/CR1
Sc8eucV_10_HRSCAF_100__chr15	4084814	4085013	CR1-E	LINE/CR1
Sc8eucV_10_HRSCAF_100__chr15	4088015	4088082	CR1-Y	LINE/CR1
Sc8eucV_10_HRSCAF_100__chr15	4096129	4096253	CR1-E	LINE/CR1
Sc8eucV_10_HRSCAF_100__chr15	4101827	4101920	CR1-B	LINE/CR1
Sc8eucV_10_HRSCAF_100__chr15	4117895	4118079	CR1-Y2	LINE/CR1
Sc8eucV_10_HRSCAF_100__chr15	4118467	4118713	(ATAGG)n	Simple_repeat
Sc8eucV_10_HRSCAF_100__chr15	4118594	4118771	(AATAG)n	Simple_repeat
Sc8eucV_10_HRSCAF_100__chr15	4122613	4122822	CR1-E	LINE/CR1
Sc8eucV_10_HRSCAF_100__chr15	4123739	4124128	CR1-G	LINE/CR1
Sc8eucV_10_HRSCAF_100__chr15	4136634	4136743	(CATCC)n	Simple_repeat
Sc8eucV_10_HRSCAF_100__chr15	4145484	4145610	CR1-E	LINE/CR1
Sc8eucV_10_HRSCAF_100__chr15	4152695	4152776	CR1-E	LINE/CR1
Sc8eucV_10_HRSCAF_100__chr15	4155878	4156320	CR1-Y4	LINE/CR1
Sc8eucV_10_HRSCAF_100__chr15	4157119	4157166	CR1-X2	LINE/CR1
Sc8eucV_10_HRSCAF_100__chr15	4161689	4161997	CR1-E	LINE/CR1
Sc8eucV_10_HRSCAF_100__chr15	4163763	4163818	CR1-X	LINE/CR1
Sc8eucV_10_HRSCAF_100__chr15	4171577	4171641	CR1-C4	LINE/CR1
Sc8eucV_10_HRSCAF_100__chr15	4173682	4173874	CR1-C4	LINE/CR1
Sc8eucV_10_HRSCAF_100__chr15	4174400	4174457	CR1-X1	LINE/CR1
Sc8eucV_10_HRSCAF_100__chr15	4176297	4176445	CR1-F2	LINE/CR1
Sc8eucV_10_HRSCAF_100__chr15	4177922	4178018	CR1-E	LINE/CR1
Sc8eucV_10_HRSCAF_100__chr15	4191440	4191540	CR1-F2	LINE/CR1
Sc8eucV_10_HRSCAF_100__chr15	4191583	4191838	CR1-X2	LINE/CR1
Sc8eucV_10_HRSCAF_100__chr15	4192376	4192604	CR1-H	LINE/CR1
Sc8eucV_10_HRSCAF_100__chr15	4194487	4194750	CR1-E	LINE/CR1
Sc8eucV_10_HRSCAF_100__chr15	4197764	4197923	CR1-X2	LINE/CR1
Sc8eucV_10_HRSCAF_100__chr15	4198396	4198632	CR1-E	LINE/CR1
Sc8eucV_10_HRSCAF_100__chr15	4202561	4202746	CR1-E	LINE/CR1
Sc8eucV_10_HRSCAF_100__chr15	4204889	4205440	CR1-E	LINE/CR1
Sc8eucV_10_HRSCAF_100__chr15	4207608	4207827	CR1-F2	LINE/CR1
Sc8eucV_10_HRSCAF_100__chr15	4210893	4211302	CR1-F2	LINE/CR1
Sc8eucV_10_HRSCAF_100__chr15	4212738	4212776	CR1-C3	LINE/CR1
Sc8eucV_10_HRSCAF_100__chr15	4212769	4213051	CR1-Y4	LINE/CR1
Sc8eucV_10_HRSCAF_100__chr15	4213052	4213160	CR1-E	LINE/CR1
Sc8eucV_10_HRSCAF_100__chr15	4214970	4215105	CR1-E	LINE/CR1
Sc8eucV_10_HRSCAF_100__chr15	4216514	4216958	CR1-E	LINE/CR1
Sc8eucV_10_HRSCAF_100__chr15	4218183	4218247	CR1-H	LINE/CR1
Sc8eucV_10_HRSCAF_100__chr15	4218569	4218693	REP131	DNA
Sc8eucV_10_HRSCAF_100__chr15	4219056	4219332	CR1-E	LINE/CR1
Sc8eucV_10_HRSCAF_100__chr15	4220215	4220318	CR1-E	LINE/CR1
Sc8eucV_10_HRSCAF_100__chr15	4220865	4220952	CR1-E	LINE/CR1
Sc8eucV_10_HRSCAF_100__chr15	4222127	4222527	CR1-E	LINE/CR1
Sc8eucV_10_HRSCAF_100__chr15	4225448	4225680	CR1-D2	LINE/CR1
Sc8eucV_10_HRSCAF_100__chr15	4229354	4229438	CR1-C4	LINE/CR1
Sc8eucV_10_HRSCAF_100__chr15	4233548	4233643	CR1-E	LINE/CR1
Sc8eucV_10_HRSCAF_100__chr15	4235240	4235349	CR1-E	LINE/CR1
Sc8eucV_10_HRSCAF_100__chr15	4251629	4251870	CR1-E	LINE/CR1
Sc8eucV_10_HRSCAF_100__chr15	4268012	4268233	CR1-H	LINE/CR1
Sc8eucV_10_HRSCAF_100__chr15	4276491	4276846	CR1-E	LINE/CR1
Sc8eucV_10_HRSCAF_100__chr15	4281846	4281919	CR1-X2	LINE/CR1
Sc8eucV_10_HRSCAF_100__chr15	4283697	4283848	CR1-E	LINE/CR1
Sc8eucV_10_HRSCAF_100__chr15	4285873	4286052	CR1-E	LINE/CR1
Sc8eucV_10_HRSCAF_100__chr15	4286245	4286400	CR1-X1	LINE/CR1
Sc8eucV_10_HRSCAF_100__chr15	4286911	4287077	CR1-E	LINE/CR1
Sc8eucV_10_HRSCAF_100__chr15	4287930	4287994	Chompy-1_Croc	DNA/PIF-Harbinger
Sc8eucV_10_HRSCAF_100__chr15	4288780	4288944	CR1-E	LINE/CR1
Sc8eucV_10_HRSCAF_100__chr15	4290265	4290324	CR1-H2	LINE/CR1
Sc8eucV_10_HRSCAF_100__chr15	4291263	4291459	CR1-C4	LINE/CR1
Sc8eucV_10_HRSCAF_100__chr15	4291485	4291549	CR1-Y	LINE/CR1
Sc8eucV_10_HRSCAF_100__chr15	4298407	4298454	CR1-E	LINE/CR1
Sc8eucV_10_HRSCAF_100__chr15	4299571	4299755	CR1-C4	LINE/CR1
Sc8eucV_10_HRSCAF_100__chr15	4300021	4300067	CR1-C4	LINE/CR1
Sc8eucV_10_HRSCAF_100__chr15	4300718	4300768	CR1-H	LINE/CR1
Sc8eucV_10_HRSCAF_100__chr15	4306141	4306338	(CTCGG)n	Simple_repeat
Sc8eucV_10_HRSCAF_100__chr15	4306339	4306517	(CAGCT)n	Simple_repeat
Sc8eucV_10_HRSCAF_100__chr15	4306518	4306564	(CTCGG)n	Simple_repeat
Sc8eucV_10_HRSCAF_100__chr15	4307898	4308086	CR1-E	LINE/CR1
Sc8eucV_10_HRSCAF_100__chr15	4315040	4315138	L2-1_CPB	LINE/L2
Sc8eucV_10_HRSCAF_100__chr15	4316780	4316925	CR1-E	LINE/CR1
Sc8eucV_10_HRSCAF_100__chr15	4316934	4317055	CR1-E	LINE/CR1
Sc8eucV_10_HRSCAF_100__chr15	4317073	4317197	CR1-E	LINE/CR1
Sc8eucV_10_HRSCAF_100__chr15	4322787	4322943	CR1-Y1_Aves	LINE/CR1
Sc8eucV_10_HRSCAF_100__chr15	4325917	4326041	CR1-E	LINE/CR1
Sc8eucV_10_HRSCAF_100__chr15	4332777	4332962	CR1-X2	LINE/CR1
Sc8eucV_10_HRSCAF_100__chr15	4334168	4334287	CR1-E	LINE/CR1
Sc8eucV_10_HRSCAF_100__chr15	4334814	4334902	CR1-C4	LINE/CR1
Sc8eucV_10_HRSCAF_100__chr15	4341353	4341613	CR1-E	LINE/CR1
Sc8eucV_10_HRSCAF_100__chr15	4343671	4343712	CR1-E	LINE/CR1
Sc8eucV_10_HRSCAF_100__chr15	4344010	4344138	CR1-F2	LINE/CR1
Sc8eucV_10_HRSCAF_100__chr15	4355275	4355524	CR1-E	LINE/CR1
Sc8eucV_10_HRSCAF_100__chr15	4355599	4355764	CR1-X2	LINE/CR1
Sc8eucV_10_HRSCAF_100__chr15	4359843	4360012	(TTCCC)n	Simple_repeat
Sc8eucV_10_HRSCAF_100__chr15	4360218	4360302	CR1-E	LINE/CR1
Sc8eucV_10_HRSCAF_100__chr15	4363642	4363704	(TCCA)n	Simple_repeat
Sc8eucV_10_HRSCAF_100__chr15	4366555	4366635	CR1-H2	LINE/CR1
Sc8eucV_10_HRSCAF_100__chr15	4368540	4368633	CR1-C4	LINE/CR1
Sc8eucV_10_HRSCAF_100__chr15	4369906	4369983	CR1-E	LINE/CR1
Sc8eucV_10_HRSCAF_100__chr15	4372162	4372309	CR1-E	LINE/CR1
Sc8eucV_10_HRSCAF_100__chr15	4375344	4375485	CR1-E	LINE/CR1
Sc8eucV_10_HRSCAF_100__chr15	4381061	4381256	CR1-F2	LINE/CR1
Sc8eucV_10_HRSCAF_100__chr15	4382938	4383028	CR1-F2	LINE/CR1
Sc8eucV_10_HRSCAF_100__chr15	4389841	4390086	CR1-X2	LINE/CR1
Sc8eucV_10_HRSCAF_100__chr15	4397579	4397884	CR1-E	LINE/CR1
Sc8eucV_10_HRSCAF_100__chr15	4399016	4399086	CR1-E	LINE/CR1
Sc8eucV_10_HRSCAF_100__chr15	4403174	4403390	CR1-Y4	LINE/CR1
Sc8eucV_10_HRSCAF_100__chr15	4404994	4405123	CR1-E	LINE/CR1
Sc8eucV_10_HRSCAF_100__chr15	4406214	4406430	CR1-E	LINE/CR1
Sc8eucV_10_HRSCAF_100__chr15	4409077	4409198	CR1-E	LINE/CR1
Sc8eucV_10_HRSCAF_100__chr15	4410023	4410174	CR1-F2	LINE/CR1
Sc8eucV_10_HRSCAF_100__chr15	4416256	4416332	CR1-E	LINE/CR1
Sc8eucV_10_HRSCAF_100__chr15	4416881	4417026	CR1-E	LINE/CR1
Sc8eucV_10_HRSCAF_100__chr15	4417859	4418175	CR1-E	LINE/CR1
Sc8eucV_10_HRSCAF_100__chr15	4419126	4419476	CR1-E	LINE/CR1
Sc8eucV_10_HRSCAF_100__chr15	4420032	4420124	CR1-E	LINE/CR1
Sc8eucV_10_HRSCAF_100__chr15	4420556	4421084	CR1-E	LINE/CR1
Sc8eucV_10_HRSCAF_100__chr15	4423211	4423609	CR1-E	LINE/CR1
Sc8eucV_10_HRSCAF_100__chr15	4427208	4427514	CR1-E	LINE/CR1
Sc8eucV_10_HRSCAF_100__chr15	4429249	4429428	CR1-C4	LINE/CR1
Sc8eucV_10_HRSCAF_100__chr15	4430974	4431137	CR1-E	LINE/CR1
Sc8eucV_10_HRSCAF_100__chr15	4433928	4434166	CR1-E	LINE/CR1
Sc8eucV_10_HRSCAF_100__chr15	4438655	4438887	CR1-E	LINE/CR1
Sc8eucV_10_HRSCAF_100__chr15	4442934	4443023	CR1-E	LINE/CR1
Sc8eucV_10_HRSCAF_100__chr15	4443672	4443895	CR1-E	LINE/CR1
Sc8eucV_10_HRSCAF_100__chr15	4446941	4447134	CR1-E	LINE/CR1
Sc8eucV_10_HRSCAF_100__chr15	4449650	4450021	CR1-F2	LINE/CR1
Sc8eucV_10_HRSCAF_100__chr15	4451791	4451827	CR1-X	LINE/CR1
Sc8eucV_10_HRSCAF_100__chr15	4452541	4452660	CR1-C4	LINE/CR1
Sc8eucV_10_HRSCAF_100__chr15	4458519	4458709	CR1-C2	LINE/CR1
Sc8eucV_10_HRSCAF_100__chr15	4458700	4458922	CR1-E	LINE/CR1
Sc8eucV_10_HRSCAF_100__chr15	4460776	4460860	CR1-C2	LINE/CR1
Sc8eucV_10_HRSCAF_100__chr15	4466471	4466697	CR1-F2	LINE/CR1
Sc8eucV_10_HRSCAF_100__chr15	4469048	4469296	CR1-F2	LINE/CR1
Sc8eucV_10_HRSCAF_100__chr15	4472085	4472194	CR1-E	LINE/CR1
Sc8eucV_10_HRSCAF_100__chr15	4477403	4477546	MER126	DNA
Sc8eucV_10_HRSCAF_100__chr15	4486213	4486583	(TCCA)n	Simple_repeat
Sc8eucV_10_HRSCAF_100__chr15	4486971	4487093	CR1-E	LINE/CR1
Sc8eucV_10_HRSCAF_100__chr15	4497354	4497616	CR1-E	LINE/CR1
Sc8eucV_10_HRSCAF_100__chr15	4512586	4512742	CR1-E	LINE/CR1
Sc8eucV_10_HRSCAF_100__chr15	4516769	4516901	CR1-E	LINE/CR1
Sc8eucV_10_HRSCAF_100__chr15	4518910	4519221	CR1-E	LINE/CR1
Sc8eucV_10_HRSCAF_100__chr15	4523053	4523354	(TTCCC)n	Simple_repeat
Sc8eucV_10_HRSCAF_100__chr15	4524938	4524991	(CATGC)n	Simple_repeat
Sc8eucV_10_HRSCAF_100__chr15	4525231	4525316	MER123	DNA?
Sc8eucV_10_HRSCAF_100__chr15	4529751	4530133	(GGATG)n	Simple_repeat
Sc8eucV_10_HRSCAF_100__chr15	4555536	4555577	CR1-E	LINE/CR1
Sc8eucV_10_HRSCAF_100__chr15	4555599	4555813	CR1-E	LINE/CR1
Sc8eucV_10_HRSCAF_100__chr15	4572849	4573422	CR1-F2	LINE/CR1
Sc8eucV_10_HRSCAF_100__chr15	4574097	4574291	CR1-E	LINE/CR1
Sc8eucV_10_HRSCAF_100__chr15	4575124	4575256	CR1-E	LINE/CR1
Sc8eucV_10_HRSCAF_100__chr15	4583298	4583356	CR1-E	LINE/CR1
Sc8eucV_10_HRSCAF_100__chr15	4590284	4590361	CR1-E	LINE/CR1
Sc8eucV_10_HRSCAF_100__chr15	4593044	4593527	CR1-F2	LINE/CR1
Sc8eucV_10_HRSCAF_100__chr15	4593575	4593647	CR1-E	LINE/CR1
Sc8eucV_10_HRSCAF_100__chr15	4595085	4595133	(CATCC)n	Simple_repeat
Sc8eucV_10_HRSCAF_100__chr15	4599984	4600038	CR1-D2	LINE/CR1
Sc8eucV_10_HRSCAF_100__chr15	4601874	4602089	CR1-E	LINE/CR1
Sc8eucV_10_HRSCAF_100__chr15	4603132	4603202	MER126	DNA
Sc8eucV_10_HRSCAF_100__chr15	4610427	4610513	CR1-F2	LINE/CR1
Sc8eucV_10_HRSCAF_100__chr15	4611910	4612068	CR1-E	LINE/CR1
Sc8eucV_10_HRSCAF_100__chr15	4617669	4617764	CR1-E	LINE/CR1
Sc8eucV_10_HRSCAF_100__chr15	4617760	4617903	CR1-E	LINE/CR1
Sc8eucV_10_HRSCAF_100__chr15	4617913	4617948	tRNA-Ile-ATT	tRNA
Sc8eucV_10_HRSCAF_100__chr15	4617979	4618039	CR1-X2	LINE/CR1
Sc8eucV_10_HRSCAF_100__chr15	4624186	4624369	CR1-E	LINE/CR1
Sc8eucV_10_HRSCAF_100__chr15	4631522	4632059	CR1-Y4	LINE/CR1
Sc8eucV_10_HRSCAF_100__chr15	4638407	4638649	CR1-E	LINE/CR1
Sc8eucV_10_HRSCAF_100__chr15	4643384	4643614	CR1-E	LINE/CR1
Sc8eucV_10_HRSCAF_100__chr15	4646103	4646554	CR1-F2	LINE/CR1
Sc8eucV_10_HRSCAF_100__chr15	4648697	4649193	CR1-Y4	LINE/CR1
Sc8eucV_10_HRSCAF_100__chr15	4650410	4650481	CR1-C4	LINE/CR1
Sc8eucV_10_HRSCAF_100__chr15	4656571	4656728	CR1-C4	LINE/CR1
Sc8eucV_10_HRSCAF_100__chr15	4661563	4661715	CR1-Y1_Aves	LINE/CR1
Sc8eucV_10_HRSCAF_100__chr15	4665088	4665330	CR1-E	LINE/CR1
Sc8eucV_10_HRSCAF_100__chr15	4666706	4666789	CR1-C3	LINE/CR1
Sc8eucV_10_HRSCAF_100__chr15	4677956	4678004	(TCTA)n	Simple_repeat
Sc8eucV_10_HRSCAF_100__chr15	4686279	4686478	CR1-C4	LINE/CR1
Sc8eucV_10_HRSCAF_100__chr15	4690600	4690772	CR1-B2	LINE/CR1
Sc8eucV_10_HRSCAF_100__chr15	4690770	4690810	CR1-D2	LINE/CR1
Sc8eucV_10_HRSCAF_100__chr15	4697946	4698130	CR1-C4	LINE/CR1
Sc8eucV_10_HRSCAF_100__chr15	4699216	4699371	CR1-E	LINE/CR1
Sc8eucV_10_HRSCAF_100__chr15	4699912	4700389	CR1-E	LINE/CR1
Sc8eucV_10_HRSCAF_100__chr15	4703585	4703648	CR1-F0	LINE/CR1
Sc8eucV_10_HRSCAF_100__chr15	4705311	4705370	CR1-D2	LINE/CR1
Sc8eucV_10_HRSCAF_100__chr15	4706010	4706112	CR1-D2	LINE/CR1
Sc8eucV_10_HRSCAF_100__chr15	4707482	4707641	CR1-F2	LINE/CR1
Sc8eucV_10_HRSCAF_100__chr15	4710257	4710398	CR1-E	LINE/CR1
Sc8eucV_10_HRSCAF_100__chr15	4716137	4716266	CR1-E	LINE/CR1
Sc8eucV_10_HRSCAF_100__chr15	4728813	4728934	CR1-E	LINE/CR1
Sc8eucV_10_HRSCAF_100__chr15	4730169	4730235	hAT6-N1_Croc	DNA/hAT-hAT6
Sc8eucV_10_HRSCAF_100__chr15	4740555	4740757	CR1-E	LINE/CR1
Sc8eucV_10_HRSCAF_100__chr15	4741062	4741180	(TCCG)n	Simple_repeat
Sc8eucV_10_HRSCAF_100__chr15	4747965	4748024	CR1-F2	LINE/CR1
Sc8eucV_10_HRSCAF_100__chr15	4748026	4748292	CR1-F2	LINE/CR1
Sc8eucV_10_HRSCAF_100__chr15	4750845	4751152	CR1-E	LINE/CR1
Sc8eucV_10_HRSCAF_100__chr15	4752118	4752308	CR1-F2	LINE/CR1
Sc8eucV_10_HRSCAF_100__chr15	4753486	4753759	CR1-C4	LINE/CR1
Sc8eucV_10_HRSCAF_100__chr15	4758657	4758789	CR1-E	LINE/CR1
Sc8eucV_10_HRSCAF_100__chr15	4761810	4762054	CR1-X2	LINE/CR1
Sc8eucV_10_HRSCAF_100__chr15	4762236	4762327	MIR_Aves1	SINE/MIR
Sc8eucV_10_HRSCAF_100__chr15	4764025	4764167	CR1-E	LINE/CR1
Sc8eucV_10_HRSCAF_100__chr15	4765231	4765522	CR1-F2	LINE/CR1
Sc8eucV_10_HRSCAF_100__chr15	4766349	4766465	CR1-Y4	LINE/CR1
Sc8eucV_10_HRSCAF_100__chr15	4767525	4767909	CR1-E	LINE/CR1
Sc8eucV_10_HRSCAF_100__chr15	4771090	4771148	CR1-H	LINE/CR1
Sc8eucV_10_HRSCAF_100__chr15	4771567	4771732	CR1-D2	LINE/CR1
Sc8eucV_10_HRSCAF_100__chr15	4776880	4776977	UCON26	DNA/hAT-Ac?
Sc8eucV_10_HRSCAF_100__chr15	4777179	4777367	CR1-C4	LINE/CR1
Sc8eucV_10_HRSCAF_100__chr15	4779472	4779801	CR1-E	LINE/CR1
Sc8eucV_10_HRSCAF_100__chr15	4782842	4782917	CR1-E	LINE/CR1
Sc8eucV_10_HRSCAF_100__chr15	4782959	4783024	CR1-F2	LINE/CR1
Sc8eucV_10_HRSCAF_100__chr15	4783018	4783207	CR1-H	LINE/CR1
Sc8eucV_10_HRSCAF_100__chr15	4783890	4783926	(ATG)n	Simple_repeat
Sc8eucV_10_HRSCAF_100__chr15	4792135	4792223	CR1-C4	LINE/CR1
Sc8eucV_10_HRSCAF_100__chr15	4793116	4793320	CR1-E	LINE/CR1
Sc8eucV_10_HRSCAF_100__chr15	4797326	4797397	CR1-H2	LINE/CR1
Sc8eucV_10_HRSCAF_100__chr15	4798633	4798711	CR1-X2	LINE/CR1
Sc8eucV_10_HRSCAF_100__chr15	4811197	4811312	CR1-E	LINE/CR1
Sc8eucV_10_HRSCAF_100__chr15	4815946	4816003	CR1-F2	LINE/CR1
Sc8eucV_10_HRSCAF_100__chr15	4817055	4817157	CR1-Y2	LINE/CR1
Sc8eucV_10_HRSCAF_100__chr15	4819158	4819356	CR1-C4	LINE/CR1
Sc8eucV_10_HRSCAF_100__chr15	4825385	4825492	(TCCA)n	Simple_repeat
Sc8eucV_10_HRSCAF_100__chr15	4826138	4826244	(GGATG)n	Simple_repeat
Sc8eucV_10_HRSCAF_100__chr15	4827668	4827842	CR1-E	LINE/CR1
Sc8eucV_10_HRSCAF_100__chr15	4829341	4829450	(GGATG)n	Simple_repeat
Sc8eucV_10_HRSCAF_100__chr15	4831380	4831494	CR1-E	LINE/CR1
Sc8eucV_10_HRSCAF_100__chr15	4835323	4835449	CR1-H	LINE/CR1
Sc8eucV_10_HRSCAF_100__chr15	4836882	4837296	CR1-F2	LINE/CR1
Sc8eucV_10_HRSCAF_100__chr15	4842131	4842246	CR1-F2	LINE/CR1
Sc8eucV_10_HRSCAF_100__chr15	4848190	4848473	CR1-E	LINE/CR1
Sc8eucV_10_HRSCAF_100__chr15	4851854	4851950	CR1-E	LINE/CR1
Sc8eucV_10_HRSCAF_100__chr15	4852157	4852373	CR1-F2	LINE/CR1
Sc8eucV_10_HRSCAF_100__chr15	4853849	4854070	CR1-E	LINE/CR1
Sc8eucV_10_HRSCAF_100__chr15	4859352	4859782	CR1-E	LINE/CR1
Sc8eucV_10_HRSCAF_100__chr15	4861126	4861235	CR1-X	LINE/CR1
Sc8eucV_10_HRSCAF_100__chr15	4866900	4867665	CR1-L3B_Croc	LINE/CR1
Sc8eucV_10_HRSCAF_100__chr15	4869730	4869883	CR1-E	LINE/CR1
Sc8eucV_10_HRSCAF_100__chr15	4878137	4878431	CR1-L3B_Croc	LINE/CR1
Sc8eucV_10_HRSCAF_100__chr15	4888630	4889051	GGLTR8B	LTR/ERVL
Sc8eucV_10_HRSCAF_100__chr15	4892872	4893227	CR1-E	LINE/CR1
Sc8eucV_10_HRSCAF_100__chr15	4895875	4895998	CR1-E	LINE/CR1
Sc8eucV_10_HRSCAF_100__chr15	4898041	4898163	CR1-E	LINE/CR1
Sc8eucV_10_HRSCAF_100__chr15	4899290	4899436	CR1-E	LINE/CR1
Sc8eucV_10_HRSCAF_100__chr15	4905826	4906249	CR1-E	LINE/CR1
Sc8eucV_10_HRSCAF_100__chr15	4911354	4911842	CR1-F2	LINE/CR1
Sc8eucV_10_HRSCAF_100__chr15	4913150	4913346	CR1-E	LINE/CR1
Sc8eucV_10_HRSCAF_100__chr15	4921732	4922046	CR1-E	LINE/CR1
Sc8eucV_10_HRSCAF_100__chr15	4932210	4932324	CR1-E	LINE/CR1
Sc8eucV_10_HRSCAF_100__chr15	4937501	4937623	CR1-E	LINE/CR1
Sc8eucV_10_HRSCAF_100__chr15	4942336	4942393	CR1-E	LINE/CR1
Sc8eucV_10_HRSCAF_100__chr15	4943045	4943341	CR1-E	LINE/CR1
Sc8eucV_10_HRSCAF_100__chr15	4945037	4945188	CR1-E	LINE/CR1
Sc8eucV_10_HRSCAF_100__chr15	4945724	4945915	CR1-F2	LINE/CR1
Sc8eucV_10_HRSCAF_100__chr15	4951170	4951410	CR1-F2	LINE/CR1
Sc8eucV_10_HRSCAF_100__chr15	4953896	4953996	CR1-E	LINE/CR1
Sc8eucV_10_HRSCAF_100__chr15	4960585	4961099	CR1-F2	LINE/CR1
Sc8eucV_10_HRSCAF_100__chr15	4961510	4961851	CR1-E	LINE/CR1
Sc8eucV_10_HRSCAF_100__chr15	4962013	4962265	CR1-F2	LINE/CR1
Sc8eucV_10_HRSCAF_100__chr15	4965780	4966023	CR1-F2	LINE/CR1
Sc8eucV_10_HRSCAF_100__chr15	4970639	4970799	CR1-E	LINE/CR1
Sc8eucV_10_HRSCAF_100__chr15	4994434	4994581	CR1-E	LINE/CR1
Sc8eucV_10_HRSCAF_100__chr15	4995655	4995918	CR1-D2	LINE/CR1
Sc8eucV_10_HRSCAF_100__chr15	5001427	5001497	CR1AVI	LINE/CR1
Sc8eucV_10_HRSCAF_100__chr15	5002093	5002159	CR1-X2	LINE/CR1
Sc8eucV_10_HRSCAF_100__chr15	5002151	5002365	CR1-E	LINE/CR1
Sc8eucV_10_HRSCAF_100__chr15	5003679	5003972	CR1-F2	LINE/CR1
Sc8eucV_10_HRSCAF_100__chr15	5004805	5005044	CR1-C4	LINE/CR1
Sc8eucV_10_HRSCAF_100__chr15	5009600	5009694	CR1-C2	LINE/CR1
Sc8eucV_10_HRSCAF_100__chr15	5014102	5014309	CR1-C4	LINE/CR1
Sc8eucV_10_HRSCAF_100__chr15	5018008	5018207	CR1-F2	LINE/CR1
Sc8eucV_10_HRSCAF_100__chr15	5020893	5022080	(CAGCC)n	Simple_repeat
Sc8eucV_10_HRSCAF_100__chr15	5031974	5032160	CR1-E	LINE/CR1
Sc8eucV_10_HRSCAF_100__chr15	5033004	5033096	CR1-E	LINE/CR1
Sc8eucV_10_HRSCAF_100__chr15	5037559	5037612	CR1-E	LINE/CR1
Sc8eucV_10_HRSCAF_100__chr15	5043583	5043641	(CAT)n	Simple_repeat
Sc8eucV_10_HRSCAF_100__chr15	5043912	5043947	CR1-H	LINE/CR1
Sc8eucV_10_HRSCAF_100__chr15	5052492	5052530	CR1-Y2_Aves	LINE/CR1
Sc8eucV_10_HRSCAF_100__chr15	5064750	5064800	CR1-H	LINE/CR1
Sc8eucV_10_HRSCAF_100__chr15	5067346	5067399	CR1-H	LINE/CR1
Sc8eucV_10_HRSCAF_100__chr15	5069075	5069428	CR1-3_Croc	LINE/CR1
Sc8eucV_10_HRSCAF_100__chr15	5077209	5077621	CR1-F2	LINE/CR1
Sc8eucV_10_HRSCAF_100__chr15	5080968	5081345	CR1-E	LINE/CR1
Sc8eucV_10_HRSCAF_100__chr15	5082694	5082885	CR1-E	LINE/CR1
Sc8eucV_10_HRSCAF_100__chr15	5086818	5086963	CR1-F2	LINE/CR1
Sc8eucV_10_HRSCAF_100__chr15	5093267	5093488	CR1-H	LINE/CR1
Sc8eucV_10_HRSCAF_100__chr15	5094853	5094919	CR1-C4	LINE/CR1
Sc8eucV_10_HRSCAF_100__chr15	5097383	5097469	CR1-E	LINE/CR1
Sc8eucV_10_HRSCAF_100__chr15	5109007	5109069	(TG)n	Simple_repeat
Sc8eucV_10_HRSCAF_100__chr15	5112807	5112977	CR1-E	LINE/CR1
Sc8eucV_10_HRSCAF_100__chr15	5113862	5114263	CR1-F2	LINE/CR1
Sc8eucV_10_HRSCAF_100__chr15	5114730	5114920	CR1-E	LINE/CR1
Sc8eucV_10_HRSCAF_100__chr15	5117489	5117697	CR1-F2	LINE/CR1
Sc8eucV_10_HRSCAF_100__chr15	5118004	5118070	OldhAT1	DNA/hAT-Ac
Sc8eucV_10_HRSCAF_100__chr15	5123183	5123237	CR1-X	LINE/CR1
Sc8eucV_10_HRSCAF_100__chr15	5124243	5124433	CR1-E	LINE/CR1
Sc8eucV_10_HRSCAF_100__chr15	5125754	5125900	CR1-E	LINE/CR1
Sc8eucV_10_HRSCAF_100__chr15	5127357	5127605	CR1-E	LINE/CR1
Sc8eucV_10_HRSCAF_100__chr15	5130352	5130420	(TGGA)n	Simple_repeat
Sc8eucV_10_HRSCAF_100__chr15	5136807	5136883	(GGATG)n	Simple_repeat
Sc8eucV_10_HRSCAF_100__chr15	5148850	5148914	(TCCA)n	Simple_repeat
Sc8eucV_10_HRSCAF_100__chr15	5150892	5151277	CR1-F0	LINE/CR1
Sc8eucV_10_HRSCAF_100__chr15	5157912	5158046	UCON65	Unknown
Sc8eucV_10_HRSCAF_100__chr15	5157967	5158054	UCON65	Unknown
Sc8eucV_10_HRSCAF_100__chr15	5160804	5160919	CR1-E	LINE/CR1
Sc8eucV_10_HRSCAF_100__chr15	5167543	5167774	(GGGAA)n	Simple_repeat
Sc8eucV_10_HRSCAF_100__chr15	5175895	5176158	CR1-E	LINE/CR1
Sc8eucV_10_HRSCAF_100__chr15	5180143	5180217	(GGATG)n	Simple_repeat
Sc8eucV_10_HRSCAF_100__chr15	5180438	5180605	L2-1_CPB	LINE/L2
Sc8eucV_10_HRSCAF_100__chr15	5185369	5185472	CR1-E	LINE/CR1
Sc8eucV_10_HRSCAF_100__chr15	5203422	5204045	CR1-L3B_Croc	LINE/CR1
Sc8eucV_10_HRSCAF_100__chr15	5210445	5210805	CR1-E	LINE/CR1
Sc8eucV_10_HRSCAF_100__chr15	5214506	5214567	CR1-G	LINE/CR1
Sc8eucV_10_HRSCAF_100__chr15	5222064	5222124	hAT6-N1_Croc	DNA/hAT-hAT6
Sc8eucV_10_HRSCAF_100__chr15	5224540	5224671	CR1-Y2_Aves	LINE/CR1
Sc8eucV_10_HRSCAF_100__chr15	5230111	5230268	CR1-E	LINE/CR1
Sc8eucV_10_HRSCAF_100__chr15	5235180	5235256	Eulor3	DNA?
Sc8eucV_10_HRSCAF_100__chr15	5243401	5243583	UCON60_Saur	DNA?
Sc8eucV_10_HRSCAF_100__chr15	5271447	5271567	CR1-H	LINE/CR1
Sc8eucV_10_HRSCAF_100__chr15	5278575	5278615	CR1-F2	LINE/CR1
Sc8eucV_10_HRSCAF_100__chr15	5322370	5322485	REP131	DNA
Sc8eucV_10_HRSCAF_100__chr15	5322734	5322861	REP131	DNA
Sc8eucV_10_HRSCAF_100__chr15	5323278	5323340	REP131	DNA
Sc8eucV_10_HRSCAF_100__chr15	5332467	5332592	CR1-F2	LINE/CR1
Sc8eucV_10_HRSCAF_100__chr15	5360472	5360642	UCON6	Unknown
Sc8eucV_10_HRSCAF_100__chr15	5367637	5367759	CR1-E	LINE/CR1
Sc8eucV_10_HRSCAF_100__chr15	5368920	5369223	CR1-E	LINE/CR1
Sc8eucV_10_HRSCAF_100__chr15	5421230	5421405	MIR_Aves1	SINE/MIR
Sc8eucV_10_HRSCAF_100__chr15	5439977	5440178	TguLTR5d	LTR/ERVL
Sc8eucV_10_HRSCAF_100__chr15	5480678	5481010	CR1-Y1_Aves	LINE/CR1
Sc8eucV_10_HRSCAF_100__chr15	5485931	5486000	tRNA-Ile-ATT	tRNA
Sc8eucV_10_HRSCAF_100__chr15	5486008	5486071	CR1-X	LINE/CR1
Sc8eucV_10_HRSCAF_100__chr15	5489849	5490061	CR1-E	LINE/CR1
Sc8eucV_10_HRSCAF_100__chr15	5497351	5497846	CR1-F2	LINE/CR1
Sc8eucV_10_HRSCAF_100__chr15	5514287	5514342	CR1-C3	LINE/CR1
Sc8eucV_10_HRSCAF_100__chr15	5514588	5514793	CR1-C4	LINE/CR1
Sc8eucV_10_HRSCAF_100__chr15	5521410	5521591	CR1-Y2_Aves	LINE/CR1
Sc8eucV_10_HRSCAF_100__chr15	5524260	5524487	CR1-H	LINE/CR1
Sc8eucV_10_HRSCAF_100__chr15	5548160	5548361	CR1-G	LINE/CR1
Sc8eucV_10_HRSCAF_100__chr15	5555713	5556000	CR1-E	LINE/CR1
Sc8eucV_10_HRSCAF_100__chr15	5560875	5561129	CR1-F0	LINE/CR1
Sc8eucV_10_HRSCAF_100__chr15	5574759	5574967	CR1-Y2	LINE/CR1
Sc8eucV_10_HRSCAF_100__chr15	5584263	5584549	CR1-H	LINE/CR1
Sc8eucV_10_HRSCAF_100__chr15	5597717	5597896	CR1-F2	LINE/CR1
Sc8eucV_10_HRSCAF_100__chr15	5603597	5603789	CR1-C4	LINE/CR1
Sc8eucV_10_HRSCAF_100__chr15	5610587	5610657	CR1-1_Amn	LINE/CR1
Sc8eucV_10_HRSCAF_100__chr15	5610656	5610844	REP131	DNA
Sc8eucV_10_HRSCAF_100__chr15	5619710	5619873	TguLTR5d	LTR/ERVL
Sc8eucV_10_HRSCAF_100__chr15	5619883	5620368	CR1-Y2_Aves	LINE/CR1
Sc8eucV_10_HRSCAF_100__chr15	5622963	5623184	CR1-E	LINE/CR1
Sc8eucV_10_HRSCAF_100__chr15	5623182	5623354	CR1-D	LINE/CR1
Sc8eucV_10_HRSCAF_100__chr15	5629419	5629508	CR1AVI	LINE/CR1
Sc8eucV_10_HRSCAF_100__chr15	5644954	5645120	CR1-Y2_Aves	LINE/CR1
Sc8eucV_10_HRSCAF_100__chr15	5653036	5653531	CR1-Y2_Aves	LINE/CR1
Sc8eucV_10_HRSCAF_100__chr15	5667385	5667770	CR1-Y2_Aves	LINE/CR1
Sc8eucV_10_HRSCAF_100__chr15	5677618	5677697	CR1-C4	LINE/CR1
Sc8eucV_10_HRSCAF_100__chr15	5677794	5677979	CR1-Y1_Aves	LINE/CR1
Sc8eucV_10_HRSCAF_100__chr15	5679750	5679960	GGLTR5A	LTR/ERVL
Sc8eucV_10_HRSCAF_100__chr15	5687108	5687177	(CA)n	Simple_repeat
Sc8eucV_10_HRSCAF_100__chr15	5689326	5689402	CR1-Y2	LINE/CR1
Sc8eucV_10_HRSCAF_100__chr15	5692852	5693195	CR1-Y1_Aves	LINE/CR1
Sc8eucV_10_HRSCAF_100__chr15	5694028	5694091	CR1-X	LINE/CR1
Sc8eucV_10_HRSCAF_100__chr15	5701006	5701258	TguLTR5e	LTR/ERVL
Sc8eucV_10_HRSCAF_100__chr15	5701379	5701452	TguLTR5e	LTR/ERVL
Sc8eucV_10_HRSCAF_100__chr15	5712104	5712271	UCON20	Unknown
Sc8eucV_10_HRSCAF_100__chr15	5721059	5721222	AmnSINE1	SINE/5S-Deu-L2
Sc8eucV_10_HRSCAF_100__chr15	5722605	5723006	CR1-X2	LINE/CR1
Sc8eucV_10_HRSCAF_100__chr15	5770006	5770276	CR1-L3A_Croc	LINE/CR1
Sc8eucV_10_HRSCAF_100__chr15	5810839	5810908	tRNA-Ile-ATT	tRNA
Sc8eucV_10_HRSCAF_100__chr15	5810916	5810972	CR1-X1	LINE/CR1
Sc8eucV_10_HRSCAF_100__chr15	5822249	5822426	CR1-B	LINE/CR1
Sc8eucV_10_HRSCAF_100__chr15	5827293	5827373	Harbinger-N1_Croc	DNA/PIF-Harbinger
Sc8eucV_10_HRSCAF_100__chr15	5863623	5863745	(CAG)n	Simple_repeat
Sc8eucV_10_HRSCAF_100__chr15	5867082	5867216	Chompy-3_Croc	DNA/PIF-Harbinger
Sc8eucV_10_HRSCAF_100__chr15	5875778	5875869	REP131	DNA
Sc8eucV_10_HRSCAF_100__chr15	5886215	5886359	UCON11	DNA/TcMar-Tigger
Sc8eucV_10_HRSCAF_100__chr15	5901644	5901698	CR1-L3B_Croc	LINE/CR1
Sc8eucV_10_HRSCAF_100__chr15	5902779	5903086	UCON7	DNA?
Sc8eucV_10_HRSCAF_100__chr15	5923011	5923057	UCON6	Unknown
Sc8eucV_10_HRSCAF_100__chr15	5937781	5937914	CR1-L3B_Croc	LINE/CR1
Sc8eucV_10_HRSCAF_100__chr15	5949254	5949485	CR1-L3B_Croc	LINE/CR1
Sc8eucV_10_HRSCAF_100__chr15	5957938	5958029	CR1-8_Crp	LINE/CR1
Sc8eucV_10_HRSCAF_100__chr15	5989409	5989633	Eulor6D	DNA/Crypton
Sc8eucV_10_HRSCAF_100__chr15	6001994	6002103	CR1-E	LINE/CR1
Sc8eucV_10_HRSCAF_100__chr15	6017363	6017576	CR1-L3B_Croc	LINE/CR1
Sc8eucV_10_HRSCAF_100__chr15	6018827	6018940	Chompy-4_Croc	DNA/PIF-Harbinger
Sc8eucV_10_HRSCAF_100__chr15	6025661	6025741	Chompy-4_Croc	DNA/PIF-Harbinger
Sc8eucV_10_HRSCAF_100__chr15	6078401	6078487	Chompy-4_Croc	DNA/PIF-Harbinger
Sc8eucV_10_HRSCAF_100__chr15	6085078	6085148	REP131	DNA
Sc8eucV_10_HRSCAF_100__chr15	6087333	6087554	CR1-E	LINE/CR1
Sc8eucV_10_HRSCAF_100__chr15	6097214	6097496	CR1_Amni-1	LINE/CR1
Sc8eucV_10_HRSCAF_100__chr15	6115010	6115280	CR1-D2	LINE/CR1
Sc8eucV_10_HRSCAF_100__chr15	6120224	6120362	L2-1_CPB	LINE/L2
Sc8eucV_10_HRSCAF_100__chr15	6140800	6141088	CR1-E	LINE/CR1
Sc8eucV_10_HRSCAF_100__chr15	6161993	6162119	UCON66	Unknown
Sc8eucV_10_HRSCAF_100__chr15	6213301	6213510	GGLTR8A	LTR/ERVL
Sc8eucV_10_HRSCAF_100__chr15	6213765	6213940	GGLTR8A	LTR/ERVL
Sc8eucV_10_HRSCAF_100__chr15	6236316	6236402	Harbinger-N1_Croc	DNA/PIF-Harbinger
Sc8eucV_10_HRSCAF_100__chr15	6250785	6250953	OldhAT1	DNA/hAT-Ac
Sc8eucV_10_HRSCAF_100__chr15	6254518	6254722	Penelope1_Vert	LINE/Penelope
Sc8eucV_10_HRSCAF_100__chr15	6256519	6256578	Chompy-5_Croc	DNA/PIF-Harbinger
Sc8eucV_10_HRSCAF_100__chr15	6264697	6264747	tRNA-Ile-ATT	tRNA
Sc8eucV_10_HRSCAF_100__chr15	6264765	6264828	CR1-X1	LINE/CR1
Sc8eucV_10_HRSCAF_100__chr15	6292580	6292750	MER130	DNA
Sc8eucV_10_HRSCAF_100__chr15	6294360	6294577	UCON2	DNA?
Sc8eucV_10_HRSCAF_100__chr15	6307516	6307584	CR1-F2	LINE/CR1
Sc8eucV_10_HRSCAF_100__chr15	6311810	6311935	CR1-11_Crp	LINE/CR1
Sc8eucV_10_HRSCAF_100__chr15	6340528	6340679	Eulor6B	DNA/Crypton
Sc8eucV_10_HRSCAF_100__chr15	6355146	6355250	MER125	DNA/Merlin
Sc8eucV_10_HRSCAF_100__chr15	6358096	6358603	GGLTR8B	LTR/ERVL
Sc8eucV_10_HRSCAF_100__chr15	6358951	6359018	Chompy-2_Croc	DNA/PIF-Harbinger
Sc8eucV_10_HRSCAF_100__chr15	6359960	6360192	CR1-X2	LINE/CR1
Sc8eucV_10_HRSCAF_100__chr15	6360170	6360245	MER133A	DNA/PIF-Harbinger
Sc8eucV_10_HRSCAF_100__chr15	6367013	6367047	REP131	DNA
Sc8eucV_10_HRSCAF_100__chr15	6367667	6367821	CR1-11_Crp	LINE/CR1
Sc8eucV_10_HRSCAF_100__chr15	6371872	6371952	REP131	DNA
Sc8eucV_10_HRSCAF_100__chr15	6408373	6408503	MIR_Aves1	SINE/MIR
Sc8eucV_10_HRSCAF_100__chr15	6422812	6422936	MIR1_Amn	SINE/MIR
Sc8eucV_10_HRSCAF_100__chr15	6423362	6423491	CR1-E	LINE/CR1
Sc8eucV_10_HRSCAF_100__chr15	6455814	6455967	CR1-11_Crp	LINE/CR1
Sc8eucV_10_HRSCAF_100__chr15	6462609	6462677	CR1-8_Crp	LINE/CR1
Sc8eucV_10_HRSCAF_100__chr15	6496805	6497014	CR1-D2	LINE/CR1
Sc8eucV_10_HRSCAF_100__chr15	6500472	6500542	UCON29	DNA/Kolobok
Sc8eucV_10_HRSCAF_100__chr15	6516110	6516168	CR1-H2	LINE/CR1
Sc8eucV_10_HRSCAF_100__chr15	6516736	6516774	MER126	DNA
Sc8eucV_10_HRSCAF_100__chr15	6539176	6539311	MIR1_Amn	SINE/MIR
Sc8eucV_10_HRSCAF_100__chr15	6566837	6566925	UCON28c	Unknown
Sc8eucV_10_HRSCAF_100__chr15	6586369	6586527	UCON29	DNA/Kolobok
Sc8eucV_10_HRSCAF_100__chr15	6589446	6589508	Chompy-1_Croc	DNA/PIF-Harbinger
Sc8eucV_10_HRSCAF_100__chr15	6592418	6592654	GGLTR8B	LTR/ERVL
Sc8eucV_10_HRSCAF_100__chr15	6592668	6592875	GGLTR8B	LTR/ERVL
Sc8eucV_10_HRSCAF_100__chr15	6598021	6598241	CR1-E	LINE/CR1
Sc8eucV_10_HRSCAF_100__chr15	6622753	6622806	UCON1	Unknown
Sc8eucV_10_HRSCAF_100__chr15	6638933	6639061	UCON9	Unknown
Sc8eucV_10_HRSCAF_100__chr15	6643997	6644869	CR1-L3A_Croc	LINE/CR1
Sc8eucV_10_HRSCAF_100__chr15	6664637	6664713	MIR_Aves1	SINE/MIR
Sc8eucV_10_HRSCAF_100__chr15	6679822	6679955	CR1-C4	LINE/CR1
Sc8eucV_10_HRSCAF_100__chr15	6684745	6684783	CR1-H	LINE/CR1
Sc8eucV_10_HRSCAF_100__chr15	6725724	6725793	Chompy-3_Croc	DNA/PIF-Harbinger
Sc8eucV_10_HRSCAF_100__chr15	6743298	6743677	CR1-L3B_Croc	LINE/CR1
Sc8eucV_10_HRSCAF_100__chr15	6744779	6745118	GGLTR8B	LTR/ERVL
Sc8eucV_10_HRSCAF_100__chr15	6749831	6750008	GGERVL-A-int	LTR/ERVL
Sc8eucV_10_HRSCAF_100__chr15	6751098	6751909	CR1-L3A_Croc	LINE/CR1
Sc8eucV_10_HRSCAF_100__chr15	6755031	6755251	MER127	DNA/TcMar-Tigger
Sc8eucV_10_HRSCAF_100__chr15	6778619	6778749	Eulor2B	DNA?
Sc8eucV_10_HRSCAF_100__chr15	6792405	6792472	MER125	DNA/Merlin
Sc8eucV_10_HRSCAF_100__chr15	6795663	6795705	Harbinger-N96_AMi	DNA/PIF-Harbinger
Sc8eucV_10_HRSCAF_100__chr15	6812198	6812329	CR1-E	LINE/CR1
Sc8eucV_10_HRSCAF_100__chr15	6825449	6825527	LFSINE_Vert	SINE/tRNA
Sc8eucV_10_HRSCAF_100__chr15	6834014	6834184	CR1-F2	LINE/CR1
Sc8eucV_10_HRSCAF_100__chr15	6849256	6849300	MIR_Aves2	SINE/MIR
Sc8eucV_10_HRSCAF_100__chr15	6871237	6872068	L2-1_CPB	LINE/L2
Sc8eucV_10_HRSCAF_100__chr15	6879299	6879402	Chompy-5_Croc	DNA/PIF-Harbinger
Sc8eucV_10_HRSCAF_100__chr15	6881768	6881848	L2-1_CPB	LINE/L2
Sc8eucV_10_HRSCAF_100__chr15	6882682	6882854	REP131	DNA
Sc8eucV_10_HRSCAF_100__chr15	6886922	6887157	hAT6-N1_Croc	DNA/hAT-hAT6
Sc8eucV_10_HRSCAF_100__chr15	6890610	6891014	REP131	DNA
Sc8eucV_10_HRSCAF_100__chr15	6893489	6893544	CR1-L3B_Croc	LINE/CR1
Sc8eucV_10_HRSCAF_100__chr15	6895746	6895886	OldhAT-N1b	DNA/hAT
Sc8eucV_10_HRSCAF_100__chr15	6895926	6895988	CR1-3_Croc	LINE/CR1
Sc8eucV_10_HRSCAF_100__chr15	6899897	6900148	hAT6-N1_Croc	DNA/hAT-hAT6
Sc8eucV_10_HRSCAF_100__chr15	6916797	6916931	hAT6-N1_Croc	DNA/hAT-hAT6
Sc8eucV_10_HRSCAF_100__chr15	6917627	6917773	X7A_LINE	LINE/CR1
Sc8eucV_10_HRSCAF_100__chr15	6920526	6920798	UCON78	DNA
Sc8eucV_10_HRSCAF_100__chr15	6950295	6950374	Chompy-2_Croc	DNA/PIF-Harbinger
Sc8eucV_10_HRSCAF_100__chr15	6954786	6954930	CR1-E	LINE/CR1
Sc8eucV_10_HRSCAF_100__chr15	6972548	6972611	hAT6-N1_Croc	DNA/hAT-hAT6
Sc8eucV_10_HRSCAF_100__chr15	6986468	6986656	MIR_Aves1	SINE/MIR
Sc8eucV_10_HRSCAF_100__chr15	6988081	6988226	hAT6-N1_Croc	DNA/hAT-hAT6
Sc8eucV_10_HRSCAF_100__chr15	7011580	7011627	CR1-X	LINE/CR1
Sc8eucV_10_HRSCAF_100__chr15	7020903	7021122	MIR_Aves1	SINE/MIR
Sc8eucV_10_HRSCAF_100__chr15	7023716	7023793	MIR_Aves2	SINE/MIR
Sc8eucV_10_HRSCAF_100__chr15	7038829	7038989	MER125	DNA/Merlin
Sc8eucV_10_HRSCAF_100__chr15	7039013	7039146	MER125	DNA/Merlin
Sc8eucV_10_HRSCAF_100__chr15	7054219	7054444	Eulor6B	DNA/Crypton
Sc8eucV_10_HRSCAF_100__chr15	7057314	7057444	CR1-16_AMi	LINE/CR1
Sc8eucV_10_HRSCAF_100__chr15	7064586	7065007	L2-1_CPB	LINE/L2
Sc8eucV_10_HRSCAF_100__chr15	7065129	7065298	X9_LINE	LINE/L1
Sc8eucV_10_HRSCAF_100__chr15	7074232	7074349	CR1-H	LINE/CR1
Sc8eucV_10_HRSCAF_100__chr15	7080948	7081009	CR1-X1	LINE/CR1
Sc8eucV_10_HRSCAF_100__chr15	7084339	7084390	CR1-B	LINE/CR1
Sc8eucV_10_HRSCAF_100__chr15	7137874	7138096	CR1-D2	LINE/CR1
Sc8eucV_10_HRSCAF_100__chr15	7144027	7144109	GGLTR8B	LTR/ERVL
Sc8eucV_10_HRSCAF_100__chr15	7144125	7144420	GGLTR8B	LTR/ERVL
Sc8eucV_10_HRSCAF_100__chr15	7188914	7189057	CR1-B2	LINE/CR1
Sc8eucV_10_HRSCAF_100__chr15	7189053	7189334	CR1-Y4	LINE/CR1
Sc8eucV_10_HRSCAF_100__chr15	7202786	7202867	Harbinger-N96_AMi	DNA/PIF-Harbinger
Sc8eucV_10_HRSCAF_100__chr15	7218857	7219374	CR1-E	LINE/CR1
Sc8eucV_10_HRSCAF_100__chr15	7246985	7247115	CR1-F2	LINE/CR1
Sc8eucV_10_HRSCAF_100__chr15	7247119	7247370	CR1-H	LINE/CR1
Sc8eucV_10_HRSCAF_100__chr15	7269100	7269495	CR1-L3B_Croc	LINE/CR1
Sc8eucV_10_HRSCAF_100__chr15	7269754	7270158	CR1-L3B_Croc	LINE/CR1
Sc8eucV_10_HRSCAF_100__chr15	7272136	7272201	CR1-13_AMi	LINE/CR1
Sc8eucV_10_HRSCAF_100__chr15	7282845	7282919	(TATG)n	Simple_repeat
Sc8eucV_10_HRSCAF_100__chr15	7298373	7298604	GGLTR8B	LTR/ERVL
Sc8eucV_10_HRSCAF_100__chr15	7309592	7309643	CR1-H	LINE/CR1
Sc8eucV_10_HRSCAF_100__chr15	7337794	7337979	CR1-E	LINE/CR1
Sc8eucV_10_HRSCAF_100__chr15	7370522	7370710	CR1-C4	LINE/CR1
Sc8eucV_10_HRSCAF_100__chr15	7381013	7381098	REP131	DNA
Sc8eucV_10_HRSCAF_100__chr15	7390657	7390888	CR1-F2	LINE/CR1
Sc8eucV_10_HRSCAF_100__chr15	7391565	7391729	MIR1_Amn	SINE/MIR
Sc8eucV_10_HRSCAF_100__chr15	7392606	7392681	CR1-L3B_Croc	LINE/CR1
Sc8eucV_10_HRSCAF_100__chr15	7404885	7405093	CR1-Y2_Aves	LINE/CR1
Sc8eucV_10_HRSCAF_100__chr15	7437603	7437683	CR1-H	LINE/CR1
Sc8eucV_10_HRSCAF_100__chr15	7452406	7452515	AmnSINE1	SINE/5S-Deu-L2
Sc8eucV_10_HRSCAF_100__chr15	7459017	7459095	CR1-Y2_Aves	LINE/CR1
Sc8eucV_10_HRSCAF_100__chr15	7492524	7493604	GGLTR8B	LTR/ERVL
Sc8eucV_10_HRSCAF_100__chr15	7506914	7506988	UCON2	DNA?
Sc8eucV_10_HRSCAF_100__chr15	7509280	7509392	hAT6-N1_Croc	DNA/hAT-hAT6
Sc8eucV_10_HRSCAF_100__chr15	7527064	7527392	CR1-Y1_Aves	LINE/CR1
Sc8eucV_10_HRSCAF_100__chr15	7543280	7543411	OldhAT-N1b	DNA/hAT
Sc8eucV_10_HRSCAF_100__chr15	7553777	7554002	CR1-L3A_Croc	LINE/CR1
Sc8eucV_10_HRSCAF_100__chr15	7610547	7610677	MIR1_Amn	SINE/MIR
Sc8eucV_10_HRSCAF_100__chr15	7618396	7618555	CR1-Y2_Aves	LINE/CR1
Sc8eucV_10_HRSCAF_100__chr15	7655489	7655661	UCON29	DNA/Kolobok
Sc8eucV_10_HRSCAF_100__chr15	7677172	7677270	CR1-H	LINE/CR1
Sc8eucV_10_HRSCAF_100__chr15	7678855	7679272	CR1-Y4	LINE/CR1
Sc8eucV_10_HRSCAF_100__chr15	7689033	7689655	CR1-H	LINE/CR1
Sc8eucV_10_HRSCAF_100__chr15	7746653	7746966	CR1_Amni-1	LINE/CR1
Sc8eucV_10_HRSCAF_100__chr15	7764057	7764265	LFSINE_Vert	SINE/tRNA
Sc8eucV_10_HRSCAF_100__chr15	7815998	7816142	LFSINE_Vert	SINE/tRNA
Sc8eucV_10_HRSCAF_100__chr15	7820041	7820160	AmnSINE1	SINE/5S-Deu-L2
Sc8eucV_10_HRSCAF_100__chr15	7840520	7840626	CR1-L3B_Croc	LINE/CR1
Sc8eucV_10_HRSCAF_100__chr15	7840670	7841146	CR1-L3B_Croc	LINE/CR1
Sc8eucV_10_HRSCAF_100__chr15	7875705	7876192	CR1-L3B_Croc	LINE/CR1
Sc8eucV_10_HRSCAF_100__chr15	7880597	7880668	MIR_Aves2	SINE/MIR
Sc8eucV_10_HRSCAF_100__chr15	7892178	7892254	Harbinger-N1_Croc	DNA/PIF-Harbinger
Sc8eucV_10_HRSCAF_100__chr15	7898479	7898626	LFSINE_Vert	SINE/tRNA
Sc8eucV_10_HRSCAF_100__chr15	7898829	7899008	(TCTCC)n	Simple_repeat
Sc8eucV_10_HRSCAF_100__chr15	7901300	7901544	CR1-11_Crp	LINE/CR1
Sc8eucV_10_HRSCAF_100__chr15	7916257	7916322	CR1-D2	LINE/CR1
Sc8eucV_10_HRSCAF_100__chr15	7917585	7917882	CR1-E	LINE/CR1
Sc8eucV_10_HRSCAF_100__chr15	7921110	7921275	hAT6-N1_Croc	DNA/hAT-hAT6
Sc8eucV_10_HRSCAF_100__chr15	8030026	8030097	CR1-13_AMi	LINE/CR1
Sc8eucV_10_HRSCAF_100__chr15	8046654	8046724	CR1-8_Crp	LINE/CR1
Sc8eucV_10_HRSCAF_100__chr15	8076096	8076217	CR1-E	LINE/CR1
Sc8eucV_10_HRSCAF_100__chr15	8079787	8079907	MIR1_Amn	SINE/MIR
Sc8eucV_10_HRSCAF_100__chr15	8099702	8100175	CR1-E	LINE/CR1
Sc8eucV_10_HRSCAF_100__chr15	8111789	8111872	CR1-D2	LINE/CR1
Sc8eucV_10_HRSCAF_100__chr15	8112446	8112516	CR1-D2	LINE/CR1
Sc8eucV_10_HRSCAF_100__chr15	8123050	8123130	GGLTR8B	LTR/ERVL
Sc8eucV_10_HRSCAF_100__chr15	8123130	8123306	GGLTR8B	LTR/ERVL
Sc8eucV_10_HRSCAF_100__chr15	8124289	8124471	MER126	DNA
Sc8eucV_10_HRSCAF_100__chr15	8133347	8133477	AmnSINE1	SINE/5S-Deu-L2
Sc8eucV_10_HRSCAF_100__chr15	8144855	8144989	REP131	DNA
Sc8eucV_10_HRSCAF_100__chr15	8147706	8148020	TguLTR5d	LTR/ERVL
Sc8eucV_10_HRSCAF_100__chr15	8170545	8170740	L2-1_CPB	LINE/L2
Sc8eucV_10_HRSCAF_100__chr15	8175051	8175793	CR1-L3A_Croc	LINE/CR1
Sc8eucV_10_HRSCAF_100__chr15	8184374	8184685	CR1-11_Crp	LINE/CR1
Sc8eucV_10_HRSCAF_100__chr15	8205808	8206141	CR1-H	LINE/CR1
Sc8eucV_10_HRSCAF_100__chr15	8210661	8210713	GGERVL-B-int	LTR/ERVL
Sc8eucV_10_HRSCAF_100__chr15	8217372	8217505	CR1-Y2	LINE/CR1
Sc8eucV_10_HRSCAF_100__chr15	8263980	8264154	CR1-E	LINE/CR1
Sc8eucV_10_HRSCAF_100__chr15	8267696	8268298	CR1-Y2_Aves	LINE/CR1
Sc8eucV_10_HRSCAF_100__chr15	8276836	8276892	LFSINE_Vert	SINE/tRNA
Sc8eucV_10_HRSCAF_100__chr15	8284307	8284376	UCON11	DNA/TcMar-Tigger
Sc8eucV_10_HRSCAF_100__chr15	8285401	8285776	REP131	DNA
Sc8eucV_10_HRSCAF_100__chr15	8291308	8291547	GGLTR5A	LTR/ERVL
Sc8eucV_10_HRSCAF_100__chr15	8295250	8295409	UCON4	DNA
Sc8eucV_10_HRSCAF_100__chr15	8305074	8305568	CR1-E	LINE/CR1
Sc8eucV_10_HRSCAF_100__chr15	8319680	8319824	CR1-X2	LINE/CR1
Sc8eucV_10_HRSCAF_100__chr15	8329487	8329882	TguLTR5d	LTR/ERVL
Sc8eucV_10_HRSCAF_100__chr15	8333097	8333584	(CA)n	Simple_repeat
Sc8eucV_10_HRSCAF_100__chr15	8333585	8333767	(CATATA)n	Simple_repeat
Sc8eucV_10_HRSCAF_100__chr15	8333730	8334185	(CATA)n	Simple_repeat
Sc8eucV_10_HRSCAF_100__chr15	8333768	8334165	(CA)n	Simple_repeat
Sc8eucV_10_HRSCAF_100__chr15	8394211	8394270	MER127	DNA/TcMar-Tigger
Sc8eucV_10_HRSCAF_100__chr15	8403430	8403477	UCON31	Unknown
Sc8eucV_10_HRSCAF_100__chr15	8430472	8430521	(TCCA)n	Simple_repeat
Sc8eucV_10_HRSCAF_100__chr15	8450522	8450961	(CCCGG)n	Simple_repeat
Sc8eucV_10_HRSCAF_100__chr15	8450897	8450970	C-rich	Low_complexity
Sc8eucV_10_HRSCAF_100__chr15	8453713	8453871	CR1-15_Crp	LINE/CR1
Sc8eucV_10_HRSCAF_100__chr15	8460106	8460181	CR1_Amni-1	LINE/CR1
Sc8eucV_10_HRSCAF_100__chr15	8465169	8465533	X2_LINE	LINE/CR1
Sc8eucV_10_HRSCAF_100__chr15	8466700	8466907	MIR_Aves2	SINE/MIR
Sc8eucV_10_HRSCAF_100__chr15	8473308	8473452	MER131	DNA?
Sc8eucV_10_HRSCAF_100__chr15	8473896	8473959	MIR_Aves1	SINE/MIR
Sc8eucV_10_HRSCAF_100__chr15	8479551	8479728	(GGCTG)n	Simple_repeat
Sc8eucV_10_HRSCAF_100__chr15	8479729	8479912	(CGCTG)n	Simple_repeat
Sc8eucV_10_HRSCAF_100__chr15	8479875	8480055	(CTGTG)n	Simple_repeat
Sc8eucV_10_HRSCAF_100__chr15	8479913	8480027	(GGCTG)n	Simple_repeat
Sc8eucV_10_HRSCAF_100__chr15	8490477	8491503	CR1-8_Crp	LINE/CR1
Sc8eucV_10_HRSCAF_100__chr15	8495565	8495663	Chompy-4_Croc	DNA/PIF-Harbinger
Sc8eucV_10_HRSCAF_100__chr15	8516996	8517104	CR1-13_AMi	LINE/CR1
Sc8eucV_10_HRSCAF_100__chr15	8521886	8521987	UCON23	DNA/hAT-Tip100?
Sc8eucV_10_HRSCAF_100__chr15	8531816	8532045	UCON103_Saur	LTR?
Sc8eucV_10_HRSCAF_100__chr15	8535861	8535936	UCON60_Saur	DNA?
Sc8eucV_10_HRSCAF_100__chr15	8551575	8551777	CR1-F2	LINE/CR1
Sc8eucV_10_HRSCAF_100__chr15	8551747	8552062	CR1-F2	LINE/CR1
Sc8eucV_10_HRSCAF_100__chr15	8563674	8563728	(CTA)n	Simple_repeat
Sc8eucV_10_HRSCAF_100__chr15	8576734	8576824	AmnSINE1	SINE/5S-Deu-L2
Sc8eucV_10_HRSCAF_100__chr15	8582405	8582552	CR1-Y2_Aves	LINE/CR1
Sc8eucV_10_HRSCAF_100__chr15	8583422	8583532	MER131	DNA?
Sc8eucV_10_HRSCAF_100__chr15	8585727	8585974	CR1-Y2_Aves	LINE/CR1
Sc8eucV_10_HRSCAF_100__chr15	8607854	8607998	CR1-11_Crp	LINE/CR1
Sc8eucV_10_HRSCAF_100__chr15	8628855	8629096	CR1-H	LINE/CR1
Sc8eucV_10_HRSCAF_100__chr15	8632475	8632751	DNA-12_Crp	RC?/Helitron?
Sc8eucV_10_HRSCAF_100__chr15	8642712	8642816	Harbinger-N276_AMi	DNA/PIF-Harbinger
Sc8eucV_10_HRSCAF_100__chr15	8649598	8649699	MIR_Aves1	SINE/MIR
Sc8eucV_10_HRSCAF_100__chr15	8654592	8654661	CR1-G	LINE/CR1
Sc8eucV_10_HRSCAF_100__chr15	8686010	8686366	CR1-X2	LINE/CR1
Sc8eucV_10_HRSCAF_100__chr15	8686350	8686384	CR1-X2	LINE/CR1
Sc8eucV_10_HRSCAF_100__chr15	8740947	8741279	UCON86	LINE/L2
Sc8eucV_10_HRSCAF_100__chr15	8743635	8743730	hAT6-N1_Croc	DNA/hAT-hAT6
Sc8eucV_10_HRSCAF_100__chr15	8743754	8743852	hAT6-N1_Croc	DNA/hAT-hAT6
Sc8eucV_10_HRSCAF_100__chr15	8802722	8802775	CR1-X2	LINE/CR1
Sc8eucV_10_HRSCAF_100__chr15	8848318	8848671	CR1-F2	LINE/CR1
Sc8eucV_10_HRSCAF_100__chr15	8848663	8849260	CR1-G	LINE/CR1
Sc8eucV_10_HRSCAF_100__chr15	8859896	8860158	CR1-8_Crp	LINE/CR1
Sc8eucV_10_HRSCAF_100__chr15	8860334	8860569	CR1-8_Crp	LINE/CR1
Sc8eucV_10_HRSCAF_100__chr15	8870947	8871149	CR1-Y2_Aves	LINE/CR1
Sc8eucV_10_HRSCAF_100__chr15	8872609	8872803	CR1-Y2_Aves	LINE/CR1
Sc8eucV_10_HRSCAF_100__chr15	8892650	8892707	(TGGA)n	Simple_repeat
Sc8eucV_10_HRSCAF_100__chr15	8901110	8901837	CR1-D2	LINE/CR1
Sc8eucV_10_HRSCAF_100__chr15	8903283	8903526	(TA)n	Simple_repeat
Sc8eucV_10_HRSCAF_100__chr15	8909715	8909913	CR1-E	LINE/CR1
Sc8eucV_10_HRSCAF_100__chr15	8920931	8921129	CR1-E	LINE/CR1
Sc8eucV_10_HRSCAF_100__chr15	8933054	8933252	CR1-E	LINE/CR1
Sc8eucV_10_HRSCAF_100__chr15	8941286	8941485	CR1-E	LINE/CR1
Sc8eucV_10_HRSCAF_100__chr15	8977966	8978246	CR1-H	LINE/CR1
Sc8eucV_10_HRSCAF_100__chr15	8978417	8978582	L2-1_AMi	LINE/L2
Sc8eucV_10_HRSCAF_100__chr15	8989930	8990040	MER131	DNA?
Sc8eucV_10_HRSCAF_100__chr15	9048862	9048920	Chompy-2_Croc	DNA/PIF-Harbinger
Sc8eucV_10_HRSCAF_100__chr15	9086142	9086199	(AAATG)n	Simple_repeat
Sc8eucV_10_HRSCAF_100__chr15	9095157	9095288	CR1-C4	LINE/CR1
Sc8eucV_10_HRSCAF_100__chr15	9113244	9113365	CR1-F2	LINE/CR1
Sc8eucV_10_HRSCAF_100__chr15	9114390	9114444	CR1-X2	LINE/CR1
Sc8eucV_10_HRSCAF_100__chr15	9127709	9127791	Chompy-6_Croc	DNA/PIF-Harbinger
Sc8eucV_10_HRSCAF_100__chr15	9141043	9141207	CR1-C	LINE/CR1
Sc8eucV_10_HRSCAF_100__chr15	9158655	9158733	UCON29	DNA/Kolobok
Sc8eucV_10_HRSCAF_100__chr15	9179532	9179625	CR1-D2	LINE/CR1
Sc8eucV_10_HRSCAF_100__chr15	9189965	9190187	GGLTR5A	LTR/ERVL
Sc8eucV_10_HRSCAF_100__chr15	9210067	9210600	CR1-D2	LINE/CR1
Sc8eucV_10_HRSCAF_100__chr15	9230645	9230885	CR1-Y2_Aves	LINE/CR1
Sc8eucV_10_HRSCAF_100__chr15	9257153	9257353	Eulor2B	DNA?
Sc8eucV_10_HRSCAF_100__chr15	9297770	9297860	REP131	DNA
Sc8eucV_10_HRSCAF_100__chr15	9300629	9300797	CR1-E	LINE/CR1
Sc8eucV_10_HRSCAF_100__chr15	9315174	9315282	OldhAT-N1a	DNA/hAT
Sc8eucV_10_HRSCAF_100__chr15	9325659	9326382	CR1-Y2_Aves	LINE/CR1
Sc8eucV_10_HRSCAF_100__chr15	9337722	9337979	(CAG)n	Simple_repeat
Sc8eucV_10_HRSCAF_100__chr15	9338756	9338980	(CAG)n	Simple_repeat
Sc8eucV_10_HRSCAF_100__chr15	9350038	9350123	Chompy-3_Croc	DNA/PIF-Harbinger
Sc8eucV_10_HRSCAF_100__chr15	9367882	9367970	GGERV28_I-int	LTR/ERVK
Sc8eucV_10_HRSCAF_100__chr15	9369827	9369938	RSV-int	LTR/ERVK
Sc8eucV_10_HRSCAF_100__chr15	9373853	9374017	CR1-F2	LINE/CR1
Sc8eucV_10_HRSCAF_100__chr15	9374738	9375549	CR1-X2	LINE/CR1
Sc8eucV_10_HRSCAF_100__chr15	9389824	9389996	CR1-Y2_Aves	LINE/CR1
Sc8eucV_10_HRSCAF_100__chr15	9404134	9404397	CR1-Y2_Aves	LINE/CR1
Sc8eucV_10_HRSCAF_100__chr15	9412559	9412786	CR1-C4	LINE/CR1
Sc8eucV_10_HRSCAF_100__chr15	9429998	9430247	CR1-F2	LINE/CR1
Sc8eucV_10_HRSCAF_100__chr15	9475964	9476148	CR1-H	LINE/CR1
Sc8eucV_10_HRSCAF_100__chr15	9476151	9476211	CR1-F2	LINE/CR1
Sc8eucV_10_HRSCAF_100__chr15	9476182	9476562	CR1-H	LINE/CR1
Sc8eucV_10_HRSCAF_100__chr15	9491250	9491604	LFSINE_Vert	SINE/tRNA
Sc8eucV_10_HRSCAF_100__chr15	9504416	9504605	MER126	DNA
Sc8eucV_10_HRSCAF_100__chr15	9509230	9509317	CR1-F2	LINE/CR1
Sc8eucV_10_HRSCAF_100__chr15	9555223	9555371	CR1-8_Crp	LINE/CR1
Sc8eucV_10_HRSCAF_100__chr15	9604756	9605132	CR1-X2	LINE/CR1
Sc8eucV_10_HRSCAF_100__chr15	9630534	9630747	CR1-F0	LINE/CR1
Sc8eucV_10_HRSCAF_100__chr15	9630721	9630821	CR1-G	LINE/CR1
Sc8eucV_10_HRSCAF_100__chr15	9631095	9631186	TguLTR5d	LTR/ERVL
Sc8eucV_10_HRSCAF_100__chr15	9642009	9642104	MIR_Aves2	SINE/MIR
Sc8eucV_10_HRSCAF_100__chr15	9681658	9681755	REP131	DNA
Sc8eucV_10_HRSCAF_100__chr15	9682872	9683170	REP131	DNA
Sc8eucV_10_HRSCAF_100__chr15	9683882	9684280	CR1-L3A_Croc	LINE/CR1
Sc8eucV_10_HRSCAF_100__chr15	9753926	9754024	CR1-F	LINE/CR1
Sc8eucV_10_HRSCAF_100__chr15	9767710	9767940	CR1-E	LINE/CR1
Sc8eucV_10_HRSCAF_100__chr15	9767959	9768219	CR1-Y2_Aves	LINE/CR1
Sc8eucV_10_HRSCAF_100__chr15	9770984	9771892	REP131	DNA
Sc8eucV_10_HRSCAF_100__chr15	9776202	9776492	CR1-F	LINE/CR1
Sc8eucV_10_HRSCAF_100__chr15	9776482	9776746	CR1-F	LINE/CR1
Sc8eucV_10_HRSCAF_100__chr15	9776850	9776998	CR1-L3B_Croc	LINE/CR1
Sc8eucV_10_HRSCAF_100__chr15	9782603	9782716	L2-1_CPB	LINE/L2
Sc8eucV_10_HRSCAF_100__chr15	9804102	9804163	Chompy-3_Croc	DNA/PIF-Harbinger
Sc8eucV_10_HRSCAF_100__chr15	9830789	9830935	CR1-Y2_Aves	LINE/CR1
Sc8eucV_10_HRSCAF_100__chr15	9844280	9844316	CR1-X2	LINE/CR1
Sc8eucV_10_HRSCAF_100__chr15	9856896	9856941	(TAG)n	Simple_repeat
Sc8eucV_10_HRSCAF_100__chr15	9861531	9862024	CR1-Y2_Aves	LINE/CR1
Sc8eucV_10_HRSCAF_100__chr15	9865225	9865356	CR1-X2	LINE/CR1
Sc8eucV_10_HRSCAF_100__chr15	9898915	9899053	MIR_Aves1	SINE/MIR
Sc8eucV_10_HRSCAF_100__chr15	9932724	9932791	CR1-15_Crp	LINE/CR1
Sc8eucV_10_HRSCAF_100__chr15	9948444	9948532	CR1-X1	LINE/CR1
Sc8eucV_10_HRSCAF_100__chr15	9949170	9949300	CR1-C4	LINE/CR1
Sc8eucV_10_HRSCAF_100__chr15	9979190	9979325	CR1-E	LINE/CR1
Sc8eucV_10_HRSCAF_100__chr15	9981116	9981194	(CTGGGG)n	Simple_repeat
Sc8eucV_10_HRSCAF_100__chr15	10021999	10022081	CR1-X2	LINE/CR1
Sc8eucV_10_HRSCAF_100__chr15	10022072	10022223	CR1-X2	LINE/CR1
Sc8eucV_10_HRSCAF_100__chr15	10022534	10022883	CR1-E	LINE/CR1
Sc8eucV_10_HRSCAF_100__chr15	10026254	10026308	CR1-X	LINE/CR1
Sc8eucV_10_HRSCAF_100__chr15	10059187	10059374	CR1-E	LINE/CR1
Sc8eucV_10_HRSCAF_100__chr15	10071223	10071394	MIR_Aves1	SINE/MIR
Sc8eucV_10_HRSCAF_100__chr15	10077422	10077489	UCON2	DNA?
Sc8eucV_10_HRSCAF_100__chr15	10079819	10079903	CR1-X1	LINE/CR1
Sc8eucV_10_HRSCAF_100__chr15	10093643	10093700	Chompy-3_Croc	DNA/PIF-Harbinger
Sc8eucV_10_HRSCAF_100__chr15	10120362	10120817	CR1-Y2_Aves	LINE/CR1
Sc8eucV_10_HRSCAF_100__chr15	10146871	10146980	CR1-Y2_Aves	LINE/CR1
Sc8eucV_10_HRSCAF_100__chr15	10150998	10151228	MER126	DNA
Sc8eucV_10_HRSCAF_100__chr15	10273576	10273633	(CAG)n	Simple_repeat
Sc8eucV_10_HRSCAF_100__chr15	10275788	10275862	LFSINE_Vert	SINE/tRNA
Sc8eucV_10_HRSCAF_100__chr15	10275871	10275939	LFSINE_Vert	SINE/tRNA
Sc8eucV_10_HRSCAF_100__chr15	10281247	10281537	(TCTCC)n	Simple_repeat
Sc8eucV_10_HRSCAF_100__chr15	10293487	10293738	CR1-H	LINE/CR1
Sc8eucV_10_HRSCAF_100__chr15	10306664	10306740	Chompy-11I_Croc	DNA/PIF-Harbinger
Sc8eucV_10_HRSCAF_100__chr15	10319138	10319257	MIR1_Amn	SINE/MIR
Sc8eucV_10_HRSCAF_100__chr15	10325547	10325828	Eulor6D	DNA/Crypton
Sc8eucV_10_HRSCAF_100__chr15	10328636	10328702	MIR1_Amn	SINE/MIR
Sc8eucV_10_HRSCAF_100__chr15	10333723	10333854	CR1-F2	LINE/CR1
Sc8eucV_10_HRSCAF_100__chr15	10333902	10334337	CR1-F2	LINE/CR1
Sc8eucV_10_HRSCAF_100__chr15	10340794	10340959	CR1-E	LINE/CR1
Sc8eucV_10_HRSCAF_100__chr15	10348997	10350577	CR1-F	LINE/CR1
Sc8eucV_10_HRSCAF_100__chr15	10363796	10364168	ENS3-int	LTR/ERVL
Sc8eucV_10_HRSCAF_100__chr15	10366130	10366307	EAVHP_I-int	LTR/ERVK
Sc8eucV_10_HRSCAF_100__chr15	10369348	10369879	GGERV28_I-int	LTR/ERVK
Sc8eucV_10_HRSCAF_100__chr15	10376622	10376773	GGLTR11-int	LTR/ERV1
Sc8eucV_10_HRSCAF_100__chr15	10384621	10384977	GGERV28_I-int	LTR/ERVK
Sc8eucV_10_HRSCAF_100__chr15	10390708	10390945	GGERV28_I-int	LTR/ERVK
Sc8eucV_10_HRSCAF_100__chr15	10397546	10398305	CR1-Y1_Aves	LINE/CR1
Sc8eucV_10_HRSCAF_100__chr15	10406796	10407018	CR1-F2	LINE/CR1
Sc8eucV_10_HRSCAF_100__chr15	10413686	10413758	CR1-H	LINE/CR1
Sc8eucV_10_HRSCAF_100__chr15	10414576	10414851	CR1-F2	LINE/CR1
Sc8eucV_10_HRSCAF_100__chr15	10417658	10417928	CR1-H	LINE/CR1
Sc8eucV_10_HRSCAF_100__chr15	10419192	10419523	CR1-F2	LINE/CR1
Sc8eucV_10_HRSCAF_100__chr15	10430921	10430985	Chompy-2353_AMi	DNA/PIF-Harbinger
Sc8eucV_10_HRSCAF_100__chr15	10455233	10455339	LFSINE_Vert	SINE/tRNA
Sc8eucV_10_HRSCAF_100__chr15	10460969	10461045	OldhAT-N1a	DNA/hAT
Sc8eucV_10_HRSCAF_100__chr15	10477883	10478124	CR1-E	LINE/CR1
Sc8eucV_10_HRSCAF_100__chr15	10478712	10478791	(TA)n	Simple_repeat
Sc8eucV_10_HRSCAF_100__chr15	10510402	10510541	U4	snRNA
Sc8eucV_10_HRSCAF_100__chr15	10511163	10511306	U4	snRNA
Sc8eucV_10_HRSCAF_100__chr15	10543681	10543774	CR1-Y2_Aves	LINE/CR1
Sc8eucV_10_HRSCAF_100__chr15	10560559	10560744	MIR_Aves1	SINE/MIR
Sc8eucV_10_HRSCAF_100__chr15	10564567	10564847	CR1-X2	LINE/CR1
Sc8eucV_10_HRSCAF_100__chr15	10582739	10582792	CR1-H	LINE/CR1
Sc8eucV_10_HRSCAF_100__chr15	10586075	10586249	AmnSINE1	SINE/5S-Deu-L2
Sc8eucV_10_HRSCAF_100__chr15	10607940	10608081	CR1-C4	LINE/CR1
Sc8eucV_10_HRSCAF_100__chr15	10617360	10617514	OldhAT-N1b	DNA/hAT
Sc8eucV_10_HRSCAF_100__chr15	10626152	10626196	(TCCA)n	Simple_repeat
Sc8eucV_10_HRSCAF_100__chr15	10645190	10645710	CR1-11_Crp	LINE/CR1
Sc8eucV_10_HRSCAF_100__chr15	10648048	10648162	GGLTR8B	LTR/ERVL
Sc8eucV_10_HRSCAF_100__chr15	10648569	10648715	GGLTR8B	LTR/ERVL
Sc8eucV_10_HRSCAF_100__chr15	10662349	10662626	CR1-E	LINE/CR1
Sc8eucV_10_HRSCAF_100__chr15	10664824	10664899	L2-1_CPB	LINE/L2
Sc8eucV_10_HRSCAF_100__chr15	10694109	10694268	CR1-H	LINE/CR1
Sc8eucV_10_HRSCAF_100__chr15	10696396	10696457	Eulor9B	DNA
Sc8eucV_10_HRSCAF_100__chr15	10720289	10720329	MIR_Aves2	SINE/MIR
Sc8eucV_10_HRSCAF_100__chr15	10743931	10744058	MIR1_Amn	SINE/MIR
Sc8eucV_10_HRSCAF_100__chr15	10761264	10761401	Eulor2C	DNA?
Sc8eucV_10_HRSCAF_100__chr15	10771255	10771422	CR1-X	LINE/CR1
Sc8eucV_10_HRSCAF_100__chr15	10776579	10779878	GGERVL-B-int	LTR/ERVL
Sc8eucV_10_HRSCAF_100__chr15	10780021	10780127	GGERVL-B-int	LTR/ERVL
Sc8eucV_10_HRSCAF_100__chr15	10780528	10780831	GGERVL-B-int	LTR/ERVL
Sc8eucV_10_HRSCAF_100__chr15	10788633	10788702	Chompy-1_Croc	DNA/PIF-Harbinger
Sc8eucV_10_HRSCAF_100__chr15	10793867	10793989	AmnSINE1	SINE/5S-Deu-L2
Sc8eucV_10_HRSCAF_100__chr15	10816203	10816544	(TCCA)n	Simple_repeat
Sc8eucV_10_HRSCAF_100__chr15	10818081	10818287	GGERV28_I-int	LTR/ERVK
Sc8eucV_10_HRSCAF_100__chr15	10819463	10820190	GGERV28_I-int	LTR/ERVK
Sc8eucV_10_HRSCAF_100__chr15	10827364	10828356	(TCCA)n	Simple_repeat
Sc8eucV_10_HRSCAF_100__chr15	10832157	10832202	(CCCTAA)n	Simple_repeat
Sc8eucV_10_HRSCAF_100__chr15	10832992	10833216	(CCCTAA)n	Simple_repeat
Sc8eucV_10_HRSCAF_100__chr15	10848685	10849173	GGERV28_I-int	LTR/ERVK
Sc8eucV_10_HRSCAF_100__chr15	10849901	10849995	GGERV28_I-int	LTR/ERVK
Sc8eucV_10_HRSCAF_100__chr15	10850910	10851012	GGERV28_I-int	LTR/ERVK
Sc8eucV_10_HRSCAF_100__chr15	10851184	10851986	GGERV28_I-int	LTR/ERVK
Sc8eucV_10_HRSCAF_100__chr15	10852829	10853482	GGERV28_I-int	LTR/ERVK
Sc8eucV_10_HRSCAF_100__chr15	10853686	10854109	GGERV28_I-int	LTR/ERVK
Sc8eucV_10_HRSCAF_100__chr15	10857757	10858221	GGLTR7-int	LTR/ERV1
Sc8eucV_10_HRSCAF_100__chr15	10858763	10859258	GGLTR7-int	LTR/ERV1
Sc8eucV_10_HRSCAF_100__chr15	10860870	10861140	GGERV28_I-int	LTR/ERVK
Sc8eucV_10_HRSCAF_100__chr15	10862999	10864180	GGERV28_I-int	LTR/ERVK
Sc8eucV_10_HRSCAF_100__chr15	10864709	10865594	GGERV28_I-int	LTR/ERVK
Sc8eucV_10_HRSCAF_100__chr15	10865972	10866249	GGERV28_I-int	LTR/ERVK
Sc8eucV_10_HRSCAF_100__chr15	10870267	10870977	GGLTR7-int	LTR/ERV1
Sc8eucV_10_HRSCAF_100__chr15	10883624	10883771	GGERV28_I-int	LTR/ERVK
Sc8eucV_10_HRSCAF_100__chr15	10891590	10891648	CR1-Y2_Aves	LINE/CR1
Sc8eucV_10_HRSCAF_100__chr15	10893037	10893259	CR1-D	LINE/CR1
Sc8eucV_10_HRSCAF_100__chr15	10901502	10901568	CR1-X	LINE/CR1
Sc8eucV_10_HRSCAF_100__chr15	10911389	10911707	CR1-Y1_Aves	LINE/CR1
Sc8eucV_10_HRSCAF_100__chr15	10911705	10911881	CR1-Y1_Aves	LINE/CR1
Sc8eucV_10_HRSCAF_100__chr15	10919018	10919363	CR1-E	LINE/CR1
Sc8eucV_10_HRSCAF_100__chr15	10919353	10919421	CR1-C4	LINE/CR1
Sc8eucV_10_HRSCAF_100__chr15	10921239	10921854	CR1-F2	LINE/CR1
Sc8eucV_10_HRSCAF_100__chr15	10931377	10931505	CR1-Y2	LINE/CR1
Sc8eucV_10_HRSCAF_100__chr15	10940028	10941252	CR1-Y1_Aves	LINE/CR1
Sc8eucV_10_HRSCAF_100__chr15	10941626	10941831	CR1-X2	LINE/CR1
Sc8eucV_10_HRSCAF_100__chr15	10944276	10944525	TguLTR5d	LTR/ERVL
Sc8eucV_10_HRSCAF_100__chr15	10944524	10944645	CR1-E	LINE/CR1
Sc8eucV_10_HRSCAF_100__chr15	10944643	10944974	TguLTR5d	LTR/ERVL
Sc8eucV_10_HRSCAF_100__chr15	10946174	10946684	CR1-F2	LINE/CR1
Sc8eucV_10_HRSCAF_100__chr15	10948731	10948886	CR1-C4	LINE/CR1
Sc8eucV_10_HRSCAF_100__chr15	10949867	10950375	GGLTR5A	LTR/ERVL
Sc8eucV_10_HRSCAF_100__chr15	10952150	10952441	CR1-E	LINE/CR1
Sc8eucV_10_HRSCAF_100__chr15	10954701	10954739	(CCGCG)n	Simple_repeat
Sc8eucV_10_HRSCAF_100__chr15	10954740	10954844	(CGGTG)n	Simple_repeat
Sc8eucV_10_HRSCAF_100__chr15	10954845	10954855	(CCGCG)n	Simple_repeat
Sc8eucV_10_HRSCAF_100__chr15	10956059	10956325	CR1-E	LINE/CR1
Sc8eucV_10_HRSCAF_100__chr15	10956329	10956398	CR1-D2	LINE/CR1
Sc8eucV_10_HRSCAF_100__chr15	10956370	10956476	CR1-E	LINE/CR1
Sc8eucV_10_HRSCAF_100__chr15	10964682	10964745	tRNA-Ile-ATT	tRNA
Sc8eucV_10_HRSCAF_100__chr15	10964753	10964827	CR1-X	LINE/CR1
Sc8eucV_10_HRSCAF_100__chr15	10966413	10966731	CR1-C4	LINE/CR1
Sc8eucV_10_HRSCAF_100__chr15	10972997	10973077	(GAGTG)n	Simple_repeat
Sc8eucV_10_HRSCAF_100__chr15	10996656	10996844	(CATCC)n	Simple_repeat
Sc8eucV_10_HRSCAF_100__chr15	10997433	10997523	(CACG)n	Simple_repeat
Sc8eucV_10_HRSCAF_100__chr15	10999080	10999654	CR1-Y1_Aves	LINE/CR1
Sc8eucV_10_HRSCAF_100__chr15	11011267	11011632	CR1-Y1_Aves	LINE/CR1
Sc8eucV_10_HRSCAF_100__chr15	11011724	11011832	CR1-Y2_Aves	LINE/CR1
Sc8eucV_10_HRSCAF_100__chr15	11013234	11013324	CR1-Y2_Aves	LINE/CR1
Sc8eucV_10_HRSCAF_100__chr15	11019265	11019784	CR1-Y2_Aves	LINE/CR1
Sc8eucV_10_HRSCAF_100__chr15	11023304	11023358	(CAG)n	Simple_repeat
Sc8eucV_10_HRSCAF_100__chr15	11023759	11023933	GGLTR7B	LTR/ERV1
Sc8eucV_10_HRSCAF_100__chr15	11028664	11028749	GGLTR7B	LTR/ERV1
Sc8eucV_10_HRSCAF_100__chr15	11038518	11040584	CR1-G	LINE/CR1
Sc8eucV_10_HRSCAF_100__chr15	11045130	11045866	GGERV28_I-int	LTR/ERVK
Sc8eucV_10_HRSCAF_100__chr15	11047093	11047242	GGERV28_I-int	LTR/ERVK
Sc8eucV_10_HRSCAF_100__chr15	11048439	11049054	CR1-F2	LINE/CR1
Sc8eucV_10_HRSCAF_100__chr15	11049761	11049918	CR1-F	LINE/CR1
Sc8eucV_10_HRSCAF_100__chr15	11051617	11051790	(CAGCC)n	Simple_repeat
Sc8eucV_10_HRSCAF_100__chr15	11052796	11053059	CR1-X2	LINE/CR1
Sc8eucV_10_HRSCAF_100__chr15	11053415	11053475	(CATCC)n	Simple_repeat
Sc8eucV_10_HRSCAF_100__chr15	11060132	11060195	CR1-D2	LINE/CR1
Sc8eucV_10_HRSCAF_100__chr15	11060193	11060438	CR1-H	LINE/CR1
Sc8eucV_10_HRSCAF_100__chr15	11060440	11061025	CR1-E	LINE/CR1
Sc8eucV_10_HRSCAF_100__chr15	11062036	11062304	CR1-Y2_Aves	LINE/CR1
Sc8eucV_10_HRSCAF_100__chr15	11064933	11065422	CR1-Y1_Aves	LINE/CR1
Sc8eucV_10_HRSCAF_100__chr15	11068678	11069550	CR1-F2	LINE/CR1
Sc8eucV_10_HRSCAF_100__chr15	11070115	11070599	CR1-E	LINE/CR1
Sc8eucV_10_HRSCAF_100__chr15	11072768	11073183	CR1-E	LINE/CR1
Sc8eucV_10_HRSCAF_100__chr15	11074320	11074556	CR1-E	LINE/CR1
Sc8eucV_10_HRSCAF_100__chr15	11075931	11076386	CR1-F2	LINE/CR1
Sc8eucV_10_HRSCAF_100__chr15	11077835	11077880	(CAGCC)n	Simple_repeat
Sc8eucV_10_HRSCAF_100__chr15	11077909	11078089	CR1-F2	LINE/CR1
Sc8eucV_10_HRSCAF_100__chr15	11078436	11078673	CR1-E	LINE/CR1
Sc8eucV_10_HRSCAF_100__chr15	11081060	11081203	CR1-E	LINE/CR1
Sc8eucV_10_HRSCAF_100__chr15	11083736	11083939	CR1-E	LINE/CR1
Sc8eucV_10_HRSCAF_100__chr15	11093913	11094323	GGLTR11-int	LTR/ERV1
Sc8eucV_10_HRSCAF_100__chr15	11101707	11102206	ENS3-int	LTR/ERVL
Sc8eucV_10_HRSCAF_100__chr15	11104800	11104924	RSV-int	LTR/ERVK
Sc8eucV_10_HRSCAF_100__chr15	11105707	11106876	ENS3-int	LTR/ERVL
Sc8eucV_10_HRSCAF_100__chr15	11107782	11108451	GGLTR11-int	LTR/ERV1
Sc8eucV_10_HRSCAF_100__chr15	11113764	11114022	CR1-E	LINE/CR1
Sc8eucV_10_HRSCAF_100__chr15	11115556	11115815	CR1-E	LINE/CR1
Sc8eucV_10_HRSCAF_100__chr15	11115803	11115856	CR1-X2	LINE/CR1
Sc8eucV_10_HRSCAF_100__chr15	11119506	11119641	CR1-3_Croc	LINE/CR1
Sc8eucV_10_HRSCAF_100__chr15	11128073	11128207	CR1-E	LINE/CR1
Sc8eucV_10_HRSCAF_100__chr15	11131651	11131848	CR1-E	LINE/CR1
Sc8eucV_10_HRSCAF_100__chr15	11135090	11135325	GGERVL-A-int	LTR/ERVL
Sc8eucV_10_HRSCAF_100__chr15	11135573	11135805	GGERVL-A-int	LTR/ERVL
Sc8eucV_10_HRSCAF_100__chr15	11135796	11137904	GGERVL-B-int	LTR/ERVL
Sc8eucV_10_HRSCAF_100__chr15	11140836	11140954	CR1-E	LINE/CR1
Sc8eucV_10_HRSCAF_100__chr15	11140957	11141215	CR1-X2	LINE/CR1
Sc8eucV_10_HRSCAF_100__chr15	11141214	11141296	ENS3-int	LTR/ERVL
Sc8eucV_10_HRSCAF_100__chr15	11142016	11142150	ENS3-int	LTR/ERVL
Sc8eucV_10_HRSCAF_100__chr15	11144935	11145034	CR1-D2	LINE/CR1
Sc8eucV_10_HRSCAF_100__chr15	11146635	11146988	CR1-C2	LINE/CR1
Sc8eucV_10_HRSCAF_100__chr15	11146974	11147200	CR1-C2	LINE/CR1
Sc8eucV_10_HRSCAF_100__chr15	11152358	11152556	CR1-E	LINE/CR1
Sc8eucV_10_HRSCAF_100__chr15	11154475	11154648	CR1-E	LINE/CR1
Sc8eucV_10_HRSCAF_100__chr15	11155985	11156125	CR1-E	LINE/CR1
Sc8eucV_10_HRSCAF_100__chr15	11161341	11161726	GGLTR8B	LTR/ERVL
Sc8eucV_10_HRSCAF_100__chr15	11161863	11162120	GGLTR8B	LTR/ERVL
Sc8eucV_10_HRSCAF_100__chr15	11162536	11162709	GGLTR8B	LTR/ERVL
Sc8eucV_10_HRSCAF_100__chr15	11163674	11163925	CR1-E	LINE/CR1
Sc8eucV_10_HRSCAF_100__chr15	11168741	11168964	CR1-E	LINE/CR1
Sc8eucV_10_HRSCAF_100__chr15	11172410	11172941	CR1-E	LINE/CR1
Sc8eucV_10_HRSCAF_100__chr15	11173236	11173679	CR1-F2	LINE/CR1
Sc8eucV_10_HRSCAF_100__chr15	11179015	11179670	CR1-E	LINE/CR1
Sc8eucV_10_HRSCAF_100__chr15	11180492	11181329	CR1-F2	LINE/CR1
Sc8eucV_10_HRSCAF_100__chr15	11183095	11183487	CR1-E	LINE/CR1
Sc8eucV_10_HRSCAF_100__chr15	11186933	11187309	CR1-E	LINE/CR1
Sc8eucV_10_HRSCAF_100__chr15	11190246	11190296	CR1-H2	LINE/CR1
Sc8eucV_10_HRSCAF_100__chr15	11201462	11201897	CR1-E	LINE/CR1
Sc8eucV_10_HRSCAF_100__chr15	11206981	11207278	CR1-E	LINE/CR1
Sc8eucV_10_HRSCAF_100__chr15	11208305	11208816	CR1-E	LINE/CR1
Sc8eucV_10_HRSCAF_100__chr15	11208827	11209311	CR1-X2	LINE/CR1
Sc8eucV_10_HRSCAF_100__chr15	11219281	11219551	(TA)n	Simple_repeat
Sc8eucV_10_HRSCAF_100__chr15	11221548	11221803	CR1-X2	LINE/CR1
Sc8eucV_10_HRSCAF_100__chr15	11221803	11222003	CR1-Y2_Aves	LINE/CR1
Sc8eucV_10_HRSCAF_100__chr15	11227277	11227481	CR1-X2	LINE/CR1
Sc8eucV_10_HRSCAF_100__chr15	11230945	11231055	hAT6-N1_Croc	DNA/hAT-hAT6
Sc8eucV_10_HRSCAF_100__chr15	11239217	11239326	CR1-L3B_Croc	LINE/CR1
Sc8eucV_10_HRSCAF_100__chr15	11243147	11243194	(TCCCG)n	Simple_repeat
Sc8eucV_10_HRSCAF_100__chr15	11246454	11246697	CR1-X2	LINE/CR1
Sc8eucV_10_HRSCAF_100__chr15	11256798	11257005	CR1-X2	LINE/CR1
Sc8eucV_10_HRSCAF_100__chr15	11258119	11258176	CR1-H	LINE/CR1
Sc8eucV_10_HRSCAF_100__chr15	11266173	11266354	(TTCC)n	Simple_repeat
Sc8eucV_10_HRSCAF_100__chr15	11269167	11269606	CR1-E	LINE/CR1
Sc8eucV_10_HRSCAF_100__chr15	11271093	11271197	CR1-Y2_Aves	LINE/CR1
Sc8eucV_10_HRSCAF_100__chr15	11271221	11271357	CR1-Y2_Aves	LINE/CR1
Sc8eucV_10_HRSCAF_100__chr15	11274416	11275470	(TCCA)n	Simple_repeat
Sc8eucV_10_HRSCAF_100__chr15	11275470	11275615	GGLTR8A	LTR/ERVL
Sc8eucV_10_HRSCAF_100__chr15	11275633	11276066	GGLTR8A	LTR/ERVL
Sc8eucV_10_HRSCAF_100__chr15	11285412	11285818	CR1-F2	LINE/CR1
Sc8eucV_10_HRSCAF_100__chr15	11288454	11288647	CR1-E	LINE/CR1
Sc8eucV_10_HRSCAF_100__chr15	11289323	11289427	CR1-Y4	LINE/CR1
Sc8eucV_10_HRSCAF_100__chr15	11291293	11291437	CR1-L3B_Croc	LINE/CR1
Sc8eucV_10_HRSCAF_100__chr15	11291824	11292275	CR1-L3B_Croc	LINE/CR1
Sc8eucV_10_HRSCAF_100__chr15	11292402	11292697	CR1-L3B_Croc	LINE/CR1
Sc8eucV_10_HRSCAF_100__chr15	11293887	11294149	CR1-L3B_Croc	LINE/CR1
Sc8eucV_10_HRSCAF_100__chr15	11299547	11299691	CR1-E	LINE/CR1
Sc8eucV_10_HRSCAF_100__chr15	11301682	11301822	CR1-E	LINE/CR1
Sc8eucV_10_HRSCAF_100__chr15	11302601	11302695	(TCTA)n	Simple_repeat
Sc8eucV_10_HRSCAF_100__chr15	11302838	11303080	CR1-E	LINE/CR1
Sc8eucV_10_HRSCAF_100__chr15	11306957	11307264	CR1-F2	LINE/CR1
Sc8eucV_10_HRSCAF_100__chr15	11307733	11308009	CR1-C4	LINE/CR1
Sc8eucV_10_HRSCAF_100__chr15	11309136	11309338	OldhAT-N1b	DNA/hAT
Sc8eucV_10_HRSCAF_100__chr15	11309504	11309780	CR1-E	LINE/CR1
Sc8eucV_10_HRSCAF_100__chr15	11310412	11310655	CR1-E	LINE/CR1
Sc8eucV_10_HRSCAF_100__chr15	11312707	11313139	CR1-L3B_Croc	LINE/CR1
Sc8eucV_10_HRSCAF_100__chr15	11313372	11313616	CR1-X2	LINE/CR1
Sc8eucV_10_HRSCAF_100__chr15	11314051	11314159	CR1-C4	LINE/CR1
Sc8eucV_10_HRSCAF_100__chr15	11315684	11315849	CR1-C4	LINE/CR1
Sc8eucV_10_HRSCAF_100__chr15	11316073	11316220	CR1-L3B_Croc	LINE/CR1
Sc8eucV_10_HRSCAF_100__chr15	11316236	11316539	CR1-L3B_Croc	LINE/CR1
Sc8eucV_10_HRSCAF_100__chr15	11318565	11318760	CR1-F2	LINE/CR1
Sc8eucV_10_HRSCAF_100__chr15	11320665	11320944	CR1-E	LINE/CR1
Sc8eucV_10_HRSCAF_100__chr15	11327116	11327368	CR1-E	LINE/CR1
Sc8eucV_10_HRSCAF_100__chr15	11327672	11327792	CR1-D2	LINE/CR1
Sc8eucV_10_HRSCAF_100__chr15	11329000	11329441	GGERVL-B-int	LTR/ERVL
Sc8eucV_10_HRSCAF_100__chr15	11329514	11329936	CR1-X2	LINE/CR1
Sc8eucV_10_HRSCAF_100__chr15	11329933	11329994	CR1-X1	LINE/CR1
Sc8eucV_10_HRSCAF_100__chr15	11332451	11332615	CR1-L3B_Croc	LINE/CR1
Sc8eucV_10_HRSCAF_100__chr15	11336756	11336936	CR1-X1	LINE/CR1
Sc8eucV_10_HRSCAF_100__chr15	11342568	11342631	CR1-X1	LINE/CR1
Sc8eucV_10_HRSCAF_100__chr15	11343819	11344304	CR1-X2	LINE/CR1
Sc8eucV_10_HRSCAF_100__chr15	11344356	11344945	TguLTR5d	LTR/ERVL
Sc8eucV_10_HRSCAF_100__chr15	11348836	11348988	CR1-3_Croc	LINE/CR1
Sc8eucV_10_HRSCAF_100__chr15	11349019	11349187	CR1-F2	LINE/CR1
Sc8eucV_10_HRSCAF_100__chr15	11349167	11349297	CR1-Y1_Aves	LINE/CR1
Sc8eucV_10_HRSCAF_100__chr15	11362205	11362605	CR1-E	LINE/CR1
Sc8eucV_10_HRSCAF_100__chr15	11365566	11365631	CR1-H2	LINE/CR1
Sc8eucV_10_HRSCAF_100__chr15	11370867	11371162	CR1-E	LINE/CR1
Sc8eucV_10_HRSCAF_100__chr15	11371164	11371603	GGLTR8B	LTR/ERVL
Sc8eucV_10_HRSCAF_100__chr15	11371795	11372590	GGLTR8B	LTR/ERVL
Sc8eucV_10_HRSCAF_100__chr15	11372591	11372666	CR1-C4	LINE/CR1
Sc8eucV_10_HRSCAF_100__chr15	11373596	11373806	CR1-E	LINE/CR1
Sc8eucV_10_HRSCAF_100__chr15	11378653	11378867	CR1-L3A_Croc	LINE/CR1
Sc8eucV_10_HRSCAF_100__chr15	11381531	11381722	CR1-E	LINE/CR1
Sc8eucV_10_HRSCAF_100__chr15	11382528	11382904	CR1-Y2_Aves	LINE/CR1
Sc8eucV_10_HRSCAF_100__chr15	11383969	11384407	CR1-E	LINE/CR1
Sc8eucV_10_HRSCAF_100__chr15	11387833	11388446	REP131	DNA
Sc8eucV_10_HRSCAF_100__chr15	11390485	11390825	CR1-E	LINE/CR1
Sc8eucV_10_HRSCAF_100__chr15	11390897	11391262	CR1-F2	LINE/CR1
Sc8eucV_10_HRSCAF_100__chr15	11392499	11392847	CR1-E	LINE/CR1
Sc8eucV_10_HRSCAF_100__chr15	11393423	11393690	CR1-F2	LINE/CR1
Sc8eucV_10_HRSCAF_100__chr15	11398185	11398239	CR1-F0	LINE/CR1
Sc8eucV_10_HRSCAF_100__chr15	11400445	11400728	CR1-F2	LINE/CR1
Sc8eucV_10_HRSCAF_100__chr15	11401644	11401856	CR1-Y2	LINE/CR1
Sc8eucV_10_HRSCAF_100__chr15	11403473	11403609	CR1-C4	LINE/CR1
Sc8eucV_10_HRSCAF_100__chr15	11404480	11405179	CR1-E	LINE/CR1
Sc8eucV_10_HRSCAF_100__chr15	11406504	11406731	CR1-C4	LINE/CR1
Sc8eucV_10_HRSCAF_100__chr15	11407303	11407512	CR1-E	LINE/CR1
Sc8eucV_10_HRSCAF_100__chr15	11407506	11407618	CR1-E	LINE/CR1
Sc8eucV_10_HRSCAF_100__chr15	11408353	11408457	CR1-Y2_Aves	LINE/CR1
Sc8eucV_10_HRSCAF_100__chr15	11408796	11408963	(TTCCC)n	Simple_repeat
Sc8eucV_10_HRSCAF_100__chr15	11410916	11411120	CR1-C4	LINE/CR1
Sc8eucV_10_HRSCAF_100__chr15	11412482	11412833	CR1-L3A_Croc	LINE/CR1
Sc8eucV_10_HRSCAF_100__chr15	11416455	11416569	CR1-L3A_Croc	LINE/CR1
Sc8eucV_10_HRSCAF_100__chr15	11416958	11417086	CR1-E	LINE/CR1
Sc8eucV_10_HRSCAF_100__chr15	11417088	11417206	CR1-L3A_Croc	LINE/CR1
Sc8eucV_10_HRSCAF_100__chr15	11417858	11418017	CR1-D2	LINE/CR1
Sc8eucV_10_HRSCAF_100__chr15	11418569	11418628	CR1-H2	LINE/CR1
Sc8eucV_10_HRSCAF_100__chr15	11423825	11423885	CR1-H2	LINE/CR1
Sc8eucV_10_HRSCAF_100__chr15	11425375	11425683	CR1-E	LINE/CR1
Sc8eucV_10_HRSCAF_100__chr15	11426372	11426676	CR1-H	LINE/CR1
Sc8eucV_10_HRSCAF_100__chr15	11428926	11428992	CR1-X	LINE/CR1
Sc8eucV_10_HRSCAF_100__chr15	11430764	11430833	(GGATG)n	Simple_repeat
Sc8eucV_10_HRSCAF_100__chr15	11431083	11431141	CR1-H2	LINE/CR1
Sc8eucV_10_HRSCAF_100__chr15	11431245	11431519	CR1-X2	LINE/CR1
Sc8eucV_10_HRSCAF_100__chr15	11432064	11432849	CR1-Y2_Aves	LINE/CR1
Sc8eucV_10_HRSCAF_100__chr15	11432899	11433211	CR1-H	LINE/CR1
Sc8eucV_10_HRSCAF_100__chr15	11436355	11437026	CR1-F2	LINE/CR1
Sc8eucV_10_HRSCAF_100__chr15	11437934	11438330	CR1-E	LINE/CR1
Sc8eucV_10_HRSCAF_100__chr15	11439274	11439616	CR1-F2	LINE/CR1
Sc8eucV_10_HRSCAF_100__chr15	11441117	11441313	CR1-E	LINE/CR1
Sc8eucV_10_HRSCAF_100__chr15	11442115	11442808	(TCCA)n	Simple_repeat
Sc8eucV_10_HRSCAF_100__chr15	11444111	11444533	CR1-E	LINE/CR1
Sc8eucV_10_HRSCAF_100__chr15	11445437	11445747	CR1-F2	LINE/CR1
Sc8eucV_10_HRSCAF_100__chr15	11446414	11446490	CR1-X1	LINE/CR1
Sc8eucV_10_HRSCAF_100__chr15	11447956	11448049	hAT6-N1_Croc	DNA/hAT-hAT6
Sc8eucV_10_HRSCAF_100__chr15	11448347	11448666	CR1-13_Crp	LINE/CR1
Sc8eucV_10_HRSCAF_100__chr15	11450009	11450347	CR1-E	LINE/CR1
Sc8eucV_10_HRSCAF_100__chr15	11451137	11451202	CR1-Y1_Aves	LINE/CR1
Sc8eucV_10_HRSCAF_100__chr15	11453824	11454209	CR1-X2	LINE/CR1
Sc8eucV_10_HRSCAF_100__chr15	11456128	11456330	CR1-F0	LINE/CR1
Sc8eucV_10_HRSCAF_100__chr15	11457639	11457704	CR1-F0	LINE/CR1
Sc8eucV_10_HRSCAF_100__chr15	11459449	11459754	CR1-F2	LINE/CR1
Sc8eucV_10_HRSCAF_100__chr15	11460617	11460680	CR1-D2	LINE/CR1
Sc8eucV_10_HRSCAF_100__chr15	11460670	11460755	CR1-C4	LINE/CR1
Sc8eucV_10_HRSCAF_100__chr15	11465296	11465377	CR1-X2	LINE/CR1
Sc8eucV_10_HRSCAF_100__chr15	11466168	11466510	CR1-X2	LINE/CR1
Sc8eucV_10_HRSCAF_100__chr15	11467881	11468225	CR1-E	LINE/CR1
Sc8eucV_10_HRSCAF_100__chr15	11469414	11469526	CR1-X	LINE/CR1
Sc8eucV_10_HRSCAF_100__chr15	11471820	11471984	CR1-Y1_Aves	LINE/CR1
Sc8eucV_10_HRSCAF_100__chr15	11472170	11472504	CR1-Y2_Aves	LINE/CR1
Sc8eucV_10_HRSCAF_100__chr15	11474093	11474587	CR1-E	LINE/CR1
Sc8eucV_10_HRSCAF_100__chr15	11474929	11475195	CR1-X2	LINE/CR1
Sc8eucV_10_HRSCAF_100__chr15	11477954	11478369	CR1-E	LINE/CR1
Sc8eucV_10_HRSCAF_100__chr15	11479642	11479889	CR1-E	LINE/CR1
Sc8eucV_10_HRSCAF_100__chr15	11481295	11481957	CR1-E	LINE/CR1
Sc8eucV_10_HRSCAF_100__chr15	11483225	11483374	CR1-F2	LINE/CR1
Sc8eucV_10_HRSCAF_100__chr15	11485429	11485725	CR1-E	LINE/CR1
Sc8eucV_10_HRSCAF_100__chr15	11486014	11486507	CR1-E	LINE/CR1
Sc8eucV_10_HRSCAF_100__chr15	11490146	11490406	CR1-E	LINE/CR1
Sc8eucV_10_HRSCAF_100__chr15	11490768	11490943	REP131	DNA
Sc8eucV_10_HRSCAF_100__chr15	11491145	11491398	CR1-X2	LINE/CR1
Sc8eucV_10_HRSCAF_100__chr15	11491692	11491799	REP131	DNA
Sc8eucV_10_HRSCAF_100__chr15	11494777	11495037	CR1-X2	LINE/CR1
Sc8eucV_10_HRSCAF_100__chr15	11497778	11497857	CR1-F2	LINE/CR1
Sc8eucV_10_HRSCAF_100__chr15	11507618	11507761	CR1-H	LINE/CR1
Sc8eucV_10_HRSCAF_100__chr15	11508925	11509163	CR1-F2	LINE/CR1
Sc8eucV_10_HRSCAF_100__chr15	11511221	11511364	CR1-E	LINE/CR1
Sc8eucV_10_HRSCAF_100__chr15	11511804	11511900	CR1-D	LINE/CR1
Sc8eucV_10_HRSCAF_100__chr15	11516117	11516357	CR1-X2	LINE/CR1
Sc8eucV_10_HRSCAF_100__chr15	11518474	11518697	CR1-E	LINE/CR1
Sc8eucV_10_HRSCAF_100__chr15	11519025	11519605	CR1-L3B_Croc	LINE/CR1
Sc8eucV_10_HRSCAF_100__chr15	11519636	11519779	GGLTR8B	LTR/ERVL
Sc8eucV_10_HRSCAF_100__chr15	11524718	11524843	CR1-E	LINE/CR1
Sc8eucV_10_HRSCAF_100__chr15	11525932	11526183	hAT6-N1_Croc	DNA/hAT-hAT6
Sc8eucV_10_HRSCAF_100__chr15	11526316	11526523	G-rich	Low_complexity
Sc8eucV_10_HRSCAF_100__chr15	11527005	11527145	CR1-E	LINE/CR1
Sc8eucV_10_HRSCAF_100__chr15	11527506	11527768	CR1-D2	LINE/CR1
Sc8eucV_10_HRSCAF_100__chr15	11528599	11529032	CR1-F2	LINE/CR1
Sc8eucV_10_HRSCAF_100__chr15	11531423	11531933	CR1-Y2_Aves	LINE/CR1
Sc8eucV_10_HRSCAF_100__chr15	11532593	11532873	CR1-Y1_Aves	LINE/CR1
Sc8eucV_10_HRSCAF_100__chr15	11532883	11533045	CR1-E	LINE/CR1
Sc8eucV_10_HRSCAF_100__chr15	11533582	11533820	(GGAGA)n	Simple_repeat
Sc8eucV_10_HRSCAF_100__chr15	11534580	11534906	CR1-D2	LINE/CR1
Sc8eucV_10_HRSCAF_100__chr15	11535819	11535879	CR1-X	LINE/CR1
Sc8eucV_10_HRSCAF_100__chr15	11535886	11535952	tRNA-Ile-ATC	tRNA
Sc8eucV_10_HRSCAF_100__chr15	11537223	11537647	CR1-Y1_Aves	LINE/CR1
Sc8eucV_10_HRSCAF_100__chr15	11537643	11537733	CR1-D2	LINE/CR1
Sc8eucV_10_HRSCAF_100__chr15	11537996	11538199	CR1-C4	LINE/CR1
Sc8eucV_10_HRSCAF_100__chr15	11538461	11538672	CR1-H	LINE/CR1
Sc8eucV_10_HRSCAF_100__chr15	11539434	11539830	CR1-F2	LINE/CR1
Sc8eucV_10_HRSCAF_100__chr15	11540769	11541065	CR1-X2	LINE/CR1
Sc8eucV_10_HRSCAF_100__chr15	11542802	11542986	CR1-E	LINE/CR1
Sc8eucV_10_HRSCAF_100__chr15	11543672	11543882	CR1-X1	LINE/CR1
Sc8eucV_10_HRSCAF_100__chr15	11543900	11544073	CR1-X1	LINE/CR1
Sc8eucV_10_HRSCAF_100__chr15	11544352	11544507	CR1-F2	LINE/CR1
Sc8eucV_10_HRSCAF_100__chr15	11545832	11546146	CR1-X2	LINE/CR1
Sc8eucV_10_HRSCAF_100__chr15	11549011	11549214	CR1-F2	LINE/CR1
Sc8eucV_10_HRSCAF_100__chr15	11549983	11550205	(TCCGG)n	Simple_repeat
Sc8eucV_10_HRSCAF_100__chr15	11556350	11556582	GGLTR8A	LTR/ERVL
Sc8eucV_10_HRSCAF_100__chr15	11556588	11557001	CR1-E	LINE/CR1
Sc8eucV_10_HRSCAF_100__chr15	11557825	11558113	CR1-X2	LINE/CR1
Sc8eucV_10_HRSCAF_100__chr15	11558898	11558953	CR1-E	LINE/CR1
Sc8eucV_10_HRSCAF_100__chr15	11560787	11560884	CR1-C4	LINE/CR1
Sc8eucV_10_HRSCAF_100__chr15	11561286	11561805	CR1-E	LINE/CR1
Sc8eucV_10_HRSCAF_100__chr15	11568922	11569131	CR1-Y1_Aves	LINE/CR1
Sc8eucV_10_HRSCAF_100__chr15	11569137	11569379	CR1-E	LINE/CR1
Sc8eucV_10_HRSCAF_100__chr15	11569408	11569588	CR1-G	LINE/CR1
Sc8eucV_10_HRSCAF_100__chr15	11571269	11571559	CR1-E	LINE/CR1
Sc8eucV_10_HRSCAF_100__chr15	11572208	11572461	CR1-X2	LINE/CR1
Sc8eucV_10_HRSCAF_100__chr15	11573373	11573515	CR1-E	LINE/CR1
Sc8eucV_10_HRSCAF_100__chr15	11574466	11574591	CR1-H2	LINE/CR1
Sc8eucV_10_HRSCAF_100__chr15	11574887	11575165	CR1-C4	LINE/CR1
Sc8eucV_10_HRSCAF_100__chr15	11576063	11576195	(TTCTCC)n	Simple_repeat
Sc8eucV_10_HRSCAF_100__chr15	11577433	11577678	CR1-F2	LINE/CR1
Sc8eucV_10_HRSCAF_100__chr15	11578045	11578145	(GGATG)n	Simple_repeat
Sc8eucV_10_HRSCAF_100__chr15	11578696	11579094	CR1-F2	LINE/CR1
Sc8eucV_10_HRSCAF_100__chr15	11579803	11579856	CR1-X2	LINE/CR1
Sc8eucV_10_HRSCAF_100__chr15	11580405	11580613	CR1-C4	LINE/CR1
Sc8eucV_10_HRSCAF_100__chr15	11581825	11582008	CR1-E	LINE/CR1
Sc8eucV_10_HRSCAF_100__chr15	11582245	11582551	CR1-E	LINE/CR1
Sc8eucV_10_HRSCAF_100__chr15	11584866	11585069	CR1-E	LINE/CR1
Sc8eucV_10_HRSCAF_100__chr15	11585575	11585956	CR1-E	LINE/CR1
Sc8eucV_10_HRSCAF_100__chr15	11587779	11588269	CR1-E	LINE/CR1
Sc8eucV_10_HRSCAF_100__chr15	11591039	11591131	CR1-E	LINE/CR1
Sc8eucV_10_HRSCAF_100__chr15	11595990	11596318	CR1-E	LINE/CR1
Sc8eucV_10_HRSCAF_100__chr15	11596639	11596749	CR1-L3B_Croc	LINE/CR1
Sc8eucV_10_HRSCAF_100__chr15	11598149	11598317	CR1-E	LINE/CR1
Sc8eucV_10_HRSCAF_100__chr15	11599623	11599989	(CTGTG)n	Simple_repeat
Sc8eucV_10_HRSCAF_100__chr15	11599990	11600163	(TATTG)n	Simple_repeat
Sc8eucV_10_HRSCAF_100__chr15	11600164	11600197	(CTGTG)n	Simple_repeat
Sc8eucV_10_HRSCAF_100__chr15	11600654	11600968	CR1-F2	LINE/CR1
Sc8eucV_10_HRSCAF_100__chr15	11602176	11602612	CR1-E	LINE/CR1
Sc8eucV_10_HRSCAF_100__chr15	11603760	11603930	CR1-E	LINE/CR1
Sc8eucV_10_HRSCAF_100__chr15	11604355	11604626	GGLTR5A	LTR/ERVL
Sc8eucV_10_HRSCAF_100__chr15	11604620	11604770	CR1-H	LINE/CR1
Sc8eucV_10_HRSCAF_100__chr15	11604772	11605108	CR1-E	LINE/CR1
Sc8eucV_10_HRSCAF_100__chr15	11605890	11606249	CR1-E	LINE/CR1
Sc8eucV_10_HRSCAF_100__chr15	11607874	11607973	CR1-X1	LINE/CR1
Sc8eucV_10_HRSCAF_100__chr15	11608204	11608429	CR1-E	LINE/CR1
Sc8eucV_10_HRSCAF_100__chr15	11609864	11610190	CR1-E	LINE/CR1
Sc8eucV_10_HRSCAF_100__chr15	11610709	11611213	CR1-F2	LINE/CR1
Sc8eucV_10_HRSCAF_100__chr15	11613083	11613463	CR1-X2	LINE/CR1
Sc8eucV_10_HRSCAF_100__chr15	11614341	11614868	CR1-F2	LINE/CR1
Sc8eucV_10_HRSCAF_100__chr15	11615271	11615553	CR1-E	LINE/CR1
Sc8eucV_10_HRSCAF_100__chr15	11615952	11616103	CR1-E	LINE/CR1
Sc8eucV_10_HRSCAF_100__chr15	11622127	11622571	CR1-E	LINE/CR1
Sc8eucV_10_HRSCAF_100__chr15	11624353	11624804	CR1-E	LINE/CR1
Sc8eucV_10_HRSCAF_100__chr15	11625836	11625950	CR1-E	LINE/CR1
Sc8eucV_10_HRSCAF_100__chr15	11627408	11627989	CR1-E	LINE/CR1
Sc8eucV_10_HRSCAF_100__chr15	11630650	11630797	CR1-G	LINE/CR1
Sc8eucV_10_HRSCAF_100__chr15	11631055	11631404	CR1-L3A_Croc	LINE/CR1
Sc8eucV_10_HRSCAF_100__chr15	11633221	11633444	CR1-E	LINE/CR1
Sc8eucV_10_HRSCAF_100__chr15	11634824	11635021	CR1-E	LINE/CR1
Sc8eucV_10_HRSCAF_100__chr15	11636238	11636318	REP131	DNA
Sc8eucV_10_HRSCAF_100__chr15	11638698	11638822	CR1-E	LINE/CR1
Sc8eucV_10_HRSCAF_100__chr15	11647927	11648202	CR1-X2	LINE/CR1
Sc8eucV_10_HRSCAF_100__chr15	11651804	11651902	CR1-X	LINE/CR1
Sc8eucV_10_HRSCAF_100__chr15	11653174	11653420	CR1-E	LINE/CR1
Sc8eucV_10_HRSCAF_100__chr15	11653900	11654122	CR1-E	LINE/CR1
Sc8eucV_10_HRSCAF_100__chr15	11656372	11656557	CR1-E	LINE/CR1
Sc8eucV_10_HRSCAF_100__chr15	11657479	11657690	CR1-F2	LINE/CR1
Sc8eucV_10_HRSCAF_100__chr15	11658050	11658367	CR1-E	LINE/CR1
Sc8eucV_10_HRSCAF_100__chr15	11659730	11659870	CR1-E	LINE/CR1
Sc8eucV_10_HRSCAF_100__chr15	11660031	11660235	CR1-L3B_Croc	LINE/CR1
Sc8eucV_10_HRSCAF_100__chr15	11662226	11662621	CR1-E	LINE/CR1
Sc8eucV_10_HRSCAF_100__chr15	11663965	11664335	CR1-F2	LINE/CR1
Sc8eucV_10_HRSCAF_100__chr15	11667994	11668373	CR1-X2	LINE/CR1
Sc8eucV_10_HRSCAF_100__chr15	11670608	11670777	CR1-E	LINE/CR1
Sc8eucV_10_HRSCAF_100__chr15	11673986	11674667	CR1-E	LINE/CR1
Sc8eucV_10_HRSCAF_100__chr15	11676465	11676521	CR1-C3	LINE/CR1
Sc8eucV_10_HRSCAF_100__chr15	11676509	11676674	CR1-E	LINE/CR1
Sc8eucV_10_HRSCAF_100__chr15	11679371	11679423	CR1-E	LINE/CR1
Sc8eucV_10_HRSCAF_100__chr15	11680776	11680987	CR1-E	LINE/CR1
Sc8eucV_10_HRSCAF_100__chr15	11682022	11683188	(TGGA)n	Simple_repeat
Sc8eucV_10_HRSCAF_100__chr15	11687687	11687806	L2-1_CPB	LINE/L2
Sc8eucV_10_HRSCAF_100__chr15	11689147	11689504	CR1-F2	LINE/CR1
Sc8eucV_10_HRSCAF_100__chr15	11690598	11690896	CR1-X2	LINE/CR1
Sc8eucV_10_HRSCAF_100__chr15	11694585	11694648	CR1-X	LINE/CR1
Sc8eucV_10_HRSCAF_100__chr15	11694685	11694799	CR1-F0	LINE/CR1
Sc8eucV_10_HRSCAF_100__chr15	11695970	11696792	CR1-Y1_Aves	LINE/CR1
Sc8eucV_10_HRSCAF_100__chr15	11697480	11697880	CR1-E	LINE/CR1
Sc8eucV_10_HRSCAF_100__chr15	11700014	11700595	CR1-Y1_Aves	LINE/CR1
Sc8eucV_10_HRSCAF_100__chr15	11701386	11701438	CR1-F2	LINE/CR1
Sc8eucV_10_HRSCAF_100__chr15	11702783	11703157	CR1-X2	LINE/CR1
Sc8eucV_10_HRSCAF_100__chr15	11703187	11703308	CR1-E	LINE/CR1
Sc8eucV_10_HRSCAF_100__chr15	11705919	11706510	CR1-E	LINE/CR1
Sc8eucV_10_HRSCAF_100__chr15	11706840	11706905	UCON7	DNA?
Sc8eucV_10_HRSCAF_100__chr15	11707060	11707251	CR1-F2	LINE/CR1
Sc8eucV_10_HRSCAF_100__chr15	11708475	11708716	CR1-F2	LINE/CR1
Sc8eucV_10_HRSCAF_100__chr15	11710369	11710609	CR1-F2	LINE/CR1
Sc8eucV_10_HRSCAF_100__chr15	11714495	11714743	CR1-E	LINE/CR1
Sc8eucV_10_HRSCAF_100__chr15	11715137	11715400	CR1-E	LINE/CR1
Sc8eucV_10_HRSCAF_100__chr15	11717287	11717380	CR1-E	LINE/CR1
Sc8eucV_10_HRSCAF_100__chr15	11719324	11719540	CR1-E	LINE/CR1
Sc8eucV_10_HRSCAF_100__chr15	11720836	11721075	CR1-3_Croc	LINE/CR1
Sc8eucV_10_HRSCAF_100__chr15	11723315	11723513	CR1-F2	LINE/CR1
Sc8eucV_10_HRSCAF_100__chr15	11723701	11723927	CR1-C3	LINE/CR1
Sc8eucV_10_HRSCAF_100__chr15	11727785	11727999	CR1-F2	LINE/CR1
Sc8eucV_10_HRSCAF_100__chr15	11734391	11734642	CR1-E	LINE/CR1
Sc8eucV_10_HRSCAF_100__chr15	11737720	11738435	CR1-F2	LINE/CR1
Sc8eucV_10_HRSCAF_100__chr15	11741012	11741222	CR1-X2	LINE/CR1
Sc8eucV_10_HRSCAF_100__chr15	11741637	11741773	CR1-D2	LINE/CR1
Sc8eucV_10_HRSCAF_100__chr15	11746288	11746706	CR1-X2	LINE/CR1
Sc8eucV_10_HRSCAF_100__chr15	11750367	11750886	CR1-F2	LINE/CR1
Sc8eucV_10_HRSCAF_100__chr15	11751162	11751393	CR1-E	LINE/CR1
Sc8eucV_10_HRSCAF_100__chr15	11756360	11756455	(TCC)n	Simple_repeat
Sc8eucV_10_HRSCAF_100__chr15	11757029	11757160	CR1-F	LINE/CR1
Sc8eucV_10_HRSCAF_100__chr15	11757128	11757449	CR1-F2	LINE/CR1
Sc8eucV_10_HRSCAF_100__chr15	11758806	11758883	CR1-Y2_Aves	LINE/CR1
Sc8eucV_10_HRSCAF_100__chr15	11759154	11759704	CR1-X2	LINE/CR1
Sc8eucV_10_HRSCAF_100__chr15	11760617	11761069	CR1-X2	LINE/CR1
Sc8eucV_10_HRSCAF_100__chr15	11761935	11762677	CR1-Y1_Aves	LINE/CR1
Sc8eucV_10_HRSCAF_100__chr15	11763794	11763922	CR1-E	LINE/CR1
Sc8eucV_10_HRSCAF_100__chr15	11766447	11766611	CR1-E	LINE/CR1
Sc8eucV_10_HRSCAF_100__chr15	11768135	11768181	CR1-F2	LINE/CR1
Sc8eucV_10_HRSCAF_100__chr15	11773461	11773908	CR1-X2	LINE/CR1
Sc8eucV_10_HRSCAF_100__chr15	11774041	11774190	(GGGAGA)n	Simple_repeat
Sc8eucV_10_HRSCAF_100__chr15	11778281	11778335	CR1-H	LINE/CR1
Sc8eucV_10_HRSCAF_100__chr15	11778827	11778881	CR1-H	LINE/CR1
Sc8eucV_10_HRSCAF_100__chr15	11779054	11779896	(TGGA)n	Simple_repeat
Sc8eucV_10_HRSCAF_100__chr15	11780438	11780610	CR1-E	LINE/CR1
Sc8eucV_10_HRSCAF_100__chr15	11781961	11782379	CR1-E	LINE/CR1
Sc8eucV_10_HRSCAF_100__chr15	11784066	11784360	CR1-X2	LINE/CR1
Sc8eucV_10_HRSCAF_100__chr15	11784948	11785204	CR1-E	LINE/CR1
Sc8eucV_10_HRSCAF_100__chr15	11787258	11787697	CR1-X2	LINE/CR1
Sc8eucV_10_HRSCAF_100__chr15	11788768	11788961	CR1-E	LINE/CR1
Sc8eucV_10_HRSCAF_100__chr15	11790725	11790993	CR1-E	LINE/CR1
Sc8eucV_10_HRSCAF_100__chr15	11791154	11791310	CR1-F2	LINE/CR1
Sc8eucV_10_HRSCAF_100__chr15	11796931	11797487	CR1-X2	LINE/CR1
Sc8eucV_10_HRSCAF_100__chr15	11799058	11799351	CR1-X2	LINE/CR1
Sc8eucV_10_HRSCAF_100__chr15	11801668	11801768	CR1-H2	LINE/CR1
Sc8eucV_10_HRSCAF_100__chr15	11802482	11803231	CR1-F2	LINE/CR1
Sc8eucV_10_HRSCAF_100__chr15	11803228	11803357	CR1-E	LINE/CR1
Sc8eucV_10_HRSCAF_100__chr15	11804386	11804843	REP131	DNA
Sc8eucV_10_HRSCAF_100__chr15	11805255	11805343	CR1-X	LINE/CR1
Sc8eucV_10_HRSCAF_100__chr15	11806658	11807056	CR1-E	LINE/CR1
Sc8eucV_10_HRSCAF_100__chr15	11810342	11810539	(TTCC)n	Simple_repeat
Sc8eucV_10_HRSCAF_100__chr15	11810592	11810786	(TTCC)n	Simple_repeat
Sc8eucV_10_HRSCAF_100__chr15	11811154	11811450	CR1-15_Crp	LINE/CR1
Sc8eucV_10_HRSCAF_100__chr15	11812851	11813094	CR1-11_Crp	LINE/CR1
Sc8eucV_10_HRSCAF_100__chr15	11813521	11813684	(CCCCAG)n	Simple_repeat
Sc8eucV_10_HRSCAF_100__chr15	11816120	11816319	(TTCCC)n	Simple_repeat
Sc8eucV_10_HRSCAF_100__chr15	11816443	11816863	CR1-E	LINE/CR1
Sc8eucV_10_HRSCAF_100__chr15	11818131	11818196	CR1-E	LINE/CR1
Sc8eucV_10_HRSCAF_100__chr15	11818169	11818495	CR1-E	LINE/CR1
Sc8eucV_10_HRSCAF_100__chr15	11822321	11822796	CR1-F2	LINE/CR1
Sc8eucV_10_HRSCAF_100__chr15	11822881	11822939	CR1-H	LINE/CR1
Sc8eucV_10_HRSCAF_100__chr15	11824261	11824526	CR1-E	LINE/CR1
Sc8eucV_10_HRSCAF_100__chr15	11824756	11824810	X7C_LINE	LINE/CR1
Sc8eucV_10_HRSCAF_100__chr15	11825840	11826315	CR1-C2	LINE/CR1
Sc8eucV_10_HRSCAF_100__chr15	11832514	11832749	CR1-E	LINE/CR1
Sc8eucV_10_HRSCAF_100__chr15	11834065	11834370	CR1-X2	LINE/CR1
Sc8eucV_10_HRSCAF_100__chr15	11834687	11834748	CR1-X	LINE/CR1
Sc8eucV_10_HRSCAF_100__chr15	11836295	11836768	CR1-C2	LINE/CR1
Sc8eucV_10_HRSCAF_100__chr15	11837222	11838050	CR1-E	LINE/CR1
Sc8eucV_10_HRSCAF_100__chr15	11839513	11839759	CR1-E	LINE/CR1
Sc8eucV_10_HRSCAF_100__chr15	11840102	11840347	CR1-E	LINE/CR1
Sc8eucV_10_HRSCAF_100__chr15	11840949	11841377	CR1-E	LINE/CR1
Sc8eucV_10_HRSCAF_100__chr15	11845616	11845675	CR1-E	LINE/CR1
Sc8eucV_10_HRSCAF_100__chr15	11848041	11848259	CR1-E	LINE/CR1
Sc8eucV_10_HRSCAF_100__chr15	11848811	11849033	CR1-E	LINE/CR1
Sc8eucV_10_HRSCAF_100__chr15	11849582	11849641	CR1-F	LINE/CR1
Sc8eucV_10_HRSCAF_100__chr15	11851035	11851585	CR1-F2	LINE/CR1
Sc8eucV_10_HRSCAF_100__chr15	11854593	11855089	CR1-X2	LINE/CR1
Sc8eucV_10_HRSCAF_100__chr15	11855203	11855265	CR1-F0	LINE/CR1
Sc8eucV_10_HRSCAF_100__chr15	11855821	11856298	CR1-X2	LINE/CR1
Sc8eucV_10_HRSCAF_100__chr15	11856428	11856588	CR1-F2	LINE/CR1
Sc8eucV_10_HRSCAF_100__chr15	11857134	11857209	CR1-C4	LINE/CR1
Sc8eucV_10_HRSCAF_100__chr15	11861729	11861810	CR1-X1	LINE/CR1
Sc8eucV_10_HRSCAF_100__chr15	11863059	11863113	CR1-C3	LINE/CR1
Sc8eucV_10_HRSCAF_100__chr15	11863160	11863478	CR1-X2	LINE/CR1
Sc8eucV_10_HRSCAF_100__chr15	11864301	11865010	CR1-F2	LINE/CR1
Sc8eucV_10_HRSCAF_100__chr15	11866661	11866771	CR1-E	LINE/CR1
Sc8eucV_10_HRSCAF_100__chr15	11868094	11868149	CR1-H	LINE/CR1
Sc8eucV_10_HRSCAF_100__chr15	11869688	11869869	CR1-E	LINE/CR1
Sc8eucV_10_HRSCAF_100__chr15	11869866	11870185	CR1-C4	LINE/CR1
Sc8eucV_10_HRSCAF_100__chr15	11871021	11871250	CR1-X2	LINE/CR1
Sc8eucV_10_HRSCAF_100__chr15	11871977	11872180	CR1-11_Crp	LINE/CR1
Sc8eucV_10_HRSCAF_100__chr15	11875114	11875300	CR1-F2	LINE/CR1
Sc8eucV_10_HRSCAF_100__chr15	11876784	11877035	CR1-11_Crp	LINE/CR1
Sc8eucV_10_HRSCAF_100__chr15	11880091	11880309	CR1-G	LINE/CR1
Sc8eucV_10_HRSCAF_100__chr15	11880847	11881088	CR1-C2	LINE/CR1
Sc8eucV_10_HRSCAF_100__chr15	11883190	11883455	CR1-E	LINE/CR1
Sc8eucV_10_HRSCAF_100__chr15	11883698	11883840	CR1-C4	LINE/CR1
Sc8eucV_10_HRSCAF_100__chr15	11884431	11884807	CR1-E	LINE/CR1
Sc8eucV_10_HRSCAF_100__chr15	11891463	11891853	CR1-E	LINE/CR1
Sc8eucV_10_HRSCAF_100__chr15	11894372	11894538	CR1-E	LINE/CR1
Sc8eucV_10_HRSCAF_100__chr15	11894965	11895495	CR1-Y1_Aves	LINE/CR1
Sc8eucV_10_HRSCAF_100__chr15	11896732	11896847	CR1-X2	LINE/CR1
Sc8eucV_10_HRSCAF_100__chr15	11897265	11897329	(CAT)n	Simple_repeat
Sc8eucV_10_HRSCAF_100__chr15	11898258	11898565	CR1-X2	LINE/CR1
Sc8eucV_10_HRSCAF_100__chr15	11901188	11901355	CR1-E	LINE/CR1
Sc8eucV_10_HRSCAF_100__chr15	11903148	11903214	CR1-C4	LINE/CR1
Sc8eucV_10_HRSCAF_100__chr15	11903228	11903295	CR1-Y1_Aves	LINE/CR1
Sc8eucV_10_HRSCAF_100__chr15	11903759	11903876	(TCTCC)n	Simple_repeat
Sc8eucV_10_HRSCAF_100__chr15	11906984	11907135	CR1-E	LINE/CR1
Sc8eucV_10_HRSCAF_100__chr15	11908015	11908597	CR1-Y1_Aves	LINE/CR1
Sc8eucV_10_HRSCAF_100__chr15	11912409	11912498	CR1-C3	LINE/CR1
Sc8eucV_10_HRSCAF_100__chr15	11912567	11912942	CR1-E	LINE/CR1
Sc8eucV_10_HRSCAF_100__chr15	11916349	11916423	CR1-Y3	LINE/CR1
Sc8eucV_10_HRSCAF_100__chr15	11917274	11917403	TguLTR5d	LTR/ERVL
Sc8eucV_10_HRSCAF_100__chr15	11918682	11919264	CR1-F2	LINE/CR1
Sc8eucV_10_HRSCAF_100__chr15	11920323	11920551	CR1-Y2_Aves	LINE/CR1
Sc8eucV_10_HRSCAF_100__chr15	11921160	11921357	CR1-F0	LINE/CR1
Sc8eucV_10_HRSCAF_100__chr15	11922309	11922376	CR1-Y1_Aves	LINE/CR1
Sc8eucV_10_HRSCAF_100__chr15	11922405	11922464	CR1-C4	LINE/CR1
Sc8eucV_10_HRSCAF_100__chr15	11926583	11926705	CR1-E	LINE/CR1
Sc8eucV_10_HRSCAF_100__chr15	11927840	11927980	CR1-E	LINE/CR1
Sc8eucV_10_HRSCAF_100__chr15	11927983	11928162	CR1-E	LINE/CR1
Sc8eucV_10_HRSCAF_100__chr15	11928689	11928782	CR1-Y1_Aves	LINE/CR1
Sc8eucV_10_HRSCAF_100__chr15	11929853	11930334	CR1-E	LINE/CR1
Sc8eucV_10_HRSCAF_100__chr15	11938037	11938211	CR1-E	LINE/CR1
Sc8eucV_10_HRSCAF_100__chr15	11938381	11938638	CR1-G	LINE/CR1
Sc8eucV_10_HRSCAF_100__chr15	11941317	11941594	CR1-E	LINE/CR1
Sc8eucV_10_HRSCAF_100__chr15	11943203	11943483	CR1-E	LINE/CR1
Sc8eucV_10_HRSCAF_100__chr15	11944335	11944645	CR1-E	LINE/CR1
Sc8eucV_10_HRSCAF_100__chr15	11948798	11948893	CR1-E	LINE/CR1
Sc8eucV_10_HRSCAF_100__chr15	11951405	11951601	CR1-C4	LINE/CR1
Sc8eucV_10_HRSCAF_100__chr15	11953156	11953443	CR1-B2	LINE/CR1
Sc8eucV_10_HRSCAF_100__chr15	11953578	11953682	CR1-X2	LINE/CR1
Sc8eucV_10_HRSCAF_100__chr15	11954537	11954944	CR1-E	LINE/CR1
Sc8eucV_10_HRSCAF_100__chr15	11956636	11957074	CR1-E	LINE/CR1
Sc8eucV_10_HRSCAF_100__chr15	11957738	11957816	CR1-C3	LINE/CR1
Sc8eucV_10_HRSCAF_100__chr15	11958157	11958411	CR1-F2	LINE/CR1
Sc8eucV_10_HRSCAF_100__chr15	11959487	11959619	CR1-E	LINE/CR1
Sc8eucV_10_HRSCAF_100__chr15	11963412	11963481	CR1-F2	LINE/CR1
Sc8eucV_10_HRSCAF_100__chr15	11963648	11963715	tRNA-Ile-ATC	tRNA
Sc8eucV_10_HRSCAF_100__chr15	11963724	11963783	CR1-X	LINE/CR1
Sc8eucV_10_HRSCAF_100__chr15	11963798	11964067	CR1-E	LINE/CR1
Sc8eucV_10_HRSCAF_100__chr15	11965335	11965791	CR1-F2	LINE/CR1
Sc8eucV_10_HRSCAF_100__chr15	11966067	11966153	CR1-E	LINE/CR1
Sc8eucV_10_HRSCAF_100__chr15	11967848	11967943	CR1-E	LINE/CR1
Sc8eucV_10_HRSCAF_100__chr15	11969637	11969738	CR1-X	LINE/CR1
Sc8eucV_10_HRSCAF_100__chr15	11970514	11970619	CR1-E	LINE/CR1
Sc8eucV_10_HRSCAF_100__chr15	11972481	11972609	CR1-F2	LINE/CR1
Sc8eucV_10_HRSCAF_100__chr15	11973526	11973602	CR1-C4	LINE/CR1
Sc8eucV_10_HRSCAF_100__chr15	11973724	11974010	G-rich	Low_complexity
Sc8eucV_10_HRSCAF_100__chr15	11976012	11976365	CR1-X2	LINE/CR1
Sc8eucV_10_HRSCAF_100__chr15	11976365	11976809	CR1-E	LINE/CR1
Sc8eucV_10_HRSCAF_100__chr15	11979413	11979570	CR1-E	LINE/CR1
Sc8eucV_10_HRSCAF_100__chr15	11979671	11979815	CR1-E	LINE/CR1
Sc8eucV_10_HRSCAF_100__chr15	11981208	11981472	CR1-F2	LINE/CR1
Sc8eucV_10_HRSCAF_100__chr15	11984727	11984892	CR1-E	LINE/CR1
Sc8eucV_10_HRSCAF_100__chr15	11986756	11987304	CR1-F2	LINE/CR1
Sc8eucV_10_HRSCAF_100__chr15	11990164	11990411	CR1-15_Crp	LINE/CR1
Sc8eucV_10_HRSCAF_100__chr15	11991159	11991449	CR1-E	LINE/CR1
Sc8eucV_10_HRSCAF_100__chr15	11992285	11992586	CR1-C4	LINE/CR1
Sc8eucV_10_HRSCAF_100__chr15	11993747	11993920	CR1-X1	LINE/CR1
Sc8eucV_10_HRSCAF_100__chr15	11995136	11995501	CR1-E	LINE/CR1
Sc8eucV_10_HRSCAF_100__chr15	11996895	11996958	CR1-E	LINE/CR1
Sc8eucV_10_HRSCAF_100__chr15	11998438	11998761	CR1-E	LINE/CR1
Sc8eucV_10_HRSCAF_100__chr15	12000405	12000620	CR1-F2	LINE/CR1
Sc8eucV_10_HRSCAF_100__chr15	12005392	12005661	CR1-F2	LINE/CR1
Sc8eucV_10_HRSCAF_100__chr15	12011074	12011506	CR1-F2	LINE/CR1
Sc8eucV_10_HRSCAF_100__chr15	12015470	12015533	(GGATG)n	Simple_repeat
Sc8eucV_10_HRSCAF_100__chr15	12017190	12017439	CR1-E	LINE/CR1
Sc8eucV_10_HRSCAF_100__chr15	12018132	12018581	CR1-E	LINE/CR1
Sc8eucV_10_HRSCAF_100__chr15	12019672	12019916	CR1-E	LINE/CR1
Sc8eucV_10_HRSCAF_100__chr15	12020982	12021183	CR1-H	LINE/CR1
Sc8eucV_10_HRSCAF_100__chr15	12023036	12023155	(GGAGA)n	Simple_repeat
Sc8eucV_10_HRSCAF_100__chr15	12023156	12023329	CR1-E	LINE/CR1
Sc8eucV_10_HRSCAF_100__chr15	12024597	12025050	CR1-F2	LINE/CR1
Sc8eucV_10_HRSCAF_100__chr15	12027624	12027838	CR1-C4	LINE/CR1
Sc8eucV_10_HRSCAF_100__chr15	12028353	12028497	CR1-E	LINE/CR1
Sc8eucV_10_HRSCAF_100__chr15	12039462	12039610	CR1-X1	LINE/CR1
Sc8eucV_10_HRSCAF_100__chr15	12039973	12040074	CR1-E	LINE/CR1
Sc8eucV_10_HRSCAF_100__chr15	12040632	12040703	CR1-H2	LINE/CR1
Sc8eucV_10_HRSCAF_100__chr15	12041389	12041834	CR1-F2	LINE/CR1
Sc8eucV_10_HRSCAF_100__chr15	12045299	12045648	CR1-E	LINE/CR1
Sc8eucV_10_HRSCAF_100__chr15	12046455	12046936	CR1-F2	LINE/CR1
Sc8eucV_10_HRSCAF_100__chr15	12047798	12048128	CR1-E	LINE/CR1
Sc8eucV_10_HRSCAF_100__chr15	12050110	12050639	CR1-F2	LINE/CR1
Sc8eucV_10_HRSCAF_100__chr15	12051447	12051577	CR1-H	LINE/CR1
Sc8eucV_10_HRSCAF_100__chr15	12051866	12052118	CR1-X2	LINE/CR1
Sc8eucV_10_HRSCAF_100__chr15	12053382	12053506	CR1-E	LINE/CR1
Sc8eucV_10_HRSCAF_100__chr15	12054636	12054920	CR1-E	LINE/CR1
Sc8eucV_10_HRSCAF_100__chr15	12055197	12055344	CR1-E	LINE/CR1
Sc8eucV_10_HRSCAF_100__chr15	12059946	12060132	CR1-E	LINE/CR1
Sc8eucV_10_HRSCAF_100__chr15	12061539	12061771	CR1-H	LINE/CR1
Sc8eucV_10_HRSCAF_100__chr15	12063341	12064000	CR1-F2	LINE/CR1
Sc8eucV_10_HRSCAF_100__chr15	12064850	12065094	CR1-E	LINE/CR1
Sc8eucV_10_HRSCAF_100__chr15	12065670	12065759	CR1-E	LINE/CR1
Sc8eucV_10_HRSCAF_100__chr15	12066641	12066858	CR1-H	LINE/CR1
Sc8eucV_10_HRSCAF_100__chr15	12067358	12067635	CR1-E	LINE/CR1
Sc8eucV_10_HRSCAF_100__chr15	12067632	12067743	CR1-E	LINE/CR1
Sc8eucV_10_HRSCAF_100__chr15	12068193	12068459	CR1-E	LINE/CR1
Sc8eucV_10_HRSCAF_100__chr15	12070047	12070445	CR1-H	LINE/CR1
Sc8eucV_10_HRSCAF_100__chr15	12072004	12072683	CR1-E	LINE/CR1
Sc8eucV_10_HRSCAF_100__chr15	12074431	12074767	CR1-E	LINE/CR1
Sc8eucV_10_HRSCAF_100__chr15	12076160	12076704	CR1-F2	LINE/CR1
Sc8eucV_10_HRSCAF_100__chr15	12079684	12080068	CR1-E	LINE/CR1
Sc8eucV_10_HRSCAF_100__chr15	12081222	12081518	CR1-E	LINE/CR1
Sc8eucV_10_HRSCAF_100__chr15	12090213	12090490	CR1-E	LINE/CR1
Sc8eucV_10_HRSCAF_100__chr15	12091052	12091368	CR1-E	LINE/CR1
Sc8eucV_10_HRSCAF_100__chr15	12092522	12092598	CR1-X2	LINE/CR1
Sc8eucV_10_HRSCAF_100__chr15	12093288	12093706	CR1-E	LINE/CR1
Sc8eucV_10_HRSCAF_100__chr15	12094884	12095002	CR1-Y2_Aves	LINE/CR1
Sc8eucV_10_HRSCAF_100__chr15	12095354	12095440	CR1-Y1_Aves	LINE/CR1
Sc8eucV_10_HRSCAF_100__chr15	12096208	12096456	CR1-X2	LINE/CR1
Sc8eucV_10_HRSCAF_100__chr15	12099352	12099508	CR1-E	LINE/CR1
Sc8eucV_10_HRSCAF_100__chr15	12100181	12100273	CR1-Y2_Aves	LINE/CR1
Sc8eucV_10_HRSCAF_100__chr15	12100274	12100643	CR1-F2	LINE/CR1
Sc8eucV_10_HRSCAF_100__chr15	12103465	12103559	CR1-E	LINE/CR1
Sc8eucV_10_HRSCAF_100__chr15	12105513	12105826	CR1-E	LINE/CR1
Sc8eucV_10_HRSCAF_100__chr15	12106083	12106341	CR1-H	LINE/CR1
Sc8eucV_10_HRSCAF_100__chr15	12108772	12109303	CR1-E	LINE/CR1
Sc8eucV_10_HRSCAF_100__chr15	12116004	12116519	CR1-F2	LINE/CR1
Sc8eucV_10_HRSCAF_100__chr15	12117338	12117385	CR1-E	LINE/CR1
Sc8eucV_10_HRSCAF_100__chr15	12118047	12118202	CR1-X1	LINE/CR1
Sc8eucV_10_HRSCAF_100__chr15	12118875	12119112	CR1-E	LINE/CR1
Sc8eucV_10_HRSCAF_100__chr15	12120188	12120810	CR1-E	LINE/CR1
Sc8eucV_10_HRSCAF_100__chr15	12121528	12121608	CR1-E	LINE/CR1
Sc8eucV_10_HRSCAF_100__chr15	12121696	12121999	CR1-H	LINE/CR1
Sc8eucV_10_HRSCAF_100__chr15	12122813	12123122	CR1-E	LINE/CR1
Sc8eucV_10_HRSCAF_100__chr15	12124222	12124328	CR1-X2	LINE/CR1
Sc8eucV_10_HRSCAF_100__chr15	12134988	12135505	CR1-E	LINE/CR1
Sc8eucV_10_HRSCAF_100__chr15	12137257	12137416	CR1-C4	LINE/CR1
Sc8eucV_10_HRSCAF_100__chr15	12137585	12137816	CR1-X2	LINE/CR1
Sc8eucV_10_HRSCAF_100__chr15	12139824	12139944	CR1-E	LINE/CR1
Sc8eucV_10_HRSCAF_100__chr15	12146036	12146206	(TG)n	Simple_repeat
Sc8eucV_10_HRSCAF_100__chr15	12165165	12165326	(TCTCTG)n	Simple_repeat
Sc8eucV_10_HRSCAF_100__chr15	12172575	12172973	CR1-E	LINE/CR1
Sc8eucV_10_HRSCAF_100__chr15	12175731	12175883	CR1-X2	LINE/CR1
Sc8eucV_10_HRSCAF_100__chr15	12175882	12175984	CR1-H2	LINE/CR1
Sc8eucV_10_HRSCAF_100__chr15	12175978	12176334	CR1-X2	LINE/CR1
Sc8eucV_10_HRSCAF_100__chr15	12177440	12177946	CR1-E	LINE/CR1
Sc8eucV_10_HRSCAF_100__chr15	12178486	12178608	CR1-E	LINE/CR1
Sc8eucV_10_HRSCAF_100__chr15	12182579	12182800	CR1-X2	LINE/CR1
Sc8eucV_10_HRSCAF_100__chr15	12184897	12184954	CR1-X	LINE/CR1
Sc8eucV_10_HRSCAF_100__chr15	12187777	12188038	CR1-C4	LINE/CR1
Sc8eucV_10_HRSCAF_100__chr15	12189331	12189467	CR1-C2	LINE/CR1
Sc8eucV_10_HRSCAF_100__chr15	12193128	12193537	CR1-E	LINE/CR1
Sc8eucV_10_HRSCAF_100__chr15	12198077	12198553	CR1-E	LINE/CR1
Sc8eucV_10_HRSCAF_100__chr15	12200604	12201347	CR1-E	LINE/CR1
Sc8eucV_10_HRSCAF_100__chr15	12211471	12211689	(TGGA)n	Simple_repeat
Sc8eucV_10_HRSCAF_100__chr15	12231611	12232303	CR1-C2	LINE/CR1
Sc8eucV_10_HRSCAF_100__chr15	12232298	12232459	CR1-E	LINE/CR1
Sc8eucV_10_HRSCAF_100__chr15	12233680	12233774	CR1_Amni-1	LINE/CR1
Sc8eucV_10_HRSCAF_100__chr15	12234463	12234748	CR1-E	LINE/CR1
Sc8eucV_10_HRSCAF_100__chr15	12236767	12237310	CR1-E	LINE/CR1
Sc8eucV_10_HRSCAF_100__chr15	12238196	12238338	CR1-E	LINE/CR1
Sc8eucV_10_HRSCAF_100__chr15	12245739	12245887	CR1-E	LINE/CR1
Sc8eucV_10_HRSCAF_100__chr15	12245886	12246105	CR1-Y2_Aves	LINE/CR1
Sc8eucV_10_HRSCAF_100__chr15	12247465	12247789	CR1-E	LINE/CR1
Sc8eucV_10_HRSCAF_100__chr15	12252139	12252362	CR1-E	LINE/CR1
Sc8eucV_10_HRSCAF_100__chr15	12254663	12254729	CR1-H2	LINE/CR1
Sc8eucV_10_HRSCAF_100__chr15	12256382	12256584	CR1-C4	LINE/CR1
Sc8eucV_10_HRSCAF_100__chr15	12261952	12262205	CR1-D2	LINE/CR1
Sc8eucV_10_HRSCAF_100__chr15	12262250	12262363	hAT6-N1_Croc	DNA/hAT-hAT6
Sc8eucV_10_HRSCAF_100__chr15	12264169	12264438	CR1-L3B_Croc	LINE/CR1
Sc8eucV_10_HRSCAF_100__chr15	12265977	12266073	(TCTCTG)n	Simple_repeat
Sc8eucV_10_HRSCAF_100__chr15	12270076	12270131	CR1-Y2_Aves	LINE/CR1
Sc8eucV_10_HRSCAF_100__chr15	12271654	12271796	CR1-E	LINE/CR1
Sc8eucV_10_HRSCAF_100__chr15	12273996	12274152	CR1-E	LINE/CR1
Sc8eucV_10_HRSCAF_100__chr15	12279989	12280566	CR1-E	LINE/CR1
Sc8eucV_10_HRSCAF_100__chr15	12282407	12282660	CR1-F2	LINE/CR1
Sc8eucV_10_HRSCAF_100__chr15	12283271	12283774	CR1-E	LINE/CR1
Sc8eucV_10_HRSCAF_100__chr15	12285508	12285802	CR1-E	LINE/CR1
Sc8eucV_10_HRSCAF_100__chr15	12290948	12291077	CR1-E	LINE/CR1
Sc8eucV_10_HRSCAF_100__chr15	12298860	12299033	CR1-X2	LINE/CR1
Sc8eucV_10_HRSCAF_100__chr15	12300262	12300418	CR1-E	LINE/CR1
Sc8eucV_10_HRSCAF_100__chr15	12301906	12302072	CR1-D2	LINE/CR1
Sc8eucV_10_HRSCAF_100__chr15	12308110	12308722	CR1-E	LINE/CR1
Sc8eucV_10_HRSCAF_100__chr15	12310540	12310702	CR1-E	LINE/CR1
Sc8eucV_10_HRSCAF_100__chr15	12311181	12311303	CR1-E	LINE/CR1
Sc8eucV_10_HRSCAF_100__chr15	12312258	12312416	CR1-E	LINE/CR1
Sc8eucV_10_HRSCAF_100__chr15	12316032	12316207	CR1-D2	LINE/CR1
Sc8eucV_10_HRSCAF_100__chr15	12317584	12317865	CR1-E	LINE/CR1
Sc8eucV_10_HRSCAF_100__chr15	12321568	12321764	CR1-F2	LINE/CR1
Sc8eucV_10_HRSCAF_100__chr15	12326022	12326437	CR1-E	LINE/CR1
Sc8eucV_10_HRSCAF_100__chr15	12328542	12328837	CR1-E	LINE/CR1
Sc8eucV_10_HRSCAF_100__chr15	12332465	12332952	CR1-X2	LINE/CR1
Sc8eucV_10_HRSCAF_100__chr15	12334152	12334664	CR1-E	LINE/CR1
Sc8eucV_10_HRSCAF_100__chr15	12336017	12336354	CR1-F0	LINE/CR1
Sc8eucV_10_HRSCAF_100__chr15	12338366	12338661	CR1-E	LINE/CR1
Sc8eucV_10_HRSCAF_100__chr15	12340468	12340598	CR1-E	LINE/CR1
Sc8eucV_10_HRSCAF_100__chr15	12363235	12363478	CR1-G	LINE/CR1
Sc8eucV_10_HRSCAF_100__chr15	12363574	12364000	CR1-Y4	LINE/CR1
Sc8eucV_10_HRSCAF_100__chr15	12364246	12364315	tRNA-Ile-ATT	tRNA
Sc8eucV_10_HRSCAF_100__chr15	12365700	12366144	CR1-8_Crp	LINE/CR1
Sc8eucV_10_HRSCAF_100__chr15	12366433	12367171	CR1-8_Crp	LINE/CR1
Sc8eucV_10_HRSCAF_100__chr15	12368652	12369053	CR1-E	LINE/CR1
Sc8eucV_10_HRSCAF_100__chr15	12369808	12370254	CR1-F2	LINE/CR1
Sc8eucV_10_HRSCAF_100__chr15	12373398	12373797	CR1-E	LINE/CR1
Sc8eucV_10_HRSCAF_100__chr15	12375737	12375991	CR1-X2	LINE/CR1
Sc8eucV_10_HRSCAF_100__chr15	12376798	12377067	CR1-C4	LINE/CR1
Sc8eucV_10_HRSCAF_100__chr15	12378307	12378677	CR1-E	LINE/CR1
Sc8eucV_10_HRSCAF_100__chr15	12381943	12382066	CR1-X1	LINE/CR1
Sc8eucV_10_HRSCAF_100__chr15	12382065	12382124	CR1-C2	LINE/CR1
Sc8eucV_10_HRSCAF_100__chr15	12383856	12384140	CR1-H	LINE/CR1
Sc8eucV_10_HRSCAF_100__chr15	12385451	12385772	CR1-E	LINE/CR1
Sc8eucV_10_HRSCAF_100__chr15	12387091	12387302	CR1-E	LINE/CR1
Sc8eucV_10_HRSCAF_100__chr15	12390495	12390613	CR1-D2	LINE/CR1
Sc8eucV_10_HRSCAF_100__chr15	12390710	12390802	CR1-E	LINE/CR1
Sc8eucV_10_HRSCAF_100__chr15	12393177	12393594	CR1-E	LINE/CR1
Sc8eucV_10_HRSCAF_100__chr15	12396371	12396653	CR1-E	LINE/CR1
Sc8eucV_10_HRSCAF_100__chr15	12397447	12397665	CR1-X2	LINE/CR1
Sc8eucV_10_HRSCAF_100__chr15	12398956	12399015	CR1-E	LINE/CR1
Sc8eucV_10_HRSCAF_100__chr15	12400122	12400458	CR1-E	LINE/CR1
Sc8eucV_10_HRSCAF_100__chr15	12401636	12401816	CR1-E	LINE/CR1
Sc8eucV_10_HRSCAF_100__chr15	12402324	12402615	CR1-X2	LINE/CR1
Sc8eucV_10_HRSCAF_100__chr15	12402755	12402843	CR1-E	LINE/CR1
Sc8eucV_10_HRSCAF_100__chr15	12402842	12403116	CR1-E	LINE/CR1
Sc8eucV_10_HRSCAF_100__chr15	12406910	12407125	CR1-H	LINE/CR1
Sc8eucV_10_HRSCAF_100__chr15	12407941	12408084	CR1-E	LINE/CR1
Sc8eucV_10_HRSCAF_100__chr15	12408129	12408342	CR1-Y2_Aves	LINE/CR1
Sc8eucV_10_HRSCAF_100__chr15	12408327	12408443	CR1-Y1_Aves	LINE/CR1
Sc8eucV_10_HRSCAF_100__chr15	12412554	12412773	CR1-C4	LINE/CR1
Sc8eucV_10_HRSCAF_100__chr15	12422075	12422525	(CCCTAA)n	Simple_repeat
Sc8eucV_10_HRSCAF_100__chr15	12432492	12432736	(GGATG)n	Simple_repeat
Sc8eucV_10_HRSCAF_100__chr15	12435892	12436113	(CATCC)n	Simple_repeat
Sc8eucV_10_HRSCAF_100__chr15	12440009	12440324	CR1-E	LINE/CR1
Sc8eucV_10_HRSCAF_100__chr15	12441019	12441206	CR1-E	LINE/CR1
Sc8eucV_10_HRSCAF_100__chr15	12443798	12444155	CR1-E	LINE/CR1
Sc8eucV_10_HRSCAF_100__chr15	12449626	12450235	CR1-F2	LINE/CR1
Sc8eucV_10_HRSCAF_100__chr15	12452390	12452934	CR1-E	LINE/CR1
Sc8eucV_10_HRSCAF_100__chr15	12453595	12453658	CR1-H	LINE/CR1
Sc8eucV_10_HRSCAF_100__chr15	12454909	12455132	CR1-13_AMi	LINE/CR1
Sc8eucV_10_HRSCAF_100__chr15	12457089	12457267	CR1-F2	LINE/CR1
Sc8eucV_10_HRSCAF_100__chr15	12458318	12458488	CR1-F2	LINE/CR1
Sc8eucV_10_HRSCAF_100__chr15	12460570	12460739	CR1-E	LINE/CR1
Sc8eucV_10_HRSCAF_100__chr15	12461843	12462150	CR1-F2	LINE/CR1
Sc8eucV_10_HRSCAF_100__chr15	12465556	12465679	CR1-F2	LINE/CR1
Sc8eucV_10_HRSCAF_100__chr15	12472947	12473038	CR1-E	LINE/CR1
Sc8eucV_10_HRSCAF_100__chr15	12475006	12475299	CR1-C4	LINE/CR1
Sc8eucV_10_HRSCAF_100__chr15	12476543	12476791	CR1-X2	LINE/CR1
Sc8eucV_10_HRSCAF_100__chr15	12478116	12478605	CR1-E	LINE/CR1
Sc8eucV_10_HRSCAF_100__chr15	12480843	12481061	CR1-E	LINE/CR1
Sc8eucV_10_HRSCAF_100__chr15	12481467	12481529	CR1-B2	LINE/CR1
Sc8eucV_10_HRSCAF_100__chr15	12482133	12482583	CR1-E	LINE/CR1
Sc8eucV_10_HRSCAF_100__chr15	12495479	12495645	CR1-E	LINE/CR1
Sc8eucV_10_HRSCAF_100__chr15	12495923	12495999	CR1-X2	LINE/CR1
Sc8eucV_10_HRSCAF_100__chr15	12498004	12498324	CR1-E	LINE/CR1
Sc8eucV_10_HRSCAF_100__chr15	12499446	12499499	(TCCA)n	Simple_repeat
Sc8eucV_10_HRSCAF_100__chr15	12502666	12503077	CR1-F2	LINE/CR1
Sc8eucV_10_HRSCAF_100__chr15	12535315	12535671	CR1-F2	LINE/CR1
Sc8eucV_10_HRSCAF_100__chr15	12538187	12538474	GA-rich	Low_complexity
Sc8eucV_10_HRSCAF_100__chr15	12538628	12538820	GA-rich	Low_complexity
Sc8eucV_10_HRSCAF_100__chr15	12539969	12540244	(CAGCT)n	Simple_repeat
Sc8eucV_10_HRSCAF_100__chr15	12541623	12541898	CR1-E	LINE/CR1
Sc8eucV_10_HRSCAF_100__chr15	12546371	12546493	CR1-C4	LINE/CR1
Sc8eucV_10_HRSCAF_100__chr15	12546489	12546901	CR1-E	LINE/CR1
Sc8eucV_10_HRSCAF_100__chr15	12550045	12550106	CR1-X2	LINE/CR1
Sc8eucV_10_HRSCAF_100__chr15	12551381	12551711	CR1-E	LINE/CR1
Sc8eucV_10_HRSCAF_100__chr15	12552984	12553445	(CATCC)n	Simple_repeat
Sc8eucV_10_HRSCAF_100__chr15	12553446	12553632	(CACCC)n	Simple_repeat
Sc8eucV_10_HRSCAF_100__chr15	12553633	12553837	(CATCC)n	Simple_repeat
Sc8eucV_10_HRSCAF_100__chr15	12561616	12562577	(TCCA)n	Simple_repeat
Sc8eucV_10_HRSCAF_100__chr15	12570860	12571231	(TCCA)n	Simple_repeat
Sc8eucV_10_HRSCAF_100__chr15	12571126	12571307	CT-rich	Low_complexity
Sc8eucV_10_HRSCAF_100__chr15	12575015	12575082	(CTGTG)n	Simple_repeat
Sc8eucV_10_HRSCAF_100__chr15	12577873	12578256	(GGATG)n	Simple_repeat
Sc8eucV_10_HRSCAF_100__chr15	12589954	12590616	CR1-E	LINE/CR1
Sc8eucV_10_HRSCAF_100__chr15	12595951	12596049	(CATCC)n	Simple_repeat
Sc8eucV_10_HRSCAF_100__chr15	12596604	12597079	CR1-E	LINE/CR1
Sc8eucV_10_HRSCAF_100__chr15	12597077	12597164	CR1-C4	LINE/CR1
Sc8eucV_10_HRSCAF_100__chr15	12598828	12598995	(TTTCC)n	Simple_repeat
Sc8eucV_10_HRSCAF_100__chr15	12603676	12603846	CR1-E	LINE/CR1
Sc8eucV_10_HRSCAF_100__chr15	12604224	12604303	(GGATG)n	Simple_repeat
Sc8eucV_10_HRSCAF_100__chr15	12607951	12608605	CR1-E	LINE/CR1
Sc8eucV_10_HRSCAF_100__chr15	12608960	12609399	CR1-F2	LINE/CR1
Sc8eucV_10_HRSCAF_100__chr15	12610971	12611512	(TCCA)n	Simple_repeat
Sc8eucV_10_HRSCAF_100__chr15	12614827	12615008	CR1-E	LINE/CR1
Sc8eucV_10_HRSCAF_100__chr15	12615015	12615418	CR1-E	LINE/CR1
Sc8eucV_10_HRSCAF_100__chr15	12615454	12615603	CR1-E	LINE/CR1
Sc8eucV_10_HRSCAF_100__chr15	12617948	12618116	CR1-E	LINE/CR1
Sc8eucV_10_HRSCAF_100__chr15	12618948	12619210	CR1-E	LINE/CR1
Sc8eucV_10_HRSCAF_100__chr15	12621564	12622045	CR1-F2	LINE/CR1
Sc8eucV_10_HRSCAF_100__chr15	12622881	12623327	CR1-E	LINE/CR1
Sc8eucV_10_HRSCAF_100__chr15	12624372	12624661	CR1-E	LINE/CR1
Sc8eucV_10_HRSCAF_100__chr15	12626968	12627125	CR1-C4	LINE/CR1
Sc8eucV_10_HRSCAF_100__chr15	12627186	12627805	(TGGA)n	Simple_repeat
Sc8eucV_10_HRSCAF_100__chr15	12628441	12628677	CR1-E	LINE/CR1
Sc8eucV_10_HRSCAF_100__chr15	12628958	12629300	CR1-E	LINE/CR1
Sc8eucV_10_HRSCAF_100__chr15	12631138	12631484	(TTCCC)n	Simple_repeat
Sc8eucV_10_HRSCAF_100__chr15	12632079	12632160	CR1-E	LINE/CR1
Sc8eucV_10_HRSCAF_100__chr15	12632632	12632918	CR1-X2	LINE/CR1
Sc8eucV_10_HRSCAF_100__chr15	12633990	12634071	CR1-E	LINE/CR1
Sc8eucV_10_HRSCAF_100__chr15	12634299	12634516	CR1-C2	LINE/CR1
Sc8eucV_10_HRSCAF_100__chr15	12636825	12637143	CR1-E	LINE/CR1
Sc8eucV_10_HRSCAF_100__chr15	12640650	12640712	CR1-E	LINE/CR1
Sc8eucV_10_HRSCAF_100__chr15	12641110	12641364	CR1-E	LINE/CR1
Sc8eucV_10_HRSCAF_100__chr15	12643103	12643531	CR1-F2	LINE/CR1
Sc8eucV_10_HRSCAF_100__chr15	12644262	12644327	CR1-C4	LINE/CR1
Sc8eucV_10_HRSCAF_100__chr15	12650193	12650360	CR1-H	LINE/CR1
Sc8eucV_10_HRSCAF_100__chr15	12651135	12651493	CR1-E	LINE/CR1
Sc8eucV_10_HRSCAF_100__chr15	12652783	12653032	CR1-E	LINE/CR1
Sc8eucV_10_HRSCAF_100__chr15	12653702	12654067	CR1-E	LINE/CR1
Sc8eucV_10_HRSCAF_100__chr15	12655785	12655898	CR1-C4	LINE/CR1
Sc8eucV_10_HRSCAF_100__chr15	12656061	12656313	CR1-E	LINE/CR1
Sc8eucV_10_HRSCAF_100__chr15	12658221	12658450	CR1-C2	LINE/CR1
Sc8eucV_10_HRSCAF_100__chr15	12662085	12662197	CR1-E	LINE/CR1
Sc8eucV_10_HRSCAF_100__chr15	12662198	12662289	CR1-E	LINE/CR1
Sc8eucV_10_HRSCAF_100__chr15	12663754	12663868	CR1-E	LINE/CR1
Sc8eucV_10_HRSCAF_100__chr15	12678236	12678507	CR1-E	LINE/CR1
Sc8eucV_10_HRSCAF_100__chr15	12679545	12679777	CR1-E	LINE/CR1
Sc8eucV_10_HRSCAF_100__chr15	12690850	12691073	CR1-E	LINE/CR1
Sc8eucV_10_HRSCAF_100__chr15	12693547	12693731	(TTA)n	Simple_repeat
Sc8eucV_10_HRSCAF_100__chr15	12695715	12696137	CR1-E	LINE/CR1
Sc8eucV_10_HRSCAF_100__chr15	12696934	12697162	A-rich	Low_complexity
Sc8eucV_10_HRSCAF_100__chr15	12697654	12697773	CR1-E	LINE/CR1
Sc8eucV_10_HRSCAF_100__chr15	12699047	12699262	CR1-C4	LINE/CR1
Sc8eucV_10_HRSCAF_100__chr15	12717525	12717833	CR1-E	LINE/CR1
Sc8eucV_10_HRSCAF_100__chr15	12721029	12721185	CR1-E	LINE/CR1
Sc8eucV_10_HRSCAF_100__chr15	12724977	12725451	CR1-E	LINE/CR1
Sc8eucV_10_HRSCAF_100__chr15	12730296	12730825	CR1-E	LINE/CR1
Sc8eucV_10_HRSCAF_100__chr15	12731820	12731979	CR1-E	LINE/CR1
Sc8eucV_10_HRSCAF_100__chr15	12741957	12742077	CR1-E	LINE/CR1
Sc8eucV_10_HRSCAF_100__chr15	12748932	12749147	(GGGAA)n	Simple_repeat
Sc8eucV_10_HRSCAF_100__chr15	12752887	12752943	CR1-X	LINE/CR1
Sc8eucV_10_HRSCAF_100__chr15	12759008	12759158	CR1-C4	LINE/CR1
Sc8eucV_10_HRSCAF_100__chr15	12759254	12759310	CR1-Y1_Aves	LINE/CR1
Sc8eucV_10_HRSCAF_100__chr15	12759345	12759399	CR1-Y1_Aves	LINE/CR1
Sc8eucV_10_HRSCAF_100__chr15	12760373	12760540	CR1-E	LINE/CR1
Sc8eucV_10_HRSCAF_100__chr15	12763020	12763252	CR1-F2	LINE/CR1
Sc8eucV_10_HRSCAF_100__chr15	12763388	12763597	CR1-X2	LINE/CR1
Sc8eucV_10_HRSCAF_100__chr15	12779569	12779659	CR1-E	LINE/CR1
Sc8eucV_10_HRSCAF_100__chr15	12786543	12786726	(CCCCAG)n	Simple_repeat
Sc8eucV_10_HRSCAF_100__chr15	12796683	12797091	CR1-X2	LINE/CR1
Sc8eucV_10_HRSCAF_100__chr15	12798719	12799212	CR1-E	LINE/CR1
Sc8eucV_10_HRSCAF_100__chr15	12806567	12806863	AmnSINE1	SINE/5S-Deu-L2
Sc8eucV_10_HRSCAF_100__chr15	12809419	12809577	CR1-E	LINE/CR1
Sc8eucV_10_HRSCAF_100__chr15	12814344	12814635	CR1-C4	LINE/CR1
Sc8eucV_10_HRSCAF_100__chr15	12814847	12815135	CR1-X2	LINE/CR1
Sc8eucV_10_HRSCAF_100__chr15	12816822	12816862	CR1-X2	LINE/CR1
Sc8eucV_10_HRSCAF_100__chr15	12818449	12818516	CR1-X	LINE/CR1
Sc8eucV_10_HRSCAF_100__chr15	12822223	12822808	CR1-F2	LINE/CR1
Sc8eucV_10_HRSCAF_100__chr15	12832390	12832887	CR1-H	LINE/CR1
Sc8eucV_10_HRSCAF_100__chr15	12832891	12833227	CR1-F	LINE/CR1
Sc8eucV_10_HRSCAF_100__chr15	12840194	12840766	CR1-E	LINE/CR1
Sc8eucV_10_HRSCAF_100__chr15	12841758	12841942	UCON71	Unknown
Sc8eucV_10_HRSCAF_100__chr15	12846329	12846432	CR1-X	LINE/CR1
Sc8eucV_10_HRSCAF_100__chr15	12848122	12848765	CR1-C2	LINE/CR1
Sc8eucV_10_HRSCAF_100__chr15	12849760	12849832	(TCCA)n	Simple_repeat
Sc8eucV_10_HRSCAF_100__chr15	12855491	12855567	Harbinger-N276_AMi	DNA/PIF-Harbinger
Sc8eucV_10_HRSCAF_100__chr15	12856854	12856984	CR1-X2	LINE/CR1
Sc8eucV_10_HRSCAF_100__chr15	12857448	12857625	MIR_Aves1	SINE/MIR
Sc8eucV_10_HRSCAF_100__chr15	12872902	12873040	REP131	DNA
Sc8eucV_10_HRSCAF_100__chr15	12873616	12873679	REP131	DNA
Sc8eucV_10_HRSCAF_100__chr15	12876174	12876320	CR1-Y1_Aves	LINE/CR1
Sc8eucV_10_HRSCAF_100__chr15	12878573	12878762	CR1-C4	LINE/CR1
Sc8eucV_10_HRSCAF_100__chr15	12887423	12887880	(CATATA)n	Simple_repeat
Sc8eucV_10_HRSCAF_100__chr15	12887964	12888107	(CAGCC)n	Simple_repeat
Sc8eucV_10_HRSCAF_100__chr15	12888108	12888155	C-rich	Low_complexity
Sc8eucV_10_HRSCAF_100__chr15	12897433	12897940	CR1-Y4	LINE/CR1
Sc8eucV_10_HRSCAF_100__chr15	12907710	12907761	CR1-X	LINE/CR1
Sc8eucV_10_HRSCAF_100__chr15	12907744	12907817	tRNA-Ile-ATT	tRNA
Sc8eucV_10_HRSCAF_100__chr15	12916326	12916630	CR1-E	LINE/CR1
Sc8eucV_10_HRSCAF_100__chr15	12935541	12935744	MER123	DNA?
Sc8eucV_10_HRSCAF_100__chr15	12943141	12943380	(TTCCC)n	Simple_repeat
[truncated: 189,981 more rows]
