# Supplementary material for: Discovery and population genomics of structural variation in a songbird genus
Source: Nat Commun. 2020 Jul 7;11:3403. doi: 10.1038/s41467-020-17195-4 (PMC7341801; doi:10.1038/s41467-020-17195-4)
Supplement: Supplementary file 6 — Source Data file [file 41467_2020_17195_MOESM6_ESM.zip › source_files/JD_snps.bed]

Super-Scaffold_164__JD_UN1	990	991
Super-Scaffold_164__JD_UN1	1954	1955
Super-Scaffold_164__JD_UN1	2245	2246
Super-Scaffold_164__JD_UN1	2317	2318
Super-Scaffold_164__JD_UN1	2735	2736
Super-Scaffold_164__JD_UN1	3485	3486
Super-Scaffold_164__JD_UN1	4252	4253
Super-Scaffold_164__JD_UN1	4253	4254
Super-Scaffold_164__JD_UN1	4254	4255
Super-Scaffold_164__JD_UN1	4311	4312
Super-Scaffold_164__JD_UN1	4712	4713
Super-Scaffold_164__JD_UN1	4806	4807
Super-Scaffold_164__JD_UN1	5292	5293
Super-Scaffold_164__JD_UN1	5323	5324
Super-Scaffold_164__JD_UN1	5340	5341
Super-Scaffold_164__JD_UN1	5705	5706
Super-Scaffold_164__JD_UN1	5900	5901
Super-Scaffold_164__JD_UN1	7131	7132
Super-Scaffold_164__JD_UN1	7337	7338
Super-Scaffold_164__JD_UN1	7653	7654
Super-Scaffold_164__JD_UN1	7769	7770
Super-Scaffold_164__JD_UN1	9080	9081
Super-Scaffold_164__JD_UN1	11110	11111
Super-Scaffold_164__JD_UN1	12192	12193
Super-Scaffold_164__JD_UN1	12241	12242
Super-Scaffold_164__JD_UN1	12242	12243
Super-Scaffold_164__JD_UN1	12538	12539
Super-Scaffold_164__JD_UN1	12565	12566
Super-Scaffold_164__JD_UN1	15258	15259
Super-Scaffold_164__JD_UN1	16215	16216
Super-Scaffold_164__JD_UN1	16573	16574
Super-Scaffold_164__JD_UN1	16580	16581
Super-Scaffold_164__JD_UN1	16629	16630
Super-Scaffold_164__JD_UN1	16940	16941
Super-Scaffold_164__JD_UN1	16989	16990
Super-Scaffold_164__JD_UN1	17376	17377
Super-Scaffold_164__JD_UN1	17379	17380
Super-Scaffold_164__JD_UN1	17547	17548
Super-Scaffold_164__JD_UN1	17664	17665
Super-Scaffold_164__JD_UN1	17950	17951
Super-Scaffold_164__JD_UN1	18172	18173
Super-Scaffold_164__JD_UN1	19451	19452
Super-Scaffold_164__JD_UN1	20262	20263
Super-Scaffold_164__JD_UN1	20571	20572
Super-Scaffold_164__JD_UN1	21465	21466
Super-Scaffold_164__JD_UN1	21522	21523
Super-Scaffold_164__JD_UN1	22226	22227
Super-Scaffold_164__JD_UN1	22282	22283
Super-Scaffold_164__JD_UN1	22292	22293
Super-Scaffold_164__JD_UN1	22597	22598
Super-Scaffold_164__JD_UN1	22684	22685
Super-Scaffold_164__JD_UN1	22696	22697
Super-Scaffold_164__JD_UN1	22859	22860
Super-Scaffold_164__JD_UN1	23325	23326
Super-Scaffold_164__JD_UN1	23948	23949
Super-Scaffold_164__JD_UN1	24152	24153
Super-Scaffold_164__JD_UN1	24170	24171
Super-Scaffold_164__JD_UN1	24305	24306
Super-Scaffold_164__JD_UN1	24374	24375
Super-Scaffold_164__JD_UN1	26157	26158
Super-Scaffold_164__JD_UN1	26377	26378
Super-Scaffold_164__JD_UN1	26412	26413
Super-Scaffold_164__JD_UN1	27556	27557
Super-Scaffold_164__JD_UN1	27855	27856
Super-Scaffold_164__JD_UN1	28862	28863
Super-Scaffold_164__JD_UN1	29001	29002
Super-Scaffold_164__JD_UN1	29125	29126
Super-Scaffold_164__JD_UN1	29136	29137
Super-Scaffold_164__JD_UN1	30945	30946
Super-Scaffold_164__JD_UN1	31487	31488
Super-Scaffold_164__JD_UN1	32139	32140
Super-Scaffold_164__JD_UN1	32148	32149
Super-Scaffold_164__JD_UN1	32406	32407
Super-Scaffold_164__JD_UN1	32788	32789
Super-Scaffold_164__JD_UN1	32849	32850
Super-Scaffold_164__JD_UN1	34085	34086
Super-Scaffold_164__JD_UN1	34789	34790
Super-Scaffold_164__JD_UN1	35535	35536
Super-Scaffold_164__JD_UN1	35681	35682
Super-Scaffold_164__JD_UN1	35739	35740
Super-Scaffold_164__JD_UN1	35759	35760
Super-Scaffold_164__JD_UN1	35943	35944
Super-Scaffold_164__JD_UN1	36043	36044
Super-Scaffold_164__JD_UN1	36144	36145
Super-Scaffold_164__JD_UN1	36252	36253
Super-Scaffold_164__JD_UN1	36267	36268
Super-Scaffold_164__JD_UN1	36354	36355
Super-Scaffold_164__JD_UN1	36396	36397
Super-Scaffold_164__JD_UN1	36468	36469
Super-Scaffold_164__JD_UN1	42007	42008
Super-Scaffold_164__JD_UN1	42008	42009
Super-Scaffold_164__JD_UN1	42033	42034
Super-Scaffold_164__JD_UN1	43708	43709
Super-Scaffold_164__JD_UN1	43709	43710
Super-Scaffold_164__JD_UN1	44691	44692
Super-Scaffold_164__JD_UN1	44693	44694
Super-Scaffold_164__JD_UN1	45951	45952
Super-Scaffold_164__JD_UN1	46358	46359
Super-Scaffold_164__JD_UN1	46514	46515
Super-Scaffold_164__JD_UN1	47087	47088
Super-Scaffold_164__JD_UN1	47436	47437
Super-Scaffold_164__JD_UN1	47706	47707
Super-Scaffold_164__JD_UN1	48231	48232
Super-Scaffold_164__JD_UN1	48621	48622
Super-Scaffold_164__JD_UN1	48944	48945
Super-Scaffold_164__JD_UN1	49058	49059
Super-Scaffold_164__JD_UN1	49189	49190
Super-Scaffold_164__JD_UN1	49249	49250
Super-Scaffold_164__JD_UN1	49651	49652
Super-Scaffold_164__JD_UN1	50154	50155
Super-Scaffold_164__JD_UN1	50504	50505
Super-Scaffold_164__JD_UN1	50838	50839
Super-Scaffold_164__JD_UN1	51065	51066
Super-Scaffold_164__JD_UN1	51286	51287
Super-Scaffold_164__JD_UN1	51479	51480
Super-Scaffold_164__JD_UN1	51680	51681
Super-Scaffold_164__JD_UN1	51768	51769
Super-Scaffold_164__JD_UN1	52083	52084
Super-Scaffold_164__JD_UN1	52245	52246
Super-Scaffold_164__JD_UN1	53541	53542
Super-Scaffold_164__JD_UN1	53922	53923
Super-Scaffold_164__JD_UN1	54102	54103
Super-Scaffold_164__JD_UN1	56543	56544
Super-Scaffold_164__JD_UN1	57429	57430
Super-Scaffold_164__JD_UN1	57437	57438
Super-Scaffold_164__JD_UN1	57465	57466
Super-Scaffold_164__JD_UN1	57472	57473
Super-Scaffold_164__JD_UN1	57475	57476
Super-Scaffold_164__JD_UN1	57480	57481
Super-Scaffold_164__JD_UN1	57485	57486
Super-Scaffold_164__JD_UN1	57490	57491
Super-Scaffold_164__JD_UN1	57510	57511
Super-Scaffold_164__JD_UN1	57520	57521
Super-Scaffold_164__JD_UN1	58919	58920
Super-Scaffold_164__JD_UN1	59402	59403
Super-Scaffold_164__JD_UN1	59853	59854
Super-Scaffold_164__JD_UN1	60076	60077
Super-Scaffold_164__JD_UN1	61014	61015
Super-Scaffold_164__JD_UN1	61468	61469
Super-Scaffold_164__JD_UN1	61831	61832
Super-Scaffold_164__JD_UN1	63420	63421
Super-Scaffold_164__JD_UN1	65758	65759
Super-Scaffold_164__JD_UN1	68888	68889
Super-Scaffold_164__JD_UN1	69088	69089
Super-Scaffold_164__JD_UN1	69089	69090
Super-Scaffold_164__JD_UN1	69130	69131
Super-Scaffold_164__JD_UN1	96968	96969
Super-Scaffold_164__JD_UN1	97116	97117
Super-Scaffold_164__JD_UN1	100037	100038
Super-Scaffold_164__JD_UN1	100647	100648
Super-Scaffold_164__JD_UN1	101017	101018
Super-Scaffold_164__JD_UN1	101129	101130
Super-Scaffold_164__JD_UN1	101162	101163
Super-Scaffold_164__JD_UN1	101272	101273
Super-Scaffold_164__JD_UN1	102046	102047
Super-Scaffold_164__JD_UN1	103824	103825
Super-Scaffold_164__JD_UN1	103947	103948
Super-Scaffold_164__JD_UN1	105179	105180
Super-Scaffold_164__JD_UN1	106491	106492
Super-Scaffold_164__JD_UN1	106497	106498
Super-Scaffold_164__JD_UN1	107412	107413
Super-Scaffold_164__JD_UN1	108058	108059
Super-Scaffold_164__JD_UN1	108238	108239
Super-Scaffold_164__JD_UN1	108299	108300
Super-Scaffold_164__JD_UN1	108513	108514
Super-Scaffold_164__JD_UN1	108673	108674
Super-Scaffold_164__JD_UN1	109303	109304
Super-Scaffold_164__JD_UN1	110163	110164
Super-Scaffold_164__JD_UN1	111312	111313
Super-Scaffold_164__JD_UN1	111403	111404
Super-Scaffold_164__JD_UN1	111407	111408
Super-Scaffold_164__JD_UN1	111763	111764
Super-Scaffold_164__JD_UN1	111959	111960
Super-Scaffold_164__JD_UN1	111984	111985
Super-Scaffold_164__JD_UN1	112095	112096
Super-Scaffold_164__JD_UN1	112469	112470
Super-Scaffold_164__JD_UN1	113178	113179
Super-Scaffold_164__JD_UN1	113258	113259
Super-Scaffold_164__JD_UN1	113317	113318
Super-Scaffold_164__JD_UN1	114395	114396
Super-Scaffold_164__JD_UN1	114419	114420
Super-Scaffold_164__JD_UN1	114435	114436
Super-Scaffold_164__JD_UN1	116055	116056
Super-Scaffold_164__JD_UN1	116285	116286
Super-Scaffold_164__JD_UN1	116792	116793
Super-Scaffold_164__JD_UN1	117037	117038
Super-Scaffold_164__JD_UN1	117220	117221
Super-Scaffold_164__JD_UN1	118502	118503
Super-Scaffold_164__JD_UN1	118832	118833
Super-Scaffold_164__JD_UN1	120352	120353
Super-Scaffold_164__JD_UN1	120547	120548
Super-Scaffold_164__JD_UN1	120975	120976
Super-Scaffold_164__JD_UN1	121881	121882
Super-Scaffold_164__JD_UN1	122084	122085
Super-Scaffold_164__JD_UN1	122372	122373
Super-Scaffold_164__JD_UN1	122959	122960
Super-Scaffold_164__JD_UN1	123157	123158
Super-Scaffold_164__JD_UN1	123203	123204
Super-Scaffold_164__JD_UN1	123478	123479
Super-Scaffold_164__JD_UN1	123485	123486
Super-Scaffold_164__JD_UN1	123730	123731
Super-Scaffold_164__JD_UN1	124496	124497
Super-Scaffold_164__JD_UN1	124498	124499
Super-Scaffold_164__JD_UN1	124946	124947
Super-Scaffold_164__JD_UN1	124987	124988
Super-Scaffold_164__JD_UN1	125391	125392
Super-Scaffold_164__JD_UN1	125474	125475
Super-Scaffold_164__JD_UN1	125543	125544
Super-Scaffold_164__JD_UN1	125679	125680
Super-Scaffold_164__JD_UN1	125805	125806
Super-Scaffold_164__JD_UN1	125879	125880
Super-Scaffold_164__JD_UN1	125961	125962
Super-Scaffold_164__JD_UN1	126331	126332
Super-Scaffold_164__JD_UN1	126414	126415
Super-Scaffold_164__JD_UN1	126689	126690
Super-Scaffold_164__JD_UN1	126952	126953
Super-Scaffold_164__JD_UN1	127045	127046
Super-Scaffold_164__JD_UN1	127104	127105
Super-Scaffold_164__JD_UN1	127364	127365
Super-Scaffold_164__JD_UN1	127380	127381
Super-Scaffold_164__JD_UN1	128274	128275
Super-Scaffold_164__JD_UN1	128357	128358
Super-Scaffold_164__JD_UN1	128521	128522
Super-Scaffold_164__JD_UN1	128999	129000
Super-Scaffold_164__JD_UN1	129426	129427
Super-Scaffold_164__JD_UN1	129473	129474
Super-Scaffold_164__JD_UN1	130103	130104
Super-Scaffold_164__JD_UN1	130161	130162
Super-Scaffold_164__JD_UN1	130724	130725
Super-Scaffold_164__JD_UN1	132209	132210
Super-Scaffold_164__JD_UN1	132225	132226
Super-Scaffold_164__JD_UN1	132243	132244
Super-Scaffold_164__JD_UN1	132349	132350
Super-Scaffold_164__JD_UN1	132407	132408
Super-Scaffold_164__JD_UN1	132414	132415
Super-Scaffold_164__JD_UN1	132426	132427
Super-Scaffold_164__JD_UN1	132556	132557
Super-Scaffold_164__JD_UN1	133341	133342
Super-Scaffold_164__JD_UN1	133759	133760
Super-Scaffold_164__JD_UN1	133760	133761
Super-Scaffold_164__JD_UN1	135282	135283
Super-Scaffold_164__JD_UN1	136102	136103
Super-Scaffold_164__JD_UN1	136150	136151
Super-Scaffold_164__JD_UN1	136256	136257
Super-Scaffold_164__JD_UN1	136473	136474
Super-Scaffold_164__JD_UN1	136558	136559
Super-Scaffold_164__JD_UN1	136621	136622
Super-Scaffold_164__JD_UN1	136622	136623
Super-Scaffold_164__JD_UN1	136742	136743
Super-Scaffold_164__JD_UN1	136961	136962
Super-Scaffold_164__JD_UN1	138212	138213
Super-Scaffold_164__JD_UN1	138990	138991
Super-Scaffold_164__JD_UN1	138991	138992
Super-Scaffold_164__JD_UN1	139138	139139
Super-Scaffold_164__JD_UN1	139297	139298
Super-Scaffold_164__JD_UN1	139324	139325
Super-Scaffold_164__JD_UN1	140072	140073
Super-Scaffold_164__JD_UN1	140447	140448
Super-Scaffold_164__JD_UN1	141452	141453
Super-Scaffold_164__JD_UN1	141781	141782
Super-Scaffold_164__JD_UN1	142037	142038
Super-Scaffold_164__JD_UN1	142141	142142
Super-Scaffold_164__JD_UN1	142891	142892
Super-Scaffold_164__JD_UN1	143111	143112
Super-Scaffold_164__JD_UN1	143397	143398
Super-Scaffold_164__JD_UN1	143564	143565
Super-Scaffold_164__JD_UN1	144191	144192
Super-Scaffold_164__JD_UN1	144331	144332
Super-Scaffold_164__JD_UN1	144463	144464
Super-Scaffold_164__JD_UN1	144503	144504
Super-Scaffold_164__JD_UN1	144558	144559
Super-Scaffold_164__JD_UN1	144573	144574
Super-Scaffold_164__JD_UN1	144591	144592
Super-Scaffold_164__JD_UN1	144734	144735
Super-Scaffold_164__JD_UN1	144819	144820
Super-Scaffold_164__JD_UN1	144826	144827
Super-Scaffold_164__JD_UN1	145037	145038
Super-Scaffold_164__JD_UN1	145088	145089
Super-Scaffold_164__JD_UN1	145134	145135
Super-Scaffold_164__JD_UN1	145157	145158
Super-Scaffold_164__JD_UN1	145182	145183
Super-Scaffold_164__JD_UN1	145206	145207
Super-Scaffold_164__JD_UN1	145526	145527
Super-Scaffold_164__JD_UN1	145767	145768
Super-Scaffold_164__JD_UN1	145783	145784
Super-Scaffold_164__JD_UN1	145801	145802
Super-Scaffold_164__JD_UN1	146083	146084
Super-Scaffold_164__JD_UN1	146097	146098
Super-Scaffold_164__JD_UN1	146162	146163
Super-Scaffold_164__JD_UN1	146327	146328
Super-Scaffold_164__JD_UN1	146717	146718
Super-Scaffold_164__JD_UN1	146731	146732
Super-Scaffold_164__JD_UN1	146941	146942
Super-Scaffold_164__JD_UN1	146949	146950
Super-Scaffold_164__JD_UN1	147196	147197
Super-Scaffold_164__JD_UN1	147376	147377
Super-Scaffold_164__JD_UN1	147491	147492
Super-Scaffold_164__JD_UN1	147712	147713
Super-Scaffold_164__JD_UN1	148218	148219
Super-Scaffold_164__JD_UN1	148712	148713
Super-Scaffold_164__JD_UN1	149144	149145
Super-Scaffold_164__JD_UN1	149367	149368
Super-Scaffold_164__JD_UN1	149534	149535
Super-Scaffold_164__JD_UN1	149563	149564
Super-Scaffold_164__JD_UN1	149579	149580
Super-Scaffold_164__JD_UN1	149604	149605
Super-Scaffold_164__JD_UN1	149630	149631
Super-Scaffold_164__JD_UN1	149663	149664
Super-Scaffold_164__JD_UN1	149722	149723
Super-Scaffold_164__JD_UN1	149844	149845
Super-Scaffold_164__JD_UN1	149908	149909
Super-Scaffold_164__JD_UN1	150074	150075
Super-Scaffold_164__JD_UN1	150443	150444
Super-Scaffold_164__JD_UN1	150497	150498
Super-Scaffold_164__JD_UN1	150671	150672
Super-Scaffold_164__JD_UN1	151284	151285
Super-Scaffold_164__JD_UN1	151288	151289
Super-Scaffold_164__JD_UN1	151434	151435
Super-Scaffold_164__JD_UN1	151476	151477
Super-Scaffold_164__JD_UN1	151477	151478
Super-Scaffold_164__JD_UN1	151696	151697
Super-Scaffold_164__JD_UN1	152218	152219
Super-Scaffold_164__JD_UN1	152300	152301
Super-Scaffold_164__JD_UN1	152753	152754
Super-Scaffold_164__JD_UN1	152965	152966
Super-Scaffold_164__JD_UN1	153008	153009
Super-Scaffold_164__JD_UN1	153521	153522
Super-Scaffold_164__JD_UN1	153900	153901
Super-Scaffold_164__JD_UN1	154837	154838
Super-Scaffold_164__JD_UN1	155402	155403
Super-Scaffold_164__JD_UN1	155406	155407
Super-Scaffold_164__JD_UN1	155475	155476
Super-Scaffold_164__JD_UN1	156374	156375
Super-Scaffold_164__JD_UN1	156483	156484
Super-Scaffold_164__JD_UN1	157420	157421
Super-Scaffold_164__JD_UN1	157433	157434
Super-Scaffold_164__JD_UN1	157731	157732
Super-Scaffold_164__JD_UN1	158035	158036
Super-Scaffold_164__JD_UN1	158036	158037
Super-Scaffold_164__JD_UN1	158040	158041
Super-Scaffold_164__JD_UN1	158046	158047
Super-Scaffold_164__JD_UN1	158083	158084
Super-Scaffold_164__JD_UN1	158119	158120
Super-Scaffold_164__JD_UN1	158157	158158
Super-Scaffold_164__JD_UN1	158503	158504
Super-Scaffold_164__JD_UN1	158528	158529
Super-Scaffold_164__JD_UN1	158845	158846
Super-Scaffold_164__JD_UN1	159584	159585
Super-Scaffold_164__JD_UN1	159669	159670
Super-Scaffold_164__JD_UN1	159720	159721
Super-Scaffold_164__JD_UN1	159774	159775
Super-Scaffold_164__JD_UN1	159947	159948
Super-Scaffold_164__JD_UN1	160441	160442
Super-Scaffold_164__JD_UN1	160660	160661
Super-Scaffold_164__JD_UN1	161160	161161
Super-Scaffold_164__JD_UN1	161346	161347
Super-Scaffold_164__JD_UN1	161347	161348
Super-Scaffold_164__JD_UN1	161543	161544
Super-Scaffold_164__JD_UN1	162245	162246
Super-Scaffold_164__JD_UN1	162260	162261
Super-Scaffold_164__JD_UN1	162744	162745
Super-Scaffold_164__JD_UN1	162899	162900
Super-Scaffold_164__JD_UN1	163266	163267
Super-Scaffold_164__JD_UN1	164078	164079
Super-Scaffold_164__JD_UN1	165273	165274
Super-Scaffold_164__JD_UN1	165815	165816
Super-Scaffold_164__JD_UN1	166086	166087
Super-Scaffold_164__JD_UN1	166904	166905
Super-Scaffold_164__JD_UN1	168506	168507
Super-Scaffold_164__JD_UN1	168729	168730
Super-Scaffold_164__JD_UN1	169078	169079
Super-Scaffold_164__JD_UN1	169263	169264
Super-Scaffold_164__JD_UN1	169364	169365
Super-Scaffold_164__JD_UN1	169440	169441
Super-Scaffold_164__JD_UN1	169497	169498
Super-Scaffold_164__JD_UN1	170066	170067
Super-Scaffold_164__JD_UN1	170173	170174
Super-Scaffold_164__JD_UN1	170220	170221
Super-Scaffold_164__JD_UN1	170229	170230
Super-Scaffold_164__JD_UN1	170372	170373
Super-Scaffold_164__JD_UN1	170946	170947
Super-Scaffold_164__JD_UN1	171539	171540
Super-Scaffold_164__JD_UN1	171852	171853
Super-Scaffold_164__JD_UN1	172168	172169
Super-Scaffold_164__JD_UN1	173503	173504
Super-Scaffold_164__JD_UN1	173534	173535
Super-Scaffold_164__JD_UN1	173633	173634
Super-Scaffold_164__JD_UN1	173718	173719
Super-Scaffold_164__JD_UN1	173831	173832
Super-Scaffold_164__JD_UN1	174740	174741
Super-Scaffold_164__JD_UN1	174974	174975
Super-Scaffold_164__JD_UN1	175008	175009
Super-Scaffold_164__JD_UN1	175168	175169
Super-Scaffold_164__JD_UN1	175494	175495
Super-Scaffold_164__JD_UN1	175653	175654
Super-Scaffold_164__JD_UN1	176109	176110
Super-Scaffold_164__JD_UN1	176120	176121
Super-Scaffold_164__JD_UN1	176154	176155
Super-Scaffold_164__JD_UN1	176859	176860
Super-Scaffold_164__JD_UN1	176860	176861
Super-Scaffold_164__JD_UN1	177024	177025
Super-Scaffold_164__JD_UN1	177469	177470
Super-Scaffold_164__JD_UN1	178326	178327
Super-Scaffold_164__JD_UN1	178363	178364
Super-Scaffold_164__JD_UN1	180448	180449
Super-Scaffold_164__JD_UN1	180514	180515
Super-Scaffold_164__JD_UN1	180674	180675
Super-Scaffold_164__JD_UN1	181165	181166
Super-Scaffold_164__JD_UN1	181630	181631
Super-Scaffold_164__JD_UN1	182749	182750
Super-Scaffold_164__JD_UN1	182974	182975
Super-Scaffold_164__JD_UN1	182989	182990
Super-Scaffold_164__JD_UN1	184498	184499
Super-Scaffold_164__JD_UN1	184601	184602
Super-Scaffold_164__JD_UN1	184851	184852
Super-Scaffold_164__JD_UN1	185315	185316
Super-Scaffold_164__JD_UN1	185390	185391
Super-Scaffold_164__JD_UN1	185545	185546
Super-Scaffold_164__JD_UN1	185546	185547
Super-Scaffold_164__JD_UN1	185549	185550
Super-Scaffold_164__JD_UN1	185550	185551
Super-Scaffold_164__JD_UN1	185555	185556
Super-Scaffold_164__JD_UN1	185556	185557
Super-Scaffold_164__JD_UN1	185687	185688
Super-Scaffold_164__JD_UN1	185868	185869
Super-Scaffold_164__JD_UN1	186025	186026
Super-Scaffold_164__JD_UN1	186249	186250
Super-Scaffold_164__JD_UN1	186324	186325
Super-Scaffold_164__JD_UN1	186432	186433
Super-Scaffold_164__JD_UN1	186804	186805
Super-Scaffold_164__JD_UN1	186994	186995
Super-Scaffold_164__JD_UN1	187015	187016
Super-Scaffold_164__JD_UN1	187017	187018
Super-Scaffold_164__JD_UN1	187157	187158
Super-Scaffold_164__JD_UN1	187510	187511
Super-Scaffold_164__JD_UN1	187793	187794
Super-Scaffold_164__JD_UN1	187800	187801
Super-Scaffold_164__JD_UN1	187831	187832
Super-Scaffold_164__JD_UN1	187988	187989
Super-Scaffold_164__JD_UN1	188018	188019
Super-Scaffold_164__JD_UN1	188074	188075
Super-Scaffold_164__JD_UN1	188092	188093
Super-Scaffold_164__JD_UN1	189215	189216
Super-Scaffold_164__JD_UN1	189440	189441
Super-Scaffold_164__JD_UN1	189923	189924
Super-Scaffold_164__JD_UN1	190040	190041
Super-Scaffold_164__JD_UN1	190041	190042
Super-Scaffold_164__JD_UN1	190340	190341
Super-Scaffold_164__JD_UN1	190387	190388
Super-Scaffold_164__JD_UN1	190579	190580
Super-Scaffold_164__JD_UN1	190646	190647
Super-Scaffold_164__JD_UN1	191022	191023
Super-Scaffold_164__JD_UN1	191427	191428
Super-Scaffold_164__JD_UN1	191929	191930
Super-Scaffold_164__JD_UN1	192004	192005
Super-Scaffold_164__JD_UN1	192435	192436
Super-Scaffold_164__JD_UN1	193377	193378
Super-Scaffold_164__JD_UN1	193750	193751
Super-Scaffold_164__JD_UN1	193772	193773
Super-Scaffold_164__JD_UN1	193774	193775
Super-Scaffold_164__JD_UN1	193778	193779
Super-Scaffold_164__JD_UN1	193783	193784
Super-Scaffold_164__JD_UN1	193942	193943
Super-Scaffold_164__JD_UN1	194099	194100
Super-Scaffold_164__JD_UN1	194139	194140
Super-Scaffold_164__JD_UN1	194201	194202
Super-Scaffold_164__JD_UN1	194745	194746
Super-Scaffold_164__JD_UN1	194993	194994
Super-Scaffold_164__JD_UN1	195254	195255
Super-Scaffold_164__JD_UN1	196064	196065
Super-Scaffold_164__JD_UN1	196067	196068
Super-Scaffold_164__JD_UN1	196076	196077
Super-Scaffold_164__JD_UN1	197264	197265
Super-Scaffold_164__JD_UN1	197611	197612
Super-Scaffold_164__JD_UN1	197613	197614
Super-Scaffold_164__JD_UN1	198644	198645
Super-Scaffold_164__JD_UN1	198964	198965
Super-Scaffold_164__JD_UN1	199199	199200
Super-Scaffold_164__JD_UN1	199259	199260
Super-Scaffold_164__JD_UN1	199349	199350
Super-Scaffold_164__JD_UN1	199637	199638
Super-Scaffold_164__JD_UN1	199760	199761
Super-Scaffold_164__JD_UN1	199921	199922
Super-Scaffold_164__JD_UN1	199922	199923
Super-Scaffold_164__JD_UN1	200217	200218
Super-Scaffold_164__JD_UN1	201321	201322
Super-Scaffold_164__JD_UN1	201796	201797
Super-Scaffold_164__JD_UN1	202111	202112
Super-Scaffold_164__JD_UN1	202404	202405
Super-Scaffold_164__JD_UN1	204562	204563
Super-Scaffold_164__JD_UN1	204850	204851
Super-Scaffold_164__JD_UN1	204955	204956
Super-Scaffold_164__JD_UN1	205070	205071
Super-Scaffold_164__JD_UN1	205434	205435
Super-Scaffold_164__JD_UN1	206162	206163
Super-Scaffold_164__JD_UN1	206671	206672
Super-Scaffold_164__JD_UN1	206990	206991
Super-Scaffold_164__JD_UN1	207076	207077
Super-Scaffold_164__JD_UN1	207814	207815
Super-Scaffold_164__JD_UN1	207888	207889
Super-Scaffold_164__JD_UN1	208298	208299
Super-Scaffold_164__JD_UN1	208636	208637
Super-Scaffold_164__JD_UN1	209012	209013
Super-Scaffold_164__JD_UN1	209631	209632
Super-Scaffold_164__JD_UN1	209923	209924
Super-Scaffold_164__JD_UN1	209960	209961
Super-Scaffold_164__JD_UN1	210133	210134
Super-Scaffold_164__JD_UN1	210184	210185
Super-Scaffold_164__JD_UN1	210252	210253
Super-Scaffold_164__JD_UN1	210253	210254
Super-Scaffold_164__JD_UN1	210390	210391
Super-Scaffold_164__JD_UN1	210496	210497
Super-Scaffold_164__JD_UN1	210748	210749
Super-Scaffold_164__JD_UN1	211035	211036
Super-Scaffold_164__JD_UN1	211072	211073
Super-Scaffold_164__JD_UN1	211113	211114
Super-Scaffold_164__JD_UN1	211286	211287
Super-Scaffold_164__JD_UN1	211302	211303
Super-Scaffold_164__JD_UN1	211309	211310
Super-Scaffold_164__JD_UN1	211341	211342
Super-Scaffold_164__JD_UN1	211370	211371
Super-Scaffold_164__JD_UN1	211993	211994
Super-Scaffold_164__JD_UN1	212080	212081
Super-Scaffold_164__JD_UN1	212140	212141
Super-Scaffold_164__JD_UN1	212218	212219
Super-Scaffold_164__JD_UN1	213059	213060
Super-Scaffold_164__JD_UN1	213423	213424
Super-Scaffold_164__JD_UN1	214858	214859
Super-Scaffold_164__JD_UN1	215043	215044
Super-Scaffold_164__JD_UN1	215162	215163
Super-Scaffold_164__JD_UN1	215672	215673
Super-Scaffold_164__JD_UN1	215827	215828
Super-Scaffold_164__JD_UN1	215924	215925
Super-Scaffold_164__JD_UN1	215949	215950
Super-Scaffold_164__JD_UN1	215972	215973
Super-Scaffold_164__JD_UN1	216785	216786
Super-Scaffold_164__JD_UN1	216787	216788
Super-Scaffold_164__JD_UN1	216833	216834
Super-Scaffold_164__JD_UN1	216838	216839
Super-Scaffold_164__JD_UN1	216843	216844
Super-Scaffold_164__JD_UN1	216993	216994
Super-Scaffold_164__JD_UN1	217371	217372
Super-Scaffold_164__JD_UN1	217396	217397
Super-Scaffold_164__JD_UN1	217641	217642
Super-Scaffold_164__JD_UN1	218336	218337
Super-Scaffold_164__JD_UN1	218451	218452
Super-Scaffold_164__JD_UN1	218455	218456
Super-Scaffold_164__JD_UN1	218472	218473
Super-Scaffold_164__JD_UN1	218498	218499
Super-Scaffold_164__JD_UN1	218499	218500
Super-Scaffold_164__JD_UN1	218511	218512
Super-Scaffold_164__JD_UN1	218520	218521
Super-Scaffold_164__JD_UN1	218521	218522
Super-Scaffold_164__JD_UN1	219164	219165
Super-Scaffold_164__JD_UN1	219516	219517
Super-Scaffold_164__JD_UN1	219845	219846
Super-Scaffold_164__JD_UN1	219858	219859
Super-Scaffold_164__JD_UN1	220346	220347
Super-Scaffold_164__JD_UN1	220457	220458
Super-Scaffold_164__JD_UN1	220689	220690
Super-Scaffold_164__JD_UN1	221036	221037
Super-Scaffold_164__JD_UN1	221469	221470
Super-Scaffold_164__JD_UN1	221470	221471
Super-Scaffold_164__JD_UN1	221473	221474
Super-Scaffold_164__JD_UN1	221482	221483
Super-Scaffold_164__JD_UN1	221526	221527
Super-Scaffold_164__JD_UN1	221854	221855
Super-Scaffold_164__JD_UN1	222258	222259
Super-Scaffold_164__JD_UN1	222260	222261
Super-Scaffold_164__JD_UN1	222354	222355
Super-Scaffold_164__JD_UN1	222519	222520
Super-Scaffold_164__JD_UN1	222521	222522
Super-Scaffold_164__JD_UN1	222547	222548
Super-Scaffold_164__JD_UN1	222563	222564
Super-Scaffold_164__JD_UN1	222690	222691
Super-Scaffold_164__JD_UN1	222703	222704
Super-Scaffold_164__JD_UN1	222706	222707
Super-Scaffold_164__JD_UN1	222709	222710
Super-Scaffold_164__JD_UN1	222716	222717
Super-Scaffold_164__JD_UN1	222729	222730
Super-Scaffold_164__JD_UN1	222732	222733
Super-Scaffold_164__JD_UN1	223829	223830
Super-Scaffold_164__JD_UN1	224202	224203
Super-Scaffold_164__JD_UN1	224463	224464
Super-Scaffold_164__JD_UN1	224473	224474
Super-Scaffold_164__JD_UN1	225014	225015
Super-Scaffold_164__JD_UN1	225220	225221
Super-Scaffold_164__JD_UN1	225224	225225
Super-Scaffold_164__JD_UN1	225226	225227
Super-Scaffold_164__JD_UN1	225251	225252
Super-Scaffold_164__JD_UN1	225252	225253
Super-Scaffold_164__JD_UN1	225421	225422
Super-Scaffold_164__JD_UN1	225543	225544
Super-Scaffold_164__JD_UN1	227835	227836
Super-Scaffold_164__JD_UN1	228547	228548
Super-Scaffold_164__JD_UN1	228548	228549
Super-Scaffold_164__JD_UN1	228577	228578
Super-Scaffold_164__JD_UN1	228677	228678
Super-Scaffold_164__JD_UN1	228713	228714
Super-Scaffold_164__JD_UN1	228714	228715
Super-Scaffold_164__JD_UN1	228972	228973
Super-Scaffold_164__JD_UN1	232108	232109
Super-Scaffold_164__JD_UN1	232111	232112
Super-Scaffold_164__JD_UN1	232169	232170
Super-Scaffold_164__JD_UN1	232170	232171
Super-Scaffold_164__JD_UN1	232246	232247
Super-Scaffold_164__JD_UN1	232262	232263
Super-Scaffold_164__JD_UN1	232312	232313
Super-Scaffold_164__JD_UN1	232801	232802
Super-Scaffold_164__JD_UN1	237444	237445
Super-Scaffold_164__JD_UN1	237446	237447
Super-Scaffold_164__JD_UN1	250509	250510
Super-Scaffold_164__JD_UN1	251078	251079
Super-Scaffold_164__JD_UN1	251592	251593
Super-Scaffold_164__JD_UN1	251593	251594
Super-Scaffold_164__JD_UN1	253671	253672
Super-Scaffold_164__JD_UN1	253672	253673
Super-Scaffold_164__JD_UN1	253785	253786
Super-Scaffold_164__JD_UN1	253790	253791
Super-Scaffold_164__JD_UN1	253804	253805
Super-Scaffold_164__JD_UN1	253812	253813
Super-Scaffold_164__JD_UN1	253817	253818
Super-Scaffold_164__JD_UN1	253820	253821
Super-Scaffold_164__JD_UN1	253872	253873
Super-Scaffold_164__JD_UN1	254107	254108
Super-Scaffold_164__JD_UN1	254131	254132
Super-Scaffold_164__JD_UN1	254383	254384
Super-Scaffold_164__JD_UN1	254540	254541
Super-Scaffold_164__JD_UN1	254635	254636
Super-Scaffold_164__JD_UN1	254639	254640
Super-Scaffold_164__JD_UN1	255761	255762
Super-Scaffold_164__JD_UN1	255765	255766
Super-Scaffold_164__JD_UN1	256612	256613
Super-Scaffold_164__JD_UN1	256889	256890
Super-Scaffold_164__JD_UN1	262365	262366
Super-Scaffold_164__JD_UN1	262463	262464
Super-Scaffold_164__JD_UN1	262464	262465
Super-Scaffold_164__JD_UN1	263168	263169
Super-Scaffold_164__JD_UN1	263377	263378
Super-Scaffold_164__JD_UN1	263378	263379
Super-Scaffold_164__JD_UN1	263676	263677
Super-Scaffold_164__JD_UN1	263685	263686
Super-Scaffold_164__JD_UN1	264219	264220
Super-Scaffold_164__JD_UN1	264466	264467
Super-Scaffold_164__JD_UN1	264493	264494
Super-Scaffold_164__JD_UN1	265759	265760
Super-Scaffold_164__JD_UN1	265771	265772
Super-Scaffold_164__JD_UN1	265847	265848
Super-Scaffold_164__JD_UN1	266379	266380
Super-Scaffold_164__JD_UN1	266889	266890
Super-Scaffold_164__JD_UN1	267424	267425
Super-Scaffold_164__JD_UN1	267644	267645
Super-Scaffold_164__JD_UN1	267709	267710
Super-Scaffold_164__JD_UN1	267711	267712
Super-Scaffold_164__JD_UN1	267720	267721
Super-Scaffold_164__JD_UN1	268616	268617
Super-Scaffold_164__JD_UN1	275187	275188
Super-Scaffold_164__JD_UN1	276399	276400
Super-Scaffold_164__JD_UN1	276400	276401
Super-Scaffold_164__JD_UN1	276404	276405
Super-Scaffold_164__JD_UN1	276406	276407
Super-Scaffold_164__JD_UN1	276549	276550
Super-Scaffold_164__JD_UN1	277364	277365
Super-Scaffold_164__JD_UN1	277628	277629
Super-Scaffold_164__JD_UN1	278248	278249
Super-Scaffold_164__JD_UN1	278414	278415
Super-Scaffold_164__JD_UN1	279376	279377
Super-Scaffold_164__JD_UN1	280246	280247
Super-Scaffold_164__JD_UN1	280275	280276
Super-Scaffold_164__JD_UN1	280354	280355
Super-Scaffold_164__JD_UN1	281066	281067
Super-Scaffold_164__JD_UN1	281068	281069
Super-Scaffold_164__JD_UN1	281104	281105
Super-Scaffold_164__JD_UN1	281105	281106
Super-Scaffold_164__JD_UN1	281351	281352
Super-Scaffold_164__JD_UN1	281374	281375
Super-Scaffold_164__JD_UN1	281613	281614
Super-Scaffold_164__JD_UN1	282058	282059
Super-Scaffold_164__JD_UN1	282624	282625
Super-Scaffold_164__JD_UN1	283461	283462
Super-Scaffold_164__JD_UN1	283764	283765
Super-Scaffold_164__JD_UN1	283998	283999
Super-Scaffold_164__JD_UN1	287614	287615
Super-Scaffold_164__JD_UN1	287793	287794
Super-Scaffold_164__JD_UN1	287794	287795
Super-Scaffold_164__JD_UN1	290119	290120
Super-Scaffold_164__JD_UN1	290164	290165
Super-Scaffold_164__JD_UN1	290230	290231
Super-Scaffold_164__JD_UN1	292159	292160
Super-Scaffold_164__JD_UN1	292473	292474
Super-Scaffold_164__JD_UN1	292564	292565
Super-Scaffold_164__JD_UN1	292566	292567
Super-Scaffold_164__JD_UN1	292592	292593
Super-Scaffold_164__JD_UN1	292940	292941
Super-Scaffold_164__JD_UN1	293205	293206
Super-Scaffold_164__JD_UN1	293576	293577
Super-Scaffold_164__JD_UN1	293577	293578
Super-Scaffold_164__JD_UN1	293611	293612
Super-Scaffold_164__JD_UN1	294094	294095
Super-Scaffold_164__JD_UN1	294534	294535
Super-Scaffold_164__JD_UN1	294941	294942
Super-Scaffold_164__JD_UN1	295415	295416
Super-Scaffold_164__JD_UN1	295634	295635
Super-Scaffold_164__JD_UN1	295706	295707
Super-Scaffold_164__JD_UN1	297424	297425
Super-Scaffold_164__JD_UN1	298090	298091
Super-Scaffold_164__JD_UN1	298109	298110
Super-Scaffold_164__JD_UN1	298178	298179
Super-Scaffold_164__JD_UN1	298643	298644
Super-Scaffold_164__JD_UN1	298967	298968
Super-Scaffold_164__JD_UN1	299042	299043
Super-Scaffold_164__JD_UN1	299436	299437
Super-Scaffold_164__JD_UN1	299476	299477
Super-Scaffold_164__JD_UN1	299687	299688
Super-Scaffold_164__JD_UN1	299972	299973
Super-Scaffold_164__JD_UN1	300512	300513
Super-Scaffold_164__JD_UN1	300643	300644
Super-Scaffold_164__JD_UN1	300695	300696
Super-Scaffold_164__JD_UN1	301286	301287
Super-Scaffold_164__JD_UN1	301769	301770
Super-Scaffold_164__JD_UN1	301929	301930
Super-Scaffold_164__JD_UN1	302538	302539
Super-Scaffold_164__JD_UN1	303412	303413
Super-Scaffold_164__JD_UN1	303610	303611
Super-Scaffold_164__JD_UN1	303645	303646
Super-Scaffold_164__JD_UN1	303933	303934
Super-Scaffold_164__JD_UN1	304040	304041
Super-Scaffold_164__JD_UN1	304517	304518
Super-Scaffold_164__JD_UN1	304914	304915
Super-Scaffold_164__JD_UN1	305295	305296
Super-Scaffold_164__JD_UN1	307559	307560
Super-Scaffold_164__JD_UN1	307666	307667
Super-Scaffold_164__JD_UN1	307813	307814
Super-Scaffold_164__JD_UN1	307850	307851
Super-Scaffold_164__JD_UN1	308046	308047
Super-Scaffold_164__JD_UN1	308075	308076
Super-Scaffold_164__JD_UN1	308445	308446
Super-Scaffold_164__JD_UN1	308749	308750
Super-Scaffold_164__JD_UN1	308850	308851
Super-Scaffold_164__JD_UN1	308904	308905
Super-Scaffold_164__JD_UN1	309071	309072
Super-Scaffold_164__JD_UN1	309373	309374
Super-Scaffold_164__JD_UN1	309405	309406
Super-Scaffold_164__JD_UN1	309510	309511
Super-Scaffold_164__JD_UN1	309795	309796
Super-Scaffold_164__JD_UN1	309932	309933
Super-Scaffold_164__JD_UN1	309942	309943
Super-Scaffold_164__JD_UN1	310582	310583
Super-Scaffold_164__JD_UN1	310682	310683
Super-Scaffold_164__JD_UN1	310793	310794
Super-Scaffold_164__JD_UN1	311047	311048
Super-Scaffold_164__JD_UN1	311412	311413
Super-Scaffold_164__JD_UN1	311617	311618
Super-Scaffold_164__JD_UN1	312068	312069
Super-Scaffold_164__JD_UN1	312663	312664
Super-Scaffold_164__JD_UN1	313168	313169
Super-Scaffold_164__JD_UN1	313639	313640
Super-Scaffold_164__JD_UN1	314528	314529
Super-Scaffold_164__JD_UN1	315874	315875
Super-Scaffold_164__JD_UN1	316055	316056
Super-Scaffold_164__JD_UN1	316564	316565
Super-Scaffold_164__JD_UN1	316896	316897
Super-Scaffold_164__JD_UN1	317720	317721
Super-Scaffold_164__JD_UN1	317868	317869
Super-Scaffold_164__JD_UN1	318065	318066
Super-Scaffold_164__JD_UN1	318100	318101
Super-Scaffold_164__JD_UN1	318178	318179
Super-Scaffold_164__JD_UN1	318468	318469
Super-Scaffold_164__JD_UN1	318506	318507
Super-Scaffold_164__JD_UN1	319001	319002
Super-Scaffold_164__JD_UN1	319050	319051
Super-Scaffold_164__JD_UN1	319542	319543
Super-Scaffold_164__JD_UN1	320091	320092
Super-Scaffold_164__JD_UN1	320645	320646
Super-Scaffold_164__JD_UN1	321229	321230
Super-Scaffold_164__JD_UN1	321903	321904
Super-Scaffold_164__JD_UN1	322387	322388
Super-Scaffold_164__JD_UN1	322410	322411
Super-Scaffold_164__JD_UN1	322948	322949
Super-Scaffold_164__JD_UN1	322950	322951
Super-Scaffold_164__JD_UN1	322955	322956
Super-Scaffold_164__JD_UN1	322956	322957
Super-Scaffold_164__JD_UN1	323838	323839
Super-Scaffold_164__JD_UN1	324077	324078
Super-Scaffold_164__JD_UN1	325055	325056
Super-Scaffold_164__JD_UN1	325056	325057
Super-Scaffold_164__JD_UN1	325070	325071
Super-Scaffold_164__JD_UN1	325347	325348
Super-Scaffold_164__JD_UN1	325648	325649
Super-Scaffold_164__JD_UN1	325895	325896
Super-Scaffold_164__JD_UN1	329873	329874
Super-Scaffold_164__JD_UN1	329918	329919
Super-Scaffold_164__JD_UN1	337277	337278
Super-Scaffold_164__JD_UN1	338544	338545
Super-Scaffold_164__JD_UN1	339448	339449
Super-Scaffold_164__JD_UN1	339449	339450
Super-Scaffold_164__JD_UN1	339519	339520
Super-Scaffold_164__JD_UN1	339524	339525
Super-Scaffold_164__JD_UN1	339528	339529
Super-Scaffold_164__JD_UN1	339624	339625
Super-Scaffold_164__JD_UN1	339707	339708
Super-Scaffold_164__JD_UN1	339744	339745
Super-Scaffold_164__JD_UN1	339745	339746
Super-Scaffold_164__JD_UN1	339824	339825
Super-Scaffold_164__JD_UN1	339945	339946
Super-Scaffold_164__JD_UN1	340244	340245
Super-Scaffold_164__JD_UN1	340361	340362
Super-Scaffold_164__JD_UN1	340480	340481
Super-Scaffold_164__JD_UN1	340481	340482
Super-Scaffold_164__JD_UN1	340566	340567
Super-Scaffold_164__JD_UN1	340895	340896
Super-Scaffold_164__JD_UN1	340990	340991
Super-Scaffold_164__JD_UN1	341000	341001
Super-Scaffold_164__JD_UN1	341004	341005
Super-Scaffold_164__JD_UN1	341044	341045
Super-Scaffold_164__JD_UN1	341048	341049
Super-Scaffold_164__JD_UN1	341049	341050
Super-Scaffold_164__JD_UN1	342092	342093
Super-Scaffold_164__JD_UN1	345783	345784
Super-Scaffold_164__JD_UN1	345980	345981
Super-Scaffold_164__JD_UN1	346197	346198
Super-Scaffold_164__JD_UN1	348684	348685
Super-Scaffold_164__JD_UN1	348685	348686
Super-Scaffold_164__JD_UN1	348832	348833
Super-Scaffold_164__JD_UN1	348956	348957
Super-Scaffold_164__JD_UN1	349018	349019
Super-Scaffold_164__JD_UN1	350137	350138
Super-Scaffold_164__JD_UN1	350139	350140
Super-Scaffold_164__JD_UN1	350529	350530
Super-Scaffold_164__JD_UN1	350530	350531
Super-Scaffold_164__JD_UN1	528259	528260
Super-Scaffold_164__JD_UN1	528285	528286
Super-Scaffold_164__JD_UN1	528288	528289
Super-Scaffold_164__JD_UN1	528295	528296
Super-Scaffold_164__JD_UN1	528297	528298
Super-Scaffold_164__JD_UN1	528308	528309
Super-Scaffold_164__JD_UN1	528314	528315
Super-Scaffold_164__JD_UN1	528317	528318
Super-Scaffold_164__JD_UN1	528327	528328
Super-Scaffold_164__JD_UN1	528334	528335
Super-Scaffold_164__JD_UN1	528337	528338
Super-Scaffold_164__JD_UN1	528338	528339
Super-Scaffold_164__JD_UN1	528339	528340
Super-Scaffold_164__JD_UN1	528344	528345
Super-Scaffold_164__JD_UN1	528350	528351
Super-Scaffold_164__JD_UN1	528354	528355
Super-Scaffold_164__JD_UN1	528357	528358
Super-Scaffold_164__JD_UN1	528364	528365
Super-Scaffold_164__JD_UN1	528370	528371
Super-Scaffold_164__JD_UN1	528376	528377
Super-Scaffold_164__JD_UN1	528377	528378
Super-Scaffold_164__JD_UN1	528382	528383
Super-Scaffold_164__JD_UN1	528384	528385
Super-Scaffold_164__JD_UN1	528388	528389
Super-Scaffold_164__JD_UN1	528390	528391
Super-Scaffold_164__JD_UN1	528414	528415
Super-Scaffold_164__JD_UN1	528417	528418
Super-Scaffold_164__JD_UN1	528424	528425
Super-Scaffold_164__JD_UN1	528427	528428
Super-Scaffold_164__JD_UN1	528457	528458
Super-Scaffold_164__JD_UN1	528462	528463
Super-Scaffold_164__JD_UN1	528470	528471
Super-Scaffold_164__JD_UN1	528471	528472
Super-Scaffold_164__JD_UN1	528473	528474
Super-Scaffold_164__JD_UN1	528481	528482
Super-Scaffold_164__JD_UN1	528518	528519
Super-Scaffold_164__JD_UN1	528521	528522
Super-Scaffold_164__JD_UN1	528525	528526
Super-Scaffold_164__JD_UN1	528528	528529
Super-Scaffold_164__JD_UN1	528535	528536
Super-Scaffold_164__JD_UN1	528547	528548
Super-Scaffold_164__JD_UN1	528548	528549
Super-Scaffold_164__JD_UN1	528549	528550
Super-Scaffold_164__JD_UN1	532311	532312
Super-Scaffold_164__JD_UN1	532414	532415
Super-Scaffold_164__JD_UN1	532646	532647
Super-Scaffold_164__JD_UN1	533151	533152
Super-Scaffold_164__JD_UN1	533651	533652
Super-Scaffold_164__JD_UN1	533950	533951
Super-Scaffold_164__JD_UN1	534280	534281
Super-Scaffold_164__JD_UN1	534797	534798
Super-Scaffold_164__JD_UN1	534853	534854
Super-Scaffold_164__JD_UN1	534857	534858
Super-Scaffold_164__JD_UN1	534875	534876
Super-Scaffold_164__JD_UN1	534917	534918
Super-Scaffold_164__JD_UN1	534918	534919
Super-Scaffold_164__JD_UN1	535172	535173
Super-Scaffold_164__JD_UN1	535434	535435
Super-Scaffold_164__JD_UN1	535680	535681
Super-Scaffold_164__JD_UN1	536048	536049
Super-Scaffold_164__JD_UN1	536130	536131
Super-Scaffold_164__JD_UN1	536138	536139
Super-Scaffold_164__JD_UN1	536614	536615
Super-Scaffold_164__JD_UN1	536616	536617
Super-Scaffold_164__JD_UN1	536622	536623
Super-Scaffold_164__JD_UN1	536812	536813
Super-Scaffold_164__JD_UN1	537060	537061
Super-Scaffold_164__JD_UN1	537624	537625
Super-Scaffold_164__JD_UN1	537968	537969
Super-Scaffold_164__JD_UN1	537984	537985
Super-Scaffold_164__JD_UN1	538089	538090
Super-Scaffold_164__JD_UN1	538112	538113
Super-Scaffold_164__JD_UN1	538233	538234
Super-Scaffold_164__JD_UN1	538507	538508
Super-Scaffold_164__JD_UN1	539001	539002
Super-Scaffold_164__JD_UN1	539541	539542
Super-Scaffold_164__JD_UN1	539686	539687
Super-Scaffold_164__JD_UN1	539959	539960
Super-Scaffold_164__JD_UN1	540413	540414
Super-Scaffold_164__JD_UN1	540663	540664
Super-Scaffold_164__JD_UN1	540835	540836
Super-Scaffold_164__JD_UN1	540898	540899
Super-Scaffold_164__JD_UN1	540938	540939
Super-Scaffold_164__JD_UN1	541671	541672
Super-Scaffold_164__JD_UN1	541677	541678
Super-Scaffold_164__JD_UN1	542272	542273
Super-Scaffold_164__JD_UN1	542571	542572
Super-Scaffold_164__JD_UN1	542661	542662
Super-Scaffold_164__JD_UN1	542667	542668
Super-Scaffold_164__JD_UN1	543243	543244
Super-Scaffold_164__JD_UN1	543270	543271
Super-Scaffold_164__JD_UN1	543301	543302
Super-Scaffold_164__JD_UN1	543303	543304
Super-Scaffold_164__JD_UN1	543371	543372
Super-Scaffold_164__JD_UN1	543571	543572
Super-Scaffold_164__JD_UN1	543657	543658
Super-Scaffold_164__JD_UN1	543789	543790
Super-Scaffold_164__JD_UN1	543875	543876
Super-Scaffold_164__JD_UN1	544173	544174
Super-Scaffold_164__JD_UN1	546275	546276
Super-Scaffold_164__JD_UN1	546429	546430
Super-Scaffold_164__JD_UN1	546611	546612
Super-Scaffold_164__JD_UN1	547608	547609
Super-Scaffold_164__JD_UN1	547657	547658
Super-Scaffold_164__JD_UN1	547724	547725
Super-Scaffold_164__JD_UN1	547930	547931
Super-Scaffold_164__JD_UN1	548025	548026
Super-Scaffold_164__JD_UN1	548434	548435
Super-Scaffold_164__JD_UN1	548603	548604
Super-Scaffold_164__JD_UN1	548794	548795
Super-Scaffold_164__JD_UN1	548943	548944
Super-Scaffold_164__JD_UN1	549101	549102
Super-Scaffold_164__JD_UN1	549441	549442
Super-Scaffold_164__JD_UN1	549442	549443
Super-Scaffold_164__JD_UN1	549444	549445
Super-Scaffold_164__JD_UN1	549509	549510
Super-Scaffold_164__JD_UN1	549538	549539
Super-Scaffold_164__JD_UN1	549545	549546
Super-Scaffold_164__JD_UN1	550367	550368
Super-Scaffold_164__JD_UN1	550582	550583
Super-Scaffold_164__JD_UN1	551126	551127
Super-Scaffold_164__JD_UN1	551221	551222
Super-Scaffold_164__JD_UN1	551236	551237
Super-Scaffold_164__JD_UN1	551496	551497
Super-Scaffold_164__JD_UN1	551540	551541
Super-Scaffold_164__JD_UN1	552032	552033
Super-Scaffold_164__JD_UN1	552952	552953
Super-Scaffold_164__JD_UN1	553150	553151
Super-Scaffold_164__JD_UN1	553811	553812
Super-Scaffold_164__JD_UN1	553866	553867
Super-Scaffold_164__JD_UN1	554004	554005
Super-Scaffold_164__JD_UN1	554145	554146
Super-Scaffold_164__JD_UN1	554472	554473
Super-Scaffold_164__JD_UN1	554558	554559
Super-Scaffold_164__JD_UN1	554625	554626
Super-Scaffold_164__JD_UN1	554667	554668
Super-Scaffold_164__JD_UN1	554839	554840
Super-Scaffold_164__JD_UN1	555262	555263
Super-Scaffold_164__JD_UN1	555461	555462
Super-Scaffold_164__JD_UN1	556265	556266
Super-Scaffold_164__JD_UN1	556369	556370
Super-Scaffold_164__JD_UN1	556545	556546
Super-Scaffold_164__JD_UN1	556581	556582
Super-Scaffold_164__JD_UN1	556583	556584
Super-Scaffold_164__JD_UN1	556587	556588
Super-Scaffold_164__JD_UN1	556589	556590
Super-Scaffold_164__JD_UN1	556714	556715
Super-Scaffold_164__JD_UN1	556808	556809
Super-Scaffold_164__JD_UN1	557290	557291
Super-Scaffold_164__JD_UN1	557297	557298
Super-Scaffold_164__JD_UN1	558522	558523
Super-Scaffold_164__JD_UN1	558861	558862
Super-Scaffold_164__JD_UN1	559037	559038
Super-Scaffold_164__JD_UN1	559062	559063
Super-Scaffold_164__JD_UN1	559063	559064
Super-Scaffold_164__JD_UN1	559121	559122
Super-Scaffold_164__JD_UN1	559214	559215
Super-Scaffold_164__JD_UN1	559359	559360
Super-Scaffold_164__JD_UN1	559527	559528
Super-Scaffold_164__JD_UN1	560125	560126
Super-Scaffold_164__JD_UN1	560411	560412
Super-Scaffold_164__JD_UN1	561211	561212
Super-Scaffold_164__JD_UN1	561270	561271
Super-Scaffold_164__JD_UN1	562649	562650
Super-Scaffold_164__JD_UN1	562786	562787
Super-Scaffold_164__JD_UN1	562909	562910
Super-Scaffold_164__JD_UN1	562928	562929
Super-Scaffold_164__JD_UN1	562945	562946
Super-Scaffold_164__JD_UN1	562983	562984
Super-Scaffold_164__JD_UN1	562986	562987
Super-Scaffold_164__JD_UN1	562987	562988
Super-Scaffold_164__JD_UN1	563193	563194
Super-Scaffold_164__JD_UN1	563256	563257
Super-Scaffold_164__JD_UN1	563258	563259
Super-Scaffold_164__JD_UN1	563276	563277
Super-Scaffold_164__JD_UN1	563362	563363
Super-Scaffold_164__JD_UN1	563389	563390
Super-Scaffold_164__JD_UN1	563784	563785
Super-Scaffold_164__JD_UN1	563818	563819
Super-Scaffold_164__JD_UN1	563820	563821
Super-Scaffold_164__JD_UN1	563941	563942
Super-Scaffold_164__JD_UN1	564063	564064
Super-Scaffold_164__JD_UN1	564092	564093
Super-Scaffold_164__JD_UN1	564300	564301
Super-Scaffold_164__JD_UN1	564554	564555
Super-Scaffold_164__JD_UN1	564879	564880
Super-Scaffold_164__JD_UN1	565085	565086
Super-Scaffold_164__JD_UN1	565189	565190
Super-Scaffold_164__JD_UN1	565616	565617
Super-Scaffold_164__JD_UN1	565697	565698
Super-Scaffold_164__JD_UN1	565780	565781
Super-Scaffold_164__JD_UN1	566190	566191
Super-Scaffold_164__JD_UN1	567135	567136
Super-Scaffold_164__JD_UN1	567311	567312
Super-Scaffold_164__JD_UN1	567801	567802
Super-Scaffold_164__JD_UN1	568065	568066
Super-Scaffold_164__JD_UN1	568265	568266
Super-Scaffold_164__JD_UN1	568402	568403
Super-Scaffold_164__JD_UN1	568513	568514
Super-Scaffold_164__JD_UN1	568525	568526
Super-Scaffold_164__JD_UN1	568528	568529
Super-Scaffold_164__JD_UN1	568551	568552
Super-Scaffold_164__JD_UN1	568560	568561
Super-Scaffold_164__JD_UN1	568567	568568
Super-Scaffold_164__JD_UN1	568570	568571
Super-Scaffold_164__JD_UN1	568575	568576
Super-Scaffold_164__JD_UN1	568738	568739
Super-Scaffold_164__JD_UN1	569009	569010
Super-Scaffold_164__JD_UN1	569205	569206
Super-Scaffold_164__JD_UN1	569219	569220
Super-Scaffold_164__JD_UN1	569226	569227
Super-Scaffold_164__JD_UN1	569233	569234
Super-Scaffold_164__JD_UN1	569240	569241
Super-Scaffold_164__JD_UN1	569247	569248
Super-Scaffold_164__JD_UN1	569509	569510
Super-Scaffold_164__JD_UN1	569781	569782
Super-Scaffold_164__JD_UN1	569807	569808
Super-Scaffold_164__JD_UN1	569818	569819
Super-Scaffold_164__JD_UN1	569991	569992
Super-Scaffold_164__JD_UN1	570095	570096
Super-Scaffold_164__JD_UN1	570796	570797
Super-Scaffold_164__JD_UN1	570909	570910
Super-Scaffold_164__JD_UN1	571312	571313
Super-Scaffold_164__JD_UN1	571757	571758
Super-Scaffold_164__JD_UN1	571880	571881
Super-Scaffold_164__JD_UN1	572901	572902
Super-Scaffold_164__JD_UN1	573004	573005
Super-Scaffold_164__JD_UN1	573055	573056
Super-Scaffold_164__JD_UN1	575698	575699
Super-Scaffold_164__JD_UN1	575933	575934
Super-Scaffold_164__JD_UN1	576729	576730
Super-Scaffold_164__JD_UN1	576731	576732
Super-Scaffold_164__JD_UN1	576958	576959
Super-Scaffold_164__JD_UN1	577149	577150
Super-Scaffold_164__JD_UN1	577178	577179
Super-Scaffold_164__JD_UN1	577273	577274
Super-Scaffold_164__JD_UN1	577384	577385
Super-Scaffold_164__JD_UN1	577460	577461
Super-Scaffold_164__JD_UN1	577933	577934
Super-Scaffold_164__JD_UN1	578047	578048
Super-Scaffold_164__JD_UN1	578240	578241
Super-Scaffold_164__JD_UN1	578375	578376
Super-Scaffold_164__JD_UN1	578697	578698
Super-Scaffold_164__JD_UN1	579707	579708
Super-Scaffold_164__JD_UN1	579761	579762
Super-Scaffold_164__JD_UN1	579762	579763
Super-Scaffold_164__JD_UN1	579832	579833
Super-Scaffold_164__JD_UN1	580581	580582
Super-Scaffold_164__JD_UN1	580719	580720
Super-Scaffold_164__JD_UN1	580720	580721
Super-Scaffold_164__JD_UN1	581047	581048
Super-Scaffold_164__JD_UN1	581913	581914
Super-Scaffold_164__JD_UN1	582466	582467
Super-Scaffold_164__JD_UN1	583319	583320
Super-Scaffold_164__JD_UN1	583389	583390
Super-Scaffold_164__JD_UN1	583826	583827
Super-Scaffold_164__JD_UN1	583866	583867
Super-Scaffold_164__JD_UN1	584007	584008
Super-Scaffold_164__JD_UN1	584854	584855
Super-Scaffold_164__JD_UN1	592567	592568
Super-Scaffold_164__JD_UN1	592594	592595
Super-Scaffold_164__JD_UN1	592774	592775
Super-Scaffold_164__JD_UN1	592805	592806
Super-Scaffold_164__JD_UN1	593035	593036
Super-Scaffold_164__JD_UN1	593681	593682
Super-Scaffold_164__JD_UN1	596129	596130
Super-Scaffold_164__JD_UN1	596681	596682
Super-Scaffold_164__JD_UN1	596865	596866
Super-Scaffold_164__JD_UN1	597718	597719
Super-Scaffold_164__JD_UN1	599600	599601
Super-Scaffold_164__JD_UN1	599602	599603
Super-Scaffold_164__JD_UN1	599604	599605
Super-Scaffold_164__JD_UN1	599605	599606
Super-Scaffold_164__JD_UN1	599606	599607
Super-Scaffold_164__JD_UN1	599607	599608
Super-Scaffold_164__JD_UN1	599608	599609
Super-Scaffold_164__JD_UN1	599643	599644
Super-Scaffold_164__JD_UN1	599645	599646
Super-Scaffold_164__JD_UN1	599649	599650
Super-Scaffold_164__JD_UN1	599654	599655
Super-Scaffold_164__JD_UN1	599665	599666
Super-Scaffold_164__JD_UN1	599667	599668
Super-Scaffold_164__JD_UN1	599669	599670
Super-Scaffold_164__JD_UN1	599675	599676
Super-Scaffold_164__JD_UN1	599678	599679
Super-Scaffold_164__JD_UN1	599679	599680
Super-Scaffold_164__JD_UN1	599684	599685
Super-Scaffold_164__JD_UN1	599711	599712
Super-Scaffold_164__JD_UN1	599736	599737
Super-Scaffold_164__JD_UN1	599738	599739
Super-Scaffold_164__JD_UN1	599751	599752
Super-Scaffold_164__JD_UN1	599756	599757
Super-Scaffold_164__JD_UN1	599785	599786
Super-Scaffold_164__JD_UN1	599815	599816
Super-Scaffold_164__JD_UN1	599833	599834
Super-Scaffold_164__JD_UN1	599836	599837
Super-Scaffold_164__JD_UN1	599837	599838
Super-Scaffold_164__JD_UN1	599854	599855
Super-Scaffold_164__JD_UN1	599884	599885
Super-Scaffold_164__JD_UN1	599888	599889
Super-Scaffold_164__JD_UN1	599889	599890
Super-Scaffold_164__JD_UN1	599927	599928
Super-Scaffold_164__JD_UN1	599949	599950
Super-Scaffold_164__JD_UN1	599960	599961
Super-Scaffold_164__JD_UN1	599971	599972
Super-Scaffold_164__JD_UN1	600012	600013
Super-Scaffold_164__JD_UN1	600015	600016
Super-Scaffold_164__JD_UN1	600044	600045
Super-Scaffold_164__JD_UN1	600066	600067
Super-Scaffold_164__JD_UN1	600074	600075
Super-Scaffold_164__JD_UN1	600078	600079
Super-Scaffold_164__JD_UN1	600079	600080
Super-Scaffold_164__JD_UN1	600117	600118
Super-Scaffold_164__JD_UN1	600119	600120
Super-Scaffold_164__JD_UN1	600139	600140
Super-Scaffold_164__JD_UN1	600659	600660
Super-Scaffold_164__JD_UN1	600723	600724
Super-Scaffold_164__JD_UN1	600770	600771
Super-Scaffold_164__JD_UN1	601192	601193
Super-Scaffold_164__JD_UN1	601263	601264
Super-Scaffold_164__JD_UN1	601645	601646
Super-Scaffold_164__JD_UN1	603644	603645
Super-Scaffold_164__JD_UN1	604236	604237
Super-Scaffold_164__JD_UN1	604458	604459
Super-Scaffold_164__JD_UN1	604909	604910
Super-Scaffold_164__JD_UN1	605289	605290
Super-Scaffold_164__JD_UN1	605290	605291
Super-Scaffold_164__JD_UN1	605791	605792
Super-Scaffold_164__JD_UN1	606257	606258
Super-Scaffold_164__JD_UN1	606265	606266
Super-Scaffold_164__JD_UN1	606841	606842
Super-Scaffold_164__JD_UN1	607826	607827
Super-Scaffold_164__JD_UN1	607845	607846
Super-Scaffold_164__JD_UN1	608200	608201
Super-Scaffold_164__JD_UN1	608288	608289
Super-Scaffold_164__JD_UN1	608896	608897
Super-Scaffold_164__JD_UN1	609388	609389
Super-Scaffold_164__JD_UN1	610429	610430
Super-Scaffold_164__JD_UN1	611034	611035
Super-Scaffold_164__JD_UN1	611208	611209
Super-Scaffold_164__JD_UN1	611312	611313
Super-Scaffold_164__JD_UN1	611352	611353
Super-Scaffold_164__JD_UN1	611455	611456
Super-Scaffold_164__JD_UN1	612995	612996
Super-Scaffold_164__JD_UN1	613651	613652
Super-Scaffold_164__JD_UN1	613750	613751
Super-Scaffold_164__JD_UN1	615265	615266
Super-Scaffold_164__JD_UN1	615308	615309
Super-Scaffold_164__JD_UN1	615324	615325
Super-Scaffold_164__JD_UN1	615386	615387
Super-Scaffold_164__JD_UN1	615901	615902
Super-Scaffold_164__JD_UN1	616046	616047
Super-Scaffold_164__JD_UN1	617109	617110
Super-Scaffold_164__JD_UN1	619713	619714
Super-Scaffold_164__JD_UN1	619786	619787
Super-Scaffold_164__JD_UN1	620722	620723
Super-Scaffold_164__JD_UN1	621396	621397
Super-Scaffold_164__JD_UN1	621533	621534
Super-Scaffold_164__JD_UN1	621704	621705
Super-Scaffold_164__JD_UN1	621894	621895
Super-Scaffold_164__JD_UN1	621912	621913
Super-Scaffold_164__JD_UN1	622167	622168
Super-Scaffold_164__JD_UN1	623604	623605
Super-Scaffold_164__JD_UN1	624163	624164
Super-Scaffold_164__JD_UN1	624174	624175
Super-Scaffold_164__JD_UN1	624181	624182
Super-Scaffold_164__JD_UN1	624267	624268
Super-Scaffold_164__JD_UN1	624611	624612
Super-Scaffold_164__JD_UN1	624638	624639
Super-Scaffold_164__JD_UN1	624718	624719
Super-Scaffold_164__JD_UN1	624861	624862
Super-Scaffold_164__JD_UN1	625268	625269
Super-Scaffold_164__JD_UN1	625613	625614
Super-Scaffold_164__JD_UN1	626299	626300
Super-Scaffold_164__JD_UN1	626305	626306
Super-Scaffold_164__JD_UN1	629173	629174
Super-Scaffold_164__JD_UN1	630327	630328
Super-Scaffold_164__JD_UN1	630328	630329
Super-Scaffold_164__JD_UN1	630441	630442
Super-Scaffold_164__JD_UN1	630453	630454
Super-Scaffold_164__JD_UN1	630989	630990
Super-Scaffold_164__JD_UN1	630990	630991
Super-Scaffold_164__JD_UN1	631265	631266
Super-Scaffold_164__JD_UN1	631332	631333
Super-Scaffold_164__JD_UN1	631345	631346
Super-Scaffold_164__JD_UN1	631881	631882
Super-Scaffold_164__JD_UN1	632108	632109
Super-Scaffold_164__JD_UN1	633010	633011
Super-Scaffold_164__JD_UN1	634176	634177
Super-Scaffold_164__JD_UN1	634453	634454
Super-Scaffold_164__JD_UN1	635167	635168
Super-Scaffold_164__JD_UN1	635184	635185
Super-Scaffold_164__JD_UN1	635192	635193
Super-Scaffold_164__JD_UN1	635216	635217
Super-Scaffold_164__JD_UN1	635219	635220
Super-Scaffold_164__JD_UN1	635221	635222
Super-Scaffold_164__JD_UN1	635236	635237
Super-Scaffold_164__JD_UN1	635242	635243
Super-Scaffold_164__JD_UN1	635284	635285
Super-Scaffold_164__JD_UN1	635290	635291
Super-Scaffold_164__JD_UN1	635292	635293
Super-Scaffold_164__JD_UN1	635300	635301
Super-Scaffold_164__JD_UN1	635314	635315
Super-Scaffold_164__JD_UN1	635316	635317
Super-Scaffold_164__JD_UN1	635991	635992
Super-Scaffold_164__JD_UN1	636861	636862
Super-Scaffold_164__JD_UN1	636931	636932
Super-Scaffold_164__JD_UN1	636992	636993
Super-Scaffold_164__JD_UN1	637463	637464
Super-Scaffold_164__JD_UN1	637644	637645
Super-Scaffold_164__JD_UN1	638271	638272
Super-Scaffold_164__JD_UN1	638312	638313
Super-Scaffold_164__JD_UN1	638546	638547
Super-Scaffold_164__JD_UN1	638576	638577
Super-Scaffold_164__JD_UN1	639338	639339
Super-Scaffold_164__JD_UN1	639420	639421
Super-Scaffold_164__JD_UN1	639886	639887
Super-Scaffold_164__JD_UN1	639894	639895
Super-Scaffold_164__JD_UN1	640467	640468
Super-Scaffold_164__JD_UN1	640476	640477
Super-Scaffold_164__JD_UN1	640997	640998
Super-Scaffold_164__JD_UN1	641262	641263
Super-Scaffold_164__JD_UN1	641379	641380
Super-Scaffold_164__JD_UN1	641412	641413
Super-Scaffold_164__JD_UN1	641413	641414
Super-Scaffold_164__JD_UN1	642780	642781
Super-Scaffold_164__JD_UN1	642781	642782
Super-Scaffold_164__JD_UN1	642846	642847
Super-Scaffold_164__JD_UN1	642866	642867
Super-Scaffold_164__JD_UN1	642867	642868
Super-Scaffold_164__JD_UN1	642876	642877
Super-Scaffold_164__JD_UN1	642913	642914
Super-Scaffold_164__JD_UN1	642957	642958
Super-Scaffold_164__JD_UN1	642967	642968
Super-Scaffold_164__JD_UN1	643090	643091
Super-Scaffold_164__JD_UN1	643119	643120
Super-Scaffold_164__JD_UN1	643427	643428
Super-Scaffold_164__JD_UN1	644062	644063
Super-Scaffold_164__JD_UN1	644131	644132
Super-Scaffold_164__JD_UN1	644447	644448
Super-Scaffold_164__JD_UN1	644527	644528
Super-Scaffold_164__JD_UN1	645064	645065
Super-Scaffold_164__JD_UN1	645730	645731
Super-Scaffold_164__JD_UN1	645738	645739
Super-Scaffold_164__JD_UN1	646007	646008
Super-Scaffold_164__JD_UN1	646693	646694
Super-Scaffold_164__JD_UN1	646801	646802
Super-Scaffold_164__JD_UN1	647221	647222
Super-Scaffold_164__JD_UN1	647399	647400
Super-Scaffold_164__JD_UN1	647481	647482
Super-Scaffold_164__JD_UN1	647710	647711
Super-Scaffold_164__JD_UN1	647919	647920
Super-Scaffold_164__JD_UN1	648866	648867
Super-Scaffold_164__JD_UN1	649718	649719
Super-Scaffold_164__JD_UN1	650687	650688
Super-Scaffold_164__JD_UN1	651142	651143
Super-Scaffold_164__JD_UN1	651184	651185
Super-Scaffold_164__JD_UN1	651199	651200
Super-Scaffold_164__JD_UN1	651470	651471
Super-Scaffold_164__JD_UN1	652630	652631
Super-Scaffold_164__JD_UN1	652694	652695
Super-Scaffold_164__JD_UN1	654089	654090
Super-Scaffold_164__JD_UN1	654468	654469
Super-Scaffold_164__JD_UN1	656472	656473
Super-Scaffold_164__JD_UN1	656683	656684
Super-Scaffold_164__JD_UN1	659307	659308
Super-Scaffold_164__JD_UN1	659459	659460
Super-Scaffold_164__JD_UN1	659483	659484
Super-Scaffold_164__JD_UN1	660340	660341
Super-Scaffold_164__JD_UN1	660583	660584
Super-Scaffold_164__JD_UN1	660651	660652
Super-Scaffold_164__JD_UN1	661092	661093
Super-Scaffold_164__JD_UN1	662746	662747
Super-Scaffold_164__JD_UN1	662848	662849
Super-Scaffold_164__JD_UN1	663059	663060
Super-Scaffold_164__JD_UN1	663093	663094
Super-Scaffold_164__JD_UN1	663227	663228
Super-Scaffold_164__JD_UN1	663477	663478
Super-Scaffold_164__JD_UN1	664239	664240
Super-Scaffold_164__JD_UN1	664546	664547
Super-Scaffold_164__JD_UN1	664568	664569
Super-Scaffold_164__JD_UN1	665323	665324
Super-Scaffold_164__JD_UN1	665544	665545
Super-Scaffold_164__JD_UN1	665674	665675
Super-Scaffold_164__JD_UN1	665751	665752
Super-Scaffold_164__JD_UN1	665864	665865
Super-Scaffold_164__JD_UN1	665904	665905
Super-Scaffold_164__JD_UN1	665915	665916
Super-Scaffold_164__JD_UN1	665997	665998
Super-Scaffold_164__JD_UN1	665998	665999
Super-Scaffold_164__JD_UN1	666003	666004
Super-Scaffold_164__JD_UN1	666407	666408
Super-Scaffold_164__JD_UN1	666891	666892
Super-Scaffold_164__JD_UN1	666894	666895
Super-Scaffold_164__JD_UN1	667129	667130
Super-Scaffold_164__JD_UN1	667234	667235
Super-Scaffold_164__JD_UN1	667290	667291
Super-Scaffold_164__JD_UN1	667348	667349
Super-Scaffold_164__JD_UN1	667350	667351
Super-Scaffold_164__JD_UN1	667354	667355
Super-Scaffold_164__JD_UN1	667355	667356
Super-Scaffold_164__JD_UN1	667365	667366
Super-Scaffold_164__JD_UN1	667392	667393
Super-Scaffold_164__JD_UN1	667416	667417
Super-Scaffold_164__JD_UN1	667417	667418
Super-Scaffold_164__JD_UN1	667442	667443
Super-Scaffold_164__JD_UN1	667504	667505
Super-Scaffold_164__JD_UN1	667520	667521
Super-Scaffold_164__JD_UN1	668617	668618
Super-Scaffold_164__JD_UN1	669277	669278
Super-Scaffold_164__JD_UN1	669278	669279
Super-Scaffold_164__JD_UN1	671681	671682
Super-Scaffold_164__JD_UN1	673103	673104
Super-Scaffold_164__JD_UN1	674592	674593
Super-Scaffold_164__JD_UN1	674987	674988
Super-Scaffold_164__JD_UN1	675218	675219
Super-Scaffold_164__JD_UN1	675249	675250
Super-Scaffold_164__JD_UN1	675397	675398
Super-Scaffold_164__JD_UN1	675450	675451
Super-Scaffold_164__JD_UN1	699145	699146
Super-Scaffold_164__JD_UN1	699610	699611
Super-Scaffold_164__JD_UN1	701440	701441
Super-Scaffold_164__JD_UN1	701475	701476
Super-Scaffold_164__JD_UN1	701876	701877
Super-Scaffold_164__JD_UN1	701911	701912
Super-Scaffold_164__JD_UN1	701982	701983
Super-Scaffold_164__JD_UN1	702103	702104
Super-Scaffold_164__JD_UN1	702173	702174
Super-Scaffold_164__JD_UN1	702347	702348
Super-Scaffold_164__JD_UN1	702363	702364
Super-Scaffold_164__JD_UN1	702400	702401
Super-Scaffold_164__JD_UN1	702401	702402
Super-Scaffold_164__JD_UN1	702495	702496
Super-Scaffold_164__JD_UN1	702656	702657
Super-Scaffold_164__JD_UN1	703491	703492
Super-Scaffold_164__JD_UN1	703681	703682
Super-Scaffold_164__JD_UN1	703813	703814
Super-Scaffold_164__JD_UN1	703815	703816
Super-Scaffold_164__JD_UN1	703985	703986
Super-Scaffold_164__JD_UN1	703992	703993
Super-Scaffold_164__JD_UN1	704022	704023
Super-Scaffold_164__JD_UN1	704784	704785
Super-Scaffold_164__JD_UN1	705390	705391
Super-Scaffold_164__JD_UN1	707549	707550
Super-Scaffold_164__JD_UN1	707583	707584
Super-Scaffold_164__JD_UN1	707961	707962
Super-Scaffold_164__JD_UN1	707962	707963
Super-Scaffold_164__JD_UN1	709773	709774
Super-Scaffold_164__JD_UN1	709914	709915
Super-Scaffold_164__JD_UN1	709923	709924
Super-Scaffold_164__JD_UN1	710278	710279
Super-Scaffold_164__JD_UN1	710407	710408
Super-Scaffold_164__JD_UN1	710693	710694
Super-Scaffold_164__JD_UN1	711434	711435
Super-Scaffold_164__JD_UN1	711506	711507
Super-Scaffold_164__JD_UN1	711527	711528
Super-Scaffold_164__JD_UN1	711528	711529
Super-Scaffold_164__JD_UN1	711550	711551
Super-Scaffold_164__JD_UN1	711867	711868
Super-Scaffold_164__JD_UN1	711944	711945
Super-Scaffold_164__JD_UN1	711947	711948
Super-Scaffold_164__JD_UN1	712108	712109
Super-Scaffold_164__JD_UN1	712846	712847
Super-Scaffold_164__JD_UN1	713595	713596
Super-Scaffold_164__JD_UN1	713984	713985
Super-Scaffold_164__JD_UN1	714005	714006
Super-Scaffold_164__JD_UN1	714873	714874
Super-Scaffold_164__JD_UN1	714905	714906
Super-Scaffold_164__JD_UN1	715096	715097
Super-Scaffold_164__JD_UN1	715185	715186
Super-Scaffold_164__JD_UN1	727212	727213
Super-Scaffold_164__JD_UN1	727633	727634
Super-Scaffold_164__JD_UN1	727706	727707
Super-Scaffold_164__JD_UN1	727923	727924
Super-Scaffold_164__JD_UN1	727993	727994
Super-Scaffold_164__JD_UN1	728183	728184
Super-Scaffold_164__JD_UN1	728275	728276
Super-Scaffold_164__JD_UN1	728732	728733
Super-Scaffold_164__JD_UN1	729732	729733
Super-Scaffold_164__JD_UN1	730019	730020
Super-Scaffold_164__JD_UN1	730021	730022
Super-Scaffold_164__JD_UN1	730797	730798
Super-Scaffold_164__JD_UN1	730927	730928
Super-Scaffold_164__JD_UN1	730996	730997
Super-Scaffold_164__JD_UN1	731629	731630
Super-Scaffold_164__JD_UN1	731633	731634
Super-Scaffold_164__JD_UN1	731866	731867
Super-Scaffold_164__JD_UN1	731896	731897
Super-Scaffold_164__JD_UN1	732297	732298
Super-Scaffold_164__JD_UN1	732703	732704
Super-Scaffold_164__JD_UN1	732896	732897
Super-Scaffold_164__JD_UN1	733054	733055
Super-Scaffold_164__JD_UN1	733475	733476
Super-Scaffold_164__JD_UN1	733598	733599
Super-Scaffold_164__JD_UN1	734352	734353
Super-Scaffold_164__JD_UN1	734353	734354
Super-Scaffold_164__JD_UN1	735731	735732
Super-Scaffold_164__JD_UN1	735850	735851
Super-Scaffold_164__JD_UN1	737073	737074
Super-Scaffold_164__JD_UN1	737201	737202
Super-Scaffold_164__JD_UN1	737674	737675
Super-Scaffold_164__JD_UN1	737675	737676
Super-Scaffold_164__JD_UN1	737706	737707
Super-Scaffold_164__JD_UN1	739677	739678
Super-Scaffold_164__JD_UN1	741419	741420
Super-Scaffold_164__JD_UN1	742791	742792
Super-Scaffold_164__JD_UN1	742879	742880
Super-Scaffold_164__JD_UN1	743600	743601
Super-Scaffold_164__JD_UN1	743921	743922
Super-Scaffold_164__JD_UN1	743976	743977
Super-Scaffold_164__JD_UN1	744670	744671
Super-Scaffold_164__JD_UN1	745212	745213
Super-Scaffold_164__JD_UN1	745651	745652
Super-Scaffold_164__JD_UN1	747556	747557
Super-Scaffold_164__JD_UN1	747806	747807
Super-Scaffold_164__JD_UN1	748119	748120
Super-Scaffold_164__JD_UN1	748527	748528
Super-Scaffold_164__JD_UN1	749120	749121
Super-Scaffold_164__JD_UN1	750273	750274
Super-Scaffold_164__JD_UN1	750319	750320
Super-Scaffold_164__JD_UN1	750841	750842
Super-Scaffold_164__JD_UN1	751007	751008
Super-Scaffold_164__JD_UN1	751620	751621
Super-Scaffold_164__JD_UN1	751708	751709
Super-Scaffold_164__JD_UN1	752002	752003
Super-Scaffold_164__JD_UN1	752565	752566
Super-Scaffold_164__JD_UN1	754219	754220
Super-Scaffold_164__JD_UN1	759219	759220
Super-Scaffold_164__JD_UN1	759596	759597
Super-Scaffold_164__JD_UN1	759921	759922
Super-Scaffold_164__JD_UN1	761301	761302
Super-Scaffold_164__JD_UN1	761547	761548
Super-Scaffold_164__JD_UN1	763100	763101
Super-Scaffold_164__JD_UN1	763151	763152
Super-Scaffold_164__JD_UN1	763720	763721
Super-Scaffold_164__JD_UN1	765005	765006
Super-Scaffold_164__JD_UN1	765480	765481
Super-Scaffold_164__JD_UN1	765842	765843
Super-Scaffold_164__JD_UN1	765892	765893
Super-Scaffold_164__JD_UN1	765964	765965
Super-Scaffold_164__JD_UN1	765965	765966
Super-Scaffold_164__JD_UN1	766211	766212
Super-Scaffold_164__JD_UN1	766544	766545
Super-Scaffold_164__JD_UN1	766554	766555
Super-Scaffold_164__JD_UN1	766565	766566
Super-Scaffold_164__JD_UN1	766626	766627
Super-Scaffold_164__JD_UN1	766655	766656
Super-Scaffold_164__JD_UN1	766809	766810
Super-Scaffold_164__JD_UN1	769077	769078
Super-Scaffold_164__JD_UN1	803704	803705
Super-Scaffold_164__JD_UN1	804340	804341
Super-Scaffold_164__JD_UN1	804396	804397
Super-Scaffold_164__JD_UN1	804397	804398
Super-Scaffold_164__JD_UN1	806008	806009
Super-Scaffold_164__JD_UN1	806064	806065
Super-Scaffold_164__JD_UN1	806235	806236
Super-Scaffold_164__JD_UN1	807449	807450
Super-Scaffold_164__JD_UN1	808804	808805
Super-Scaffold_164__JD_UN1	808807	808808
Super-Scaffold_164__JD_UN1	808819	808820
Super-Scaffold_164__JD_UN1	809323	809324
Super-Scaffold_164__JD_UN1	809404	809405
Super-Scaffold_164__JD_UN1	810618	810619
Super-Scaffold_164__JD_UN1	812141	812142
Super-Scaffold_164__JD_UN1	812719	812720
Super-Scaffold_164__JD_UN1	812862	812863
Super-Scaffold_164__JD_UN1	814099	814100
Super-Scaffold_164__JD_UN1	814100	814101
Super-Scaffold_164__JD_UN1	814292	814293
Super-Scaffold_164__JD_UN1	815160	815161
Super-Scaffold_164__JD_UN1	815471	815472
Super-Scaffold_164__JD_UN1	815513	815514
Super-Scaffold_164__JD_UN1	815870	815871
Super-Scaffold_164__JD_UN1	815892	815893
Super-Scaffold_164__JD_UN1	816034	816035
Super-Scaffold_164__JD_UN1	816144	816145
Super-Scaffold_164__JD_UN1	816274	816275
Super-Scaffold_164__JD_UN1	816580	816581
Super-Scaffold_164__JD_UN1	817166	817167
Super-Scaffold_164__JD_UN1	817514	817515
Super-Scaffold_164__JD_UN1	817749	817750
Super-Scaffold_164__JD_UN1	817822	817823
Super-Scaffold_164__JD_UN1	818246	818247
Super-Scaffold_164__JD_UN1	818414	818415
Super-Scaffold_164__JD_UN1	818835	818836
Super-Scaffold_164__JD_UN1	818970	818971
Super-Scaffold_164__JD_UN1	818976	818977
Super-Scaffold_164__JD_UN1	819003	819004
Super-Scaffold_164__JD_UN1	819231	819232
Super-Scaffold_164__JD_UN1	819273	819274
Super-Scaffold_164__JD_UN1	819646	819647
Super-Scaffold_164__JD_UN1	819647	819648
Super-Scaffold_164__JD_UN1	819725	819726
Super-Scaffold_164__JD_UN1	820172	820173
Super-Scaffold_164__JD_UN1	820546	820547
Super-Scaffold_164__JD_UN1	821626	821627
Super-Scaffold_164__JD_UN1	822387	822388
Super-Scaffold_164__JD_UN1	822452	822453
Super-Scaffold_164__JD_UN1	822462	822463
Super-Scaffold_164__JD_UN1	822548	822549
Super-Scaffold_164__JD_UN1	822947	822948
Super-Scaffold_164__JD_UN1	823223	823224
Super-Scaffold_164__JD_UN1	823367	823368
Super-Scaffold_164__JD_UN1	823826	823827
Super-Scaffold_164__JD_UN1	823882	823883
Super-Scaffold_164__JD_UN1	823929	823930
Super-Scaffold_164__JD_UN1	824557	824558
Super-Scaffold_164__JD_UN1	824739	824740
Super-Scaffold_164__JD_UN1	824763	824764
Super-Scaffold_164__JD_UN1	824838	824839
Super-Scaffold_164__JD_UN1	825405	825406
Super-Scaffold_164__JD_UN1	825526	825527
Super-Scaffold_164__JD_UN1	825835	825836
Super-Scaffold_164__JD_UN1	825849	825850
Super-Scaffold_164__JD_UN1	826085	826086
Super-Scaffold_164__JD_UN1	826091	826092
Super-Scaffold_164__JD_UN1	826379	826380
Super-Scaffold_164__JD_UN1	826960	826961
Super-Scaffold_164__JD_UN1	829132	829133
Super-Scaffold_164__JD_UN1	831036	831037
Super-Scaffold_164__JD_UN1	831037	831038
Super-Scaffold_164__JD_UN1	836756	836757
Super-Scaffold_164__JD_UN1	837172	837173
Super-Scaffold_164__JD_UN1	837209	837210
Super-Scaffold_164__JD_UN1	837371	837372
Super-Scaffold_164__JD_UN1	837467	837468
Super-Scaffold_164__JD_UN1	837492	837493
Super-Scaffold_164__JD_UN1	838926	838927
Super-Scaffold_164__JD_UN1	839040	839041
Super-Scaffold_164__JD_UN1	839491	839492
Super-Scaffold_164__JD_UN1	839534	839535
Super-Scaffold_164__JD_UN1	839736	839737
Super-Scaffold_164__JD_UN1	840103	840104
Super-Scaffold_164__JD_UN1	843123	843124
Super-Scaffold_164__JD_UN1	843472	843473
Super-Scaffold_164__JD_UN1	843842	843843
Super-Scaffold_164__JD_UN1	844093	844094
Super-Scaffold_164__JD_UN1	844458	844459
Super-Scaffold_164__JD_UN1	844554	844555
Super-Scaffold_164__JD_UN1	844691	844692
Super-Scaffold_164__JD_UN1	844693	844694
Super-Scaffold_164__JD_UN1	844730	844731
Super-Scaffold_164__JD_UN1	845181	845182
Super-Scaffold_164__JD_UN1	845730	845731
Super-Scaffold_164__JD_UN1	846475	846476
Super-Scaffold_164__JD_UN1	846981	846982
Super-Scaffold_164__JD_UN1	847797	847798
Super-Scaffold_164__JD_UN1	848051	848052
Super-Scaffold_164__JD_UN1	848273	848274
Super-Scaffold_164__JD_UN1	848316	848317
Super-Scaffold_164__JD_UN1	848345	848346
Super-Scaffold_164__JD_UN1	850475	850476
Super-Scaffold_164__JD_UN1	850512	850513
Super-Scaffold_164__JD_UN1	850608	850609
Super-Scaffold_164__JD_UN1	850848	850849
Super-Scaffold_164__JD_UN1	850902	850903
Super-Scaffold_164__JD_UN1	851215	851216
Super-Scaffold_164__JD_UN1	852203	852204
Super-Scaffold_164__JD_UN1	852266	852267
Super-Scaffold_164__JD_UN1	852316	852317
Super-Scaffold_164__JD_UN1	852329	852330
Super-Scaffold_164__JD_UN1	852644	852645
Super-Scaffold_164__JD_UN1	853443	853444
Super-Scaffold_164__JD_UN1	853795	853796
Super-Scaffold_164__JD_UN1	854001	854002
Super-Scaffold_164__JD_UN1	854510	854511
Super-Scaffold_164__JD_UN1	855023	855024
Super-Scaffold_164__JD_UN1	855104	855105
Super-Scaffold_164__JD_UN1	855266	855267
Super-Scaffold_164__JD_UN1	855327	855328
Super-Scaffold_164__JD_UN1	856549	856550
Super-Scaffold_164__JD_UN1	856770	856771
Super-Scaffold_164__JD_UN1	856783	856784
Super-Scaffold_164__JD_UN1	856971	856972
Super-Scaffold_164__JD_UN1	857005	857006
Super-Scaffold_164__JD_UN1	857789	857790
Super-Scaffold_164__JD_UN1	858137	858138
Super-Scaffold_164__JD_UN1	858446	858447
Super-Scaffold_164__JD_UN1	858859	858860
Super-Scaffold_164__JD_UN1	858872	858873
Super-Scaffold_164__JD_UN1	859176	859177
Super-Scaffold_164__JD_UN1	859198	859199
Super-Scaffold_164__JD_UN1	860055	860056
Super-Scaffold_164__JD_UN1	860110	860111
Super-Scaffold_164__JD_UN1	860275	860276
Super-Scaffold_164__JD_UN1	860436	860437
Super-Scaffold_164__JD_UN1	860517	860518
Super-Scaffold_164__JD_UN1	860617	860618
Super-Scaffold_164__JD_UN1	861083	861084
Super-Scaffold_164__JD_UN1	861103	861104
Super-Scaffold_164__JD_UN1	861371	861372
Super-Scaffold_164__JD_UN1	861390	861391
Super-Scaffold_164__JD_UN1	861395	861396
Super-Scaffold_164__JD_UN1	861939	861940
Super-Scaffold_164__JD_UN1	862155	862156
Super-Scaffold_164__JD_UN1	862257	862258
Super-Scaffold_164__JD_UN1	862394	862395
Super-Scaffold_164__JD_UN1	862447	862448
Super-Scaffold_164__JD_UN1	862838	862839
Super-Scaffold_164__JD_UN1	863632	863633
Super-Scaffold_164__JD_UN1	864217	864218
Super-Scaffold_164__JD_UN1	864314	864315
Super-Scaffold_164__JD_UN1	864472	864473
Super-Scaffold_164__JD_UN1	864619	864620
Super-Scaffold_164__JD_UN1	864667	864668
Super-Scaffold_164__JD_UN1	864770	864771
Super-Scaffold_164__JD_UN1	864865	864866
Super-Scaffold_164__JD_UN1	865079	865080
Super-Scaffold_164__JD_UN1	865989	865990
Super-Scaffold_164__JD_UN1	866115	866116
Super-Scaffold_164__JD_UN1	866127	866128
Super-Scaffold_164__JD_UN1	866132	866133
Super-Scaffold_164__JD_UN1	866141	866142
Super-Scaffold_164__JD_UN1	866142	866143
Super-Scaffold_164__JD_UN1	866149	866150
Super-Scaffold_164__JD_UN1	866161	866162
Super-Scaffold_164__JD_UN1	866166	866167
Super-Scaffold_164__JD_UN1	866183	866184
Super-Scaffold_164__JD_UN1	866185	866186
Super-Scaffold_164__JD_UN1	866253	866254
Super-Scaffold_164__JD_UN1	866259	866260
Super-Scaffold_164__JD_UN1	866273	866274
Super-Scaffold_164__JD_UN1	866274	866275
Super-Scaffold_164__JD_UN1	866282	866283
Super-Scaffold_164__JD_UN1	866307	866308
Super-Scaffold_164__JD_UN1	867047	867048
Super-Scaffold_164__JD_UN1	867361	867362
Super-Scaffold_164__JD_UN1	867437	867438
Super-Scaffold_164__JD_UN1	867570	867571
Super-Scaffold_164__JD_UN1	869211	869212
Super-Scaffold_164__JD_UN1	870005	870006
Super-Scaffold_164__JD_UN1	870025	870026
Super-Scaffold_164__JD_UN1	870128	870129
Super-Scaffold_164__JD_UN1	870532	870533
Super-Scaffold_164__JD_UN1	870615	870616
Super-Scaffold_164__JD_UN1	870648	870649
Super-Scaffold_164__JD_UN1	870800	870801
Super-Scaffold_164__JD_UN1	870891	870892
Super-Scaffold_164__JD_UN1	871556	871557
Super-Scaffold_164__JD_UN1	872130	872131
Super-Scaffold_164__JD_UN1	872440	872441
Super-Scaffold_164__JD_UN1	872544	872545
Super-Scaffold_164__JD_UN1	872655	872656
Super-Scaffold_164__JD_UN1	873363	873364
Super-Scaffold_164__JD_UN1	873533	873534
Super-Scaffold_164__JD_UN1	874123	874124
Super-Scaffold_164__JD_UN1	875588	875589
Super-Scaffold_164__JD_UN1	875809	875810
Super-Scaffold_164__JD_UN1	876031	876032
Super-Scaffold_164__JD_UN1	877641	877642
Super-Scaffold_164__JD_UN1	877681	877682
Super-Scaffold_164__JD_UN1	882122	882123
Super-Scaffold_164__JD_UN1	882368	882369
Super-Scaffold_164__JD_UN1	882690	882691
Super-Scaffold_164__JD_UN1	882691	882692
Super-Scaffold_164__JD_UN1	883005	883006
Super-Scaffold_164__JD_UN1	884122	884123
Super-Scaffold_164__JD_UN1	884124	884125
Super-Scaffold_164__JD_UN1	884698	884699
Super-Scaffold_164__JD_UN1	884741	884742
Super-Scaffold_164__JD_UN1	884779	884780
Super-Scaffold_164__JD_UN1	884815	884816
Super-Scaffold_164__JD_UN1	884887	884888
Super-Scaffold_164__JD_UN1	884958	884959
Super-Scaffold_164__JD_UN1	885557	885558
Super-Scaffold_164__JD_UN1	885558	885559
Super-Scaffold_164__JD_UN1	885560	885561
Super-Scaffold_164__JD_UN1	885565	885566
Super-Scaffold_164__JD_UN1	885955	885956
Super-Scaffold_164__JD_UN1	885968	885969
Super-Scaffold_164__JD_UN1	886699	886700
Super-Scaffold_164__JD_UN1	886808	886809
Super-Scaffold_164__JD_UN1	887206	887207
Super-Scaffold_164__JD_UN1	887231	887232
Super-Scaffold_164__JD_UN1	887755	887756
Super-Scaffold_164__JD_UN1	888067	888068
Super-Scaffold_164__JD_UN1	889155	889156
Super-Scaffold_164__JD_UN1	889197	889198
Super-Scaffold_164__JD_UN1	893225	893226
Super-Scaffold_164__JD_UN1	893392	893393
Super-Scaffold_164__JD_UN1	893836	893837
Super-Scaffold_164__JD_UN1	894258	894259
Super-Scaffold_164__JD_UN1	894623	894624
Super-Scaffold_164__JD_UN1	895092	895093
Super-Scaffold_164__JD_UN1	895791	895792
Super-Scaffold_164__JD_UN1	895813	895814
Super-Scaffold_164__JD_UN1	897031	897032
Super-Scaffold_164__JD_UN1	897284	897285
Super-Scaffold_164__JD_UN1	897455	897456
Super-Scaffold_164__JD_UN1	897456	897457
Super-Scaffold_164__JD_UN1	898629	898630
Super-Scaffold_164__JD_UN1	899010	899011
Super-Scaffold_164__JD_UN1	899792	899793
Super-Scaffold_164__JD_UN1	900462	900463
Super-Scaffold_164__JD_UN1	904975	904976
Super-Scaffold_164__JD_UN1	905306	905307
Super-Scaffold_164__JD_UN1	905345	905346
Super-Scaffold_164__JD_UN1	919047	919048
Super-Scaffold_164__JD_UN1	919107	919108
Super-Scaffold_164__JD_UN1	919225	919226
Super-Scaffold_164__JD_UN1	919311	919312
Super-Scaffold_164__JD_UN1	919371	919372
Super-Scaffold_164__JD_UN1	920291	920292
Super-Scaffold_164__JD_UN1	920341	920342
Super-Scaffold_164__JD_UN1	920381	920382
Super-Scaffold_164__JD_UN1	920556	920557
Super-Scaffold_164__JD_UN1	920869	920870
Super-Scaffold_164__JD_UN1	920888	920889
Super-Scaffold_164__JD_UN1	920889	920890
Super-Scaffold_164__JD_UN1	921976	921977
Super-Scaffold_164__JD_UN1	922144	922145
Super-Scaffold_164__JD_UN1	922171	922172
Super-Scaffold_164__JD_UN1	922244	922245
Super-Scaffold_164__JD_UN1	922559	922560
Super-Scaffold_164__JD_UN1	922973	922974
Super-Scaffold_164__JD_UN1	923097	923098
Super-Scaffold_164__JD_UN1	923169	923170
Super-Scaffold_164__JD_UN1	923578	923579
Super-Scaffold_164__JD_UN1	923862	923863
Super-Scaffold_164__JD_UN1	924219	924220
Super-Scaffold_164__JD_UN1	924483	924484
Super-Scaffold_164__JD_UN1	924536	924537
Super-Scaffold_164__JD_UN1	925562	925563
Super-Scaffold_164__JD_UN1	925787	925788
Super-Scaffold_164__JD_UN1	926271	926272
Super-Scaffold_164__JD_UN1	926689	926690
Super-Scaffold_164__JD_UN1	926821	926822
Super-Scaffold_164__JD_UN1	927704	927705
Super-Scaffold_164__JD_UN1	928132	928133
Super-Scaffold_164__JD_UN1	928323	928324
Super-Scaffold_164__JD_UN1	928355	928356
Super-Scaffold_164__JD_UN1	928468	928469
Super-Scaffold_164__JD_UN1	928675	928676
Super-Scaffold_164__JD_UN1	928966	928967
Super-Scaffold_164__JD_UN1	931320	931321
Super-Scaffold_164__JD_UN1	931708	931709
Super-Scaffold_164__JD_UN1	931747	931748
Super-Scaffold_164__JD_UN1	933530	933531
Super-Scaffold_164__JD_UN1	934692	934693
Super-Scaffold_164__JD_UN1	934882	934883
Super-Scaffold_164__JD_UN1	935506	935507
Super-Scaffold_164__JD_UN1	935854	935855
Super-Scaffold_164__JD_UN1	935898	935899
Super-Scaffold_164__JD_UN1	936109	936110
Super-Scaffold_164__JD_UN1	936554	936555
Super-Scaffold_164__JD_UN1	936760	936761
Super-Scaffold_164__JD_UN1	936815	936816
Super-Scaffold_164__JD_UN1	936836	936837
Super-Scaffold_164__JD_UN1	937945	937946
Super-Scaffold_164__JD_UN1	938068	938069
Super-Scaffold_164__JD_UN1	938603	938604
Super-Scaffold_164__JD_UN1	938805	938806
Super-Scaffold_164__JD_UN1	939104	939105
Super-Scaffold_164__JD_UN1	939249	939250
Super-Scaffold_164__JD_UN1	939250	939251
Super-Scaffold_164__JD_UN1	939456	939457
Super-Scaffold_164__JD_UN1	939904	939905
Super-Scaffold_164__JD_UN1	939905	939906
Super-Scaffold_164__JD_UN1	940243	940244
Super-Scaffold_164__JD_UN1	940268	940269
Super-Scaffold_164__JD_UN1	940427	940428
Super-Scaffold_164__JD_UN1	940655	940656
Super-Scaffold_164__JD_UN1	940972	940973
Super-Scaffold_164__JD_UN1	941806	941807
Super-Scaffold_164__JD_UN1	941950	941951
Super-Scaffold_164__JD_UN1	942025	942026
Super-Scaffold_164__JD_UN1	942316	942317
Super-Scaffold_164__JD_UN1	942393	942394
Super-Scaffold_164__JD_UN1	942748	942749
Super-Scaffold_164__JD_UN1	942749	942750
Super-Scaffold_164__JD_UN1	943031	943032
Super-Scaffold_164__JD_UN1	943101	943102
Super-Scaffold_164__JD_UN1	943102	943103
Super-Scaffold_164__JD_UN1	943939	943940
Super-Scaffold_164__JD_UN1	944245	944246
Super-Scaffold_164__JD_UN1	944267	944268
Super-Scaffold_164__JD_UN1	944307	944308
Super-Scaffold_164__JD_UN1	944432	944433
Super-Scaffold_164__JD_UN1	944539	944540
Super-Scaffold_164__JD_UN1	944569	944570
Super-Scaffold_164__JD_UN1	944702	944703
Super-Scaffold_164__JD_UN1	945264	945265
Super-Scaffold_164__JD_UN1	945371	945372
Super-Scaffold_164__JD_UN1	945860	945861
Super-Scaffold_164__JD_UN1	945997	945998
Super-Scaffold_164__JD_UN1	946339	946340
Super-Scaffold_164__JD_UN1	946507	946508
Super-Scaffold_164__JD_UN1	946952	946953
Super-Scaffold_164__JD_UN1	947217	947218
Super-Scaffold_164__JD_UN1	947232	947233
Super-Scaffold_164__JD_UN1	948216	948217
Super-Scaffold_164__JD_UN1	948537	948538
Super-Scaffold_164__JD_UN1	948921	948922
Super-Scaffold_164__JD_UN1	949290	949291
Super-Scaffold_164__JD_UN1	949337	949338
Super-Scaffold_164__JD_UN1	949430	949431
Super-Scaffold_164__JD_UN1	949664	949665
Super-Scaffold_164__JD_UN1	949710	949711
Super-Scaffold_164__JD_UN1	950459	950460
Super-Scaffold_164__JD_UN1	951402	951403
Super-Scaffold_164__JD_UN1	951404	951405
Super-Scaffold_164__JD_UN1	951460	951461
Super-Scaffold_164__JD_UN1	951599	951600
Super-Scaffold_164__JD_UN1	951673	951674
Super-Scaffold_164__JD_UN1	951750	951751
Super-Scaffold_164__JD_UN1	952414	952415
Super-Scaffold_164__JD_UN1	952576	952577
Super-Scaffold_164__JD_UN1	952757	952758
Super-Scaffold_164__JD_UN1	953715	953716
Super-Scaffold_164__JD_UN1	954429	954430
Super-Scaffold_164__JD_UN1	954564	954565
Super-Scaffold_164__JD_UN1	954650	954651
Super-Scaffold_164__JD_UN1	954855	954856
Super-Scaffold_164__JD_UN1	954865	954866
Super-Scaffold_164__JD_UN1	954879	954880
Super-Scaffold_164__JD_UN1	955009	955010
Super-Scaffold_164__JD_UN1	955237	955238
Super-Scaffold_164__JD_UN1	955307	955308
Super-Scaffold_164__JD_UN1	955359	955360
Super-Scaffold_164__JD_UN1	955522	955523
Super-Scaffold_164__JD_UN1	955927	955928
Super-Scaffold_164__JD_UN1	956484	956485
Super-Scaffold_164__JD_UN1	956855	956856
Super-Scaffold_164__JD_UN1	957108	957109
Super-Scaffold_164__JD_UN1	957770	957771
Super-Scaffold_164__JD_UN1	957799	957800
Super-Scaffold_164__JD_UN1	958202	958203
Super-Scaffold_164__JD_UN1	958586	958587
Super-Scaffold_164__JD_UN1	959125	959126
Super-Scaffold_164__JD_UN1	959411	959412
Super-Scaffold_164__JD_UN1	959475	959476
Super-Scaffold_164__JD_UN1	959602	959603
Super-Scaffold_164__JD_UN1	959845	959846
Super-Scaffold_164__JD_UN1	961584	961585
Super-Scaffold_164__JD_UN1	961750	961751
Super-Scaffold_164__JD_UN1	961927	961928
Super-Scaffold_164__JD_UN1	962161	962162
Super-Scaffold_164__JD_UN1	963293	963294
Super-Scaffold_164__JD_UN1	963411	963412
Super-Scaffold_164__JD_UN1	963414	963415
Super-Scaffold_164__JD_UN1	963557	963558
Super-Scaffold_164__JD_UN1	963753	963754
Super-Scaffold_164__JD_UN1	963851	963852
Super-Scaffold_164__JD_UN1	963902	963903
Super-Scaffold_164__JD_UN1	964278	964279
Super-Scaffold_164__JD_UN1	964279	964280
Super-Scaffold_164__JD_UN1	964363	964364
Super-Scaffold_164__JD_UN1	987503	987504
Super-Scaffold_164__JD_UN1	988091	988092
Super-Scaffold_164__JD_UN1	988102	988103
Super-Scaffold_164__JD_UN1	988302	988303
Super-Scaffold_164__JD_UN1	988350	988351
Super-Scaffold_164__JD_UN1	988361	988362
Super-Scaffold_164__JD_UN1	988771	988772
Super-Scaffold_164__JD_UN1	988990	988991
Super-Scaffold_164__JD_UN1	989359	989360
Super-Scaffold_164__JD_UN1	989810	989811
Super-Scaffold_164__JD_UN1	989867	989868
Super-Scaffold_164__JD_UN1	990477	990478
Super-Scaffold_164__JD_UN1	990531	990532
Super-Scaffold_164__JD_UN1	990561	990562
Super-Scaffold_164__JD_UN1	990780	990781
Super-Scaffold_164__JD_UN1	990830	990831
Super-Scaffold_164__JD_UN1	991045	991046
Super-Scaffold_164__JD_UN1	991063	991064
Super-Scaffold_164__JD_UN1	991408	991409
Super-Scaffold_164__JD_UN1	991469	991470
Super-Scaffold_164__JD_UN1	991821	991822
Super-Scaffold_164__JD_UN1	992359	992360
Super-Scaffold_164__JD_UN1	993052	993053
Super-Scaffold_164__JD_UN1	993055	993056
Super-Scaffold_164__JD_UN1	993060	993061
Super-Scaffold_164__JD_UN1	993077	993078
Super-Scaffold_164__JD_UN1	993079	993080
Super-Scaffold_164__JD_UN1	993082	993083
Super-Scaffold_164__JD_UN1	993096	993097
Super-Scaffold_164__JD_UN1	993099	993100
Super-Scaffold_164__JD_UN1	993111	993112
Super-Scaffold_164__JD_UN1	993122	993123
Super-Scaffold_164__JD_UN1	993131	993132
Super-Scaffold_164__JD_UN1	993382	993383
Super-Scaffold_164__JD_UN1	993493	993494
Super-Scaffold_164__JD_UN1	996248	996249
Super-Scaffold_164__JD_UN1	996275	996276
Super-Scaffold_164__JD_UN1	996301	996302
Super-Scaffold_164__JD_UN1	996318	996319
Super-Scaffold_164__JD_UN1	996929	996930
Super-Scaffold_164__JD_UN1	997436	997437
Super-Scaffold_164__JD_UN1	997590	997591
Super-Scaffold_164__JD_UN1	998060	998061
Super-Scaffold_164__JD_UN1	998294	998295
Super-Scaffold_164__JD_UN1	998428	998429
Super-Scaffold_164__JD_UN1	998479	998480
Super-Scaffold_164__JD_UN1	998725	998726
Super-Scaffold_164__JD_UN1	998736	998737
Super-Scaffold_164__JD_UN1	998787	998788
Super-Scaffold_164__JD_UN1	998823	998824
Super-Scaffold_164__JD_UN1	999930	999931
Super-Scaffold_164__JD_UN1	1000005	1000006
Super-Scaffold_164__JD_UN1	1000011	1000012
Super-Scaffold_164__JD_UN1	1000248	1000249
Super-Scaffold_164__JD_UN1	1000648	1000649
Super-Scaffold_164__JD_UN1	1000664	1000665
Super-Scaffold_164__JD_UN1	1000666	1000667
Super-Scaffold_164__JD_UN1	1000789	1000790
Super-Scaffold_164__JD_UN1	1000971	1000972
Super-Scaffold_164__JD_UN1	1001167	1001168
Super-Scaffold_164__JD_UN1	1001212	1001213
Super-Scaffold_164__JD_UN1	1001550	1001551
Super-Scaffold_164__JD_UN1	1002419	1002420
Super-Scaffold_164__JD_UN1	1002513	1002514
Super-Scaffold_164__JD_UN1	1002642	1002643
Super-Scaffold_164__JD_UN1	1002983	1002984
Super-Scaffold_164__JD_UN1	1003562	1003563
Super-Scaffold_164__JD_UN1	1003591	1003592
Super-Scaffold_164__JD_UN1	1004547	1004548
Super-Scaffold_164__JD_UN1	1005462	1005463
Super-Scaffold_164__JD_UN1	1005736	1005737
Super-Scaffold_164__JD_UN1	1005740	1005741
Super-Scaffold_164__JD_UN1	1005748	1005749
Super-Scaffold_164__JD_UN1	1005756	1005757
Super-Scaffold_164__JD_UN1	1005758	1005759
Super-Scaffold_164__JD_UN1	1005848	1005849
Super-Scaffold_164__JD_UN1	1005972	1005973
Super-Scaffold_164__JD_UN1	1005988	1005989
Super-Scaffold_164__JD_UN1	1006016	1006017
Super-Scaffold_164__JD_UN1	1006027	1006028
Super-Scaffold_164__JD_UN1	1006089	1006090
Super-Scaffold_164__JD_UN1	1006113	1006114
Super-Scaffold_164__JD_UN1	1006141	1006142
Super-Scaffold_164__JD_UN1	1006193	1006194
Super-Scaffold_164__JD_UN1	1006201	1006202
Super-Scaffold_164__JD_UN1	1006208	1006209
Super-Scaffold_164__JD_UN1	1006212	1006213
Super-Scaffold_164__JD_UN1	1006228	1006229
Super-Scaffold_164__JD_UN1	1006260	1006261
Super-Scaffold_164__JD_UN1	1006264	1006265
Super-Scaffold_164__JD_UN1	1006265	1006266
Super-Scaffold_164__JD_UN1	1006276	1006277
Super-Scaffold_164__JD_UN1	1006278	1006279
Super-Scaffold_164__JD_UN1	1006299	1006300
Super-Scaffold_164__JD_UN1	1006312	1006313
Super-Scaffold_164__JD_UN1	1006325	1006326
Super-Scaffold_164__JD_UN1	1006447	1006448
Super-Scaffold_164__JD_UN1	1006467	1006468
Super-Scaffold_164__JD_UN1	1006865	1006866
Super-Scaffold_164__JD_UN1	1007066	1007067
Super-Scaffold_164__JD_UN1	1007070	1007071
Super-Scaffold_164__JD_UN1	1007383	1007384
Super-Scaffold_164__JD_UN1	1007711	1007712
Super-Scaffold_164__JD_UN1	1009163	1009164
Super-Scaffold_164__JD_UN1	1009535	1009536
Super-Scaffold_164__JD_UN1	1011851	1011852
Super-Scaffold_164__JD_UN1	1012032	1012033
Super-Scaffold_164__JD_UN1	1012268	1012269
Super-Scaffold_164__JD_UN1	1012316	1012317
Super-Scaffold_164__JD_UN1	1012347	1012348
Super-Scaffold_164__JD_UN1	1012386	1012387
Super-Scaffold_164__JD_UN1	1012797	1012798
Super-Scaffold_164__JD_UN1	1012848	1012849
Super-Scaffold_164__JD_UN1	1012880	1012881
Super-Scaffold_164__JD_UN1	1013390	1013391
Super-Scaffold_164__JD_UN1	1013449	1013450
Super-Scaffold_164__JD_UN1	1015449	1015450
Super-Scaffold_164__JD_UN1	1015465	1015466
Super-Scaffold_164__JD_UN1	1016057	1016058
Super-Scaffold_164__JD_UN1	1016143	1016144
Super-Scaffold_164__JD_UN1	1016311	1016312
Super-Scaffold_164__JD_UN1	1016368	1016369
Super-Scaffold_164__JD_UN1	1016407	1016408
[truncated: 998,000+ more rows]
