# Supplementary material for: Discovery and population genomics of structural variation in a songbird genus
Source: Nat Commun. 2020 Jul 7;11:3403. doi: 10.1038/s41467-020-17195-4 (PMC7341801; doi:10.1038/s41467-020-17195-4)
Supplement: Supplementary file 6 — Source Data file [file 41467_2020_17195_MOESM6_ESM.zip › source_files/1Mb_windows.genome.JDv2.3.bed]

chr1	0	1000000
chr1	1000000	2000000
chr1	2000000	3000000
chr1	3000000	4000000
chr1	4000000	5000000
chr1	5000000	6000000
chr1	6000000	7000000
chr1	7000000	8000000
chr1	8000000	9000000
chr1	9000000	10000000
chr1	10000000	11000000
chr1	11000000	12000000
chr1	12000000	13000000
chr1	13000000	14000000
chr1	14000000	15000000
chr1	15000000	16000000
chr1	16000000	17000000
chr1	17000000	18000000
chr1	18000000	19000000
chr1	19000000	20000000
chr1	20000000	21000000
chr1	21000000	22000000
chr1	22000000	23000000
chr1	23000000	24000000
chr1	24000000	25000000
chr1	25000000	26000000
chr1	26000000	27000000
chr1	27000000	28000000
chr1	28000000	29000000
chr1	29000000	30000000
chr1	30000000	31000000
chr1	31000000	32000000
chr1	32000000	33000000
chr1	33000000	34000000
chr1	34000000	35000000
chr1	35000000	36000000
chr1	36000000	37000000
chr1	37000000	38000000
chr1	38000000	39000000
chr1	39000000	40000000
chr1	40000000	41000000
chr1	41000000	42000000
chr1	42000000	43000000
chr1	43000000	44000000
chr1	44000000	45000000
chr1	45000000	46000000
chr1	46000000	47000000
chr1	47000000	48000000
chr1	48000000	49000000
chr1	49000000	50000000
chr1	50000000	51000000
chr1	51000000	52000000
chr1	52000000	53000000
chr1	53000000	54000000
chr1	54000000	55000000
chr1	55000000	56000000
chr1	56000000	57000000
chr1	57000000	58000000
chr1	58000000	59000000
chr1	59000000	60000000
chr1	60000000	61000000
chr1	61000000	62000000
chr1	62000000	63000000
chr1	63000000	64000000
chr1	64000000	65000000
chr1	65000000	66000000
chr1	66000000	67000000
chr1	67000000	68000000
chr1	68000000	69000000
chr1	69000000	70000000
chr1	70000000	71000000
chr1	71000000	72000000
chr1	72000000	73000000
chr1	73000000	74000000
chr1	74000000	75000000
chr1	75000000	76000000
chr1	76000000	77000000
chr1	77000000	78000000
chr1	78000000	79000000
chr1	79000000	80000000
chr1	80000000	81000000
chr1	81000000	82000000
chr1	82000000	83000000
chr1	83000000	84000000
chr1	84000000	85000000
chr1	85000000	86000000
chr1	86000000	87000000
chr1	87000000	88000000
chr1	88000000	89000000
chr1	89000000	90000000
chr1	90000000	91000000
chr1	91000000	92000000
chr1	92000000	93000000
chr1	93000000	94000000
chr1	94000000	95000000
chr1	95000000	96000000
chr1	96000000	97000000
chr1	97000000	98000000
chr1	98000000	99000000
chr1	99000000	100000000
chr1	100000000	101000000
chr1	101000000	102000000
chr1	102000000	103000000
chr1	103000000	104000000
chr1	104000000	105000000
chr1	105000000	106000000
chr1	106000000	107000000
chr1	107000000	108000000
chr1	108000000	109000000
chr1	109000000	110000000
chr1	110000000	111000000
chr1	111000000	112000000
chr1	112000000	113000000
chr1	113000000	114000000
chr1	114000000	115000000
chr1	115000000	116000000
chr1	116000000	117000000
chr1	117000000	117486409
chr10	0	1000000
chr10	1000000	2000000
chr10	2000000	3000000
chr10	3000000	4000000
chr10	4000000	5000000
chr10	5000000	6000000
chr10	6000000	7000000
chr10	7000000	8000000
chr10	8000000	9000000
chr10	9000000	10000000
chr10	10000000	11000000
chr10	11000000	12000000
chr10	12000000	13000000
chr10	13000000	14000000
chr10	14000000	15000000
chr10	15000000	16000000
chr10	16000000	17000000
chr10	17000000	18000000
chr10	18000000	19000000
chr10	19000000	20000000
chr10	20000000	20701202
chr11	0	1000000
chr11	1000000	2000000
chr11	2000000	3000000
chr11	3000000	4000000
chr11	4000000	5000000
chr11	5000000	6000000
chr11	6000000	7000000
chr11	7000000	8000000
chr11	8000000	9000000
chr11	9000000	10000000
chr11	10000000	11000000
chr11	11000000	12000000
chr11	12000000	13000000
chr11	13000000	14000000
chr11	14000000	15000000
chr11	15000000	16000000
chr11	16000000	17000000
chr11	17000000	18000000
chr11	18000000	19000000
chr11	19000000	20000000
chr11	20000000	20977607
chr12	0	1000000
chr12	1000000	2000000
chr12	2000000	3000000
chr12	3000000	4000000
chr12	4000000	5000000
chr12	5000000	6000000
chr12	6000000	7000000
chr12	7000000	8000000
chr12	8000000	9000000
chr12	9000000	10000000
chr12	10000000	11000000
chr12	11000000	12000000
chr12	12000000	13000000
chr12	13000000	14000000
chr12	14000000	15000000
chr12	15000000	16000000
chr12	16000000	17000000
chr12	17000000	18000000
chr12	18000000	19000000
chr12	19000000	20000000
chr12	20000000	21000000
chr12	21000000	21032122
chr13	0	1000000
chr13	1000000	2000000
chr13	2000000	3000000
chr13	3000000	4000000
chr13	4000000	5000000
chr13	5000000	6000000
chr13	6000000	7000000
chr13	7000000	8000000
chr13	8000000	9000000
chr13	9000000	10000000
chr13	10000000	11000000
chr13	11000000	12000000
chr13	12000000	13000000
chr13	13000000	14000000
chr13	14000000	15000000
chr13	15000000	16000000
chr13	16000000	17000000
chr13	17000000	18000000
chr13	18000000	19000000
chr13	19000000	19121564
chr14	0	1000000
chr14	1000000	2000000
chr14	2000000	3000000
chr14	3000000	4000000
chr14	4000000	5000000
chr14	5000000	6000000
chr14	6000000	7000000
chr14	7000000	8000000
chr14	8000000	9000000
chr14	9000000	10000000
chr14	10000000	11000000
chr14	11000000	12000000
chr14	12000000	13000000
chr14	13000000	14000000
chr14	14000000	15000000
chr14	15000000	16000000
chr14	16000000	16609512
chr15	0	1000000
chr15	1000000	2000000
chr15	2000000	3000000
chr15	3000000	4000000
chr15	4000000	5000000
chr15	5000000	6000000
chr15	6000000	7000000
chr15	7000000	8000000
chr15	8000000	9000000
chr15	9000000	10000000
chr15	10000000	11000000
chr15	11000000	11237182
chr17	0	1000000
chr17	1000000	2000000
chr17	2000000	3000000
chr17	3000000	4000000
chr17	4000000	5000000
chr17	5000000	6000000
chr17	6000000	7000000
chr17	7000000	8000000
chr17	8000000	9000000
chr17	9000000	10000000
chr17	10000000	11000000
chr17	11000000	11032243
chr18	0	1000000
chr18	1000000	2000000
chr18	2000000	3000000
chr18	3000000	4000000
chr18	4000000	5000000
chr18	5000000	6000000
chr18	6000000	7000000
chr18	7000000	8000000
chr18	8000000	9000000
chr18	9000000	10000000
chr18	10000000	11000000
chr18	11000000	11176533
chr19	0	1000000
chr19	1000000	2000000
chr19	2000000	3000000
chr19	3000000	4000000
chr19	4000000	5000000
chr19	5000000	6000000
chr19	6000000	7000000
chr19	7000000	8000000
chr19	8000000	9000000
chr19	9000000	10000000
chr19	10000000	11000000
chr19	11000000	11217504
chr1A	0	1000000
chr1A	1000000	2000000
chr1A	2000000	3000000
chr1A	3000000	4000000
chr1A	4000000	5000000
chr1A	5000000	6000000
chr1A	6000000	7000000
chr1A	7000000	8000000
chr1A	8000000	9000000
chr1A	9000000	10000000
chr1A	10000000	11000000
chr1A	11000000	12000000
chr1A	12000000	13000000
chr1A	13000000	14000000
chr1A	14000000	15000000
chr1A	15000000	16000000
chr1A	16000000	17000000
chr1A	17000000	18000000
chr1A	18000000	19000000
chr1A	19000000	20000000
chr1A	20000000	21000000
chr1A	21000000	22000000
chr1A	22000000	23000000
chr1A	23000000	24000000
chr1A	24000000	25000000
chr1A	25000000	26000000
chr1A	26000000	27000000
chr1A	27000000	28000000
chr1A	28000000	29000000
chr1A	29000000	30000000
chr1A	30000000	31000000
chr1A	31000000	32000000
chr1A	32000000	33000000
chr1A	33000000	34000000
chr1A	34000000	35000000
chr1A	35000000	36000000
chr1A	36000000	37000000
chr1A	37000000	38000000
chr1A	38000000	39000000
chr1A	39000000	40000000
chr1A	40000000	41000000
chr1A	41000000	42000000
chr1A	42000000	43000000
chr1A	43000000	44000000
chr1A	44000000	45000000
chr1A	45000000	46000000
chr1A	46000000	47000000
chr1A	47000000	48000000
chr1A	48000000	49000000
chr1A	49000000	50000000
chr1A	50000000	51000000
chr1A	51000000	52000000
chr1A	52000000	53000000
chr1A	53000000	54000000
chr1A	54000000	55000000
chr1A	55000000	56000000
chr1A	56000000	57000000
chr1A	57000000	58000000
chr1A	58000000	59000000
chr1A	59000000	60000000
chr1A	60000000	61000000
chr1A	61000000	62000000
chr1A	62000000	63000000
chr1A	63000000	64000000
chr1A	64000000	65000000
chr1A	65000000	66000000
chr1A	66000000	67000000
chr1A	67000000	68000000
chr1A	68000000	69000000
chr1A	69000000	70000000
chr1A	70000000	71000000
chr1A	71000000	72000000
chr1A	72000000	73000000
chr1A	73000000	73777161
chr2	0	1000000
chr2	1000000	2000000
chr2	2000000	3000000
chr2	3000000	4000000
chr2	4000000	5000000
chr2	5000000	6000000
chr2	6000000	7000000
chr2	7000000	8000000
chr2	8000000	9000000
chr2	9000000	10000000
chr2	10000000	11000000
chr2	11000000	12000000
chr2	12000000	13000000
chr2	13000000	14000000
chr2	14000000	15000000
chr2	15000000	16000000
chr2	16000000	17000000
chr2	17000000	18000000
chr2	18000000	19000000
chr2	19000000	20000000
chr2	20000000	21000000
chr2	21000000	22000000
chr2	22000000	23000000
chr2	23000000	24000000
chr2	24000000	25000000
chr2	25000000	26000000
chr2	26000000	27000000
chr2	27000000	28000000
chr2	28000000	29000000
chr2	29000000	30000000
chr2	30000000	31000000
chr2	31000000	32000000
chr2	32000000	33000000
chr2	33000000	34000000
chr2	34000000	35000000
chr2	35000000	36000000
chr2	36000000	37000000
chr2	37000000	38000000
chr2	38000000	39000000
chr2	39000000	40000000
chr2	40000000	41000000
chr2	41000000	42000000
chr2	42000000	43000000
chr2	43000000	44000000
chr2	44000000	45000000
chr2	45000000	46000000
chr2	46000000	47000000
chr2	47000000	48000000
chr2	48000000	49000000
chr2	49000000	50000000
chr2	50000000	51000000
chr2	51000000	52000000
chr2	52000000	53000000
chr2	53000000	54000000
chr2	54000000	55000000
chr2	55000000	56000000
chr2	56000000	57000000
chr2	57000000	58000000
chr2	58000000	59000000
chr2	59000000	60000000
chr2	60000000	61000000
chr2	61000000	62000000
chr2	62000000	63000000
chr2	63000000	64000000
chr2	64000000	65000000
chr2	65000000	66000000
chr2	66000000	67000000
chr2	67000000	68000000
chr2	68000000	69000000
chr2	69000000	70000000
chr2	70000000	71000000
chr2	71000000	72000000
chr2	72000000	73000000
chr2	73000000	74000000
chr2	74000000	75000000
chr2	75000000	76000000
chr2	76000000	77000000
chr2	77000000	78000000
chr2	78000000	79000000
chr2	79000000	80000000
chr2	80000000	81000000
chr2	81000000	82000000
chr2	82000000	83000000
chr2	83000000	84000000
chr2	84000000	85000000
chr2	85000000	86000000
chr2	86000000	87000000
chr2	87000000	88000000
chr2	88000000	89000000
chr2	89000000	90000000
chr2	90000000	91000000
chr2	91000000	92000000
chr2	92000000	93000000
chr2	93000000	94000000
chr2	94000000	95000000
chr2	95000000	96000000
chr2	96000000	97000000
chr2	97000000	98000000
chr2	98000000	99000000
chr2	99000000	100000000
chr2	100000000	101000000
chr2	101000000	102000000
chr2	102000000	103000000
chr2	103000000	104000000
chr2	104000000	105000000
chr2	105000000	106000000
chr2	106000000	107000000
chr2	107000000	108000000
chr2	108000000	109000000
chr2	109000000	110000000
chr2	110000000	111000000
chr2	111000000	112000000
chr2	112000000	113000000
chr2	113000000	114000000
chr2	114000000	115000000
chr2	115000000	116000000
chr2	116000000	117000000
chr2	117000000	118000000
chr2	118000000	119000000
chr2	119000000	120000000
chr2	120000000	121000000
chr2	121000000	122000000
chr2	122000000	123000000
chr2	123000000	124000000
chr2	124000000	125000000
chr2	125000000	126000000
chr2	126000000	127000000
chr2	127000000	128000000
chr2	128000000	129000000
chr2	129000000	130000000
chr2	130000000	131000000
chr2	131000000	132000000
chr2	132000000	133000000
chr2	133000000	134000000
chr2	134000000	135000000
chr2	135000000	136000000
chr2	136000000	137000000
chr2	137000000	138000000
chr2	138000000	139000000
chr2	139000000	140000000
chr2	140000000	141000000
chr2	141000000	142000000
chr2	142000000	143000000
chr2	143000000	144000000
chr2	144000000	145000000
chr2	145000000	146000000
chr2	146000000	147000000
chr2	147000000	148000000
chr2	148000000	149000000
chr2	149000000	150000000
chr2	150000000	151000000
chr2	151000000	152000000
chr2	152000000	153000000
chr2	153000000	154000000
chr2	154000000	154487646
chr20	0	1000000
chr20	1000000	2000000
chr20	2000000	3000000
chr20	3000000	4000000
chr20	4000000	5000000
chr20	5000000	6000000
chr20	6000000	7000000
chr20	7000000	8000000
chr20	8000000	9000000
chr20	9000000	10000000
chr20	10000000	11000000
chr20	11000000	12000000
chr20	12000000	13000000
chr20	13000000	14000000
chr20	14000000	14997001
chr21	0	1000000
chr21	1000000	2000000
chr21	2000000	3000000
chr21	3000000	4000000
chr21	4000000	5000000
chr21	5000000	6000000
chr21	6000000	6847630
chr22	0	1000000
chr22	1000000	2000000
chr22	2000000	3000000
chr22	3000000	4000000
chr22	4000000	4839898
chr23	0	1000000
chr23	1000000	2000000
chr23	2000000	3000000
chr23	3000000	4000000
chr23	4000000	5000000
chr23	5000000	6000000
chr23	6000000	7000000
chr23	7000000	8000000
chr23	8000000	8585400
chr24	0	1000000
chr24	1000000	2000000
chr24	2000000	3000000
chr24	3000000	4000000
chr24	4000000	5000000
chr24	5000000	6000000
chr24	6000000	6907201
chr26	0	1000000
chr26	1000000	2000000
chr26	2000000	3000000
chr26	3000000	4000000
chr26	4000000	5000000
chr26	5000000	6000000
chr26	6000000	6615938
chr27	0	1000000
chr27	1000000	2000000
chr27	2000000	3000000
chr27	3000000	4000000
chr27	4000000	4573168
chr28	0	1000000
chr28	1000000	2000000
chr28	2000000	3000000
chr28	3000000	4000000
chr28	4000000	5000000
chr28	5000000	5735232
chr3	0	1000000
chr3	1000000	2000000
chr3	2000000	3000000
chr3	3000000	4000000
chr3	4000000	5000000
chr3	5000000	6000000
chr3	6000000	7000000
chr3	7000000	8000000
chr3	8000000	9000000
chr3	9000000	10000000
chr3	10000000	11000000
chr3	11000000	12000000
chr3	12000000	13000000
chr3	13000000	14000000
chr3	14000000	15000000
chr3	15000000	16000000
chr3	16000000	17000000
chr3	17000000	18000000
chr3	18000000	19000000
chr3	19000000	20000000
chr3	20000000	21000000
chr3	21000000	22000000
chr3	22000000	23000000
chr3	23000000	24000000
chr3	24000000	25000000
chr3	25000000	26000000
chr3	26000000	27000000
chr3	27000000	28000000
chr3	28000000	29000000
chr3	29000000	30000000
chr3	30000000	31000000
chr3	31000000	32000000
chr3	32000000	33000000
chr3	33000000	34000000
chr3	34000000	35000000
chr3	35000000	36000000
chr3	36000000	37000000
chr3	37000000	38000000
chr3	38000000	39000000
chr3	39000000	40000000
chr3	40000000	41000000
chr3	41000000	42000000
chr3	42000000	43000000
chr3	43000000	44000000
chr3	44000000	45000000
chr3	45000000	46000000
chr3	46000000	47000000
chr3	47000000	48000000
chr3	48000000	49000000
chr3	49000000	50000000
chr3	50000000	51000000
chr3	51000000	52000000
chr3	52000000	53000000
chr3	53000000	54000000
chr3	54000000	55000000
chr3	55000000	56000000
chr3	56000000	57000000
chr3	57000000	58000000
chr3	58000000	59000000
chr3	59000000	60000000
chr3	60000000	61000000
chr3	61000000	62000000
chr3	62000000	63000000
chr3	63000000	64000000
chr3	64000000	65000000
chr3	65000000	66000000
chr3	66000000	67000000
chr3	67000000	68000000
chr3	68000000	69000000
chr3	69000000	70000000
chr3	70000000	71000000
chr3	71000000	72000000
chr3	72000000	73000000
chr3	73000000	74000000
chr3	74000000	75000000
chr3	75000000	76000000
chr3	76000000	77000000
chr3	77000000	78000000
chr3	78000000	79000000
chr3	79000000	80000000
chr3	80000000	81000000
chr3	81000000	82000000
chr3	82000000	83000000
chr3	83000000	84000000
chr3	84000000	85000000
chr3	85000000	86000000
chr3	86000000	87000000
chr3	87000000	88000000
chr3	88000000	89000000
chr3	89000000	90000000
chr3	90000000	91000000
chr3	91000000	92000000
chr3	92000000	93000000
chr3	93000000	94000000
chr3	94000000	95000000
chr3	95000000	96000000
chr3	96000000	97000000
chr3	97000000	98000000
chr3	98000000	99000000
chr3	99000000	100000000
chr3	100000000	101000000
chr3	101000000	102000000
chr3	102000000	103000000
chr3	103000000	104000000
chr3	104000000	105000000
chr3	105000000	106000000
chr3	106000000	107000000
chr3	107000000	108000000
chr3	108000000	109000000
chr3	109000000	110000000
chr3	110000000	110910713
chr4	0	1000000
chr4	1000000	2000000
chr4	2000000	3000000
chr4	3000000	4000000
chr4	4000000	5000000
chr4	5000000	6000000
chr4	6000000	7000000
chr4	7000000	8000000
chr4	8000000	9000000
chr4	9000000	10000000
chr4	10000000	11000000
chr4	11000000	12000000
chr4	12000000	13000000
chr4	13000000	14000000
chr4	14000000	15000000
chr4	15000000	16000000
chr4	16000000	17000000
chr4	17000000	18000000
chr4	18000000	19000000
chr4	19000000	20000000
chr4	20000000	21000000
chr4	21000000	22000000
chr4	22000000	23000000
chr4	23000000	24000000
chr4	24000000	25000000
chr4	25000000	26000000
chr4	26000000	27000000
chr4	27000000	28000000
chr4	28000000	29000000
chr4	29000000	30000000
chr4	30000000	31000000
chr4	31000000	32000000
chr4	32000000	33000000
chr4	33000000	34000000
chr4	34000000	35000000
chr4	35000000	36000000
chr4	36000000	37000000
chr4	37000000	38000000
chr4	38000000	39000000
chr4	39000000	40000000
chr4	40000000	41000000
chr4	41000000	42000000
chr4	42000000	43000000
chr4	43000000	44000000
chr4	44000000	45000000
chr4	45000000	46000000
chr4	46000000	47000000
chr4	47000000	48000000
chr4	48000000	49000000
chr4	49000000	50000000
chr4	50000000	51000000
chr4	51000000	52000000
chr4	52000000	53000000
chr4	53000000	54000000
chr4	54000000	55000000
chr4	55000000	56000000
chr4	56000000	57000000
chr4	57000000	58000000
chr4	58000000	59000000
chr4	59000000	60000000
chr4	60000000	61000000
chr4	61000000	62000000
chr4	62000000	63000000
chr4	63000000	64000000
chr4	64000000	65000000
chr4	65000000	66000000
chr4	66000000	67000000
chr4	67000000	68000000
chr4	68000000	69000000
chr4	69000000	70000000
chr4	70000000	71000000
chr4	71000000	72000000
chr4	72000000	73000000
chr4	73000000	73157438
chr4A	0	1000000
chr4A	1000000	2000000
chr4A	2000000	3000000
chr4A	3000000	4000000
chr4A	4000000	5000000
chr4A	5000000	6000000
chr4A	6000000	7000000
chr4A	7000000	8000000
chr4A	8000000	9000000
chr4A	9000000	10000000
chr4A	10000000	11000000
chr4A	11000000	12000000
chr4A	12000000	13000000
chr4A	13000000	14000000
chr4A	14000000	15000000
chr4A	15000000	16000000
chr4A	16000000	17000000
chr4A	17000000	18000000
chr4A	18000000	19000000
chr4A	19000000	20000000
chr4A	20000000	20605299
chr5	0	1000000
chr5	1000000	2000000
chr5	2000000	3000000
chr5	3000000	4000000
chr5	4000000	5000000
chr5	5000000	6000000
chr5	6000000	7000000
chr5	7000000	8000000
chr5	8000000	9000000
chr5	9000000	10000000
chr5	10000000	11000000
chr5	11000000	12000000
chr5	12000000	13000000
chr5	13000000	14000000
chr5	14000000	15000000
chr5	15000000	16000000
chr5	16000000	17000000
chr5	17000000	18000000
chr5	18000000	19000000
chr5	19000000	20000000
chr5	20000000	21000000
chr5	21000000	22000000
chr5	22000000	23000000
chr5	23000000	24000000
chr5	24000000	25000000
chr5	25000000	26000000
chr5	26000000	27000000
chr5	27000000	28000000
chr5	28000000	29000000
chr5	29000000	30000000
chr5	30000000	31000000
chr5	31000000	32000000
chr5	32000000	33000000
chr5	33000000	34000000
chr5	34000000	35000000
chr5	35000000	36000000
chr5	36000000	37000000
chr5	37000000	38000000
chr5	38000000	39000000
chr5	39000000	40000000
chr5	40000000	41000000
chr5	41000000	42000000
chr5	42000000	43000000
chr5	43000000	44000000
chr5	44000000	45000000
chr5	45000000	46000000
chr5	46000000	47000000
chr5	47000000	48000000
chr5	48000000	49000000
chr5	49000000	50000000
chr5	50000000	51000000
chr5	51000000	52000000
chr5	52000000	53000000
chr5	53000000	54000000
chr5	54000000	55000000
chr5	55000000	56000000
chr5	56000000	57000000
chr5	57000000	58000000
chr5	58000000	59000000
chr5	59000000	60000000
chr5	60000000	61000000
chr5	61000000	62000000
chr5	62000000	63000000
chr5	63000000	64000000
chr5	64000000	64157287
chr6	0	1000000
chr6	1000000	2000000
chr6	2000000	3000000
chr6	3000000	4000000
chr6	4000000	5000000
chr6	5000000	6000000
chr6	6000000	7000000
chr6	7000000	8000000
chr6	8000000	9000000
chr6	9000000	10000000
chr6	10000000	11000000
chr6	11000000	12000000
chr6	12000000	13000000
chr6	13000000	14000000
chr6	14000000	15000000
chr6	15000000	16000000
chr6	16000000	17000000
chr6	17000000	18000000
chr6	18000000	19000000
chr6	19000000	20000000
chr6	20000000	21000000
chr6	21000000	22000000
chr6	22000000	23000000
chr6	23000000	24000000
chr6	24000000	25000000
chr6	25000000	26000000
chr6	26000000	27000000
chr6	27000000	28000000
chr6	28000000	29000000
chr6	29000000	30000000
chr6	30000000	31000000
chr6	31000000	32000000
chr6	32000000	33000000
chr6	33000000	34000000
chr6	34000000	35000000
chr6	35000000	36000000
chr6	36000000	36532927
chr7	0	1000000
chr7	1000000	2000000
chr7	2000000	3000000
chr7	3000000	4000000
chr7	4000000	5000000
chr7	5000000	6000000
chr7	6000000	7000000
chr7	7000000	8000000
chr7	8000000	9000000
chr7	9000000	10000000
chr7	10000000	11000000
chr7	11000000	12000000
chr7	12000000	13000000
chr7	13000000	14000000
chr7	14000000	15000000
chr7	15000000	16000000
chr7	16000000	17000000
chr7	17000000	18000000
chr7	18000000	19000000
chr7	19000000	20000000
chr7	20000000	21000000
chr7	21000000	22000000
chr7	22000000	23000000
chr7	23000000	24000000
chr7	24000000	25000000
chr7	25000000	26000000
chr7	26000000	27000000
chr7	27000000	28000000
chr7	28000000	29000000
chr7	29000000	30000000
chr7	30000000	31000000
chr7	31000000	32000000
chr7	32000000	33000000
chr7	33000000	34000000
chr7	34000000	35000000
chr7	35000000	36000000
chr7	36000000	37000000
chr7	37000000	38000000
chr7	38000000	38277055
chr8	0	1000000
chr8	1000000	2000000
chr8	2000000	3000000
chr8	3000000	4000000
chr8	4000000	5000000
chr8	5000000	6000000
chr8	6000000	7000000
chr8	7000000	8000000
chr8	8000000	9000000
chr8	9000000	10000000
chr8	10000000	11000000
chr8	11000000	12000000
chr8	12000000	13000000
chr8	13000000	14000000
chr8	14000000	15000000
chr8	15000000	16000000
chr8	16000000	17000000
chr8	17000000	18000000
chr8	18000000	19000000
chr8	19000000	20000000
chr8	20000000	21000000
chr8	21000000	22000000
chr8	22000000	23000000
chr8	23000000	24000000
chr8	24000000	25000000
chr8	25000000	26000000
chr8	26000000	27000000
chr8	27000000	28000000
chr8	28000000	29000000
chr8	29000000	30000000
chr8	30000000	31000000
chr8	31000000	32000000
chr8	32000000	32060782
chr9	0	1000000
chr9	1000000	2000000
chr9	2000000	3000000
chr9	3000000	4000000
chr9	4000000	5000000
chr9	5000000	6000000
chr9	6000000	7000000
chr9	7000000	8000000
chr9	8000000	9000000
chr9	9000000	10000000
chr9	10000000	11000000
chr9	11000000	12000000
chr9	12000000	13000000
chr9	13000000	14000000
chr9	14000000	15000000
chr9	15000000	16000000
chr9	16000000	17000000
chr9	17000000	18000000
chr9	18000000	19000000
chr9	19000000	20000000
chr9	20000000	21000000
chr9	21000000	22000000
chr9	22000000	23000000
chr9	23000000	24000000
chr9	24000000	25000000
chr9	25000000	26000000
chr9	26000000	26026359
chrUN_1	0	230507
chrUN_12	0	323619
chrUN_17	0	117139
chrUN_7	0	938217
chrZ	0	1000000
chrZ	1000000	2000000
chrZ	2000000	3000000
chrZ	3000000	4000000
chrZ	4000000	5000000
chrZ	5000000	6000000
chrZ	6000000	7000000
chrZ	7000000	8000000
chrZ	8000000	9000000
chrZ	9000000	10000000
chrZ	10000000	11000000
chrZ	11000000	12000000
chrZ	12000000	13000000
chrZ	13000000	14000000
chrZ	14000000	15000000
chrZ	15000000	16000000
chrZ	16000000	17000000
chrZ	17000000	18000000
chrZ	18000000	19000000
chrZ	19000000	20000000
chrZ	20000000	21000000
chrZ	21000000	22000000
chrZ	22000000	23000000
chrZ	23000000	24000000
chrZ	24000000	25000000
chrZ	25000000	26000000
chrZ	26000000	27000000
chrZ	27000000	28000000
chrZ	28000000	29000000
chrZ	29000000	30000000
chrZ	30000000	31000000
chrZ	31000000	32000000
chrZ	32000000	33000000
chrZ	33000000	34000000
chrZ	34000000	35000000
chrZ	35000000	36000000
chrZ	36000000	37000000
chrZ	37000000	38000000
chrZ	38000000	39000000
chrZ	39000000	40000000
chrZ	40000000	41000000
chrZ	41000000	42000000
chrZ	42000000	43000000
chrZ	43000000	44000000
chrZ	44000000	45000000
chrZ	45000000	46000000
chrZ	46000000	47000000
chrZ	47000000	48000000
chrZ	48000000	49000000
chrZ	49000000	50000000
chrZ	50000000	51000000
chrZ	51000000	52000000
chrZ	52000000	53000000
chrZ	53000000	54000000
chrZ	54000000	55000000
chrZ	55000000	56000000
chrZ	56000000	57000000
chrZ	57000000	58000000
chrZ	58000000	59000000
chrZ	59000000	60000000
chrZ	60000000	61000000
chrZ	61000000	62000000
chrZ	62000000	63000000
chrZ	63000000	64000000
chrZ	64000000	65000000
chrZ	65000000	66000000
chrZ	66000000	67000000
chrZ	67000000	68000000
chrZ	68000000	69000000
chrZ	69000000	70000000
chrZ	70000000	71000000
chrZ	71000000	72000000
chrZ	72000000	73000000
chrZ	73000000	74000000
chrZ	74000000	75000000
chrZ	75000000	76000000
chrZ	76000000	77000000
chrZ	77000000	78000000
chrZ	78000000	79000000
chrZ	79000000	79982351
Super-Scaffold_164__JD_UN1	0	1000000
Super-Scaffold_164__JD_UN1	1000000	1223753
Super-Scaffold_166__JD_UN2	0	1000000
Super-Scaffold_166__JD_UN2	1000000	1219119
Super-Scaffold_190__JD_UN3	0	969433
Super-Scaffold_197__JD_UN4	0	415042
Super-Scaffold_206__JD_UN5	0	293431
Super-Scaffold_234__JD_UN6	0	163908
Super-Scaffold_235__JD_UN7	0	160520
Super-Scaffold_242__JD_UN8	0	140903
