# Supplementary material for: Discovery and population genomics of structural variation in a songbird genus
Source: Nat Commun. 2020 Jul 7;11:3403. doi: 10.1038/s41467-020-17195-4 (PMC7341801; doi:10.1038/s41467-020-17195-4)
Supplement: Supplementary file 6 — Source Data file [file 41467_2020_17195_MOESM6_ESM.zip › source_files/README.txt]

The following files have been used to produce all figures in this manuscript. 

Figure 1B, Supplementary Figures S3-S4: 1Mb_windows.genome.CH.bed
Figure 1B, Supplementary Figures S3-S4:1Mb_windows.genome.HCv5.5.bed
Figure 1B, Supplementary Figures S3-S4:1Mb_windows.genome.JDv2.3.bed
Figure 1B, Supplementary Figures S3-S4:CH_genomefile.txt
Figure 1B:	HAC_snps.bed
Figure 1B:	HC_snps.bed
Figure 1B, Supplementary Figures S3-S4:	HCv5.5.genome_file.txt
Figure 1B: JD_snps.bed
Figure 1B, Supplementary Figures S3-S4:	JDv2.3.genome_file.txt
Figures 2-3, 4A, Supplementary Figure S6:	LR_SV_calls.PCA_format
Figures 2-3, 4A, Supplementary Figure S6:	LR_SV_calls.chr_pos_type_len
Figures 2-3, 4A, Supplementary Figure S6:	LR_SV_calls.variants_to_exclude
Figures 2-3, 4A:	LR_SV_calls_fst.table
Figure 4C:	NDP_genotypes.txt
Figure 4D:	NDP_transformed_gene_counts
Figure 3A, Supplementary Figure S6:	OM_LR_SVs_2019-09-16
Figure 3B:	RepeatMasker_pipeline_output
Supplementary Figure S8:	SR_SV_calls.PCA_format
Supplementary Figure S9:	chr1_LTR_element_5kb_flanks.fas
Figure 1B, Supplementary Figures S3-S4:	primary_contigs_HAC-associated_contigs_HAC.0_Assemblytics_smartiesv.SURVIVOR.table
Figure 1B, Supplementary Figures S3-S4:	primary_contigs_HCv5.5-associated_contigs_HCv5.0_Assemblytics_smartiesv.SURVIVOR.table
Figure 1B, Supplementary Figures S3-S4:	primary_contigs_JDv2.3-associated_contigs_JDv2.0.0_Assemblytics_smartiesv.SURVIVOR.table
Figure 2D:	repeatmasker_HCv5.5.bed
Figure 1B, Supplementary Figures S3-S4:	HCv5.5.genome_file.txt
