# Supplementary material for: Discovery and population genomics of structural variation in a songbird genus
Source: Nat Commun. 2020 Jul 7;11:3403. doi: 10.1038/s41467-020-17195-4 (PMC7341801; doi:10.1038/s41467-020-17195-4)
Supplement: Supplementary file 6 — Source Data file [file 41467_2020_17195_MOESM6_ESM.zip › source_files/1Mb_windows.genome.HCv5.5.bed]

Sc8eucV_10_HRSCAF_100__chr15	0	1000000
Sc8eucV_10_HRSCAF_100__chr15	1000000	2000000
Sc8eucV_10_HRSCAF_100__chr15	2000000	3000000
Sc8eucV_10_HRSCAF_100__chr15	3000000	4000000
Sc8eucV_10_HRSCAF_100__chr15	4000000	5000000
Sc8eucV_10_HRSCAF_100__chr15	5000000	6000000
Sc8eucV_10_HRSCAF_100__chr15	6000000	7000000
Sc8eucV_10_HRSCAF_100__chr15	7000000	8000000
Sc8eucV_10_HRSCAF_100__chr15	8000000	9000000
Sc8eucV_10_HRSCAF_100__chr15	9000000	10000000
Sc8eucV_10_HRSCAF_100__chr15	10000000	11000000
Sc8eucV_10_HRSCAF_100__chr15	11000000	12000000
Sc8eucV_10_HRSCAF_100__chr15	12000000	13000000
Sc8eucV_10_HRSCAF_100__chr15	13000000	14000000
Sc8eucV_10_HRSCAF_100__chr15	14000000	14398999
Sc8eucV_11_HRSCAF_110__chr11	0	1000000
Sc8eucV_11_HRSCAF_110__chr11	1000000	2000000
Sc8eucV_11_HRSCAF_110__chr11	2000000	3000000
Sc8eucV_11_HRSCAF_110__chr11	3000000	4000000
Sc8eucV_11_HRSCAF_110__chr11	4000000	5000000
Sc8eucV_11_HRSCAF_110__chr11	5000000	6000000
Sc8eucV_11_HRSCAF_110__chr11	6000000	7000000
Sc8eucV_11_HRSCAF_110__chr11	7000000	8000000
Sc8eucV_11_HRSCAF_110__chr11	8000000	9000000
Sc8eucV_11_HRSCAF_110__chr11	9000000	10000000
Sc8eucV_11_HRSCAF_110__chr11	10000000	11000000
Sc8eucV_11_HRSCAF_110__chr11	11000000	12000000
Sc8eucV_11_HRSCAF_110__chr11	12000000	13000000
Sc8eucV_11_HRSCAF_110__chr11	13000000	14000000
Sc8eucV_11_HRSCAF_110__chr11	14000000	15000000
Sc8eucV_11_HRSCAF_110__chr11	15000000	16000000
Sc8eucV_11_HRSCAF_110__chr11	16000000	17000000
Sc8eucV_11_HRSCAF_110__chr11	17000000	18000000
Sc8eucV_11_HRSCAF_110__chr11	18000000	19000000
Sc8eucV_11_HRSCAF_110__chr11	19000000	20000000
Sc8eucV_11_HRSCAF_110__chr11	20000000	20975077
Sc8eucV_12_HRSCAF_113__chr4A	0	1000000
Sc8eucV_12_HRSCAF_113__chr4A	1000000	2000000
Sc8eucV_12_HRSCAF_113__chr4A	2000000	3000000
Sc8eucV_12_HRSCAF_113__chr4A	3000000	4000000
Sc8eucV_12_HRSCAF_113__chr4A	4000000	5000000
Sc8eucV_12_HRSCAF_113__chr4A	5000000	6000000
Sc8eucV_12_HRSCAF_113__chr4A	6000000	7000000
Sc8eucV_12_HRSCAF_113__chr4A	7000000	8000000
Sc8eucV_12_HRSCAF_113__chr4A	8000000	9000000
Sc8eucV_12_HRSCAF_113__chr4A	9000000	10000000
Sc8eucV_12_HRSCAF_113__chr4A	10000000	11000000
Sc8eucV_12_HRSCAF_113__chr4A	11000000	12000000
Sc8eucV_12_HRSCAF_113__chr4A	12000000	13000000
Sc8eucV_12_HRSCAF_113__chr4A	13000000	14000000
Sc8eucV_12_HRSCAF_113__chr4A	14000000	15000000
Sc8eucV_12_HRSCAF_113__chr4A	15000000	16000000
Sc8eucV_12_HRSCAF_113__chr4A	16000000	17000000
Sc8eucV_12_HRSCAF_113__chr4A	17000000	18000000
Sc8eucV_12_HRSCAF_113__chr4A	18000000	19000000
Sc8eucV_12_HRSCAF_113__chr4A	19000000	20000000
Sc8eucV_12_HRSCAF_113__chr4A	20000000	20594409
Sc8eucV_13_HRSCAF_122__chr20	0	1000000
Sc8eucV_13_HRSCAF_122__chr20	1000000	2000000
Sc8eucV_13_HRSCAF_122__chr20	2000000	3000000
Sc8eucV_13_HRSCAF_122__chr20	3000000	4000000
Sc8eucV_13_HRSCAF_122__chr20	4000000	5000000
Sc8eucV_13_HRSCAF_122__chr20	5000000	6000000
Sc8eucV_13_HRSCAF_122__chr20	6000000	7000000
Sc8eucV_13_HRSCAF_122__chr20	7000000	8000000
Sc8eucV_13_HRSCAF_122__chr20	8000000	9000000
Sc8eucV_13_HRSCAF_122__chr20	9000000	10000000
Sc8eucV_13_HRSCAF_122__chr20	10000000	11000000
Sc8eucV_13_HRSCAF_122__chr20	11000000	12000000
Sc8eucV_13_HRSCAF_122__chr20	12000000	13000000
Sc8eucV_13_HRSCAF_122__chr20	13000000	14000000
Sc8eucV_13_HRSCAF_122__chr20	14000000	15000000
Sc8eucV_13_HRSCAF_122__chr20	15000000	15118162
Sc8eucV_14_HRSCAF_135__chr10	0	1000000
Sc8eucV_14_HRSCAF_135__chr10	1000000	2000000
Sc8eucV_14_HRSCAF_135__chr10	2000000	3000000
Sc8eucV_14_HRSCAF_135__chr10	3000000	4000000
Sc8eucV_14_HRSCAF_135__chr10	4000000	5000000
Sc8eucV_14_HRSCAF_135__chr10	5000000	6000000
Sc8eucV_14_HRSCAF_135__chr10	6000000	7000000
Sc8eucV_14_HRSCAF_135__chr10	7000000	8000000
Sc8eucV_14_HRSCAF_135__chr10	8000000	9000000
Sc8eucV_14_HRSCAF_135__chr10	9000000	10000000
Sc8eucV_14_HRSCAF_135__chr10	10000000	11000000
Sc8eucV_14_HRSCAF_135__chr10	11000000	12000000
Sc8eucV_14_HRSCAF_135__chr10	12000000	13000000
Sc8eucV_14_HRSCAF_135__chr10	13000000	14000000
Sc8eucV_14_HRSCAF_135__chr10	14000000	15000000
Sc8eucV_14_HRSCAF_135__chr10	15000000	16000000
Sc8eucV_14_HRSCAF_135__chr10	16000000	17000000
Sc8eucV_14_HRSCAF_135__chr10	17000000	18000000
Sc8eucV_14_HRSCAF_135__chr10	18000000	19000000
Sc8eucV_14_HRSCAF_135__chr10	19000000	20000000
Sc8eucV_14_HRSCAF_135__chr10	20000000	20565009
Sc8eucV_15_HRSCAF_137__chr24	0	1000000
Sc8eucV_15_HRSCAF_137__chr24	1000000	2000000
Sc8eucV_15_HRSCAF_137__chr24	2000000	3000000
Sc8eucV_15_HRSCAF_137__chr24	3000000	4000000
Sc8eucV_15_HRSCAF_137__chr24	4000000	5000000
Sc8eucV_15_HRSCAF_137__chr24	5000000	6000000
Sc8eucV_15_HRSCAF_137__chr24	6000000	6880056
Sc8eucV_16_HRSCAF_138__chr1	0	1000000
Sc8eucV_16_HRSCAF_138__chr1	1000000	2000000
Sc8eucV_16_HRSCAF_138__chr1	2000000	3000000
Sc8eucV_16_HRSCAF_138__chr1	3000000	4000000
Sc8eucV_16_HRSCAF_138__chr1	4000000	5000000
Sc8eucV_16_HRSCAF_138__chr1	5000000	6000000
Sc8eucV_16_HRSCAF_138__chr1	6000000	7000000
Sc8eucV_16_HRSCAF_138__chr1	7000000	8000000
Sc8eucV_16_HRSCAF_138__chr1	8000000	9000000
Sc8eucV_16_HRSCAF_138__chr1	9000000	10000000
Sc8eucV_16_HRSCAF_138__chr1	10000000	11000000
Sc8eucV_16_HRSCAF_138__chr1	11000000	12000000
Sc8eucV_16_HRSCAF_138__chr1	12000000	13000000
Sc8eucV_16_HRSCAF_138__chr1	13000000	14000000
Sc8eucV_16_HRSCAF_138__chr1	14000000	15000000
Sc8eucV_16_HRSCAF_138__chr1	15000000	16000000
Sc8eucV_16_HRSCAF_138__chr1	16000000	17000000
Sc8eucV_16_HRSCAF_138__chr1	17000000	18000000
Sc8eucV_16_HRSCAF_138__chr1	18000000	19000000
Sc8eucV_16_HRSCAF_138__chr1	19000000	20000000
Sc8eucV_16_HRSCAF_138__chr1	20000000	21000000
Sc8eucV_16_HRSCAF_138__chr1	21000000	22000000
Sc8eucV_16_HRSCAF_138__chr1	22000000	23000000
Sc8eucV_16_HRSCAF_138__chr1	23000000	24000000
Sc8eucV_16_HRSCAF_138__chr1	24000000	25000000
Sc8eucV_16_HRSCAF_138__chr1	25000000	26000000
Sc8eucV_16_HRSCAF_138__chr1	26000000	27000000
Sc8eucV_16_HRSCAF_138__chr1	27000000	28000000
Sc8eucV_16_HRSCAF_138__chr1	28000000	29000000
Sc8eucV_16_HRSCAF_138__chr1	29000000	30000000
Sc8eucV_16_HRSCAF_138__chr1	30000000	31000000
Sc8eucV_16_HRSCAF_138__chr1	31000000	32000000
Sc8eucV_16_HRSCAF_138__chr1	32000000	33000000
Sc8eucV_16_HRSCAF_138__chr1	33000000	34000000
Sc8eucV_16_HRSCAF_138__chr1	34000000	35000000
Sc8eucV_16_HRSCAF_138__chr1	35000000	36000000
Sc8eucV_16_HRSCAF_138__chr1	36000000	37000000
Sc8eucV_16_HRSCAF_138__chr1	37000000	38000000
Sc8eucV_16_HRSCAF_138__chr1	38000000	39000000
Sc8eucV_16_HRSCAF_138__chr1	39000000	40000000
Sc8eucV_16_HRSCAF_138__chr1	40000000	41000000
Sc8eucV_16_HRSCAF_138__chr1	41000000	42000000
Sc8eucV_16_HRSCAF_138__chr1	42000000	43000000
Sc8eucV_16_HRSCAF_138__chr1	43000000	44000000
Sc8eucV_16_HRSCAF_138__chr1	44000000	45000000
Sc8eucV_16_HRSCAF_138__chr1	45000000	46000000
Sc8eucV_16_HRSCAF_138__chr1	46000000	47000000
Sc8eucV_16_HRSCAF_138__chr1	47000000	48000000
Sc8eucV_16_HRSCAF_138__chr1	48000000	49000000
Sc8eucV_16_HRSCAF_138__chr1	49000000	50000000
Sc8eucV_16_HRSCAF_138__chr1	50000000	51000000
Sc8eucV_16_HRSCAF_138__chr1	51000000	52000000
Sc8eucV_16_HRSCAF_138__chr1	52000000	53000000
Sc8eucV_16_HRSCAF_138__chr1	53000000	54000000
Sc8eucV_16_HRSCAF_138__chr1	54000000	55000000
Sc8eucV_16_HRSCAF_138__chr1	55000000	56000000
Sc8eucV_16_HRSCAF_138__chr1	56000000	57000000
Sc8eucV_16_HRSCAF_138__chr1	57000000	58000000
Sc8eucV_16_HRSCAF_138__chr1	58000000	59000000
Sc8eucV_16_HRSCAF_138__chr1	59000000	60000000
Sc8eucV_16_HRSCAF_138__chr1	60000000	61000000
Sc8eucV_16_HRSCAF_138__chr1	61000000	62000000
Sc8eucV_16_HRSCAF_138__chr1	62000000	63000000
Sc8eucV_16_HRSCAF_138__chr1	63000000	64000000
Sc8eucV_16_HRSCAF_138__chr1	64000000	65000000
Sc8eucV_16_HRSCAF_138__chr1	65000000	66000000
Sc8eucV_16_HRSCAF_138__chr1	66000000	67000000
Sc8eucV_16_HRSCAF_138__chr1	67000000	68000000
Sc8eucV_16_HRSCAF_138__chr1	68000000	69000000
Sc8eucV_16_HRSCAF_138__chr1	69000000	70000000
Sc8eucV_16_HRSCAF_138__chr1	70000000	71000000
Sc8eucV_16_HRSCAF_138__chr1	71000000	72000000
Sc8eucV_16_HRSCAF_138__chr1	72000000	73000000
Sc8eucV_16_HRSCAF_138__chr1	73000000	74000000
Sc8eucV_16_HRSCAF_138__chr1	74000000	75000000
Sc8eucV_16_HRSCAF_138__chr1	75000000	76000000
Sc8eucV_16_HRSCAF_138__chr1	76000000	77000000
Sc8eucV_16_HRSCAF_138__chr1	77000000	78000000
Sc8eucV_16_HRSCAF_138__chr1	78000000	79000000
Sc8eucV_16_HRSCAF_138__chr1	79000000	80000000
Sc8eucV_16_HRSCAF_138__chr1	80000000	81000000
Sc8eucV_16_HRSCAF_138__chr1	81000000	82000000
Sc8eucV_16_HRSCAF_138__chr1	82000000	83000000
Sc8eucV_16_HRSCAF_138__chr1	83000000	84000000
Sc8eucV_16_HRSCAF_138__chr1	84000000	85000000
Sc8eucV_16_HRSCAF_138__chr1	85000000	86000000
Sc8eucV_16_HRSCAF_138__chr1	86000000	87000000
Sc8eucV_16_HRSCAF_138__chr1	87000000	88000000
Sc8eucV_16_HRSCAF_138__chr1	88000000	89000000
Sc8eucV_16_HRSCAF_138__chr1	89000000	90000000
Sc8eucV_16_HRSCAF_138__chr1	90000000	91000000
Sc8eucV_16_HRSCAF_138__chr1	91000000	92000000
Sc8eucV_16_HRSCAF_138__chr1	92000000	93000000
Sc8eucV_16_HRSCAF_138__chr1	93000000	94000000
Sc8eucV_16_HRSCAF_138__chr1	94000000	95000000
Sc8eucV_16_HRSCAF_138__chr1	95000000	96000000
Sc8eucV_16_HRSCAF_138__chr1	96000000	97000000
Sc8eucV_16_HRSCAF_138__chr1	97000000	98000000
Sc8eucV_16_HRSCAF_138__chr1	98000000	99000000
Sc8eucV_16_HRSCAF_138__chr1	99000000	100000000
Sc8eucV_16_HRSCAF_138__chr1	100000000	101000000
Sc8eucV_16_HRSCAF_138__chr1	101000000	102000000
Sc8eucV_16_HRSCAF_138__chr1	102000000	103000000
Sc8eucV_16_HRSCAF_138__chr1	103000000	104000000
Sc8eucV_16_HRSCAF_138__chr1	104000000	105000000
Sc8eucV_16_HRSCAF_138__chr1	105000000	106000000
Sc8eucV_16_HRSCAF_138__chr1	106000000	107000000
Sc8eucV_16_HRSCAF_138__chr1	107000000	108000000
Sc8eucV_16_HRSCAF_138__chr1	108000000	109000000
Sc8eucV_16_HRSCAF_138__chr1	109000000	110000000
Sc8eucV_16_HRSCAF_138__chr1	110000000	111000000
Sc8eucV_16_HRSCAF_138__chr1	111000000	112000000
Sc8eucV_16_HRSCAF_138__chr1	112000000	113000000
Sc8eucV_16_HRSCAF_138__chr1	113000000	114000000
Sc8eucV_16_HRSCAF_138__chr1	114000000	115000000
Sc8eucV_16_HRSCAF_138__chr1	115000000	116000000
Sc8eucV_16_HRSCAF_138__chr1	116000000	117000000
Sc8eucV_16_HRSCAF_138__chr1	117000000	118000000
Sc8eucV_16_HRSCAF_138__chr1	118000000	118415809
Sc8eucV_17_HRSCAF_144__chr12	0	1000000
Sc8eucV_17_HRSCAF_144__chr12	1000000	2000000
Sc8eucV_17_HRSCAF_144__chr12	2000000	3000000
Sc8eucV_17_HRSCAF_144__chr12	3000000	4000000
Sc8eucV_17_HRSCAF_144__chr12	4000000	5000000
Sc8eucV_17_HRSCAF_144__chr12	5000000	6000000
Sc8eucV_17_HRSCAF_144__chr12	6000000	7000000
Sc8eucV_17_HRSCAF_144__chr12	7000000	8000000
Sc8eucV_17_HRSCAF_144__chr12	8000000	9000000
Sc8eucV_17_HRSCAF_144__chr12	9000000	10000000
Sc8eucV_17_HRSCAF_144__chr12	10000000	11000000
Sc8eucV_17_HRSCAF_144__chr12	11000000	12000000
Sc8eucV_17_HRSCAF_144__chr12	12000000	13000000
Sc8eucV_17_HRSCAF_144__chr12	13000000	14000000
Sc8eucV_17_HRSCAF_144__chr12	14000000	15000000
Sc8eucV_17_HRSCAF_144__chr12	15000000	16000000
Sc8eucV_17_HRSCAF_144__chr12	16000000	17000000
Sc8eucV_17_HRSCAF_144__chr12	17000000	18000000
Sc8eucV_17_HRSCAF_144__chr12	18000000	19000000
Sc8eucV_17_HRSCAF_144__chr12	19000000	20000000
Sc8eucV_17_HRSCAF_144__chr12	20000000	21000000
Sc8eucV_17_HRSCAF_144__chr12	21000000	21083767
Sc8eucV_18_HRSCAF_152__chr22	0	1000000
Sc8eucV_18_HRSCAF_152__chr22	1000000	2000000
Sc8eucV_18_HRSCAF_152__chr22	2000000	3000000
Sc8eucV_18_HRSCAF_152__chr22	3000000	4000000
Sc8eucV_18_HRSCAF_152__chr22	4000000	5000000
Sc8eucV_18_HRSCAF_152__chr22	5000000	5046851
Sc8eucV_19_HRSCAF_154__chr3	0	1000000
Sc8eucV_19_HRSCAF_154__chr3	1000000	2000000
Sc8eucV_19_HRSCAF_154__chr3	2000000	3000000
Sc8eucV_19_HRSCAF_154__chr3	3000000	4000000
Sc8eucV_19_HRSCAF_154__chr3	4000000	5000000
Sc8eucV_19_HRSCAF_154__chr3	5000000	6000000
Sc8eucV_19_HRSCAF_154__chr3	6000000	7000000
Sc8eucV_19_HRSCAF_154__chr3	7000000	8000000
Sc8eucV_19_HRSCAF_154__chr3	8000000	9000000
Sc8eucV_19_HRSCAF_154__chr3	9000000	10000000
Sc8eucV_19_HRSCAF_154__chr3	10000000	11000000
Sc8eucV_19_HRSCAF_154__chr3	11000000	12000000
Sc8eucV_19_HRSCAF_154__chr3	12000000	13000000
Sc8eucV_19_HRSCAF_154__chr3	13000000	14000000
Sc8eucV_19_HRSCAF_154__chr3	14000000	15000000
Sc8eucV_19_HRSCAF_154__chr3	15000000	16000000
Sc8eucV_19_HRSCAF_154__chr3	16000000	17000000
Sc8eucV_19_HRSCAF_154__chr3	17000000	18000000
Sc8eucV_19_HRSCAF_154__chr3	18000000	19000000
Sc8eucV_19_HRSCAF_154__chr3	19000000	20000000
Sc8eucV_19_HRSCAF_154__chr3	20000000	21000000
Sc8eucV_19_HRSCAF_154__chr3	21000000	22000000
Sc8eucV_19_HRSCAF_154__chr3	22000000	23000000
Sc8eucV_19_HRSCAF_154__chr3	23000000	24000000
Sc8eucV_19_HRSCAF_154__chr3	24000000	25000000
Sc8eucV_19_HRSCAF_154__chr3	25000000	26000000
Sc8eucV_19_HRSCAF_154__chr3	26000000	27000000
Sc8eucV_19_HRSCAF_154__chr3	27000000	28000000
Sc8eucV_19_HRSCAF_154__chr3	28000000	29000000
Sc8eucV_19_HRSCAF_154__chr3	29000000	30000000
Sc8eucV_19_HRSCAF_154__chr3	30000000	31000000
Sc8eucV_19_HRSCAF_154__chr3	31000000	32000000
Sc8eucV_19_HRSCAF_154__chr3	32000000	33000000
Sc8eucV_19_HRSCAF_154__chr3	33000000	34000000
Sc8eucV_19_HRSCAF_154__chr3	34000000	35000000
Sc8eucV_19_HRSCAF_154__chr3	35000000	36000000
Sc8eucV_19_HRSCAF_154__chr3	36000000	37000000
Sc8eucV_19_HRSCAF_154__chr3	37000000	38000000
Sc8eucV_19_HRSCAF_154__chr3	38000000	39000000
Sc8eucV_19_HRSCAF_154__chr3	39000000	40000000
Sc8eucV_19_HRSCAF_154__chr3	40000000	41000000
Sc8eucV_19_HRSCAF_154__chr3	41000000	42000000
Sc8eucV_19_HRSCAF_154__chr3	42000000	43000000
Sc8eucV_19_HRSCAF_154__chr3	43000000	44000000
Sc8eucV_19_HRSCAF_154__chr3	44000000	45000000
Sc8eucV_19_HRSCAF_154__chr3	45000000	46000000
Sc8eucV_19_HRSCAF_154__chr3	46000000	47000000
Sc8eucV_19_HRSCAF_154__chr3	47000000	48000000
Sc8eucV_19_HRSCAF_154__chr3	48000000	49000000
Sc8eucV_19_HRSCAF_154__chr3	49000000	50000000
Sc8eucV_19_HRSCAF_154__chr3	50000000	51000000
Sc8eucV_19_HRSCAF_154__chr3	51000000	52000000
Sc8eucV_19_HRSCAF_154__chr3	52000000	53000000
Sc8eucV_19_HRSCAF_154__chr3	53000000	54000000
Sc8eucV_19_HRSCAF_154__chr3	54000000	55000000
Sc8eucV_19_HRSCAF_154__chr3	55000000	56000000
Sc8eucV_19_HRSCAF_154__chr3	56000000	57000000
Sc8eucV_19_HRSCAF_154__chr3	57000000	58000000
Sc8eucV_19_HRSCAF_154__chr3	58000000	59000000
Sc8eucV_19_HRSCAF_154__chr3	59000000	60000000
Sc8eucV_19_HRSCAF_154__chr3	60000000	61000000
Sc8eucV_19_HRSCAF_154__chr3	61000000	62000000
Sc8eucV_19_HRSCAF_154__chr3	62000000	63000000
Sc8eucV_19_HRSCAF_154__chr3	63000000	64000000
Sc8eucV_19_HRSCAF_154__chr3	64000000	65000000
Sc8eucV_19_HRSCAF_154__chr3	65000000	66000000
Sc8eucV_19_HRSCAF_154__chr3	66000000	67000000
Sc8eucV_19_HRSCAF_154__chr3	67000000	68000000
Sc8eucV_19_HRSCAF_154__chr3	68000000	69000000
Sc8eucV_19_HRSCAF_154__chr3	69000000	70000000
Sc8eucV_19_HRSCAF_154__chr3	70000000	71000000
Sc8eucV_19_HRSCAF_154__chr3	71000000	72000000
Sc8eucV_19_HRSCAF_154__chr3	72000000	73000000
Sc8eucV_19_HRSCAF_154__chr3	73000000	74000000
Sc8eucV_19_HRSCAF_154__chr3	74000000	75000000
Sc8eucV_19_HRSCAF_154__chr3	75000000	76000000
Sc8eucV_19_HRSCAF_154__chr3	76000000	77000000
Sc8eucV_19_HRSCAF_154__chr3	77000000	78000000
Sc8eucV_19_HRSCAF_154__chr3	78000000	79000000
Sc8eucV_19_HRSCAF_154__chr3	79000000	80000000
Sc8eucV_19_HRSCAF_154__chr3	80000000	81000000
Sc8eucV_19_HRSCAF_154__chr3	81000000	82000000
Sc8eucV_19_HRSCAF_154__chr3	82000000	83000000
Sc8eucV_19_HRSCAF_154__chr3	83000000	84000000
Sc8eucV_19_HRSCAF_154__chr3	84000000	85000000
Sc8eucV_19_HRSCAF_154__chr3	85000000	86000000
Sc8eucV_19_HRSCAF_154__chr3	86000000	87000000
Sc8eucV_19_HRSCAF_154__chr3	87000000	88000000
Sc8eucV_19_HRSCAF_154__chr3	88000000	89000000
Sc8eucV_19_HRSCAF_154__chr3	89000000	90000000
Sc8eucV_19_HRSCAF_154__chr3	90000000	91000000
Sc8eucV_19_HRSCAF_154__chr3	91000000	92000000
Sc8eucV_19_HRSCAF_154__chr3	92000000	93000000
Sc8eucV_19_HRSCAF_154__chr3	93000000	94000000
Sc8eucV_19_HRSCAF_154__chr3	94000000	95000000
Sc8eucV_19_HRSCAF_154__chr3	95000000	96000000
Sc8eucV_19_HRSCAF_154__chr3	96000000	97000000
Sc8eucV_19_HRSCAF_154__chr3	97000000	98000000
Sc8eucV_19_HRSCAF_154__chr3	98000000	99000000
Sc8eucV_19_HRSCAF_154__chr3	99000000	100000000
Sc8eucV_19_HRSCAF_154__chr3	100000000	101000000
Sc8eucV_19_HRSCAF_154__chr3	101000000	102000000
Sc8eucV_19_HRSCAF_154__chr3	102000000	103000000
Sc8eucV_19_HRSCAF_154__chr3	103000000	104000000
Sc8eucV_19_HRSCAF_154__chr3	104000000	105000000
Sc8eucV_19_HRSCAF_154__chr3	105000000	106000000
Sc8eucV_19_HRSCAF_154__chr3	106000000	107000000
Sc8eucV_19_HRSCAF_154__chr3	107000000	108000000
Sc8eucV_19_HRSCAF_154__chr3	108000000	109000000
Sc8eucV_19_HRSCAF_154__chr3	109000000	110000000
Sc8eucV_19_HRSCAF_154__chr3	110000000	111000000
Sc8eucV_19_HRSCAF_154__chr3	111000000	112000000
Sc8eucV_19_HRSCAF_154__chr3	112000000	113000000
Sc8eucV_19_HRSCAF_154__chr3	113000000	114000000
Sc8eucV_19_HRSCAF_154__chr3	114000000	114948347
Sc8eucV_1_HRSCAF_4__chr6	0	1000000
Sc8eucV_1_HRSCAF_4__chr6	1000000	2000000
Sc8eucV_1_HRSCAF_4__chr6	2000000	3000000
Sc8eucV_1_HRSCAF_4__chr6	3000000	4000000
Sc8eucV_1_HRSCAF_4__chr6	4000000	5000000
Sc8eucV_1_HRSCAF_4__chr6	5000000	6000000
Sc8eucV_1_HRSCAF_4__chr6	6000000	7000000
Sc8eucV_1_HRSCAF_4__chr6	7000000	8000000
Sc8eucV_1_HRSCAF_4__chr6	8000000	9000000
Sc8eucV_1_HRSCAF_4__chr6	9000000	10000000
Sc8eucV_1_HRSCAF_4__chr6	10000000	11000000
Sc8eucV_1_HRSCAF_4__chr6	11000000	12000000
Sc8eucV_1_HRSCAF_4__chr6	12000000	13000000
Sc8eucV_1_HRSCAF_4__chr6	13000000	14000000
Sc8eucV_1_HRSCAF_4__chr6	14000000	15000000
Sc8eucV_1_HRSCAF_4__chr6	15000000	16000000
Sc8eucV_1_HRSCAF_4__chr6	16000000	17000000
Sc8eucV_1_HRSCAF_4__chr6	17000000	18000000
Sc8eucV_1_HRSCAF_4__chr6	18000000	19000000
Sc8eucV_1_HRSCAF_4__chr6	19000000	20000000
Sc8eucV_1_HRSCAF_4__chr6	20000000	21000000
Sc8eucV_1_HRSCAF_4__chr6	21000000	22000000
Sc8eucV_1_HRSCAF_4__chr6	22000000	23000000
Sc8eucV_1_HRSCAF_4__chr6	23000000	24000000
Sc8eucV_1_HRSCAF_4__chr6	24000000	25000000
Sc8eucV_1_HRSCAF_4__chr6	25000000	26000000
Sc8eucV_1_HRSCAF_4__chr6	26000000	27000000
Sc8eucV_1_HRSCAF_4__chr6	27000000	28000000
Sc8eucV_1_HRSCAF_4__chr6	28000000	29000000
Sc8eucV_1_HRSCAF_4__chr6	29000000	30000000
Sc8eucV_1_HRSCAF_4__chr6	30000000	31000000
Sc8eucV_1_HRSCAF_4__chr6	31000000	32000000
Sc8eucV_1_HRSCAF_4__chr6	32000000	33000000
Sc8eucV_1_HRSCAF_4__chr6	33000000	34000000
Sc8eucV_1_HRSCAF_4__chr6	34000000	35000000
Sc8eucV_1_HRSCAF_4__chr6	35000000	36000000
Sc8eucV_1_HRSCAF_4__chr6	36000000	36679702
Sc8eucV_20_HRSCAF_160__chr1A	0	1000000
Sc8eucV_20_HRSCAF_160__chr1A	1000000	2000000
Sc8eucV_20_HRSCAF_160__chr1A	2000000	3000000
Sc8eucV_20_HRSCAF_160__chr1A	3000000	4000000
Sc8eucV_20_HRSCAF_160__chr1A	4000000	5000000
Sc8eucV_20_HRSCAF_160__chr1A	5000000	6000000
Sc8eucV_20_HRSCAF_160__chr1A	6000000	7000000
Sc8eucV_20_HRSCAF_160__chr1A	7000000	8000000
Sc8eucV_20_HRSCAF_160__chr1A	8000000	9000000
Sc8eucV_20_HRSCAF_160__chr1A	9000000	10000000
Sc8eucV_20_HRSCAF_160__chr1A	10000000	11000000
Sc8eucV_20_HRSCAF_160__chr1A	11000000	12000000
Sc8eucV_20_HRSCAF_160__chr1A	12000000	13000000
Sc8eucV_20_HRSCAF_160__chr1A	13000000	14000000
Sc8eucV_20_HRSCAF_160__chr1A	14000000	15000000
Sc8eucV_20_HRSCAF_160__chr1A	15000000	16000000
Sc8eucV_20_HRSCAF_160__chr1A	16000000	17000000
Sc8eucV_20_HRSCAF_160__chr1A	17000000	18000000
Sc8eucV_20_HRSCAF_160__chr1A	18000000	19000000
Sc8eucV_20_HRSCAF_160__chr1A	19000000	20000000
Sc8eucV_20_HRSCAF_160__chr1A	20000000	21000000
Sc8eucV_20_HRSCAF_160__chr1A	21000000	22000000
Sc8eucV_20_HRSCAF_160__chr1A	22000000	23000000
Sc8eucV_20_HRSCAF_160__chr1A	23000000	24000000
Sc8eucV_20_HRSCAF_160__chr1A	24000000	25000000
Sc8eucV_20_HRSCAF_160__chr1A	25000000	26000000
Sc8eucV_20_HRSCAF_160__chr1A	26000000	27000000
Sc8eucV_20_HRSCAF_160__chr1A	27000000	28000000
Sc8eucV_20_HRSCAF_160__chr1A	28000000	29000000
Sc8eucV_20_HRSCAF_160__chr1A	29000000	30000000
Sc8eucV_20_HRSCAF_160__chr1A	30000000	31000000
Sc8eucV_20_HRSCAF_160__chr1A	31000000	32000000
Sc8eucV_20_HRSCAF_160__chr1A	32000000	33000000
Sc8eucV_20_HRSCAF_160__chr1A	33000000	34000000
Sc8eucV_20_HRSCAF_160__chr1A	34000000	35000000
Sc8eucV_20_HRSCAF_160__chr1A	35000000	36000000
Sc8eucV_20_HRSCAF_160__chr1A	36000000	37000000
Sc8eucV_20_HRSCAF_160__chr1A	37000000	38000000
Sc8eucV_20_HRSCAF_160__chr1A	38000000	39000000
Sc8eucV_20_HRSCAF_160__chr1A	39000000	40000000
Sc8eucV_20_HRSCAF_160__chr1A	40000000	41000000
Sc8eucV_20_HRSCAF_160__chr1A	41000000	42000000
Sc8eucV_20_HRSCAF_160__chr1A	42000000	43000000
Sc8eucV_20_HRSCAF_160__chr1A	43000000	44000000
Sc8eucV_20_HRSCAF_160__chr1A	44000000	45000000
Sc8eucV_20_HRSCAF_160__chr1A	45000000	46000000
Sc8eucV_20_HRSCAF_160__chr1A	46000000	47000000
Sc8eucV_20_HRSCAF_160__chr1A	47000000	48000000
Sc8eucV_20_HRSCAF_160__chr1A	48000000	49000000
Sc8eucV_20_HRSCAF_160__chr1A	49000000	50000000
Sc8eucV_20_HRSCAF_160__chr1A	50000000	51000000
Sc8eucV_20_HRSCAF_160__chr1A	51000000	52000000
Sc8eucV_20_HRSCAF_160__chr1A	52000000	53000000
Sc8eucV_20_HRSCAF_160__chr1A	53000000	54000000
Sc8eucV_20_HRSCAF_160__chr1A	54000000	55000000
Sc8eucV_20_HRSCAF_160__chr1A	55000000	56000000
Sc8eucV_20_HRSCAF_160__chr1A	56000000	57000000
Sc8eucV_20_HRSCAF_160__chr1A	57000000	58000000
Sc8eucV_20_HRSCAF_160__chr1A	58000000	59000000
Sc8eucV_20_HRSCAF_160__chr1A	59000000	60000000
Sc8eucV_20_HRSCAF_160__chr1A	60000000	61000000
Sc8eucV_20_HRSCAF_160__chr1A	61000000	62000000
Sc8eucV_20_HRSCAF_160__chr1A	62000000	63000000
Sc8eucV_20_HRSCAF_160__chr1A	63000000	64000000
Sc8eucV_20_HRSCAF_160__chr1A	64000000	65000000
Sc8eucV_20_HRSCAF_160__chr1A	65000000	66000000
Sc8eucV_20_HRSCAF_160__chr1A	66000000	67000000
Sc8eucV_20_HRSCAF_160__chr1A	67000000	68000000
Sc8eucV_20_HRSCAF_160__chr1A	68000000	69000000
Sc8eucV_20_HRSCAF_160__chr1A	69000000	70000000
Sc8eucV_20_HRSCAF_160__chr1A	70000000	71000000
Sc8eucV_20_HRSCAF_160__chr1A	71000000	72000000
Sc8eucV_20_HRSCAF_160__chr1A	72000000	73000000
Sc8eucV_20_HRSCAF_160__chr1A	73000000	74000000
Sc8eucV_20_HRSCAF_160__chr1A	74000000	74117421
Sc8eucV_21_HRSCAF_161__chr4	0	1000000
Sc8eucV_21_HRSCAF_161__chr4	1000000	2000000
Sc8eucV_21_HRSCAF_161__chr4	2000000	3000000
Sc8eucV_21_HRSCAF_161__chr4	3000000	4000000
Sc8eucV_21_HRSCAF_161__chr4	4000000	5000000
Sc8eucV_21_HRSCAF_161__chr4	5000000	6000000
Sc8eucV_21_HRSCAF_161__chr4	6000000	7000000
Sc8eucV_21_HRSCAF_161__chr4	7000000	8000000
Sc8eucV_21_HRSCAF_161__chr4	8000000	9000000
Sc8eucV_21_HRSCAF_161__chr4	9000000	10000000
Sc8eucV_21_HRSCAF_161__chr4	10000000	11000000
Sc8eucV_21_HRSCAF_161__chr4	11000000	12000000
Sc8eucV_21_HRSCAF_161__chr4	12000000	13000000
Sc8eucV_21_HRSCAF_161__chr4	13000000	14000000
Sc8eucV_21_HRSCAF_161__chr4	14000000	15000000
Sc8eucV_21_HRSCAF_161__chr4	15000000	16000000
Sc8eucV_21_HRSCAF_161__chr4	16000000	17000000
Sc8eucV_21_HRSCAF_161__chr4	17000000	18000000
Sc8eucV_21_HRSCAF_161__chr4	18000000	19000000
Sc8eucV_21_HRSCAF_161__chr4	19000000	20000000
Sc8eucV_21_HRSCAF_161__chr4	20000000	21000000
Sc8eucV_21_HRSCAF_161__chr4	21000000	22000000
Sc8eucV_21_HRSCAF_161__chr4	22000000	23000000
Sc8eucV_21_HRSCAF_161__chr4	23000000	24000000
Sc8eucV_21_HRSCAF_161__chr4	24000000	25000000
Sc8eucV_21_HRSCAF_161__chr4	25000000	26000000
Sc8eucV_21_HRSCAF_161__chr4	26000000	27000000
Sc8eucV_21_HRSCAF_161__chr4	27000000	28000000
Sc8eucV_21_HRSCAF_161__chr4	28000000	29000000
Sc8eucV_21_HRSCAF_161__chr4	29000000	30000000
Sc8eucV_21_HRSCAF_161__chr4	30000000	31000000
Sc8eucV_21_HRSCAF_161__chr4	31000000	32000000
Sc8eucV_21_HRSCAF_161__chr4	32000000	33000000
Sc8eucV_21_HRSCAF_161__chr4	33000000	34000000
Sc8eucV_21_HRSCAF_161__chr4	34000000	35000000
Sc8eucV_21_HRSCAF_161__chr4	35000000	36000000
Sc8eucV_21_HRSCAF_161__chr4	36000000	37000000
Sc8eucV_21_HRSCAF_161__chr4	37000000	38000000
Sc8eucV_21_HRSCAF_161__chr4	38000000	39000000
Sc8eucV_21_HRSCAF_161__chr4	39000000	40000000
Sc8eucV_21_HRSCAF_161__chr4	40000000	41000000
Sc8eucV_21_HRSCAF_161__chr4	41000000	42000000
Sc8eucV_21_HRSCAF_161__chr4	42000000	43000000
Sc8eucV_21_HRSCAF_161__chr4	43000000	44000000
Sc8eucV_21_HRSCAF_161__chr4	44000000	45000000
Sc8eucV_21_HRSCAF_161__chr4	45000000	46000000
Sc8eucV_21_HRSCAF_161__chr4	46000000	47000000
Sc8eucV_21_HRSCAF_161__chr4	47000000	48000000
Sc8eucV_21_HRSCAF_161__chr4	48000000	49000000
Sc8eucV_21_HRSCAF_161__chr4	49000000	50000000
Sc8eucV_21_HRSCAF_161__chr4	50000000	51000000
Sc8eucV_21_HRSCAF_161__chr4	51000000	52000000
Sc8eucV_21_HRSCAF_161__chr4	52000000	53000000
Sc8eucV_21_HRSCAF_161__chr4	53000000	54000000
Sc8eucV_21_HRSCAF_161__chr4	54000000	55000000
Sc8eucV_21_HRSCAF_161__chr4	55000000	56000000
Sc8eucV_21_HRSCAF_161__chr4	56000000	57000000
Sc8eucV_21_HRSCAF_161__chr4	57000000	58000000
Sc8eucV_21_HRSCAF_161__chr4	58000000	59000000
Sc8eucV_21_HRSCAF_161__chr4	59000000	60000000
Sc8eucV_21_HRSCAF_161__chr4	60000000	61000000
Sc8eucV_21_HRSCAF_161__chr4	61000000	62000000
Sc8eucV_21_HRSCAF_161__chr4	62000000	63000000
Sc8eucV_21_HRSCAF_161__chr4	63000000	64000000
Sc8eucV_21_HRSCAF_161__chr4	64000000	65000000
Sc8eucV_21_HRSCAF_161__chr4	65000000	66000000
Sc8eucV_21_HRSCAF_161__chr4	66000000	67000000
Sc8eucV_21_HRSCAF_161__chr4	67000000	68000000
Sc8eucV_21_HRSCAF_161__chr4	68000000	69000000
Sc8eucV_21_HRSCAF_161__chr4	69000000	70000000
Sc8eucV_21_HRSCAF_161__chr4	70000000	71000000
Sc8eucV_21_HRSCAF_161__chr4	71000000	72000000
Sc8eucV_21_HRSCAF_161__chr4	72000000	73000000
Sc8eucV_21_HRSCAF_161__chr4	73000000	73238567
Sc8eucV_22_HRSCAF_163__chr9	0	1000000
Sc8eucV_22_HRSCAF_163__chr9	1000000	2000000
Sc8eucV_22_HRSCAF_163__chr9	2000000	3000000
Sc8eucV_22_HRSCAF_163__chr9	3000000	4000000
Sc8eucV_22_HRSCAF_163__chr9	4000000	5000000
Sc8eucV_22_HRSCAF_163__chr9	5000000	6000000
Sc8eucV_22_HRSCAF_163__chr9	6000000	7000000
Sc8eucV_22_HRSCAF_163__chr9	7000000	8000000
Sc8eucV_22_HRSCAF_163__chr9	8000000	9000000
Sc8eucV_22_HRSCAF_163__chr9	9000000	10000000
Sc8eucV_22_HRSCAF_163__chr9	10000000	11000000
Sc8eucV_22_HRSCAF_163__chr9	11000000	12000000
Sc8eucV_22_HRSCAF_163__chr9	12000000	13000000
Sc8eucV_22_HRSCAF_163__chr9	13000000	14000000
Sc8eucV_22_HRSCAF_163__chr9	14000000	15000000
Sc8eucV_22_HRSCAF_163__chr9	15000000	16000000
Sc8eucV_22_HRSCAF_163__chr9	16000000	17000000
Sc8eucV_22_HRSCAF_163__chr9	17000000	18000000
Sc8eucV_22_HRSCAF_163__chr9	18000000	19000000
Sc8eucV_22_HRSCAF_163__chr9	19000000	20000000
Sc8eucV_22_HRSCAF_163__chr9	20000000	21000000
Sc8eucV_22_HRSCAF_163__chr9	21000000	22000000
Sc8eucV_22_HRSCAF_163__chr9	22000000	23000000
Sc8eucV_22_HRSCAF_163__chr9	23000000	24000000
Sc8eucV_22_HRSCAF_163__chr9	24000000	25000000
Sc8eucV_22_HRSCAF_163__chr9	25000000	25712024
Sc8eucV_23_HRSCAF_183__chrUN_1	0	232109
Sc8eucV_24_HRSCAF_191__chrUN_2	0	140474
Sc8eucV_26_HRSCAF_195__chrUN_3	0	340068
Sc8eucV_27_HRSCAF_200__chrUN_4	0	155304
Sc8eucV_28_HRSCAF_204__chrZ	0	1000000
Sc8eucV_28_HRSCAF_204__chrZ	1000000	2000000
Sc8eucV_28_HRSCAF_204__chrZ	2000000	3000000
Sc8eucV_28_HRSCAF_204__chrZ	3000000	4000000
Sc8eucV_28_HRSCAF_204__chrZ	4000000	5000000
Sc8eucV_28_HRSCAF_204__chrZ	5000000	6000000
Sc8eucV_28_HRSCAF_204__chrZ	6000000	7000000
Sc8eucV_28_HRSCAF_204__chrZ	7000000	8000000
Sc8eucV_28_HRSCAF_204__chrZ	8000000	9000000
Sc8eucV_28_HRSCAF_204__chrZ	9000000	10000000
Sc8eucV_28_HRSCAF_204__chrZ	10000000	11000000
Sc8eucV_28_HRSCAF_204__chrZ	11000000	12000000
Sc8eucV_28_HRSCAF_204__chrZ	12000000	13000000
Sc8eucV_28_HRSCAF_204__chrZ	13000000	14000000
Sc8eucV_28_HRSCAF_204__chrZ	14000000	15000000
Sc8eucV_28_HRSCAF_204__chrZ	15000000	16000000
Sc8eucV_28_HRSCAF_204__chrZ	16000000	17000000
Sc8eucV_28_HRSCAF_204__chrZ	17000000	18000000
Sc8eucV_28_HRSCAF_204__chrZ	18000000	19000000
Sc8eucV_28_HRSCAF_204__chrZ	19000000	20000000
Sc8eucV_28_HRSCAF_204__chrZ	20000000	21000000
Sc8eucV_28_HRSCAF_204__chrZ	21000000	22000000
Sc8eucV_28_HRSCAF_204__chrZ	22000000	23000000
Sc8eucV_28_HRSCAF_204__chrZ	23000000	24000000
Sc8eucV_28_HRSCAF_204__chrZ	24000000	25000000
Sc8eucV_28_HRSCAF_204__chrZ	25000000	26000000
Sc8eucV_28_HRSCAF_204__chrZ	26000000	27000000
Sc8eucV_28_HRSCAF_204__chrZ	27000000	28000000
Sc8eucV_28_HRSCAF_204__chrZ	28000000	29000000
Sc8eucV_28_HRSCAF_204__chrZ	29000000	30000000
Sc8eucV_28_HRSCAF_204__chrZ	30000000	31000000
Sc8eucV_28_HRSCAF_204__chrZ	31000000	32000000
Sc8eucV_28_HRSCAF_204__chrZ	32000000	33000000
Sc8eucV_28_HRSCAF_204__chrZ	33000000	34000000
Sc8eucV_28_HRSCAF_204__chrZ	34000000	35000000
Sc8eucV_28_HRSCAF_204__chrZ	35000000	36000000
Sc8eucV_28_HRSCAF_204__chrZ	36000000	37000000
Sc8eucV_28_HRSCAF_204__chrZ	37000000	38000000
Sc8eucV_28_HRSCAF_204__chrZ	38000000	39000000
Sc8eucV_28_HRSCAF_204__chrZ	39000000	40000000
Sc8eucV_28_HRSCAF_204__chrZ	40000000	41000000
Sc8eucV_28_HRSCAF_204__chrZ	41000000	42000000
Sc8eucV_28_HRSCAF_204__chrZ	42000000	43000000
Sc8eucV_28_HRSCAF_204__chrZ	43000000	44000000
Sc8eucV_28_HRSCAF_204__chrZ	44000000	45000000
Sc8eucV_28_HRSCAF_204__chrZ	45000000	46000000
Sc8eucV_28_HRSCAF_204__chrZ	46000000	47000000
Sc8eucV_28_HRSCAF_204__chrZ	47000000	48000000
Sc8eucV_28_HRSCAF_204__chrZ	48000000	49000000
Sc8eucV_28_HRSCAF_204__chrZ	49000000	50000000
Sc8eucV_28_HRSCAF_204__chrZ	50000000	51000000
Sc8eucV_28_HRSCAF_204__chrZ	51000000	52000000
Sc8eucV_28_HRSCAF_204__chrZ	52000000	53000000
Sc8eucV_28_HRSCAF_204__chrZ	53000000	54000000
Sc8eucV_28_HRSCAF_204__chrZ	54000000	55000000
Sc8eucV_28_HRSCAF_204__chrZ	55000000	56000000
Sc8eucV_28_HRSCAF_204__chrZ	56000000	57000000
Sc8eucV_28_HRSCAF_204__chrZ	57000000	58000000
Sc8eucV_28_HRSCAF_204__chrZ	58000000	59000000
Sc8eucV_28_HRSCAF_204__chrZ	59000000	60000000
Sc8eucV_28_HRSCAF_204__chrZ	60000000	61000000
Sc8eucV_28_HRSCAF_204__chrZ	61000000	62000000
Sc8eucV_28_HRSCAF_204__chrZ	62000000	63000000
Sc8eucV_28_HRSCAF_204__chrZ	63000000	64000000
Sc8eucV_28_HRSCAF_204__chrZ	64000000	65000000
Sc8eucV_28_HRSCAF_204__chrZ	65000000	66000000
Sc8eucV_28_HRSCAF_204__chrZ	66000000	67000000
Sc8eucV_28_HRSCAF_204__chrZ	67000000	68000000
Sc8eucV_28_HRSCAF_204__chrZ	68000000	69000000
Sc8eucV_28_HRSCAF_204__chrZ	69000000	70000000
Sc8eucV_28_HRSCAF_204__chrZ	70000000	71000000
Sc8eucV_28_HRSCAF_204__chrZ	71000000	72000000
Sc8eucV_28_HRSCAF_204__chrZ	72000000	73000000
Sc8eucV_28_HRSCAF_204__chrZ	73000000	74000000
Sc8eucV_28_HRSCAF_204__chrZ	74000000	75000000
Sc8eucV_28_HRSCAF_204__chrZ	75000000	76000000
Sc8eucV_28_HRSCAF_204__chrZ	76000000	76356230
Sc8eucV_29_HRSCAF_207__chrUN_6	0	6429
Sc8eucV_2_HRSCAF_5__chr5	0	1000000
Sc8eucV_2_HRSCAF_5__chr5	1000000	2000000
Sc8eucV_2_HRSCAF_5__chr5	2000000	3000000
Sc8eucV_2_HRSCAF_5__chr5	3000000	4000000
Sc8eucV_2_HRSCAF_5__chr5	4000000	5000000
Sc8eucV_2_HRSCAF_5__chr5	5000000	6000000
Sc8eucV_2_HRSCAF_5__chr5	6000000	7000000
Sc8eucV_2_HRSCAF_5__chr5	7000000	8000000
Sc8eucV_2_HRSCAF_5__chr5	8000000	9000000
Sc8eucV_2_HRSCAF_5__chr5	9000000	10000000
Sc8eucV_2_HRSCAF_5__chr5	10000000	11000000
Sc8eucV_2_HRSCAF_5__chr5	11000000	12000000
Sc8eucV_2_HRSCAF_5__chr5	12000000	13000000
Sc8eucV_2_HRSCAF_5__chr5	13000000	14000000
Sc8eucV_2_HRSCAF_5__chr5	14000000	15000000
Sc8eucV_2_HRSCAF_5__chr5	15000000	16000000
Sc8eucV_2_HRSCAF_5__chr5	16000000	17000000
Sc8eucV_2_HRSCAF_5__chr5	17000000	18000000
Sc8eucV_2_HRSCAF_5__chr5	18000000	19000000
Sc8eucV_2_HRSCAF_5__chr5	19000000	20000000
Sc8eucV_2_HRSCAF_5__chr5	20000000	21000000
Sc8eucV_2_HRSCAF_5__chr5	21000000	22000000
Sc8eucV_2_HRSCAF_5__chr5	22000000	23000000
Sc8eucV_2_HRSCAF_5__chr5	23000000	24000000
Sc8eucV_2_HRSCAF_5__chr5	24000000	25000000
Sc8eucV_2_HRSCAF_5__chr5	25000000	26000000
Sc8eucV_2_HRSCAF_5__chr5	26000000	27000000
Sc8eucV_2_HRSCAF_5__chr5	27000000	28000000
Sc8eucV_2_HRSCAF_5__chr5	28000000	29000000
Sc8eucV_2_HRSCAF_5__chr5	29000000	30000000
Sc8eucV_2_HRSCAF_5__chr5	30000000	31000000
Sc8eucV_2_HRSCAF_5__chr5	31000000	32000000
Sc8eucV_2_HRSCAF_5__chr5	32000000	33000000
Sc8eucV_2_HRSCAF_5__chr5	33000000	34000000
Sc8eucV_2_HRSCAF_5__chr5	34000000	35000000
Sc8eucV_2_HRSCAF_5__chr5	35000000	36000000
Sc8eucV_2_HRSCAF_5__chr5	36000000	37000000
Sc8eucV_2_HRSCAF_5__chr5	37000000	38000000
Sc8eucV_2_HRSCAF_5__chr5	38000000	39000000
Sc8eucV_2_HRSCAF_5__chr5	39000000	40000000
Sc8eucV_2_HRSCAF_5__chr5	40000000	41000000
Sc8eucV_2_HRSCAF_5__chr5	41000000	42000000
Sc8eucV_2_HRSCAF_5__chr5	42000000	43000000
Sc8eucV_2_HRSCAF_5__chr5	43000000	44000000
Sc8eucV_2_HRSCAF_5__chr5	44000000	45000000
Sc8eucV_2_HRSCAF_5__chr5	45000000	46000000
Sc8eucV_2_HRSCAF_5__chr5	46000000	47000000
Sc8eucV_2_HRSCAF_5__chr5	47000000	48000000
Sc8eucV_2_HRSCAF_5__chr5	48000000	49000000
Sc8eucV_2_HRSCAF_5__chr5	49000000	50000000
Sc8eucV_2_HRSCAF_5__chr5	50000000	51000000
Sc8eucV_2_HRSCAF_5__chr5	51000000	52000000
Sc8eucV_2_HRSCAF_5__chr5	52000000	53000000
Sc8eucV_2_HRSCAF_5__chr5	53000000	54000000
Sc8eucV_2_HRSCAF_5__chr5	54000000	55000000
Sc8eucV_2_HRSCAF_5__chr5	55000000	56000000
Sc8eucV_2_HRSCAF_5__chr5	56000000	57000000
Sc8eucV_2_HRSCAF_5__chr5	57000000	58000000
Sc8eucV_2_HRSCAF_5__chr5	58000000	59000000
Sc8eucV_2_HRSCAF_5__chr5	59000000	59804584
Sc8eucV_30_HRSCAF_211__chrUN_5	0	151890
Sc8eucV_31_HRSCAF_212__chrUN_7	0	421441
Sc8eucV_32_HRSCAF_214	0	60
Sc8eucV_33_HRSCAF_216__chrUN_9	0	156269
Sc8eucV_34_HRSCAF_217__chrUN_9	0	113893
Sc8eucV_35_HRSCAF_218__chrUN_10	0	311366
Sc8eucV_36_HRSCAF_221__chrUN_11	0	1570
Sc8eucV_37_HRSCAF_222__chrUN_12	0	184013
Sc8eucV_38_HRSCAF_224_chrUN_13	0	534
Sc8eucV_39_HRSCAF_229__chrUN_14	0	125858
Sc8eucV_3_HRSCAF_12__chr14	0	1000000
Sc8eucV_3_HRSCAF_12__chr14	1000000	2000000
Sc8eucV_3_HRSCAF_12__chr14	2000000	3000000
Sc8eucV_3_HRSCAF_12__chr14	3000000	4000000
Sc8eucV_3_HRSCAF_12__chr14	4000000	5000000
Sc8eucV_3_HRSCAF_12__chr14	5000000	6000000
Sc8eucV_3_HRSCAF_12__chr14	6000000	7000000
Sc8eucV_3_HRSCAF_12__chr14	7000000	8000000
Sc8eucV_3_HRSCAF_12__chr14	8000000	9000000
Sc8eucV_3_HRSCAF_12__chr14	9000000	10000000
Sc8eucV_3_HRSCAF_12__chr14	10000000	11000000
Sc8eucV_3_HRSCAF_12__chr14	11000000	12000000
Sc8eucV_3_HRSCAF_12__chr14	12000000	13000000
Sc8eucV_3_HRSCAF_12__chr14	13000000	14000000
Sc8eucV_3_HRSCAF_12__chr14	14000000	15000000
Sc8eucV_3_HRSCAF_12__chr14	15000000	16000000
Sc8eucV_3_HRSCAF_12__chr14	16000000	16638307
Sc8eucV_40_HRSCAF_233__chr17	0	1000000
Sc8eucV_40_HRSCAF_233__chr17	1000000	2000000
Sc8eucV_40_HRSCAF_233__chr17	2000000	3000000
Sc8eucV_40_HRSCAF_233__chr17	3000000	4000000
Sc8eucV_40_HRSCAF_233__chr17	4000000	5000000
Sc8eucV_40_HRSCAF_233__chr17	5000000	6000000
Sc8eucV_40_HRSCAF_233__chr17	6000000	7000000
Sc8eucV_40_HRSCAF_233__chr17	7000000	8000000
Sc8eucV_40_HRSCAF_233__chr17	8000000	9000000
Sc8eucV_40_HRSCAF_233__chr17	9000000	10000000
Sc8eucV_40_HRSCAF_233__chr17	10000000	10995681
Sc8eucV_41_HRSCAF_239__chr2	0	1000000
Sc8eucV_41_HRSCAF_239__chr2	1000000	2000000
Sc8eucV_41_HRSCAF_239__chr2	2000000	3000000
Sc8eucV_41_HRSCAF_239__chr2	3000000	4000000
Sc8eucV_41_HRSCAF_239__chr2	4000000	5000000
Sc8eucV_41_HRSCAF_239__chr2	5000000	6000000
Sc8eucV_41_HRSCAF_239__chr2	6000000	7000000
Sc8eucV_41_HRSCAF_239__chr2	7000000	8000000
Sc8eucV_41_HRSCAF_239__chr2	8000000	9000000
Sc8eucV_41_HRSCAF_239__chr2	9000000	10000000
Sc8eucV_41_HRSCAF_239__chr2	10000000	11000000
Sc8eucV_41_HRSCAF_239__chr2	11000000	12000000
Sc8eucV_41_HRSCAF_239__chr2	12000000	13000000
Sc8eucV_41_HRSCAF_239__chr2	13000000	14000000
Sc8eucV_41_HRSCAF_239__chr2	14000000	15000000
Sc8eucV_41_HRSCAF_239__chr2	15000000	16000000
Sc8eucV_41_HRSCAF_239__chr2	16000000	17000000
Sc8eucV_41_HRSCAF_239__chr2	17000000	18000000
Sc8eucV_41_HRSCAF_239__chr2	18000000	19000000
Sc8eucV_41_HRSCAF_239__chr2	19000000	20000000
Sc8eucV_41_HRSCAF_239__chr2	20000000	21000000
Sc8eucV_41_HRSCAF_239__chr2	21000000	22000000
Sc8eucV_41_HRSCAF_239__chr2	22000000	23000000
Sc8eucV_41_HRSCAF_239__chr2	23000000	24000000
Sc8eucV_41_HRSCAF_239__chr2	24000000	25000000
Sc8eucV_41_HRSCAF_239__chr2	25000000	26000000
Sc8eucV_41_HRSCAF_239__chr2	26000000	27000000
Sc8eucV_41_HRSCAF_239__chr2	27000000	28000000
Sc8eucV_41_HRSCAF_239__chr2	28000000	29000000
Sc8eucV_41_HRSCAF_239__chr2	29000000	30000000
Sc8eucV_41_HRSCAF_239__chr2	30000000	31000000
Sc8eucV_41_HRSCAF_239__chr2	31000000	32000000
Sc8eucV_41_HRSCAF_239__chr2	32000000	33000000
Sc8eucV_41_HRSCAF_239__chr2	33000000	34000000
Sc8eucV_41_HRSCAF_239__chr2	34000000	35000000
Sc8eucV_41_HRSCAF_239__chr2	35000000	36000000
Sc8eucV_41_HRSCAF_239__chr2	36000000	37000000
Sc8eucV_41_HRSCAF_239__chr2	37000000	38000000
Sc8eucV_41_HRSCAF_239__chr2	38000000	39000000
Sc8eucV_41_HRSCAF_239__chr2	39000000	40000000
Sc8eucV_41_HRSCAF_239__chr2	40000000	41000000
Sc8eucV_41_HRSCAF_239__chr2	41000000	42000000
Sc8eucV_41_HRSCAF_239__chr2	42000000	43000000
Sc8eucV_41_HRSCAF_239__chr2	43000000	44000000
Sc8eucV_41_HRSCAF_239__chr2	44000000	45000000
Sc8eucV_41_HRSCAF_239__chr2	45000000	46000000
Sc8eucV_41_HRSCAF_239__chr2	46000000	47000000
Sc8eucV_41_HRSCAF_239__chr2	47000000	48000000
Sc8eucV_41_HRSCAF_239__chr2	48000000	49000000
Sc8eucV_41_HRSCAF_239__chr2	49000000	50000000
Sc8eucV_41_HRSCAF_239__chr2	50000000	51000000
Sc8eucV_41_HRSCAF_239__chr2	51000000	52000000
Sc8eucV_41_HRSCAF_239__chr2	52000000	53000000
Sc8eucV_41_HRSCAF_239__chr2	53000000	54000000
Sc8eucV_41_HRSCAF_239__chr2	54000000	55000000
Sc8eucV_41_HRSCAF_239__chr2	55000000	56000000
Sc8eucV_41_HRSCAF_239__chr2	56000000	57000000
Sc8eucV_41_HRSCAF_239__chr2	57000000	58000000
Sc8eucV_41_HRSCAF_239__chr2	58000000	59000000
Sc8eucV_41_HRSCAF_239__chr2	59000000	60000000
Sc8eucV_41_HRSCAF_239__chr2	60000000	61000000
Sc8eucV_41_HRSCAF_239__chr2	61000000	62000000
Sc8eucV_41_HRSCAF_239__chr2	62000000	63000000
Sc8eucV_41_HRSCAF_239__chr2	63000000	64000000
Sc8eucV_41_HRSCAF_239__chr2	64000000	65000000
Sc8eucV_41_HRSCAF_239__chr2	65000000	66000000
Sc8eucV_41_HRSCAF_239__chr2	66000000	67000000
Sc8eucV_41_HRSCAF_239__chr2	67000000	68000000
Sc8eucV_41_HRSCAF_239__chr2	68000000	69000000
Sc8eucV_41_HRSCAF_239__chr2	69000000	70000000
Sc8eucV_41_HRSCAF_239__chr2	70000000	71000000
Sc8eucV_41_HRSCAF_239__chr2	71000000	72000000
Sc8eucV_41_HRSCAF_239__chr2	72000000	73000000
Sc8eucV_41_HRSCAF_239__chr2	73000000	74000000
Sc8eucV_41_HRSCAF_239__chr2	74000000	75000000
Sc8eucV_41_HRSCAF_239__chr2	75000000	76000000
Sc8eucV_41_HRSCAF_239__chr2	76000000	77000000
Sc8eucV_41_HRSCAF_239__chr2	77000000	78000000
Sc8eucV_41_HRSCAF_239__chr2	78000000	79000000
Sc8eucV_41_HRSCAF_239__chr2	79000000	80000000
Sc8eucV_41_HRSCAF_239__chr2	80000000	81000000
Sc8eucV_41_HRSCAF_239__chr2	81000000	82000000
Sc8eucV_41_HRSCAF_239__chr2	82000000	83000000
Sc8eucV_41_HRSCAF_239__chr2	83000000	84000000
Sc8eucV_41_HRSCAF_239__chr2	84000000	85000000
Sc8eucV_41_HRSCAF_239__chr2	85000000	86000000
Sc8eucV_41_HRSCAF_239__chr2	86000000	87000000
Sc8eucV_41_HRSCAF_239__chr2	87000000	88000000
Sc8eucV_41_HRSCAF_239__chr2	88000000	89000000
Sc8eucV_41_HRSCAF_239__chr2	89000000	90000000
Sc8eucV_41_HRSCAF_239__chr2	90000000	91000000
Sc8eucV_41_HRSCAF_239__chr2	91000000	92000000
Sc8eucV_41_HRSCAF_239__chr2	92000000	93000000
Sc8eucV_41_HRSCAF_239__chr2	93000000	94000000
Sc8eucV_41_HRSCAF_239__chr2	94000000	95000000
Sc8eucV_41_HRSCAF_239__chr2	95000000	96000000
Sc8eucV_41_HRSCAF_239__chr2	96000000	97000000
Sc8eucV_41_HRSCAF_239__chr2	97000000	98000000
Sc8eucV_41_HRSCAF_239__chr2	98000000	99000000
Sc8eucV_41_HRSCAF_239__chr2	99000000	100000000
Sc8eucV_41_HRSCAF_239__chr2	100000000	101000000
Sc8eucV_41_HRSCAF_239__chr2	101000000	102000000
Sc8eucV_41_HRSCAF_239__chr2	102000000	103000000
Sc8eucV_41_HRSCAF_239__chr2	103000000	104000000
Sc8eucV_41_HRSCAF_239__chr2	104000000	105000000
Sc8eucV_41_HRSCAF_239__chr2	105000000	106000000
Sc8eucV_41_HRSCAF_239__chr2	106000000	107000000
Sc8eucV_41_HRSCAF_239__chr2	107000000	108000000
Sc8eucV_41_HRSCAF_239__chr2	108000000	109000000
Sc8eucV_41_HRSCAF_239__chr2	109000000	110000000
Sc8eucV_41_HRSCAF_239__chr2	110000000	111000000
Sc8eucV_41_HRSCAF_239__chr2	111000000	112000000
Sc8eucV_41_HRSCAF_239__chr2	112000000	113000000
Sc8eucV_41_HRSCAF_239__chr2	113000000	114000000
Sc8eucV_41_HRSCAF_239__chr2	114000000	115000000
Sc8eucV_41_HRSCAF_239__chr2	115000000	116000000
Sc8eucV_41_HRSCAF_239__chr2	116000000	117000000
Sc8eucV_41_HRSCAF_239__chr2	117000000	118000000
Sc8eucV_41_HRSCAF_239__chr2	118000000	119000000
Sc8eucV_41_HRSCAF_239__chr2	119000000	120000000
Sc8eucV_41_HRSCAF_239__chr2	120000000	121000000
Sc8eucV_41_HRSCAF_239__chr2	121000000	122000000
Sc8eucV_41_HRSCAF_239__chr2	122000000	123000000
Sc8eucV_41_HRSCAF_239__chr2	123000000	124000000
Sc8eucV_41_HRSCAF_239__chr2	124000000	125000000
Sc8eucV_41_HRSCAF_239__chr2	125000000	126000000
Sc8eucV_41_HRSCAF_239__chr2	126000000	127000000
Sc8eucV_41_HRSCAF_239__chr2	127000000	128000000
Sc8eucV_41_HRSCAF_239__chr2	128000000	129000000
Sc8eucV_41_HRSCAF_239__chr2	129000000	130000000
Sc8eucV_41_HRSCAF_239__chr2	130000000	131000000
Sc8eucV_41_HRSCAF_239__chr2	131000000	132000000
Sc8eucV_41_HRSCAF_239__chr2	132000000	133000000
Sc8eucV_41_HRSCAF_239__chr2	133000000	134000000
Sc8eucV_41_HRSCAF_239__chr2	134000000	135000000
Sc8eucV_41_HRSCAF_239__chr2	135000000	136000000
Sc8eucV_41_HRSCAF_239__chr2	136000000	137000000
Sc8eucV_41_HRSCAF_239__chr2	137000000	138000000
Sc8eucV_41_HRSCAF_239__chr2	138000000	139000000
Sc8eucV_41_HRSCAF_239__chr2	139000000	140000000
Sc8eucV_41_HRSCAF_239__chr2	140000000	141000000
Sc8eucV_41_HRSCAF_239__chr2	141000000	142000000
Sc8eucV_41_HRSCAF_239__chr2	142000000	143000000
Sc8eucV_41_HRSCAF_239__chr2	143000000	144000000
Sc8eucV_41_HRSCAF_239__chr2	144000000	145000000
Sc8eucV_41_HRSCAF_239__chr2	145000000	146000000
Sc8eucV_41_HRSCAF_239__chr2	146000000	147000000
Sc8eucV_41_HRSCAF_239__chr2	147000000	148000000
Sc8eucV_41_HRSCAF_239__chr2	148000000	149000000
Sc8eucV_41_HRSCAF_239__chr2	149000000	150000000
Sc8eucV_41_HRSCAF_239__chr2	150000000	151000000
Sc8eucV_41_HRSCAF_239__chr2	151000000	152000000
Sc8eucV_41_HRSCAF_239__chr2	152000000	153000000
Sc8eucV_41_HRSCAF_239__chr2	153000000	154000000
Sc8eucV_41_HRSCAF_239__chr2	154000000	154821212
Sc8eucV_42_HRSCAF_240__chrUN_15	0	147871
Sc8eucV_43_HRSCAF_243__chrUN_16	0	156467
Sc8eucV_44_HRSCAF_244__chrUN_17	0	455332
Sc8eucV_45_HRSCAF_248__chrUN__18	0	4060
Sc8eucV_4_HRSCAF_22__chr19	0	1000000
Sc8eucV_4_HRSCAF_22__chr19	1000000	2000000
Sc8eucV_4_HRSCAF_22__chr19	2000000	3000000
Sc8eucV_4_HRSCAF_22__chr19	3000000	4000000
Sc8eucV_4_HRSCAF_22__chr19	4000000	5000000
Sc8eucV_4_HRSCAF_22__chr19	5000000	6000000
Sc8eucV_4_HRSCAF_22__chr19	6000000	7000000
Sc8eucV_4_HRSCAF_22__chr19	7000000	8000000
Sc8eucV_4_HRSCAF_22__chr19	8000000	9000000
Sc8eucV_4_HRSCAF_22__chr19	9000000	10000000
Sc8eucV_4_HRSCAF_22__chr19	10000000	11000000
Sc8eucV_4_HRSCAF_22__chr19	11000000	11242982
Sc8eucV_5_HRSCAF_38__chr7	0	1000000
Sc8eucV_5_HRSCAF_38__chr7	1000000	2000000
Sc8eucV_5_HRSCAF_38__chr7	2000000	3000000
Sc8eucV_5_HRSCAF_38__chr7	3000000	4000000
Sc8eucV_5_HRSCAF_38__chr7	4000000	5000000
Sc8eucV_5_HRSCAF_38__chr7	5000000	6000000
Sc8eucV_5_HRSCAF_38__chr7	6000000	7000000
Sc8eucV_5_HRSCAF_38__chr7	7000000	8000000
Sc8eucV_5_HRSCAF_38__chr7	8000000	9000000
Sc8eucV_5_HRSCAF_38__chr7	9000000	10000000
Sc8eucV_5_HRSCAF_38__chr7	10000000	11000000
Sc8eucV_5_HRSCAF_38__chr7	11000000	12000000
Sc8eucV_5_HRSCAF_38__chr7	12000000	13000000
Sc8eucV_5_HRSCAF_38__chr7	13000000	14000000
Sc8eucV_5_HRSCAF_38__chr7	14000000	15000000
Sc8eucV_5_HRSCAF_38__chr7	15000000	16000000
Sc8eucV_5_HRSCAF_38__chr7	16000000	17000000
Sc8eucV_5_HRSCAF_38__chr7	17000000	18000000
Sc8eucV_5_HRSCAF_38__chr7	18000000	19000000
Sc8eucV_5_HRSCAF_38__chr7	19000000	20000000
Sc8eucV_5_HRSCAF_38__chr7	20000000	21000000
Sc8eucV_5_HRSCAF_38__chr7	21000000	22000000
Sc8eucV_5_HRSCAF_38__chr7	22000000	23000000
Sc8eucV_5_HRSCAF_38__chr7	23000000	24000000
Sc8eucV_5_HRSCAF_38__chr7	24000000	25000000
Sc8eucV_5_HRSCAF_38__chr7	25000000	26000000
Sc8eucV_5_HRSCAF_38__chr7	26000000	27000000
Sc8eucV_5_HRSCAF_38__chr7	27000000	28000000
Sc8eucV_5_HRSCAF_38__chr7	28000000	29000000
Sc8eucV_5_HRSCAF_38__chr7	29000000	30000000
Sc8eucV_5_HRSCAF_38__chr7	30000000	31000000
Sc8eucV_5_HRSCAF_38__chr7	31000000	32000000
Sc8eucV_5_HRSCAF_38__chr7	32000000	33000000
Sc8eucV_5_HRSCAF_38__chr7	33000000	34000000
Sc8eucV_5_HRSCAF_38__chr7	34000000	35000000
Sc8eucV_5_HRSCAF_38__chr7	35000000	36000000
Sc8eucV_5_HRSCAF_38__chr7	36000000	37000000
Sc8eucV_5_HRSCAF_38__chr7	37000000	38000000
Sc8eucV_5_HRSCAF_38__chr7	38000000	39000000
Sc8eucV_5_HRSCAF_38__chr7	39000000	39353506
Sc8eucV_6_HRSCAF_52__chr8	0	1000000
Sc8eucV_6_HRSCAF_52__chr8	1000000	2000000
Sc8eucV_6_HRSCAF_52__chr8	2000000	3000000
Sc8eucV_6_HRSCAF_52__chr8	3000000	4000000
Sc8eucV_6_HRSCAF_52__chr8	4000000	5000000
Sc8eucV_6_HRSCAF_52__chr8	5000000	6000000
Sc8eucV_6_HRSCAF_52__chr8	6000000	7000000
Sc8eucV_6_HRSCAF_52__chr8	7000000	8000000
Sc8eucV_6_HRSCAF_52__chr8	8000000	9000000
Sc8eucV_6_HRSCAF_52__chr8	9000000	10000000
Sc8eucV_6_HRSCAF_52__chr8	10000000	11000000
Sc8eucV_6_HRSCAF_52__chr8	11000000	12000000
Sc8eucV_6_HRSCAF_52__chr8	12000000	13000000
Sc8eucV_6_HRSCAF_52__chr8	13000000	14000000
Sc8eucV_6_HRSCAF_52__chr8	14000000	15000000
Sc8eucV_6_HRSCAF_52__chr8	15000000	16000000
Sc8eucV_6_HRSCAF_52__chr8	16000000	17000000
Sc8eucV_6_HRSCAF_52__chr8	17000000	18000000
Sc8eucV_6_HRSCAF_52__chr8	18000000	19000000
Sc8eucV_6_HRSCAF_52__chr8	19000000	20000000
Sc8eucV_6_HRSCAF_52__chr8	20000000	21000000
Sc8eucV_6_HRSCAF_52__chr8	21000000	22000000
Sc8eucV_6_HRSCAF_52__chr8	22000000	23000000
Sc8eucV_6_HRSCAF_52__chr8	23000000	24000000
Sc8eucV_6_HRSCAF_52__chr8	24000000	25000000
Sc8eucV_6_HRSCAF_52__chr8	25000000	26000000
Sc8eucV_6_HRSCAF_52__chr8	26000000	27000000
Sc8eucV_6_HRSCAF_52__chr8	27000000	28000000
Sc8eucV_6_HRSCAF_52__chr8	28000000	29000000
Sc8eucV_6_HRSCAF_52__chr8	29000000	30000000
Sc8eucV_6_HRSCAF_52__chr8	30000000	31000000
Sc8eucV_6_HRSCAF_52__chr8	31000000	31841290
Sc8eucV_7_HRSCAF_58__chr13	0	1000000
Sc8eucV_7_HRSCAF_58__chr13	1000000	2000000
Sc8eucV_7_HRSCAF_58__chr13	2000000	3000000
Sc8eucV_7_HRSCAF_58__chr13	3000000	4000000
Sc8eucV_7_HRSCAF_58__chr13	4000000	5000000
Sc8eucV_7_HRSCAF_58__chr13	5000000	6000000
Sc8eucV_7_HRSCAF_58__chr13	6000000	7000000
Sc8eucV_7_HRSCAF_58__chr13	7000000	8000000
Sc8eucV_7_HRSCAF_58__chr13	8000000	9000000
Sc8eucV_7_HRSCAF_58__chr13	9000000	10000000
Sc8eucV_7_HRSCAF_58__chr13	10000000	11000000
Sc8eucV_7_HRSCAF_58__chr13	11000000	12000000
Sc8eucV_7_HRSCAF_58__chr13	12000000	13000000
Sc8eucV_7_HRSCAF_58__chr13	13000000	14000000
Sc8eucV_7_HRSCAF_58__chr13	14000000	15000000
Sc8eucV_7_HRSCAF_58__chr13	15000000	16000000
Sc8eucV_7_HRSCAF_58__chr13	16000000	17000000
Sc8eucV_7_HRSCAF_58__chr13	17000000	18000000
Sc8eucV_7_HRSCAF_58__chr13	18000000	19000000
Sc8eucV_7_HRSCAF_58__chr13	19000000	19406609
Super-Scaffold_143__chr26	0	1000000
Super-Scaffold_143__chr26	1000000	2000000
Super-Scaffold_143__chr26	2000000	3000000
Super-Scaffold_143__chr26	3000000	4000000
Super-Scaffold_143__chr26	4000000	5000000
Super-Scaffold_143__chr26	5000000	6000000
Super-Scaffold_143__chr26	6000000	6693282
Super-Scaffold_323_rev_Super-Scaffold_368__chr23	0	1000000
Super-Scaffold_323_rev_Super-Scaffold_368__chr23	1000000	2000000
Super-Scaffold_323_rev_Super-Scaffold_368__chr23	2000000	3000000
Super-Scaffold_323_rev_Super-Scaffold_368__chr23	3000000	4000000
Super-Scaffold_323_rev_Super-Scaffold_368__chr23	4000000	5000000
Super-Scaffold_323_rev_Super-Scaffold_368__chr23	5000000	6000000
Super-Scaffold_323_rev_Super-Scaffold_368__chr23	6000000	7000000
Super-Scaffold_323_rev_Super-Scaffold_368__chr23	7000000	8000000
Super-Scaffold_323_rev_Super-Scaffold_368__chr23	8000000	9000000
Super-Scaffold_323_rev_Super-Scaffold_368__chr23	9000000	9427580
Super-Scaffold_503__chr27	0	1000000
Super-Scaffold_503__chr27	1000000	2000000
Super-Scaffold_503__chr27	2000000	3000000
Super-Scaffold_503__chr27	3000000	4000000
Super-Scaffold_503__chr27	4000000	4994659
Super-Scaffold_548__chr21	0	1000000
Super-Scaffold_548__chr21	1000000	2000000
Super-Scaffold_548__chr21	2000000	3000000
Super-Scaffold_548__chr21	3000000	4000000
Super-Scaffold_548__chr21	4000000	5000000
Super-Scaffold_548__chr21	5000000	6000000
Super-Scaffold_548__chr21	6000000	6881024
Super-Scaffold_8_Super-Scaffold_98__chr28	0	1000000
Super-Scaffold_8_Super-Scaffold_98__chr28	1000000	2000000
Super-Scaffold_8_Super-Scaffold_98__chr28	2000000	3000000
Super-Scaffold_8_Super-Scaffold_98__chr28	3000000	4000000
Super-Scaffold_8_Super-Scaffold_98__chr28	4000000	5000000
Super-Scaffold_8_Super-Scaffold_98__chr28	5000000	5328604
Super-Scaffold_9_Super-Scaffold_99__chr18	0	1000000
Super-Scaffold_9_Super-Scaffold_99__chr18	1000000	2000000
Super-Scaffold_9_Super-Scaffold_99__chr18	2000000	3000000
Super-Scaffold_9_Super-Scaffold_99__chr18	3000000	4000000
Super-Scaffold_9_Super-Scaffold_99__chr18	4000000	5000000
Super-Scaffold_9_Super-Scaffold_99__chr18	5000000	6000000
Super-Scaffold_9_Super-Scaffold_99__chr18	6000000	7000000
Super-Scaffold_9_Super-Scaffold_99__chr18	7000000	8000000
Super-Scaffold_9_Super-Scaffold_99__chr18	8000000	9000000
Super-Scaffold_9_Super-Scaffold_99__chr18	9000000	10000000
Super-Scaffold_9_Super-Scaffold_99__chr18	10000000	11000000
Super-Scaffold_9_Super-Scaffold_99__chr18	11000000	12000000
Super-Scaffold_9_Super-Scaffold_99__chr18	12000000	12661235
