# Supplementary material for: Discovery and population genomics of structural variation in a songbird genus
Source: Nat Commun. 2020 Jul 7;11:3403. doi: 10.1038/s41467-020-17195-4 (PMC7341801; doi:10.1038/s41467-020-17195-4)
Supplement: Supplementary file 6 — Source Data file [file 41467_2020_17195_MOESM6_ESM.zip › source_files/NDP_transformed_gene_counts]

gt	part	pop	ID	count		normalized_count
2	body	CC	CE58_dC_Sb	28	66
1	body	CC	CD05_dA_Sb	92	72
1	body	CC	CE57_dA_Sb	25	41
1	body	CC	CD16_dA_Sb	43	38
2	body	CC	CD13_dA_Sb	36	45
1	body	CC	CD15_dA_Sb	82	57
2	body	CC	CD06_dA_Sb	36	47
0	body	CC	CD04_dA_Sb	43	44
0	body	HC	HP23_dC_Sb	17	23
0	body	HC	HS09_dC_Sb	29	35
0	body	HC	HS29_dC_Sb	19	17
0	body	HC	HS37_dC_Sb	24	30
0	body	HC	HP22_dA_Sb	26	27
0	body	HC	HS03_dA_Sb	36	32
NA	body	HC	HP27_dA_Sb	9	17
0	body	HC	HS32_dA_Sb	34	19
0	body	HC	HS47_dA_Sb	16	18
0	body	HC	HS24_dA_Sb	30	25
0	body	HC	HP24_dA_Sb	47	30
1	head	CC	CE57_dA_Sh	106	190
1	head	CC	CD05_dA_Sh	259	217
2	head	CC	CD13_dA_Sh	46	112
1	head	CC	CD16_dA_Sh	287	254
1	head	CC	CD15_dA_Sh	306	212
2	head	CC	CD06_dA_Sh	313	307
2	head	CC	CE58_dA_Sh	229	170
0	head	CC	CD04_dA_Sh	242	286
0	head	HC	HP22_dA_Sh	264	225
0	head	HC	HS03_dA_Sh	377	269
0	head	HC	HS32_dA_Sh	350	332
0	head	HC	HP27_dA_Sh	114	220
0	head	HC	HS37_dA_Sh	198	223
0	head	HC	HS47_dA_Sh	157	184
0	head	HC	HP23_dA_Sh	237	285
0	head	HC	HS09_dA_Sh	165	159
0	head	HC	HP24_dA_Sh	403	232
0	head	HC	HS24_dA_Sh	140	189
0	head	HC	HS29_dA_Sh	233	283
