# Supplementary material for: Discovery and population genomics of structural variation in a songbird genus
Source: Nat Commun. 2020 Jul 7;11:3403. doi: 10.1038/s41467-020-17195-4 (PMC7341801; doi:10.1038/s41467-020-17195-4)
Supplement: Supplementary file 6 — Source Data file [file 41467_2020_17195_MOESM6_ESM.zip › source_files/v5.5.genome_file.txt]

ID	length
Sc8eucV_10_HRSCAF_100__chr15	14398999
Sc8eucV_11_HRSCAF_110__chr11	20975077
Sc8eucV_12_HRSCAF_113__chr4A	20594409
Sc8eucV_13_HRSCAF_122__chr20	15118162
Sc8eucV_14_HRSCAF_135__chr10	20565009
Sc8eucV_15_HRSCAF_137__chr24	6880056
Sc8eucV_16_HRSCAF_138__chr1	118415809
Sc8eucV_17_HRSCAF_144__chr12	21083767
Sc8eucV_18_HRSCAF_152__chr22	5046851
Sc8eucV_19_HRSCAF_154__chr3	114948347
Sc8eucV_1_HRSCAF_4__chr6	36679702
Sc8eucV_20_HRSCAF_160__chr1A	74117421
Sc8eucV_21_HRSCAF_161__chr4	73238567
Sc8eucV_22_HRSCAF_163__chr9	25712024
Sc8eucV_23_HRSCAF_183__chrUN_1	232109
Sc8eucV_24_HRSCAF_191__chrUN_2	140474
Sc8eucV_26_HRSCAF_195__chrUN_3	340068
Sc8eucV_27_HRSCAF_200__chrUN_4	155304
Sc8eucV_28_HRSCAF_204__chrZ	76356230
Sc8eucV_29_HRSCAF_207__chrUN_6	6429
Sc8eucV_2_HRSCAF_5__chr5	59804584
Sc8eucV_30_HRSCAF_211__chrUN_5	151890
Sc8eucV_31_HRSCAF_212__chrUN_7	421441
Sc8eucV_33_HRSCAF_216__chrUN_9	156269
Sc8eucV_34_HRSCAF_217__chrUN_9	113893
Sc8eucV_35_HRSCAF_218__chrUN_10	311366
Sc8eucV_36_HRSCAF_221__chrUN_11	1570
Sc8eucV_37_HRSCAF_222__chrUN_12	184013
Sc8eucV_38_HRSCAF_224_chrUN_13	534
Sc8eucV_39_HRSCAF_229__chrUN_14	125858
Sc8eucV_3_HRSCAF_12__chr14	16638307
Sc8eucV_40_HRSCAF_233__chr17	10995681
Sc8eucV_41_HRSCAF_239__chr2	154821212
Sc8eucV_42_HRSCAF_240__chrUN_15	147871
Sc8eucV_43_HRSCAF_243__chrUN_16	156467
Sc8eucV_44_HRSCAF_244__chrUN_17	455332
Sc8eucV_45_HRSCAF_248__chrUN__18	4060
Sc8eucV_4_HRSCAF_22__chr19	11242982
Sc8eucV_5_HRSCAF_38__chr7	39353506
Sc8eucV_6_HRSCAF_52__chr8	31841290
Sc8eucV_7_HRSCAF_58__chr13	19406609
Super-Scaffold_143__chr26	6693282
Super-Scaffold_323_rev_Super-Scaffold_368__chr23	9427580
Super-Scaffold_503__chr27	4994659
Super-Scaffold_548__chr21	6881024
Super-Scaffold_8_Super-Scaffold_98__chr28	5328604
Super-Scaffold_9_Super-Scaffold_99__chr18	12661235
