# Supplementary material for: Discovery and population genomics of structural variation in a songbird genus
Source: Nat Commun. 2020 Jul 7;11:3403. doi: 10.1038/s41467-020-17195-4 (PMC7341801; doi:10.1038/s41467-020-17195-4)
Supplement: Supplementary file 6 — Source Data file [file 41467_2020_17195_MOESM6_ESM.zip › source_files/primary_contigs_HCv5.5-associated_contigs_HCv5.0_Assemblytics_smartiesv.SURVIVOR.table]

Sc8eucV_10_HRSCAF_100__chr15	213601	DEL	2523
Sc8eucV_10_HRSCAF_100__chr15	405738	INS	458
Sc8eucV_10_HRSCAF_100__chr15	406305	DEL	387.5
Sc8eucV_10_HRSCAF_100__chr15	434783	DUP	162
Sc8eucV_10_HRSCAF_100__chr15	434904	INS	84
Sc8eucV_10_HRSCAF_100__chr15	504914	DEL	316.5
Sc8eucV_10_HRSCAF_100__chr15	505316	INS	260
Sc8eucV_10_HRSCAF_100__chr15	517226	DEL	84.5
Sc8eucV_10_HRSCAF_100__chr15	602059	DEL	66
Sc8eucV_10_HRSCAF_100__chr15	669994	INS	55
Sc8eucV_10_HRSCAF_100__chr15	699360	DEL	127
Sc8eucV_10_HRSCAF_100__chr15	699526	INS	234
Sc8eucV_10_HRSCAF_100__chr15	709381	DEL	65
Sc8eucV_10_HRSCAF_100__chr15	711230	INS	52
Sc8eucV_10_HRSCAF_100__chr15	711245	DEL	52
Sc8eucV_10_HRSCAF_100__chr15	724138	DEL	75
Sc8eucV_10_HRSCAF_100__chr15	724293	INS	116
Sc8eucV_10_HRSCAF_100__chr15	736525	DEL	63
Sc8eucV_10_HRSCAF_100__chr15	756391	INS	63
Sc8eucV_10_HRSCAF_100__chr15	756504	DEL	81.5
Sc8eucV_10_HRSCAF_100__chr15	791075	INS	295.5
Sc8eucV_10_HRSCAF_100__chr15	906947	INS	80
Sc8eucV_10_HRSCAF_100__chr15	961075	INS	108
Sc8eucV_10_HRSCAF_100__chr15	961221	DEL	94
Sc8eucV_10_HRSCAF_100__chr15	961028	DUP	320
Sc8eucV_10_HRSCAF_100__chr15	1023847	DUP	60
Sc8eucV_10_HRSCAF_100__chr15	1023903	INS	165
Sc8eucV_10_HRSCAF_100__chr15	1041508	DEL	69
Sc8eucV_10_HRSCAF_100__chr15	1135499	INS	95
Sc8eucV_10_HRSCAF_100__chr15	1165989	INS	419
Sc8eucV_10_HRSCAF_100__chr15	1211584	DUP	184
Sc8eucV_10_HRSCAF_100__chr15	1211754	INS	51
Sc8eucV_10_HRSCAF_100__chr15	1231341	DEL	283
Sc8eucV_10_HRSCAF_100__chr15	1231980	INS	211
Sc8eucV_10_HRSCAF_100__chr15	1495993	DEL	391.5
Sc8eucV_10_HRSCAF_100__chr15	1496691	INS	68
Sc8eucV_10_HRSCAF_100__chr15	1689190	DEL	139.5
Sc8eucV_10_HRSCAF_100__chr15	1690290	INS	71
Sc8eucV_10_HRSCAF_100__chr15	1824375	DUP	344
Sc8eucV_10_HRSCAF_100__chr15	1824502	INS	240
Sc8eucV_10_HRSCAF_100__chr15	1888639	DUP	150
Sc8eucV_10_HRSCAF_100__chr15	1888709	DEL	313
Sc8eucV_10_HRSCAF_100__chr15	1889417	INS	85
Sc8eucV_10_HRSCAF_100__chr15	1913924	INS	120
Sc8eucV_10_HRSCAF_100__chr15	1913895	DUP	207
Sc8eucV_10_HRSCAF_100__chr15	1934884	DUP	288
Sc8eucV_10_HRSCAF_100__chr15	1935079	INS	146
Sc8eucV_10_HRSCAF_100__chr15	2358816	DEL	53
Sc8eucV_10_HRSCAF_100__chr15	2358800	INS	149
Sc8eucV_10_HRSCAF_100__chr15	2434339	DEL	74
Sc8eucV_10_HRSCAF_100__chr15	2434478	INS	74
Sc8eucV_10_HRSCAF_100__chr15	2568264	DEL	58.5
Sc8eucV_10_HRSCAF_100__chr15	2568247	INS	100
Sc8eucV_10_HRSCAF_100__chr15	2568540	INS	570
Sc8eucV_10_HRSCAF_100__chr15	2829800	DEL	7216
Sc8eucV_10_HRSCAF_100__chr15	3045744	DEL	128
Sc8eucV_10_HRSCAF_100__chr15	3172583	DEL	1501
Sc8eucV_10_HRSCAF_100__chr15	3515225	DEL	168
Sc8eucV_10_HRSCAF_100__chr15	3659862	DEL	103
Sc8eucV_10_HRSCAF_100__chr15	3659428	INS	82.5
Sc8eucV_10_HRSCAF_100__chr15	3897311	INS	60.5
Sc8eucV_10_HRSCAF_100__chr15	3925208	INS	196
Sc8eucV_10_HRSCAF_100__chr15	4000607	INS	78
Sc8eucV_10_HRSCAF_100__chr15	4046796	DUP	67
Sc8eucV_10_HRSCAF_100__chr15	4046859	INS	130
Sc8eucV_10_HRSCAF_100__chr15	4058899	DEL	75
Sc8eucV_10_HRSCAF_100__chr15	4100001	INS	61
Sc8eucV_10_HRSCAF_100__chr15	4310209	INS	254
Sc8eucV_10_HRSCAF_100__chr15	4335757	DUP	113
Sc8eucV_10_HRSCAF_100__chr15	4335813	INS	92
Sc8eucV_10_HRSCAF_100__chr15	4338615	INS	66
Sc8eucV_10_HRSCAF_100__chr15	4359866	DEL	100
Sc8eucV_10_HRSCAF_100__chr15	4486421	INS	86
Sc8eucV_10_HRSCAF_100__chr15	4523141	DEL	101
Sc8eucV_10_HRSCAF_100__chr15	4532660	DEL	81
Sc8eucV_10_HRSCAF_100__chr15	4603896	DEL	362
Sc8eucV_10_HRSCAF_100__chr15	4604273	INS	152
Sc8eucV_10_HRSCAF_100__chr15	4807454	INS	63
Sc8eucV_10_HRSCAF_100__chr15	4820476	INS	240
Sc8eucV_10_HRSCAF_100__chr15	4921337	DUP	134
Sc8eucV_10_HRSCAF_100__chr15	4921467	INS	116
Sc8eucV_10_HRSCAF_100__chr15	4957856	INS	127
Sc8eucV_10_HRSCAF_100__chr15	4959388	INS	51
Sc8eucV_10_HRSCAF_100__chr15	4993975	INS	172
Sc8eucV_10_HRSCAF_100__chr15	5015630	INS	200
Sc8eucV_10_HRSCAF_100__chr15	5016481	INS	338
Sc8eucV_10_HRSCAF_100__chr15	5021079	INS	80
Sc8eucV_10_HRSCAF_100__chr15	5021168	DEL	221
Sc8eucV_10_HRSCAF_100__chr15	5022060	INS	191
Sc8eucV_10_HRSCAF_100__chr15	5109719	DEL	162
Sc8eucV_10_HRSCAF_100__chr15	5167659	INS	62
Sc8eucV_10_HRSCAF_100__chr15	5167543	DUP	232
Sc8eucV_10_HRSCAF_100__chr15	5202860	DUP	442
Sc8eucV_10_HRSCAF_100__chr15	5203195	INS	138
Sc8eucV_10_HRSCAF_100__chr15	5231470	DEL	227
Sc8eucV_10_HRSCAF_100__chr15	5232049	INS	78
Sc8eucV_10_HRSCAF_100__chr15	5297608	DEL	62
Sc8eucV_10_HRSCAF_100__chr15	5297685	INS	62
Sc8eucV_10_HRSCAF_100__chr15	5390687	INS	66
Sc8eucV_10_HRSCAF_100__chr15	5491036	DEL	194
Sc8eucV_10_HRSCAF_100__chr15	5500750	INS	54
Sc8eucV_10_HRSCAF_100__chr15	5500888	DEL	136
Sc8eucV_10_HRSCAF_100__chr15	5502246	DEL	55
Sc8eucV_10_HRSCAF_100__chr15	5742724	INS	61
Sc8eucV_10_HRSCAF_100__chr15	5742797	DEL	61
Sc8eucV_10_HRSCAF_100__chr15	5972566	INS	914.5
Sc8eucV_10_HRSCAF_100__chr15	6213443	DEL	430
Sc8eucV_10_HRSCAF_100__chr15	6456317	DEL	50
Sc8eucV_10_HRSCAF_100__chr15	6456317	DEL	1847
Sc8eucV_10_HRSCAF_100__chr15	6457896	DEL	558
Sc8eucV_10_HRSCAF_100__chr15	7511465	DUP	166
Sc8eucV_10_HRSCAF_100__chr15	7511506	INS	158
Sc8eucV_10_HRSCAF_100__chr15	7735547	DEL	120
Sc8eucV_10_HRSCAF_100__chr15	7868224	DEL	138
Sc8eucV_10_HRSCAF_100__chr15	7868226	DUP	194
Sc8eucV_10_HRSCAF_100__chr15	7868437	INS	288
Sc8eucV_10_HRSCAF_100__chr15	7898840	DEL	52.5
Sc8eucV_10_HRSCAF_100__chr15	7942364	DEL	156
Sc8eucV_10_HRSCAF_100__chr15	7942199	DUP	402
Sc8eucV_10_HRSCAF_100__chr15	7942632	INS	215.5
Sc8eucV_10_HRSCAF_100__chr15	8161510	INS	62.5
Sc8eucV_10_HRSCAF_100__chr15	8218779	INS	54.5
Sc8eucV_10_HRSCAF_100__chr15	8333114	DEL	230.5
Sc8eucV_10_HRSCAF_100__chr15	8450757	INS	50
Sc8eucV_10_HRSCAF_100__chr15	8622797	DEL	70
Sc8eucV_10_HRSCAF_100__chr15	8667769	INS	84
Sc8eucV_10_HRSCAF_100__chr15	8667800	DEL	95
Sc8eucV_10_HRSCAF_100__chr15	8824557	DEL	153
Sc8eucV_10_HRSCAF_100__chr15	8824728	INS	154
Sc8eucV_10_HRSCAF_100__chr15	8915920	INS	1210
Sc8eucV_10_HRSCAF_100__chr15	8916515	INS	4078
Sc8eucV_10_HRSCAF_100__chr15	8939005	DEL	2627
Sc8eucV_10_HRSCAF_100__chr15	8941640	DEL	144
Sc8eucV_10_HRSCAF_100__chr15	8941825	DEL	5138
Sc8eucV_10_HRSCAF_100__chr15	8946975	DEL	649
Sc8eucV_10_HRSCAF_100__chr15	8948189	DEL	1657
Sc8eucV_10_HRSCAF_100__chr15	8949900	DEL	749
Sc8eucV_10_HRSCAF_100__chr15	8959563	INS	9186
Sc8eucV_10_HRSCAF_100__chr15	8966328	INS	709
Sc8eucV_10_HRSCAF_100__chr15	9378740	INS	282
Sc8eucV_10_HRSCAF_100__chr15	10659172	DEL	107.5
Sc8eucV_10_HRSCAF_100__chr15	10850310	DEL	345
Sc8eucV_10_HRSCAF_100__chr15	10855289	DEL	663
Sc8eucV_10_HRSCAF_100__chr15	11258858	DEL	101
Sc8eucV_10_HRSCAF_100__chr15	11259145	INS	56
Sc8eucV_10_HRSCAF_100__chr15	11260975	DEL	114
Sc8eucV_10_HRSCAF_100__chr15	11274705	DEL	57
Sc8eucV_10_HRSCAF_100__chr15	11275159	INS	347
Sc8eucV_10_HRSCAF_100__chr15	11371856	DEL	77
Sc8eucV_10_HRSCAF_100__chr15	11371543	DUP	408
Sc8eucV_10_HRSCAF_100__chr15	11385563	DEL	404.5
Sc8eucV_10_HRSCAF_100__chr15	11386676	INS	521
Sc8eucV_10_HRSCAF_100__chr15	11407508	INS	63
Sc8eucV_10_HRSCAF_100__chr15	11513767	DEL	56
Sc8eucV_10_HRSCAF_100__chr15	11514017	INS	83.5
Sc8eucV_10_HRSCAF_100__chr15	11526278	DEL	50
Sc8eucV_10_HRSCAF_100__chr15	11527603	DEL	86
Sc8eucV_10_HRSCAF_100__chr15	11533606	DEL	55
Sc8eucV_10_HRSCAF_100__chr15	11566328	INS	51
Sc8eucV_10_HRSCAF_100__chr15	11578089	DEL	56
Sc8eucV_10_HRSCAF_100__chr15	11599963	DEL	371
Sc8eucV_10_HRSCAF_100__chr15	11649670	INS	60
Sc8eucV_10_HRSCAF_100__chr15	11659185	DEL	200
Sc8eucV_10_HRSCAF_100__chr15	11664762	DEL	51
Sc8eucV_10_HRSCAF_100__chr15	11665004	INS	63.5
Sc8eucV_10_HRSCAF_100__chr15	11682075	INS	90
Sc8eucV_10_HRSCAF_100__chr15	11682697	DEL	54
Sc8eucV_10_HRSCAF_100__chr15	11682419	INS	1872
Sc8eucV_10_HRSCAF_100__chr15	11684100	INS	1014
Sc8eucV_10_HRSCAF_100__chr15	11684346	DEL	68
Sc8eucV_10_HRSCAF_100__chr15	11684658	DEL	763
Sc8eucV_10_HRSCAF_100__chr15	11685728	DEL	144
Sc8eucV_10_HRSCAF_100__chr15	11739623	INS	680
Sc8eucV_10_HRSCAF_100__chr15	11743276	DEL	111
Sc8eucV_10_HRSCAF_100__chr15	11743986	INS	50
Sc8eucV_10_HRSCAF_100__chr15	11744483	DEL	200
Sc8eucV_10_HRSCAF_100__chr15	11745628	DEL	109
Sc8eucV_10_HRSCAF_100__chr15	11774072	DEL	53
Sc8eucV_10_HRSCAF_100__chr15	11774071	INS	212
Sc8eucV_10_HRSCAF_100__chr15	11775847	INS	139
Sc8eucV_10_HRSCAF_100__chr15	11779151	DEL	112
Sc8eucV_10_HRSCAF_100__chr15	11786059	DEL	140
Sc8eucV_10_HRSCAF_100__chr15	11800673	DEL	134
Sc8eucV_10_HRSCAF_100__chr15	11810569	INS	71
Sc8eucV_10_HRSCAF_100__chr15	11820968	DEL	183
Sc8eucV_10_HRSCAF_100__chr15	11861205	INS	61
Sc8eucV_10_HRSCAF_100__chr15	11870974	INS	52
Sc8eucV_10_HRSCAF_100__chr15	11872322	INS	284
Sc8eucV_10_HRSCAF_100__chr15	11879305	INS	85
Sc8eucV_10_HRSCAF_100__chr15	11886828	INS	90
Sc8eucV_10_HRSCAF_100__chr15	11886891	DEL	162
Sc8eucV_10_HRSCAF_100__chr15	11888487	DEL	126
Sc8eucV_10_HRSCAF_100__chr15	11888664	INS	147
Sc8eucV_10_HRSCAF_100__chr15	11903823	DEL	50
Sc8eucV_10_HRSCAF_100__chr15	11907972	DEL	1675
Sc8eucV_10_HRSCAF_100__chr15	11951905	INS	56
Sc8eucV_10_HRSCAF_100__chr15	11951834	DUP	134
Sc8eucV_10_HRSCAF_100__chr15	12000892	DEL	70
Sc8eucV_10_HRSCAF_100__chr15	12073811	INS	213
Sc8eucV_10_HRSCAF_100__chr15	12085459	DEL	280
Sc8eucV_10_HRSCAF_100__chr15	12085294	INS	810
Sc8eucV_10_HRSCAF_100__chr15	12086689	DEL	343
Sc8eucV_10_HRSCAF_100__chr15	12087958	DEL	268
Sc8eucV_10_HRSCAF_100__chr15	12130758	INS	64
Sc8eucV_10_HRSCAF_100__chr15	12157159	DEL	59.5
Sc8eucV_10_HRSCAF_100__chr15	12391154	DEL	141
Sc8eucV_10_HRSCAF_100__chr15	12391362	INS	148
Sc8eucV_10_HRSCAF_100__chr15	12436065	DEL	1760
Sc8eucV_10_HRSCAF_100__chr15	12437708	DEL	60
Sc8eucV_10_HRSCAF_100__chr15	12577265	DEL	100
Sc8eucV_10_HRSCAF_100__chr15	12577387	INS	67
Sc8eucV_10_HRSCAF_100__chr15	12581633	INS	138
Sc8eucV_10_HRSCAF_100__chr15	12620207	DEL	93
Sc8eucV_10_HRSCAF_100__chr15	12620327	INS	74
Sc8eucV_10_HRSCAF_100__chr15	12627278	INS	50
Sc8eucV_10_HRSCAF_100__chr15	12627639	DEL	72
Sc8eucV_10_HRSCAF_100__chr15	12718834	DEL	80.5
Sc8eucV_10_HRSCAF_100__chr15	12747473	DEL	84
Sc8eucV_10_HRSCAF_100__chr15	12749079	DEL	53.5
Sc8eucV_10_HRSCAF_100__chr15	12786549	DEL	119
Sc8eucV_10_HRSCAF_100__chr15	12786683	INS	119
Sc8eucV_10_HRSCAF_100__chr15	12788744	DUP	111
Sc8eucV_10_HRSCAF_100__chr15	12788824	INS	72
Sc8eucV_10_HRSCAF_100__chr15	12800249	DEL	306.5
Sc8eucV_10_HRSCAF_100__chr15	12835523	DEL	364
Sc8eucV_10_HRSCAF_100__chr15	12836154	INS	416
Sc8eucV_10_HRSCAF_100__chr15	12847349	INS	50
Sc8eucV_10_HRSCAF_100__chr15	12943254	DEL	74.5
Sc8eucV_10_HRSCAF_100__chr15	13049851	INS	445
Sc8eucV_10_HRSCAF_100__chr15	13051133	DEL	219
Sc8eucV_10_HRSCAF_100__chr15	13051931	INS	237
Sc8eucV_10_HRSCAF_100__chr15	13134144	DEL	119
Sc8eucV_10_HRSCAF_100__chr15	13134370	INS	82
Sc8eucV_10_HRSCAF_100__chr15	13232330	DEL	265
Sc8eucV_10_HRSCAF_100__chr15	13232081	DUP	643
Sc8eucV_10_HRSCAF_100__chr15	13232633	INS	477
Sc8eucV_10_HRSCAF_100__chr15	13438249	INS	323
Sc8eucV_10_HRSCAF_100__chr15	13438188	DUP	206
Sc8eucV_10_HRSCAF_100__chr15	13439262	INS	109
Sc8eucV_10_HRSCAF_100__chr15	13488161	INS	92
Sc8eucV_10_HRSCAF_100__chr15	13488427	DEL	226.5
Sc8eucV_10_HRSCAF_100__chr15	13822223	DEL	65
Sc8eucV_10_HRSCAF_100__chr15	13861082	INS	264
Sc8eucV_10_HRSCAF_100__chr15	13861142	DUP	156
Sc8eucV_10_HRSCAF_100__chr15	13896152	DEL	140.5
Sc8eucV_10_HRSCAF_100__chr15	13944513	DEL	72.5
Sc8eucV_10_HRSCAF_100__chr15	13948572	DEL	192
Sc8eucV_10_HRSCAF_100__chr15	13953087	INS	122
Sc8eucV_10_HRSCAF_100__chr15	13960518	DEL	75
Sc8eucV_10_HRSCAF_100__chr15	13970031	INS	150
Sc8eucV_10_HRSCAF_100__chr15	13970116	DEL	75
Sc8eucV_10_HRSCAF_100__chr15	13987772	DEL	314.5
Sc8eucV_10_HRSCAF_100__chr15	13987991	INS	71
Sc8eucV_10_HRSCAF_100__chr15	14048761	DEL	220
Sc8eucV_10_HRSCAF_100__chr15	14049050	INS	120
Sc8eucV_10_HRSCAF_100__chr15	14320006	DUP	191
Sc8eucV_10_HRSCAF_100__chr15	14320041	INS	191
Sc8eucV_10_HRSCAF_100__chr15	14384175	DUP	159
Sc8eucV_11_HRSCAF_110__chr11	540514	DEL	56
Sc8eucV_11_HRSCAF_110__chr11	597516	INS	68
Sc8eucV_11_HRSCAF_110__chr11	598118	DEL	59
Sc8eucV_11_HRSCAF_110__chr11	607123	DEL	59
Sc8eucV_11_HRSCAF_110__chr11	717546	INS	229
Sc8eucV_11_HRSCAF_110__chr11	717592	DEL	121
Sc8eucV_11_HRSCAF_110__chr11	830291	DEL	84
Sc8eucV_11_HRSCAF_110__chr11	968706	DEL	94
Sc8eucV_11_HRSCAF_110__chr11	975189	DEL	191
Sc8eucV_11_HRSCAF_110__chr11	1035744	INS	147
Sc8eucV_11_HRSCAF_110__chr11	1035751	DUP	250
Sc8eucV_11_HRSCAF_110__chr11	1046966	INS	52
Sc8eucV_11_HRSCAF_110__chr11	1471501	INS	139
Sc8eucV_11_HRSCAF_110__chr11	1559245	INS	449
Sc8eucV_11_HRSCAF_110__chr11	1606731	INS	117
Sc8eucV_11_HRSCAF_110__chr11	1616277	INS	84
Sc8eucV_11_HRSCAF_110__chr11	1685827	DEL	62
Sc8eucV_11_HRSCAF_110__chr11	1705376	DEL	92
Sc8eucV_11_HRSCAF_110__chr11	1705654	INS	138
Sc8eucV_11_HRSCAF_110__chr11	1711884	INS	50
Sc8eucV_11_HRSCAF_110__chr11	1714843	INS	227
Sc8eucV_11_HRSCAF_110__chr11	1725002	INS	69
Sc8eucV_11_HRSCAF_110__chr11	1757345	INS	100
Sc8eucV_11_HRSCAF_110__chr11	1757360	DEL	120
Sc8eucV_11_HRSCAF_110__chr11	1846332	INS	72
Sc8eucV_11_HRSCAF_110__chr11	1908550	DEL	68
Sc8eucV_11_HRSCAF_110__chr11	1980957	INS	126
Sc8eucV_11_HRSCAF_110__chr11	2078672	INS	185
Sc8eucV_11_HRSCAF_110__chr11	2082167	DEL	204
Sc8eucV_11_HRSCAF_110__chr11	2082652	INS	582
Sc8eucV_11_HRSCAF_110__chr11	2197732	DEL	167.5
Sc8eucV_11_HRSCAF_110__chr11	2199195	INS	296
Sc8eucV_11_HRSCAF_110__chr11	2234336	DEL	176
Sc8eucV_11_HRSCAF_110__chr11	2245359	DEL	760
Sc8eucV_11_HRSCAF_110__chr11	2266445	DEL	111
Sc8eucV_11_HRSCAF_110__chr11	2266618	INS	74
Sc8eucV_11_HRSCAF_110__chr11	2373229	INS	57
Sc8eucV_11_HRSCAF_110__chr11	2373314	DEL	59
Sc8eucV_11_HRSCAF_110__chr11	2379429	DEL	166
Sc8eucV_11_HRSCAF_110__chr11	2379641	INS	83
Sc8eucV_11_HRSCAF_110__chr11	2389770	INS	83
Sc8eucV_11_HRSCAF_110__chr11	2389955	DEL	84
Sc8eucV_11_HRSCAF_110__chr11	2394743	INS	132
Sc8eucV_11_HRSCAF_110__chr11	2418139	INS	53
Sc8eucV_11_HRSCAF_110__chr11	2423175	INS	139
Sc8eucV_11_HRSCAF_110__chr11	2437383	DEL	193
Sc8eucV_11_HRSCAF_110__chr11	2499525	DEL	246
Sc8eucV_11_HRSCAF_110__chr11	2499886	INS	163
Sc8eucV_11_HRSCAF_110__chr11	2577314	INS	120
Sc8eucV_11_HRSCAF_110__chr11	2579843	DEL	244
Sc8eucV_11_HRSCAF_110__chr11	2581912	INS	58
Sc8eucV_11_HRSCAF_110__chr11	2611291	DEL	547.5
Sc8eucV_11_HRSCAF_110__chr11	2639100	INS	6437
Sc8eucV_11_HRSCAF_110__chr11	2684473	DUP	178
Sc8eucV_11_HRSCAF_110__chr11	2684640	INS	227
Sc8eucV_11_HRSCAF_110__chr11	2906984	DEL	58
Sc8eucV_11_HRSCAF_110__chr11	2919721	DUP	62
Sc8eucV_11_HRSCAF_110__chr11	2919763	INS	63
Sc8eucV_11_HRSCAF_110__chr11	2989390	DEL	254
Sc8eucV_11_HRSCAF_110__chr11	3299427	DEL	116.5
Sc8eucV_11_HRSCAF_110__chr11	3480431	INS	79
Sc8eucV_11_HRSCAF_110__chr11	3614873	DEL	90
Sc8eucV_11_HRSCAF_110__chr11	3710222	INS	58
Sc8eucV_11_HRSCAF_110__chr11	3799476	DEL	70
Sc8eucV_11_HRSCAF_110__chr11	3956270	INS	108
Sc8eucV_11_HRSCAF_110__chr11	3956243	DUP	320
Sc8eucV_11_HRSCAF_110__chr11	4190369	DEL	800
Sc8eucV_11_HRSCAF_110__chr11	4204133	DEL	468
Sc8eucV_11_HRSCAF_110__chr11	4244613	DEL	687.5
Sc8eucV_11_HRSCAF_110__chr11	4370055	INS	1506.5
Sc8eucV_11_HRSCAF_110__chr11	4383558	DEL	173
Sc8eucV_11_HRSCAF_110__chr11	4576080	INS	79.5
Sc8eucV_11_HRSCAF_110__chr11	4576612	DEL	109
Sc8eucV_11_HRSCAF_110__chr11	4576023	DUP	799
Sc8eucV_11_HRSCAF_110__chr11	5086398	DEL	97
Sc8eucV_11_HRSCAF_110__chr11	5089964	DEL	51
Sc8eucV_11_HRSCAF_110__chr11	5098263	DEL	2258
Sc8eucV_11_HRSCAF_110__chr11	5336834	DEL	2267
Sc8eucV_11_HRSCAF_110__chr11	5664119	DEL	100
Sc8eucV_11_HRSCAF_110__chr11	5697895	INS	524.5
Sc8eucV_11_HRSCAF_110__chr11	5720012	INS	57
Sc8eucV_11_HRSCAF_110__chr11	6035496	DEL	65
Sc8eucV_11_HRSCAF_110__chr11	6215856	DEL	51
Sc8eucV_11_HRSCAF_110__chr11	6411589	DUP	200
Sc8eucV_11_HRSCAF_110__chr11	6411792	INS	130
Sc8eucV_11_HRSCAF_110__chr11	6915033	DEL	663
Sc8eucV_11_HRSCAF_110__chr11	6919787	INS	376
Sc8eucV_11_HRSCAF_110__chr11	7088299	INS	130
Sc8eucV_11_HRSCAF_110__chr11	7088270	DUP	179
Sc8eucV_11_HRSCAF_110__chr11	7173160	INS	86
Sc8eucV_11_HRSCAF_110__chr11	7181017	DEL	185
Sc8eucV_11_HRSCAF_110__chr11	7615304	DEL	111
Sc8eucV_11_HRSCAF_110__chr11	7956498	INS	1326
Sc8eucV_11_HRSCAF_110__chr11	8149637	DEL	81
Sc8eucV_11_HRSCAF_110__chr11	8343919	INS	64
Sc8eucV_11_HRSCAF_110__chr11	8530151	INS	59.5
Sc8eucV_11_HRSCAF_110__chr11	8594964	INS	148
Sc8eucV_11_HRSCAF_110__chr11	8594950	DUP	235
Sc8eucV_11_HRSCAF_110__chr11	8644564	INS	365.5
Sc8eucV_11_HRSCAF_110__chr11	8753046	INS	86
Sc8eucV_11_HRSCAF_110__chr11	8752995	DUP	232
Sc8eucV_11_HRSCAF_110__chr11	8860943	DEL	196.5
Sc8eucV_11_HRSCAF_110__chr11	8861510	INS	59
Sc8eucV_11_HRSCAF_110__chr11	8877889	DEL	689.5
Sc8eucV_11_HRSCAF_110__chr11	10197322	INS	145.5
Sc8eucV_11_HRSCAF_110__chr11	10586298	INS	270
Sc8eucV_11_HRSCAF_110__chr11	12960746	DEL	237.5
Sc8eucV_11_HRSCAF_110__chr11	12961466	INS	187
Sc8eucV_11_HRSCAF_110__chr11	13116066	INS	52
Sc8eucV_11_HRSCAF_110__chr11	13116025	DUP	104
Sc8eucV_11_HRSCAF_110__chr11	13298421	DEL	6437
Sc8eucV_11_HRSCAF_110__chr11	13982264	DEL	115
Sc8eucV_11_HRSCAF_110__chr11	14140350	INS	214
Sc8eucV_11_HRSCAF_110__chr11	14160799	DEL	122
Sc8eucV_11_HRSCAF_110__chr11	14611002	DEL	131
Sc8eucV_11_HRSCAF_110__chr11	14630881	INS	100
Sc8eucV_11_HRSCAF_110__chr11	15281160	INS	1325
Sc8eucV_11_HRSCAF_110__chr11	16212004	DEL	65
Sc8eucV_11_HRSCAF_110__chr11	16306788	INS	53
Sc8eucV_11_HRSCAF_110__chr11	16307166	DEL	107.5
Sc8eucV_11_HRSCAF_110__chr11	16383004	INS	55
Sc8eucV_11_HRSCAF_110__chr11	16411474	DEL	100
Sc8eucV_11_HRSCAF_110__chr11	16413633	INS	196
Sc8eucV_11_HRSCAF_110__chr11	16831032	INS	56
Sc8eucV_11_HRSCAF_110__chr11	16894779	DEL	2260
Sc8eucV_11_HRSCAF_110__chr11	17049295	DEL	59
Sc8eucV_11_HRSCAF_110__chr11	17252163	INS	578
Sc8eucV_11_HRSCAF_110__chr11	17436615	DEL	2259
Sc8eucV_11_HRSCAF_110__chr11	17769050	INS	69
Sc8eucV_11_HRSCAF_110__chr11	17858606	INS	56
Sc8eucV_11_HRSCAF_110__chr11	17858682	DEL	50
Sc8eucV_11_HRSCAF_110__chr11	17926029	INS	63.5
Sc8eucV_11_HRSCAF_110__chr11	17947389	INS	66
Sc8eucV_11_HRSCAF_110__chr11	18101721	DEL	288
Sc8eucV_11_HRSCAF_110__chr11	18102118	INS	120
Sc8eucV_11_HRSCAF_110__chr11	18104923	INS	71
Sc8eucV_11_HRSCAF_110__chr11	18186246	DUP	66
Sc8eucV_11_HRSCAF_110__chr11	18186250	INS	144
Sc8eucV_11_HRSCAF_110__chr11	18235170	DEL	2325
Sc8eucV_11_HRSCAF_110__chr11	18339732	INS	93
Sc8eucV_11_HRSCAF_110__chr11	18420854	INS	75
Sc8eucV_11_HRSCAF_110__chr11	18509940	DEL	101
Sc8eucV_11_HRSCAF_110__chr11	18630398	DEL	1224.5
Sc8eucV_11_HRSCAF_110__chr11	18738754	INS	62
Sc8eucV_11_HRSCAF_110__chr11	18739487	DEL	138
Sc8eucV_11_HRSCAF_110__chr11	18739640	INS	274
Sc8eucV_11_HRSCAF_110__chr11	18748957	INS	1321
Sc8eucV_11_HRSCAF_110__chr11	18853123	INS	153
Sc8eucV_11_HRSCAF_110__chr11	18853091	DUP	371
Sc8eucV_11_HRSCAF_110__chr11	18853669	DEL	107.5
Sc8eucV_11_HRSCAF_110__chr11	18926200	INS	145
Sc8eucV_11_HRSCAF_110__chr11	18930948	DEL	57
Sc8eucV_11_HRSCAF_110__chr11	18931131	INS	665
Sc8eucV_11_HRSCAF_110__chr11	18953568	INS	54
Sc8eucV_11_HRSCAF_110__chr11	18953480	DUP	211
Sc8eucV_11_HRSCAF_110__chr11	18975072	DEL	509.5
Sc8eucV_11_HRSCAF_110__chr11	19071853	DEL	238
Sc8eucV_11_HRSCAF_110__chr11	19072343	INS	231
Sc8eucV_11_HRSCAF_110__chr11	19093803	INS	55
Sc8eucV_11_HRSCAF_110__chr11	19109635	DEL	161
Sc8eucV_11_HRSCAF_110__chr11	19109886	INS	55
Sc8eucV_11_HRSCAF_110__chr11	19188061	INS	163
Sc8eucV_11_HRSCAF_110__chr11	19249523	DEL	202
Sc8eucV_11_HRSCAF_110__chr11	19285999	INS	64
Sc8eucV_11_HRSCAF_110__chr11	19327646	INS	2249
Sc8eucV_11_HRSCAF_110__chr11	19400509	INS	90
Sc8eucV_11_HRSCAF_110__chr11	19478288	DEL	96
Sc8eucV_11_HRSCAF_110__chr11	19479300	DEL	85
Sc8eucV_11_HRSCAF_110__chr11	19493829	DEL	187.5
Sc8eucV_11_HRSCAF_110__chr11	19552329	DEL	80
Sc8eucV_11_HRSCAF_110__chr11	19565705	DEL	91
Sc8eucV_11_HRSCAF_110__chr11	19565842	INS	91
Sc8eucV_11_HRSCAF_110__chr11	19573589	INS	96
Sc8eucV_11_HRSCAF_110__chr11	19573576	DUP	213
Sc8eucV_11_HRSCAF_110__chr11	19767365	DEL	162
Sc8eucV_11_HRSCAF_110__chr11	19767751	DEL	1167
Sc8eucV_11_HRSCAF_110__chr11	19769250	INS	556
Sc8eucV_11_HRSCAF_110__chr11	19809031	INS	58
Sc8eucV_11_HRSCAF_110__chr11	19808990	DUP	170
Sc8eucV_11_HRSCAF_110__chr11	19823155	DEL	210
Sc8eucV_11_HRSCAF_110__chr11	19852282	DUP	543
Sc8eucV_11_HRSCAF_110__chr11	19852339	INS	120
Sc8eucV_11_HRSCAF_110__chr11	19872263	DEL	82
Sc8eucV_11_HRSCAF_110__chr11	19930392	DEL	56
Sc8eucV_11_HRSCAF_110__chr11	19930078	DUP	465
Sc8eucV_11_HRSCAF_110__chr11	19930522	INS	159
Sc8eucV_11_HRSCAF_110__chr11	20010900	INS	165
Sc8eucV_11_HRSCAF_110__chr11	20020503	DEL	85
Sc8eucV_11_HRSCAF_110__chr11	20048516	DEL	120
Sc8eucV_11_HRSCAF_110__chr11	20086937	DEL	58
Sc8eucV_11_HRSCAF_110__chr11	20087552	INS	158
Sc8eucV_11_HRSCAF_110__chr11	20156881	DEL	412
Sc8eucV_11_HRSCAF_110__chr11	20184755	DEL	6491
Sc8eucV_11_HRSCAF_110__chr11	20245890	DEL	306.5
Sc8eucV_11_HRSCAF_110__chr11	20246994	INS	80
Sc8eucV_11_HRSCAF_110__chr11	20262325	INS	191
Sc8eucV_11_HRSCAF_110__chr11	20262356	DEL	152
Sc8eucV_11_HRSCAF_110__chr11	20287333	DEL	912
Sc8eucV_11_HRSCAF_110__chr11	20291680	INS	88
Sc8eucV_11_HRSCAF_110__chr11	20439612	DEL	198.5
Sc8eucV_11_HRSCAF_110__chr11	20477835	INS	134
Sc8eucV_11_HRSCAF_110__chr11	20477507	DEL	91
Sc8eucV_11_HRSCAF_110__chr11	20591431	INS	337
Sc8eucV_11_HRSCAF_110__chr11	20591372	DUP	843
Sc8eucV_11_HRSCAF_110__chr11	20592161	DEL	55
Sc8eucV_11_HRSCAF_110__chr11	20710918	INS	70.5
Sc8eucV_11_HRSCAF_110__chr11	20790805	DEL	292
Sc8eucV_11_HRSCAF_110__chr11	20903619	DEL	99
Sc8eucV_11_HRSCAF_110__chr11	20918720	DEL	242
Sc8eucV_12_HRSCAF_113__chr4A	800420	DUP	165
Sc8eucV_12_HRSCAF_113__chr4A	800463	INS	126
Sc8eucV_12_HRSCAF_113__chr4A	1114049	INS	268
Sc8eucV_12_HRSCAF_113__chr4A	1298632	DUP	124
Sc8eucV_12_HRSCAF_113__chr4A	1298752	INS	59
Sc8eucV_12_HRSCAF_113__chr4A	1505931	DEL	74.5
Sc8eucV_12_HRSCAF_113__chr4A	1622589	DEL	65
Sc8eucV_12_HRSCAF_113__chr4A	1625211	DEL	302
Sc8eucV_12_HRSCAF_113__chr4A	1638286	DEL	107
Sc8eucV_12_HRSCAF_113__chr4A	1638416	INS	98.5
Sc8eucV_12_HRSCAF_113__chr4A	1758793	DUP	269
Sc8eucV_12_HRSCAF_113__chr4A	1758883	INS	234
Sc8eucV_12_HRSCAF_113__chr4A	1801681	DEL	60
Sc8eucV_12_HRSCAF_113__chr4A	1802276	INS	86
Sc8eucV_12_HRSCAF_113__chr4A	1814537	DUP	148
Sc8eucV_12_HRSCAF_113__chr4A	1814658	INS	79
Sc8eucV_12_HRSCAF_113__chr4A	1852783	INS	286
Sc8eucV_12_HRSCAF_113__chr4A	1860128	INS	98
Sc8eucV_12_HRSCAF_113__chr4A	1871404	DUP	152
Sc8eucV_12_HRSCAF_113__chr4A	1871455	INS	177
Sc8eucV_12_HRSCAF_113__chr4A	1882505	DEL	52
Sc8eucV_12_HRSCAF_113__chr4A	1899110	DEL	92.5
Sc8eucV_12_HRSCAF_113__chr4A	1910387	DEL	112
Sc8eucV_12_HRSCAF_113__chr4A	1910570	INS	168
Sc8eucV_12_HRSCAF_113__chr4A	1960434	INS	69
Sc8eucV_12_HRSCAF_113__chr4A	1963986	DUP	119
Sc8eucV_12_HRSCAF_113__chr4A	1964009	INS	116
Sc8eucV_12_HRSCAF_113__chr4A	1968364	INS	51
Sc8eucV_12_HRSCAF_113__chr4A	1974709	DEL	71.5
Sc8eucV_12_HRSCAF_113__chr4A	1982044	DEL	102
Sc8eucV_12_HRSCAF_113__chr4A	2024999	DEL	162.5
Sc8eucV_12_HRSCAF_113__chr4A	2067539	INS	89
Sc8eucV_12_HRSCAF_113__chr4A	2068289	DEL	111
Sc8eucV_12_HRSCAF_113__chr4A	2085503	INS	757
Sc8eucV_12_HRSCAF_113__chr4A	2085679	DEL	178
Sc8eucV_12_HRSCAF_113__chr4A	2106756	DEL	62
Sc8eucV_12_HRSCAF_113__chr4A	2106836	INS	62
Sc8eucV_12_HRSCAF_113__chr4A	2132813	DEL	175
Sc8eucV_12_HRSCAF_113__chr4A	2133017	INS	139
Sc8eucV_12_HRSCAF_113__chr4A	2152459	INS	66
Sc8eucV_12_HRSCAF_113__chr4A	2152794	DEL	69
Sc8eucV_12_HRSCAF_113__chr4A	2179747	DUP	544
Sc8eucV_12_HRSCAF_113__chr4A	2187153	INS	71.5
Sc8eucV_12_HRSCAF_113__chr4A	2311548	DEL	102.5
Sc8eucV_12_HRSCAF_113__chr4A	2345737	INS	162
Sc8eucV_12_HRSCAF_113__chr4A	2345536	DEL	269
Sc8eucV_12_HRSCAF_113__chr4A	2504757	INS	189.5
Sc8eucV_12_HRSCAF_113__chr4A	2504978	DUP	499
Sc8eucV_12_HRSCAF_113__chr4A	2505386	DEL	104.5
Sc8eucV_12_HRSCAF_113__chr4A	2656980	DUP	1626
Sc8eucV_12_HRSCAF_113__chr4A	2657077	DEL	1531
Sc8eucV_12_HRSCAF_113__chr4A	2658611	INS	99
Sc8eucV_12_HRSCAF_113__chr4A	2787238	INS	62
Sc8eucV_12_HRSCAF_113__chr4A	2923436	DEL	258.5
Sc8eucV_12_HRSCAF_113__chr4A	2948183	DEL	52
Sc8eucV_12_HRSCAF_113__chr4A	2947977	INS	104
Sc8eucV_12_HRSCAF_113__chr4A	3225095	DEL	80
Sc8eucV_12_HRSCAF_113__chr4A	3225240	INS	229
Sc8eucV_12_HRSCAF_113__chr4A	3224304	DUP	1225
Sc8eucV_12_HRSCAF_113__chr4A	3284613	DEL	104
Sc8eucV_12_HRSCAF_113__chr4A	3284783	INS	76
Sc8eucV_12_HRSCAF_113__chr4A	3347408	DEL	56
Sc8eucV_12_HRSCAF_113__chr4A	3842504	DUP	500
Sc8eucV_12_HRSCAF_113__chr4A	3842739	DEL	160.5
Sc8eucV_12_HRSCAF_113__chr4A	3843470	INS	788
Sc8eucV_12_HRSCAF_113__chr4A	3909771	INS	56
Sc8eucV_12_HRSCAF_113__chr4A	3928774	DEL	395.5
Sc8eucV_12_HRSCAF_113__chr4A	4072025	DEL	91
Sc8eucV_12_HRSCAF_113__chr4A	4072269	DEL	776.5
Sc8eucV_12_HRSCAF_113__chr4A	4073799	DEL	183
Sc8eucV_12_HRSCAF_113__chr4A	4190837	DEL	95
Sc8eucV_12_HRSCAF_113__chr4A	4204454	DEL	57
Sc8eucV_12_HRSCAF_113__chr4A	4279201	INS	77
Sc8eucV_12_HRSCAF_113__chr4A	4309181	DUP	76
Sc8eucV_12_HRSCAF_113__chr4A	4309257	INS	65
Sc8eucV_12_HRSCAF_113__chr4A	4355402	DEL	81
Sc8eucV_12_HRSCAF_113__chr4A	4355493	INS	133
Sc8eucV_12_HRSCAF_113__chr4A	4452615	DUP	427
Sc8eucV_12_HRSCAF_113__chr4A	4453027	INS	110
Sc8eucV_12_HRSCAF_113__chr4A	4690373	INS	141.5
Sc8eucV_12_HRSCAF_113__chr4A	4713552	INS	59
Sc8eucV_12_HRSCAF_113__chr4A	4814814	DEL	688.5
Sc8eucV_12_HRSCAF_113__chr4A	5038433	INS	62
Sc8eucV_12_HRSCAF_113__chr4A	5233149	INS	56
Sc8eucV_12_HRSCAF_113__chr4A	5233233	DEL	528
Sc8eucV_12_HRSCAF_113__chr4A	5358392	DUP	159
Sc8eucV_12_HRSCAF_113__chr4A	5358530	INS	243
Sc8eucV_12_HRSCAF_113__chr4A	5690403	DEL	96
Sc8eucV_12_HRSCAF_113__chr4A	5690529	INS	72
Sc8eucV_12_HRSCAF_113__chr4A	5784652	DEL	54
Sc8eucV_12_HRSCAF_113__chr4A	5784721	INS	54
Sc8eucV_12_HRSCAF_113__chr4A	6708820	INS	65
Sc8eucV_12_HRSCAF_113__chr4A	6767565	INS	51
Sc8eucV_12_HRSCAF_113__chr4A	6948002	DEL	227.5
Sc8eucV_12_HRSCAF_113__chr4A	6947842	DUP	864
Sc8eucV_12_HRSCAF_113__chr4A	6948760	INS	546
Sc8eucV_12_HRSCAF_113__chr4A	7339189	DEL	240.5
Sc8eucV_12_HRSCAF_113__chr4A	7420811	INS	98
Sc8eucV_12_HRSCAF_113__chr4A	7420628	DEL	99.5
Sc8eucV_12_HRSCAF_113__chr4A	7652528	INS	84
Sc8eucV_12_HRSCAF_113__chr4A	7869247	DEL	57
Sc8eucV_12_HRSCAF_113__chr4A	7895373	INS	571.5
Sc8eucV_12_HRSCAF_113__chr4A	8572143	INS	6498
Sc8eucV_12_HRSCAF_113__chr4A	9402669	DEL	2258
Sc8eucV_12_HRSCAF_113__chr4A	9405994	INS	90
Sc8eucV_12_HRSCAF_113__chr4A	9406112	DEL	56
Sc8eucV_12_HRSCAF_113__chr4A	9407667	DEL	118
Sc8eucV_12_HRSCAF_113__chr4A	9409110	DEL	719
Sc8eucV_12_HRSCAF_113__chr4A	9878811	DEL	1338.5
Sc8eucV_12_HRSCAF_113__chr4A	10727591	INS	59
Sc8eucV_12_HRSCAF_113__chr4A	10727530	DUP	124
Sc8eucV_12_HRSCAF_113__chr4A	11143851	DEL	7449
Sc8eucV_12_HRSCAF_113__chr4A	11309881	DEL	96
Sc8eucV_12_HRSCAF_113__chr4A	12018519	DEL	326
Sc8eucV_12_HRSCAF_113__chr4A	12391736	DEL	1071
Sc8eucV_12_HRSCAF_113__chr4A	12487911	INS	57
Sc8eucV_12_HRSCAF_113__chr4A	12492450	INS	60
Sc8eucV_12_HRSCAF_113__chr4A	12492375	DUP	390
Sc8eucV_12_HRSCAF_113__chr4A	12937689	INS	2432
Sc8eucV_12_HRSCAF_113__chr4A	12938566	INS	8699
Sc8eucV_12_HRSCAF_113__chr4A	12991446	INS	474.5
Sc8eucV_12_HRSCAF_113__chr4A	13599332	INS	78
Sc8eucV_12_HRSCAF_113__chr4A	13599322	DUP	222
Sc8eucV_12_HRSCAF_113__chr4A	13754912	DEL	102.5
Sc8eucV_12_HRSCAF_113__chr4A	13766925	DEL	324
Sc8eucV_12_HRSCAF_113__chr4A	14282749	DEL	185
Sc8eucV_12_HRSCAF_113__chr4A	14392196	INS	2264
Sc8eucV_12_HRSCAF_113__chr4A	14512311	DEL	6007
Sc8eucV_12_HRSCAF_113__chr4A	15104056	INS	625.5
Sc8eucV_12_HRSCAF_113__chr4A	15543557	DEL	2259
Sc8eucV_12_HRSCAF_113__chr4A	15577621	INS	196.5
Sc8eucV_12_HRSCAF_113__chr4A	16233362	DEL	64
Sc8eucV_12_HRSCAF_113__chr4A	16564028	DEL	190
Sc8eucV_12_HRSCAF_113__chr4A	16564260	INS	541
Sc8eucV_12_HRSCAF_113__chr4A	16640264	INS	76
Sc8eucV_12_HRSCAF_113__chr4A	16681943	INS	60
Sc8eucV_12_HRSCAF_113__chr4A	16689032	INS	63
Sc8eucV_12_HRSCAF_113__chr4A	16689394	DEL	63
Sc8eucV_12_HRSCAF_113__chr4A	16775019	DEL	112
Sc8eucV_12_HRSCAF_113__chr4A	16775185	INS	179
Sc8eucV_12_HRSCAF_113__chr4A	16945758	INS	152.5
Sc8eucV_12_HRSCAF_113__chr4A	16971051	DEL	70
Sc8eucV_12_HRSCAF_113__chr4A	16970975	DUP	213
Sc8eucV_12_HRSCAF_113__chr4A	16971036	INS	213
Sc8eucV_12_HRSCAF_113__chr4A	17014787	INS	95
Sc8eucV_12_HRSCAF_113__chr4A	17014854	DEL	170
Sc8eucV_12_HRSCAF_113__chr4A	17025161	DEL	89
Sc8eucV_12_HRSCAF_113__chr4A	17045497	DUP	262
Sc8eucV_12_HRSCAF_113__chr4A	17045754	INS	81
Sc8eucV_12_HRSCAF_113__chr4A	17045858	DEL	67
Sc8eucV_12_HRSCAF_113__chr4A	17061674	DEL	55
Sc8eucV_12_HRSCAF_113__chr4A	17408563	INS	407
Sc8eucV_12_HRSCAF_113__chr4A	17408676	DEL	551
Sc8eucV_12_HRSCAF_113__chr4A	17409670	DEL	62
Sc8eucV_12_HRSCAF_113__chr4A	17431318	DEL	62.5
Sc8eucV_12_HRSCAF_113__chr4A	17431726	INS	59
Sc8eucV_12_HRSCAF_113__chr4A	17526547	DEL	110
Sc8eucV_12_HRSCAF_113__chr4A	17575781	INS	74
Sc8eucV_12_HRSCAF_113__chr4A	17630196	DEL	63
Sc8eucV_12_HRSCAF_113__chr4A	17668262	DEL	243
Sc8eucV_12_HRSCAF_113__chr4A	17853354	INS	64
Sc8eucV_12_HRSCAF_113__chr4A	17864821	DEL	69
Sc8eucV_12_HRSCAF_113__chr4A	18011524	INS	72
Sc8eucV_12_HRSCAF_113__chr4A	18105531	DUP	97
Sc8eucV_12_HRSCAF_113__chr4A	18105601	INS	97
Sc8eucV_12_HRSCAF_113__chr4A	18157955	DEL	56.5
Sc8eucV_12_HRSCAF_113__chr4A	18334307	DEL	351
Sc8eucV_12_HRSCAF_113__chr4A	18682599	DEL	98
Sc8eucV_12_HRSCAF_113__chr4A	18682718	INS	82
Sc8eucV_12_HRSCAF_113__chr4A	18780572	INS	59
Sc8eucV_12_HRSCAF_113__chr4A	18868394	DEL	138
Sc8eucV_12_HRSCAF_113__chr4A	19068892	DUP	54
Sc8eucV_12_HRSCAF_113__chr4A	19068932	INS	160
Sc8eucV_12_HRSCAF_113__chr4A	19165245	DEL	58
Sc8eucV_12_HRSCAF_113__chr4A	19165413	INS	58
Sc8eucV_12_HRSCAF_113__chr4A	19183328	DEL	59
Sc8eucV_12_HRSCAF_113__chr4A	19183407	INS	59
Sc8eucV_12_HRSCAF_113__chr4A	19248075	DEL	581
Sc8eucV_12_HRSCAF_113__chr4A	19249221	INS	89
Sc8eucV_12_HRSCAF_113__chr4A	19279603	INS	335
Sc8eucV_12_HRSCAF_113__chr4A	19302776	DEL	84
Sc8eucV_12_HRSCAF_113__chr4A	19302908	INS	120
Sc8eucV_12_HRSCAF_113__chr4A	19340730	INS	80
Sc8eucV_12_HRSCAF_113__chr4A	19340521	DUP	739
Sc8eucV_12_HRSCAF_113__chr4A	19414243	INS	373
Sc8eucV_12_HRSCAF_113__chr4A	19414390	DEL	300
Sc8eucV_12_HRSCAF_113__chr4A	19414907	INS	1987
Sc8eucV_12_HRSCAF_113__chr4A	19416586	INS	127
Sc8eucV_12_HRSCAF_113__chr4A	19474454	INS	141
Sc8eucV_12_HRSCAF_113__chr4A	19482319	DEL	88.5
Sc8eucV_12_HRSCAF_113__chr4A	19485647	INS	69.5
Sc8eucV_12_HRSCAF_113__chr4A	19548418	INS	159
Sc8eucV_12_HRSCAF_113__chr4A	19553225	INS	68
Sc8eucV_12_HRSCAF_113__chr4A	19575819	DEL	402
Sc8eucV_12_HRSCAF_113__chr4A	19582173	INS	79
Sc8eucV_12_HRSCAF_113__chr4A	19603854	DEL	75.5
Sc8eucV_12_HRSCAF_113__chr4A	19616464	INS	60
Sc8eucV_12_HRSCAF_113__chr4A	19616574	DEL	419
Sc8eucV_12_HRSCAF_113__chr4A	19617807	DEL	177
Sc8eucV_12_HRSCAF_113__chr4A	19622008	DEL	54.5
Sc8eucV_12_HRSCAF_113__chr4A	19680634	DEL	116
Sc8eucV_12_HRSCAF_113__chr4A	19680938	INS	59
Sc8eucV_12_HRSCAF_113__chr4A	19690275	DEL	97
Sc8eucV_12_HRSCAF_113__chr4A	19707208	INS	80
Sc8eucV_12_HRSCAF_113__chr4A	19710237	DEL	65
Sc8eucV_12_HRSCAF_113__chr4A	19747682	DEL	131
Sc8eucV_12_HRSCAF_113__chr4A	19752475	INS	55
Sc8eucV_12_HRSCAF_113__chr4A	19760359	DEL	112
Sc8eucV_12_HRSCAF_113__chr4A	19760486	INS	62
Sc8eucV_12_HRSCAF_113__chr4A	19764550	DEL	58
Sc8eucV_12_HRSCAF_113__chr4A	19764625	INS	58
Sc8eucV_12_HRSCAF_113__chr4A	19780560	DEL	82
Sc8eucV_12_HRSCAF_113__chr4A	19780673	INS	82
Sc8eucV_12_HRSCAF_113__chr4A	19797419	INS	70
Sc8eucV_12_HRSCAF_113__chr4A	19935045	DEL	84
Sc8eucV_12_HRSCAF_113__chr4A	19940307	DEL	54
Sc8eucV_12_HRSCAF_113__chr4A	19940397	INS	54
Sc8eucV_12_HRSCAF_113__chr4A	19964728	DEL	117
Sc8eucV_12_HRSCAF_113__chr4A	19964920	DEL	99
Sc8eucV_12_HRSCAF_113__chr4A	19979036	DEL	116
Sc8eucV_12_HRSCAF_113__chr4A	19979614	INS	63
Sc8eucV_12_HRSCAF_113__chr4A	20028327	INS	100
Sc8eucV_12_HRSCAF_113__chr4A	20028221	DUP	218
Sc8eucV_12_HRSCAF_113__chr4A	20230846	INS	74
Sc8eucV_12_HRSCAF_113__chr4A	20266008	INS	100
Sc8eucV_12_HRSCAF_113__chr4A	20305740	DEL	52
Sc8eucV_12_HRSCAF_113__chr4A	20362861	DEL	128
Sc8eucV_12_HRSCAF_113__chr4A	20363170	INS	102
Sc8eucV_12_HRSCAF_113__chr4A	20392438	DEL	125
Sc8eucV_13_HRSCAF_122__chr20	7449	DEL	419
Sc8eucV_13_HRSCAF_122__chr20	12999	DEL	246
Sc8eucV_13_HRSCAF_122__chr20	478840	DEL	51
Sc8eucV_13_HRSCAF_122__chr20	869588	INS	66
Sc8eucV_13_HRSCAF_122__chr20	984592	DEL	53
Sc8eucV_13_HRSCAF_122__chr20	1014908	INS	74
Sc8eucV_13_HRSCAF_122__chr20	1016176	DEL	51
Sc8eucV_13_HRSCAF_122__chr20	1016268	INS	51
Sc8eucV_13_HRSCAF_122__chr20	1019793	DEL	171
Sc8eucV_13_HRSCAF_122__chr20	1024619	DEL	71
Sc8eucV_13_HRSCAF_122__chr20	1025934	DEL	94
Sc8eucV_13_HRSCAF_122__chr20	1026372	INS	57
Sc8eucV_13_HRSCAF_122__chr20	1032200	INS	124
Sc8eucV_13_HRSCAF_122__chr20	1032382	DEL	181
Sc8eucV_13_HRSCAF_122__chr20	1084837	DEL	56
Sc8eucV_13_HRSCAF_122__chr20	1085170	INS	76
Sc8eucV_13_HRSCAF_122__chr20	1097359	DUP	669
Sc8eucV_13_HRSCAF_122__chr20	1097833	INS	309
Sc8eucV_13_HRSCAF_122__chr20	1130407	INS	100
Sc8eucV_13_HRSCAF_122__chr20	1130065	DUP	660
Sc8eucV_13_HRSCAF_122__chr20	1161635	DEL	60
Sc8eucV_13_HRSCAF_122__chr20	1164015	INS	82
Sc8eucV_13_HRSCAF_122__chr20	1188886	DEL	77
Sc8eucV_13_HRSCAF_122__chr20	1238195	DUP	147
Sc8eucV_13_HRSCAF_122__chr20	1238284	INS	155
Sc8eucV_13_HRSCAF_122__chr20	1264883	DEL	67
Sc8eucV_13_HRSCAF_122__chr20	1265043	INS	137
Sc8eucV_13_HRSCAF_122__chr20	1305317	DEL	159
Sc8eucV_13_HRSCAF_122__chr20	1341028	INS	4228
Sc8eucV_13_HRSCAF_122__chr20	1386551	INS	9915
Sc8eucV_13_HRSCAF_122__chr20	1389643	DEL	50
Sc8eucV_13_HRSCAF_122__chr20	1397102	DEL	81
Sc8eucV_13_HRSCAF_122__chr20	1399876	INS	130
Sc8eucV_13_HRSCAF_122__chr20	1401139	DEL	911
Sc8eucV_13_HRSCAF_122__chr20	1402049	INS	55
Sc8eucV_13_HRSCAF_122__chr20	1402422	DEL	574
Sc8eucV_13_HRSCAF_122__chr20	1403439	DEL	403
Sc8eucV_13_HRSCAF_122__chr20	1408723	DEL	218
Sc8eucV_13_HRSCAF_122__chr20	1408724	DEL	1939
Sc8eucV_13_HRSCAF_122__chr20	1410569	DEL	87
Sc8eucV_13_HRSCAF_122__chr20	1412539	DEL	131
Sc8eucV_13_HRSCAF_122__chr20	1471350	DEL	110
Sc8eucV_13_HRSCAF_122__chr20	1471521	INS	106
Sc8eucV_13_HRSCAF_122__chr20	1773840	INS	64
Sc8eucV_13_HRSCAF_122__chr20	1942570	DEL	256
Sc8eucV_13_HRSCAF_122__chr20	2072651	INS	66.5
Sc8eucV_13_HRSCAF_122__chr20	2131902	DEL	115.5
Sc8eucV_13_HRSCAF_122__chr20	2132121	INS	53
Sc8eucV_13_HRSCAF_122__chr20	2155442	DEL	58
Sc8eucV_13_HRSCAF_122__chr20	2164787	INS	429.5
Sc8eucV_13_HRSCAF_122__chr20	2221621	DEL	186.5
Sc8eucV_13_HRSCAF_122__chr20	2222323	INS	57
Sc8eucV_13_HRSCAF_122__chr20	2287713	DUP	206
Sc8eucV_13_HRSCAF_122__chr20	2287913	INS	95
Sc8eucV_13_HRSCAF_122__chr20	2350374	INS	2263
Sc8eucV_13_HRSCAF_122__chr20	2414203	DUP	66
Sc8eucV_13_HRSCAF_122__chr20	2414223	INS	63
Sc8eucV_13_HRSCAF_122__chr20	2531752	DEL	116
Sc8eucV_13_HRSCAF_122__chr20	2556105	DEL	72
Sc8eucV_13_HRSCAF_122__chr20	2567272	INS	149
Sc8eucV_13_HRSCAF_122__chr20	2567809	DEL	123
Sc8eucV_13_HRSCAF_122__chr20	2568474	INS	81
Sc8eucV_13_HRSCAF_122__chr20	2582778	DEL	199
Sc8eucV_13_HRSCAF_122__chr20	2582994	INS	60
Sc8eucV_13_HRSCAF_122__chr20	2859810	DEL	134
Sc8eucV_13_HRSCAF_122__chr20	2873128	DEL	64
Sc8eucV_13_HRSCAF_122__chr20	2967441	DEL	59
Sc8eucV_13_HRSCAF_122__chr20	3445967	INS	691
Sc8eucV_13_HRSCAF_122__chr20	3458740	DEL	60
Sc8eucV_13_HRSCAF_122__chr20	3667581	DUP	97
Sc8eucV_13_HRSCAF_122__chr20	3667598	INS	97
Sc8eucV_13_HRSCAF_122__chr20	3947545	INS	2268
Sc8eucV_13_HRSCAF_122__chr20	4009757	DEL	134
Sc8eucV_13_HRSCAF_122__chr20	4206935	DEL	83.5
Sc8eucV_13_HRSCAF_122__chr20	4237257	INS	63.5
Sc8eucV_13_HRSCAF_122__chr20	4237083	DEL	89.5
Sc8eucV_13_HRSCAF_122__chr20	4672227	INS	50.5
Sc8eucV_13_HRSCAF_122__chr20	5063220	INS	65
Sc8eucV_13_HRSCAF_122__chr20	5092049	INS	52
Sc8eucV_13_HRSCAF_122__chr20	5153750	INS	51
Sc8eucV_13_HRSCAF_122__chr20	5232064	DEL	142
Sc8eucV_13_HRSCAF_122__chr20	5232597	INS	51
Sc8eucV_13_HRSCAF_122__chr20	5412312	DEL	50
Sc8eucV_13_HRSCAF_122__chr20	5425268	DEL	297.5
Sc8eucV_13_HRSCAF_122__chr20	5544928	INS	100
Sc8eucV_13_HRSCAF_122__chr20	5828685	INS	71
Sc8eucV_13_HRSCAF_122__chr20	5943846	DEL	238
Sc8eucV_13_HRSCAF_122__chr20	6006954	INS	77
Sc8eucV_13_HRSCAF_122__chr20	6477155	DEL	80.5
Sc8eucV_13_HRSCAF_122__chr20	6555600	DEL	209.5
Sc8eucV_13_HRSCAF_122__chr20	6887843	DEL	72
Sc8eucV_13_HRSCAF_122__chr20	6953294	DEL	72
Sc8eucV_13_HRSCAF_122__chr20	6953383	INS	72
Sc8eucV_13_HRSCAF_122__chr20	7116284	DEL	90
Sc8eucV_13_HRSCAF_122__chr20	7131285	INS	59.5
Sc8eucV_13_HRSCAF_122__chr20	7205220	INS	67
Sc8eucV_13_HRSCAF_122__chr20	7273032	DEL	375
Sc8eucV_13_HRSCAF_122__chr20	7526794	DEL	51
Sc8eucV_13_HRSCAF_122__chr20	7582942	INS	61
Sc8eucV_13_HRSCAF_122__chr20	7593668	DEL	109
Sc8eucV_13_HRSCAF_122__chr20	7773265	INS	130.5
Sc8eucV_13_HRSCAF_122__chr20	7801741	INS	60
Sc8eucV_13_HRSCAF_122__chr20	7877694	DEL	68
Sc8eucV_13_HRSCAF_122__chr20	8050269	DUP	54
Sc8eucV_13_HRSCAF_122__chr20	8050295	INS	54
Sc8eucV_13_HRSCAF_122__chr20	8058566	INS	82.5
Sc8eucV_13_HRSCAF_122__chr20	8253514	INS	94
Sc8eucV_13_HRSCAF_122__chr20	8253257	DUP	367
Sc8eucV_13_HRSCAF_122__chr20	8303596	DEL	812
Sc8eucV_13_HRSCAF_122__chr20	8923863	INS	210.5
Sc8eucV_13_HRSCAF_122__chr20	9300221	DEL	62.5
Sc8eucV_13_HRSCAF_122__chr20	9376070	DEL	73
Sc8eucV_13_HRSCAF_122__chr20	9501932	INS	67.5
Sc8eucV_13_HRSCAF_122__chr20	9877961	DUP	65
Sc8eucV_13_HRSCAF_122__chr20	9877998	INS	102.5
Sc8eucV_13_HRSCAF_122__chr20	9908147	DEL	147.5
Sc8eucV_13_HRSCAF_122__chr20	9908354	INS	59
Sc8eucV_13_HRSCAF_122__chr20	10201730	INS	65
Sc8eucV_13_HRSCAF_122__chr20	10499636	INS	67.5
Sc8eucV_13_HRSCAF_122__chr20	10748827	INS	75.5
Sc8eucV_13_HRSCAF_122__chr20	10866866	INS	105
Sc8eucV_13_HRSCAF_122__chr20	11010260	DEL	103
Sc8eucV_13_HRSCAF_122__chr20	11472722	INS	572
Sc8eucV_13_HRSCAF_122__chr20	11485681	DEL	57
Sc8eucV_13_HRSCAF_122__chr20	11485729	INS	55
Sc8eucV_13_HRSCAF_122__chr20	11523936	DEL	99.5
Sc8eucV_13_HRSCAF_122__chr20	11701780	INS	63
Sc8eucV_13_HRSCAF_122__chr20	11892551	DEL	73.5
Sc8eucV_13_HRSCAF_122__chr20	11907597	DEL	458
Sc8eucV_13_HRSCAF_122__chr20	11970289	DEL	75
Sc8eucV_13_HRSCAF_122__chr20	11995253	DEL	110
Sc8eucV_13_HRSCAF_122__chr20	11995129	DUP	278
Sc8eucV_13_HRSCAF_122__chr20	11995151	INS	396
Sc8eucV_13_HRSCAF_122__chr20	12043881	INS	110
Sc8eucV_13_HRSCAF_122__chr20	12130690	DEL	425
Sc8eucV_13_HRSCAF_122__chr20	12233031	INS	60
Sc8eucV_13_HRSCAF_122__chr20	12461993	DEL	70
Sc8eucV_13_HRSCAF_122__chr20	12469625	DEL	90
Sc8eucV_13_HRSCAF_122__chr20	12519156	DEL	71
Sc8eucV_13_HRSCAF_122__chr20	12556919	DEL	54
Sc8eucV_13_HRSCAF_122__chr20	12696150	DEL	78
Sc8eucV_13_HRSCAF_122__chr20	12821020	INS	60
Sc8eucV_13_HRSCAF_122__chr20	12821116	DEL	82
Sc8eucV_13_HRSCAF_122__chr20	12821008	DUP	247
Sc8eucV_13_HRSCAF_122__chr20	12897677	INS	59
Sc8eucV_13_HRSCAF_122__chr20	13017456	DEL	150
Sc8eucV_13_HRSCAF_122__chr20	13025434	INS	69
Sc8eucV_13_HRSCAF_122__chr20	13063976	DEL	68
Sc8eucV_13_HRSCAF_122__chr20	13064245	INS	100
Sc8eucV_13_HRSCAF_122__chr20	13172399	DUP	82
Sc8eucV_13_HRSCAF_122__chr20	13185650	DEL	138
Sc8eucV_13_HRSCAF_122__chr20	13296410	INS	64
Sc8eucV_13_HRSCAF_122__chr20	13459929	DEL	81
Sc8eucV_13_HRSCAF_122__chr20	13521256	INS	62
Sc8eucV_13_HRSCAF_122__chr20	13521821	DUP	230
Sc8eucV_13_HRSCAF_122__chr20	13692229	DUP	101
Sc8eucV_13_HRSCAF_122__chr20	13692299	INS	51
Sc8eucV_13_HRSCAF_122__chr20	13724724	DEL	125
Sc8eucV_13_HRSCAF_122__chr20	13875805	DEL	150
Sc8eucV_13_HRSCAF_122__chr20	13959873	DEL	696
Sc8eucV_13_HRSCAF_122__chr20	13964759	INS	130
Sc8eucV_13_HRSCAF_122__chr20	13996478	INS	92
Sc8eucV_13_HRSCAF_122__chr20	14072431	DEL	122
Sc8eucV_13_HRSCAF_122__chr20	14141255	DEL	130
Sc8eucV_13_HRSCAF_122__chr20	14157174	DEL	190
Sc8eucV_13_HRSCAF_122__chr20	14248710	INS	90
Sc8eucV_13_HRSCAF_122__chr20	14248572	DUP	506
Sc8eucV_13_HRSCAF_122__chr20	14285678	INS	54
Sc8eucV_13_HRSCAF_122__chr20	14315929	INS	67
Sc8eucV_13_HRSCAF_122__chr20	14348914	DEL	75
Sc8eucV_13_HRSCAF_122__chr20	14349004	INS	65
Sc8eucV_13_HRSCAF_122__chr20	14405426	INS	85.5
Sc8eucV_13_HRSCAF_122__chr20	14405954	DEL	73
Sc8eucV_13_HRSCAF_122__chr20	14405760	DUP	358
Sc8eucV_13_HRSCAF_122__chr20	14462832	DEL	140
Sc8eucV_13_HRSCAF_122__chr20	14463230	INS	151.5
Sc8eucV_13_HRSCAF_122__chr20	14487192	INS	178
Sc8eucV_13_HRSCAF_122__chr20	14487119	DUP	355
Sc8eucV_13_HRSCAF_122__chr20	14537938	DEL	155.5
Sc8eucV_13_HRSCAF_122__chr20	14564693	DEL	62
Sc8eucV_13_HRSCAF_122__chr20	14564353	INS	492
Sc8eucV_13_HRSCAF_122__chr20	14581755	DEL	48.5
Sc8eucV_13_HRSCAF_122__chr20	14668040	DEL	197
Sc8eucV_13_HRSCAF_122__chr20	14668261	INS	220
Sc8eucV_14_HRSCAF_135__chr10	262343	DEL	107
Sc8eucV_14_HRSCAF_135__chr10	374633	INS	103
Sc8eucV_14_HRSCAF_135__chr10	374273	DUP	460
Sc8eucV_14_HRSCAF_135__chr10	420323	DEL	835
Sc8eucV_14_HRSCAF_135__chr10	421171	DEL	2181
Sc8eucV_14_HRSCAF_135__chr10	423438	INS	69
Sc8eucV_14_HRSCAF_135__chr10	423917	DEL	72
Sc8eucV_14_HRSCAF_135__chr10	795181	INS	170
Sc8eucV_14_HRSCAF_135__chr10	794732	DUP	562
Sc8eucV_14_HRSCAF_135__chr10	795239	DEL	60
Sc8eucV_14_HRSCAF_135__chr10	809989	DEL	121
Sc8eucV_14_HRSCAF_135__chr10	1032398	DEL	80
Sc8eucV_14_HRSCAF_135__chr10	1036860	INS	141
Sc8eucV_14_HRSCAF_135__chr10	1037127	DEL	70
Sc8eucV_14_HRSCAF_135__chr10	1060743	DEL	394
Sc8eucV_14_HRSCAF_135__chr10	1086733	INS	254
Sc8eucV_14_HRSCAF_135__chr10	1089259	INS	70
Sc8eucV_14_HRSCAF_135__chr10	1089722	DEL	168
Sc8eucV_14_HRSCAF_135__chr10	1128134	DEL	385.5
Sc8eucV_14_HRSCAF_135__chr10	1128093	INS	101
Sc8eucV_14_HRSCAF_135__chr10	1176061	DEL	69
Sc8eucV_14_HRSCAF_135__chr10	1193711	DEL	187
Sc8eucV_14_HRSCAF_135__chr10	1194200	INS	132
Sc8eucV_14_HRSCAF_135__chr10	1394193	DUP	327
Sc8eucV_14_HRSCAF_135__chr10	1394648	DEL	102
Sc8eucV_14_HRSCAF_135__chr10	1394804	INS	256
Sc8eucV_14_HRSCAF_135__chr10	1522431	DEL	89
Sc8eucV_14_HRSCAF_135__chr10	1771759	DEL	67
Sc8eucV_14_HRSCAF_135__chr10	1772193	INS	91
Sc8eucV_14_HRSCAF_135__chr10	1808287	INS	70
Sc8eucV_14_HRSCAF_135__chr10	2236956	DUP	134
Sc8eucV_14_HRSCAF_135__chr10	2237039	INS	90.5
Sc8eucV_14_HRSCAF_135__chr10	3089221	DUP	165
Sc8eucV_14_HRSCAF_135__chr10	3089244	INS	154
Sc8eucV_14_HRSCAF_135__chr10	3160566	INS	122
Sc8eucV_14_HRSCAF_135__chr10	3379489	INS	237
Sc8eucV_14_HRSCAF_135__chr10	3379469	DUP	308
Sc8eucV_14_HRSCAF_135__chr10	3403642	INS	65
Sc8eucV_14_HRSCAF_135__chr10	3403560	DUP	256
Sc8eucV_14_HRSCAF_135__chr10	3585123	INS	54
Sc8eucV_14_HRSCAF_135__chr10	3585390	DEL	164
Sc8eucV_14_HRSCAF_135__chr10	3630194	DEL	186
Sc8eucV_14_HRSCAF_135__chr10	3630841	INS	53
Sc8eucV_14_HRSCAF_135__chr10	4066797	INS	371.5
Sc8eucV_14_HRSCAF_135__chr10	4337558	DUP	82
Sc8eucV_14_HRSCAF_135__chr10	4337659	INS	174
Sc8eucV_14_HRSCAF_135__chr10	4471638	INS	69
Sc8eucV_14_HRSCAF_135__chr10	4751538	DEL	158
Sc8eucV_14_HRSCAF_135__chr10	4751805	INS	157
Sc8eucV_14_HRSCAF_135__chr10	5026356	INS	82
Sc8eucV_14_HRSCAF_135__chr10	5135504	DUP	51
Sc8eucV_14_HRSCAF_135__chr10	5135622	INS	220
Sc8eucV_14_HRSCAF_135__chr10	5135733	DEL	51
Sc8eucV_14_HRSCAF_135__chr10	5264967	DEL	83
Sc8eucV_14_HRSCAF_135__chr10	5456685	DEL	63
Sc8eucV_14_HRSCAF_135__chr10	5508923	INS	385
Sc8eucV_14_HRSCAF_135__chr10	5508955	DEL	417
Sc8eucV_14_HRSCAF_135__chr10	6005553	DEL	708.5
Sc8eucV_14_HRSCAF_135__chr10	6472898	DUP	106
Sc8eucV_14_HRSCAF_135__chr10	6472961	INS	82
Sc8eucV_14_HRSCAF_135__chr10	6598995	INS	80
Sc8eucV_14_HRSCAF_135__chr10	6845944	DEL	2262
Sc8eucV_14_HRSCAF_135__chr10	6965516	DEL	133
Sc8eucV_14_HRSCAF_135__chr10	7068293	DEL	102.5
Sc8eucV_14_HRSCAF_135__chr10	7068494	INS	52
Sc8eucV_14_HRSCAF_135__chr10	9002912	DEL	908
Sc8eucV_14_HRSCAF_135__chr10	9697777	DEL	70.5
Sc8eucV_14_HRSCAF_135__chr10	9869658	DEL	74
Sc8eucV_14_HRSCAF_135__chr10	9869747	INS	111
Sc8eucV_14_HRSCAF_135__chr10	10250074	INS	84
Sc8eucV_14_HRSCAF_135__chr10	10250012	DUP	160
Sc8eucV_14_HRSCAF_135__chr10	10723407	INS	60.5
Sc8eucV_14_HRSCAF_135__chr10	11324009	DUP	59
Sc8eucV_14_HRSCAF_135__chr10	11324016	INS	114
Sc8eucV_14_HRSCAF_135__chr10	11471909	INS	54
Sc8eucV_14_HRSCAF_135__chr10	11471803	DEL	51
Sc8eucV_14_HRSCAF_135__chr10	11752488	DEL	100
Sc8eucV_14_HRSCAF_135__chr10	11893036	DEL	57.5
Sc8eucV_14_HRSCAF_135__chr10	11900263	DEL	58
Sc8eucV_14_HRSCAF_135__chr10	11927169	DEL	304
Sc8eucV_14_HRSCAF_135__chr10	11944299	DEL	120
Sc8eucV_14_HRSCAF_135__chr10	11945050	DEL	434
Sc8eucV_14_HRSCAF_135__chr10	11955434	INS	102
Sc8eucV_14_HRSCAF_135__chr10	11962628	INS	83
Sc8eucV_14_HRSCAF_135__chr10	11972135	INS	80
Sc8eucV_14_HRSCAF_135__chr10	11986595	INS	80
Sc8eucV_14_HRSCAF_135__chr10	11996802	INS	97
Sc8eucV_14_HRSCAF_135__chr10	11996934	DEL	57
Sc8eucV_14_HRSCAF_135__chr10	12002230	DEL	51.5
Sc8eucV_14_HRSCAF_135__chr10	12009589	INS	391
Sc8eucV_14_HRSCAF_135__chr10	12013204	DEL	234
Sc8eucV_14_HRSCAF_135__chr10	12032594	INS	60
Sc8eucV_14_HRSCAF_135__chr10	12033327	DEL	160
Sc8eucV_14_HRSCAF_135__chr10	12036988	DEL	85
Sc8eucV_14_HRSCAF_135__chr10	12036879	INS	375
Sc8eucV_14_HRSCAF_135__chr10	12040926	DEL	71
Sc8eucV_14_HRSCAF_135__chr10	12042458	DEL	64
Sc8eucV_14_HRSCAF_135__chr10	12062281	INS	146
Sc8eucV_14_HRSCAF_135__chr10	12067956	INS	215
Sc8eucV_14_HRSCAF_135__chr10	12076209	DEL	142
Sc8eucV_14_HRSCAF_135__chr10	12076615	INS	188
Sc8eucV_14_HRSCAF_135__chr10	12078472	DEL	98
Sc8eucV_14_HRSCAF_135__chr10	12084331	INS	99.5
Sc8eucV_14_HRSCAF_135__chr10	12085848	INS	96
Sc8eucV_14_HRSCAF_135__chr10	12102015	INS	67.5
Sc8eucV_14_HRSCAF_135__chr10	12108021	DEL	88
Sc8eucV_14_HRSCAF_135__chr10	12108183	INS	88
Sc8eucV_14_HRSCAF_135__chr10	12136893	DEL	144
Sc8eucV_14_HRSCAF_135__chr10	12137052	INS	96
Sc8eucV_14_HRSCAF_135__chr10	12140308	DEL	119
Sc8eucV_14_HRSCAF_135__chr10	12141196	INS	141
Sc8eucV_14_HRSCAF_135__chr10	12143939	INS	143
Sc8eucV_14_HRSCAF_135__chr10	12164859	DEL	157
Sc8eucV_14_HRSCAF_135__chr10	12167411	INS	168
Sc8eucV_14_HRSCAF_135__chr10	12211485	DEL	164
Sc8eucV_14_HRSCAF_135__chr10	12211664	INS	164
Sc8eucV_14_HRSCAF_135__chr10	12241714	DEL	81
Sc8eucV_14_HRSCAF_135__chr10	12242400	INS	76
Sc8eucV_14_HRSCAF_135__chr10	12276661	DEL	76
Sc8eucV_14_HRSCAF_135__chr10	12280700	DEL	84
Sc8eucV_14_HRSCAF_135__chr10	12370299	DEL	275.5
Sc8eucV_14_HRSCAF_135__chr10	12973110	DUP	146
Sc8eucV_14_HRSCAF_135__chr10	12973189	INS	601
Sc8eucV_14_HRSCAF_135__chr10	13060088	INS	59
Sc8eucV_14_HRSCAF_135__chr10	14237809	INS	247
Sc8eucV_14_HRSCAF_135__chr10	14237617	DUP	319
Sc8eucV_14_HRSCAF_135__chr10	14277980	INS	473
Sc8eucV_14_HRSCAF_135__chr10	14891162	DEL	52
Sc8eucV_14_HRSCAF_135__chr10	14891229	INS	52
Sc8eucV_14_HRSCAF_135__chr10	15558503	DUP	240
Sc8eucV_14_HRSCAF_135__chr10	15558651	INS	228
Sc8eucV_14_HRSCAF_135__chr10	18718145	DEL	562
Sc8eucV_14_HRSCAF_135__chr10	18719331	DEL	54
Sc8eucV_14_HRSCAF_135__chr10	18733706	DEL	109
Sc8eucV_14_HRSCAF_135__chr10	18733808	INS	55
Sc8eucV_14_HRSCAF_135__chr10	18734703	DEL	108
Sc8eucV_14_HRSCAF_135__chr10	18733707	DUP	1465
Sc8eucV_14_HRSCAF_135__chr10	18734385	INS	189.5
Sc8eucV_14_HRSCAF_135__chr10	18770731	DEL	236.5
Sc8eucV_14_HRSCAF_135__chr10	18785236	INS	98
Sc8eucV_14_HRSCAF_135__chr10	18807653	DEL	308
Sc8eucV_14_HRSCAF_135__chr10	18808353	INS	164
Sc8eucV_14_HRSCAF_135__chr10	18809173	DEL	280
Sc8eucV_14_HRSCAF_135__chr10	18810139	INS	167
Sc8eucV_14_HRSCAF_135__chr10	18827552	DEL	77
Sc8eucV_14_HRSCAF_135__chr10	18840170	DEL	51
Sc8eucV_14_HRSCAF_135__chr10	18840236	INS	51
Sc8eucV_14_HRSCAF_135__chr10	18849638	INS	659
Sc8eucV_14_HRSCAF_135__chr10	18849739	DEL	536
Sc8eucV_14_HRSCAF_135__chr10	18850675	INS	200
Sc8eucV_14_HRSCAF_135__chr10	18853077	DEL	260
Sc8eucV_14_HRSCAF_135__chr10	18853501	INS	260
Sc8eucV_14_HRSCAF_135__chr10	18855455	INS	480
Sc8eucV_14_HRSCAF_135__chr10	18861231	DEL	60
Sc8eucV_14_HRSCAF_135__chr10	18861367	INS	75
Sc8eucV_14_HRSCAF_135__chr10	18879283	DEL	128
Sc8eucV_14_HRSCAF_135__chr10	18881573	DEL	210
Sc8eucV_14_HRSCAF_135__chr10	18881512	INS	531
Sc8eucV_14_HRSCAF_135__chr10	18883006	DEL	561.5
Sc8eucV_14_HRSCAF_135__chr10	18883182	DEL	261
Sc8eucV_14_HRSCAF_135__chr10	18900037	INS	69
Sc8eucV_14_HRSCAF_135__chr10	18965858	DEL	144
Sc8eucV_14_HRSCAF_135__chr10	18966338	INS	118
Sc8eucV_14_HRSCAF_135__chr10	18967379	INS	268
Sc8eucV_14_HRSCAF_135__chr10	18969456	DEL	75
Sc8eucV_14_HRSCAF_135__chr10	18970283	DEL	407
Sc8eucV_14_HRSCAF_135__chr10	18970782	INS	359
Sc8eucV_14_HRSCAF_135__chr10	18975567	DEL	231
Sc8eucV_14_HRSCAF_135__chr10	18976512	INS	406
Sc8eucV_14_HRSCAF_135__chr10	18980788	INS	77
Sc8eucV_14_HRSCAF_135__chr10	18986071	INS	153
Sc8eucV_14_HRSCAF_135__chr10	19019536	DEL	318
Sc8eucV_14_HRSCAF_135__chr10	19080102	DEL	52
Sc8eucV_14_HRSCAF_135__chr10	19080313	DEL	601
Sc8eucV_14_HRSCAF_135__chr10	19082270	DEL	102
Sc8eucV_14_HRSCAF_135__chr10	19082552	INS	52
Sc8eucV_14_HRSCAF_135__chr10	19105385	INS	156
Sc8eucV_14_HRSCAF_135__chr10	19105903	DEL	78
Sc8eucV_14_HRSCAF_135__chr10	19120539	DEL	155
Sc8eucV_14_HRSCAF_135__chr10	19123970	DEL	128
Sc8eucV_14_HRSCAF_135__chr10	19133455	INS	62
Sc8eucV_14_HRSCAF_135__chr10	19133558	DEL	62
Sc8eucV_14_HRSCAF_135__chr10	19135579	INS	69
Sc8eucV_14_HRSCAF_135__chr10	19147494	INS	87
Sc8eucV_14_HRSCAF_135__chr10	19147556	DEL	140
Sc8eucV_14_HRSCAF_135__chr10	19154564	INS	107
Sc8eucV_14_HRSCAF_135__chr10	19173939	DEL	59
Sc8eucV_14_HRSCAF_135__chr10	19176054	DEL	69
Sc8eucV_14_HRSCAF_135__chr10	19176567	INS	54
Sc8eucV_14_HRSCAF_135__chr10	19186567	DEL	127
Sc8eucV_14_HRSCAF_135__chr10	19194756	DEL	120
Sc8eucV_14_HRSCAF_135__chr10	19196227	DEL	575
Sc8eucV_14_HRSCAF_135__chr10	19197606	DEL	192
Sc8eucV_14_HRSCAF_135__chr10	19198613	INS	64
Sc8eucV_14_HRSCAF_135__chr10	19212829	DEL	101
Sc8eucV_14_HRSCAF_135__chr10	19226001	INS	217
Sc8eucV_14_HRSCAF_135__chr10	19226214	DEL	135
Sc8eucV_14_HRSCAF_135__chr10	19232953	DEL	102
Sc8eucV_14_HRSCAF_135__chr10	19233571	INS	408
Sc8eucV_14_HRSCAF_135__chr10	19244124	INS	74.5
Sc8eucV_14_HRSCAF_135__chr10	19244458	DEL	50
Sc8eucV_14_HRSCAF_135__chr10	19310746	INS	309.5
Sc8eucV_14_HRSCAF_135__chr10	19485320	DEL	906.5
Sc8eucV_14_HRSCAF_135__chr10	19585908	DEL	105
Sc8eucV_14_HRSCAF_135__chr10	19588841	INS	97
Sc8eucV_14_HRSCAF_135__chr10	19589367	DEL	143
Sc8eucV_14_HRSCAF_135__chr10	19590423	INS	96
Sc8eucV_14_HRSCAF_135__chr10	19594768	DEL	216
Sc8eucV_14_HRSCAF_135__chr10	19596428	DEL	53
Sc8eucV_14_HRSCAF_135__chr10	19814351	INS	53
Sc8eucV_14_HRSCAF_135__chr10	19844718	INS	158
Sc8eucV_14_HRSCAF_135__chr10	19914703	DEL	114
Sc8eucV_14_HRSCAF_135__chr10	19949543	DEL	98.5
Sc8eucV_14_HRSCAF_135__chr10	20056692	DEL	50
Sc8eucV_14_HRSCAF_135__chr10	20056757	INS	50
Sc8eucV_14_HRSCAF_135__chr10	20176400	DEL	77
Sc8eucV_14_HRSCAF_135__chr10	20239479	DEL	82
Sc8eucV_14_HRSCAF_135__chr10	20291603	INS	64
Sc8eucV_14_HRSCAF_135__chr10	20300105	DEL	50
Sc8eucV_14_HRSCAF_135__chr10	20399195	DEL	213.5
Sc8eucV_14_HRSCAF_135__chr10	20399730	INS	144
Sc8eucV_14_HRSCAF_135__chr10	20410770	DEL	50
Sc8eucV_14_HRSCAF_135__chr10	20410835	INS	50
Sc8eucV_14_HRSCAF_135__chr10	20545712	INS	284
Sc8eucV_14_HRSCAF_135__chr10	20551720	DEL	831
Sc8eucV_14_HRSCAF_135__chr10	20558510	DEL	1349
Sc8eucV_14_HRSCAF_135__chr10	20559869	DEL	111
Sc8eucV_14_HRSCAF_135__chr10	20560207	INS	653
Sc8eucV_15_HRSCAF_137__chr24	33259	INS	150
Sc8eucV_15_HRSCAF_137__chr24	139328	DEL	255.5
Sc8eucV_15_HRSCAF_137__chr24	179758	INS	114
Sc8eucV_15_HRSCAF_137__chr24	180756	DEL	63
Sc8eucV_15_HRSCAF_137__chr24	180735	INS	852
Sc8eucV_15_HRSCAF_137__chr24	211219	DEL	81.5
Sc8eucV_15_HRSCAF_137__chr24	332437	INS	106
Sc8eucV_15_HRSCAF_137__chr24	395661	DEL	70
Sc8eucV_15_HRSCAF_137__chr24	395763	DEL	786
Sc8eucV_15_HRSCAF_137__chr24	653729	DUP	300
Sc8eucV_15_HRSCAF_137__chr24	727630	INS	322
Sc8eucV_15_HRSCAF_137__chr24	727859	DEL	184
Sc8eucV_15_HRSCAF_137__chr24	736405	DEL	102
Sc8eucV_15_HRSCAF_137__chr24	808214	DEL	218.5
Sc8eucV_15_HRSCAF_137__chr24	810896	INS	66
Sc8eucV_15_HRSCAF_137__chr24	894000	DEL	95
Sc8eucV_15_HRSCAF_137__chr24	894116	INS	72
Sc8eucV_15_HRSCAF_137__chr24	1017299	DEL	65
Sc8eucV_15_HRSCAF_137__chr24	1017400	INS	77
Sc8eucV_15_HRSCAF_137__chr24	1029577	DEL	221
Sc8eucV_15_HRSCAF_137__chr24	1047599	INS	84
Sc8eucV_15_HRSCAF_137__chr24	1185506	DEL	57.5
Sc8eucV_15_HRSCAF_137__chr24	1371445	INS	76
Sc8eucV_15_HRSCAF_137__chr24	1371414	DUP	315
Sc8eucV_15_HRSCAF_137__chr24	1400564	INS	68
Sc8eucV_15_HRSCAF_137__chr24	1502314	DEL	297.5
Sc8eucV_15_HRSCAF_137__chr24	1536550	INS	66
Sc8eucV_15_HRSCAF_137__chr24	1552391	INS	160
Sc8eucV_15_HRSCAF_137__chr24	1552417	DEL	280
Sc8eucV_15_HRSCAF_137__chr24	1586293	INS	170
Sc8eucV_15_HRSCAF_137__chr24	1638196	DEL	100
Sc8eucV_15_HRSCAF_137__chr24	1638861	INS	98
Sc8eucV_15_HRSCAF_137__chr24	1701116	INS	53
Sc8eucV_15_HRSCAF_137__chr24	1756403	DUP	84
Sc8eucV_15_HRSCAF_137__chr24	1756474	INS	96
Sc8eucV_15_HRSCAF_137__chr24	1894875	INS	226
Sc8eucV_15_HRSCAF_137__chr24	1899324	DEL	147
Sc8eucV_15_HRSCAF_137__chr24	1960304	DEL	82
Sc8eucV_15_HRSCAF_137__chr24	1960676	INS	80
Sc8eucV_15_HRSCAF_137__chr24	2012507	DEL	2265
Sc8eucV_15_HRSCAF_137__chr24	2138944	DEL	98
Sc8eucV_15_HRSCAF_137__chr24	2139180	INS	57
Sc8eucV_15_HRSCAF_137__chr24	2177114	DUP	389
Sc8eucV_15_HRSCAF_137__chr24	2177426	INS	126
Sc8eucV_15_HRSCAF_137__chr24	2239784	INS	57
Sc8eucV_15_HRSCAF_137__chr24	2239900	DEL	58.5
Sc8eucV_15_HRSCAF_137__chr24	2250425	INS	437
Sc8eucV_15_HRSCAF_137__chr24	2263301	DEL	82
Sc8eucV_15_HRSCAF_137__chr24	2263411	INS	123
Sc8eucV_15_HRSCAF_137__chr24	2285017	INS	72
Sc8eucV_15_HRSCAF_137__chr24	2365196	DEL	71
Sc8eucV_15_HRSCAF_137__chr24	2365312	INS	71
Sc8eucV_15_HRSCAF_137__chr24	2522099	DEL	105
Sc8eucV_15_HRSCAF_137__chr24	2558096	DEL	61
Sc8eucV_15_HRSCAF_137__chr24	2569237	DEL	66.5
Sc8eucV_15_HRSCAF_137__chr24	2625809	DEL	172.5
Sc8eucV_15_HRSCAF_137__chr24	2703820	INS	196
Sc8eucV_15_HRSCAF_137__chr24	2704142	DEL	214
Sc8eucV_15_HRSCAF_137__chr24	2705879	DEL	460
Sc8eucV_15_HRSCAF_137__chr24	2706376	INS	326
Sc8eucV_15_HRSCAF_137__chr24	2709526	DEL	58
Sc8eucV_15_HRSCAF_137__chr24	3053866	INS	136
Sc8eucV_15_HRSCAF_137__chr24	3053581	DUP	549
Sc8eucV_15_HRSCAF_137__chr24	3069903	INS	66
Sc8eucV_15_HRSCAF_137__chr24	3146295	INS	275
Sc8eucV_15_HRSCAF_137__chr24	3168292	INS	64
Sc8eucV_15_HRSCAF_137__chr24	3203916	DEL	90
Sc8eucV_15_HRSCAF_137__chr24	3204026	INS	91
Sc8eucV_15_HRSCAF_137__chr24	3252933	DEL	173
Sc8eucV_15_HRSCAF_137__chr24	3276471	DUP	91
Sc8eucV_15_HRSCAF_137__chr24	3276611	DEL	82
Sc8eucV_15_HRSCAF_137__chr24	3276551	INS	160
Sc8eucV_15_HRSCAF_137__chr24	3306861	INS	51
Sc8eucV_15_HRSCAF_137__chr24	3306781	DUP	150
Sc8eucV_15_HRSCAF_137__chr24	3306956	DEL	54
Sc8eucV_15_HRSCAF_137__chr24	3528649	DEL	2244
Sc8eucV_15_HRSCAF_137__chr24	3637582	INS	56
Sc8eucV_15_HRSCAF_137__chr24	3637509	DUP	151
Sc8eucV_15_HRSCAF_137__chr24	3735031	INS	52
Sc8eucV_15_HRSCAF_137__chr24	3743161	DEL	73
Sc8eucV_15_HRSCAF_137__chr24	3830219	DEL	415
Sc8eucV_15_HRSCAF_137__chr24	3830543	DUP	82
Sc8eucV_15_HRSCAF_137__chr24	3831195	INS	618
Sc8eucV_15_HRSCAF_137__chr24	3864976	INS	50
Sc8eucV_15_HRSCAF_137__chr24	3868643	DEL	55
Sc8eucV_15_HRSCAF_137__chr24	3918022	DEL	51
Sc8eucV_15_HRSCAF_137__chr24	3973257	DEL	259
Sc8eucV_15_HRSCAF_137__chr24	4109378	DEL	99
Sc8eucV_15_HRSCAF_137__chr24	4111437	INS	195
Sc8eucV_15_HRSCAF_137__chr24	4111506	DEL	94
Sc8eucV_15_HRSCAF_137__chr24	4239655	DEL	106.5
Sc8eucV_15_HRSCAF_137__chr24	4260971	INS	605
Sc8eucV_15_HRSCAF_137__chr24	4261539	DEL	287
Sc8eucV_15_HRSCAF_137__chr24	4262218	INS	743
Sc8eucV_15_HRSCAF_137__chr24	4364135	DEL	103
Sc8eucV_15_HRSCAF_137__chr24	4474078	DEL	767
Sc8eucV_15_HRSCAF_137__chr24	4473858	DUP	1188
Sc8eucV_15_HRSCAF_137__chr24	4473945	INS	520
Sc8eucV_15_HRSCAF_137__chr24	4595661	INS	69
Sc8eucV_15_HRSCAF_137__chr24	4595599	DUP	143
Sc8eucV_15_HRSCAF_137__chr24	4624749	DEL	57
Sc8eucV_15_HRSCAF_137__chr24	4837107	DEL	58
Sc8eucV_15_HRSCAF_137__chr24	4852856	INS	80
Sc8eucV_15_HRSCAF_137__chr24	4852991	DEL	92
Sc8eucV_15_HRSCAF_137__chr24	4885900	INS	50
Sc8eucV_15_HRSCAF_137__chr24	4943772	DEL	79
Sc8eucV_15_HRSCAF_137__chr24	4990751	INS	155
Sc8eucV_15_HRSCAF_137__chr24	4993691	INS	130
Sc8eucV_15_HRSCAF_137__chr24	4994583	DEL	125
Sc8eucV_15_HRSCAF_137__chr24	4994738	INS	203
Sc8eucV_15_HRSCAF_137__chr24	5006381	DEL	197
Sc8eucV_15_HRSCAF_137__chr24	5034173	INS	88
Sc8eucV_15_HRSCAF_137__chr24	5034227	DEL	112
Sc8eucV_15_HRSCAF_137__chr24	5055700	INS	114
Sc8eucV_15_HRSCAF_137__chr24	5083068	INS	139
Sc8eucV_15_HRSCAF_137__chr24	5105577	DEL	67
Sc8eucV_15_HRSCAF_137__chr24	5241894	DEL	76
Sc8eucV_15_HRSCAF_137__chr24	5242017	INS	157
Sc8eucV_15_HRSCAF_137__chr24	5312066	DEL	94
Sc8eucV_15_HRSCAF_137__chr24	5338681	INS	136
Sc8eucV_15_HRSCAF_137__chr24	5338746	DEL	827
Sc8eucV_15_HRSCAF_137__chr24	5339812	DEL	225
Sc8eucV_15_HRSCAF_137__chr24	5340620	INS	218
Sc8eucV_15_HRSCAF_137__chr24	5341194	DEL	99
Sc8eucV_15_HRSCAF_137__chr24	5341477	DEL	438
Sc8eucV_15_HRSCAF_137__chr24	5453241	DEL	109
Sc8eucV_15_HRSCAF_137__chr24	5453242	DUP	267
Sc8eucV_15_HRSCAF_137__chr24	5453466	INS	90
Sc8eucV_15_HRSCAF_137__chr24	5496151	DEL	225
Sc8eucV_15_HRSCAF_137__chr24	5505527	INS	64
Sc8eucV_15_HRSCAF_137__chr24	5747153	DEL	105
Sc8eucV_15_HRSCAF_137__chr24	5757865	DEL	52
Sc8eucV_15_HRSCAF_137__chr24	5765086	DEL	485
Sc8eucV_15_HRSCAF_137__chr24	5781547	INS	84
Sc8eucV_15_HRSCAF_137__chr24	5788986	INS	81
Sc8eucV_15_HRSCAF_137__chr24	5801392	INS	51
Sc8eucV_15_HRSCAF_137__chr24	5807053	INS	144
Sc8eucV_15_HRSCAF_137__chr24	5815116	DEL	54
Sc8eucV_15_HRSCAF_137__chr24	5815592	INS	81
Sc8eucV_15_HRSCAF_137__chr24	5960389	INS	56
Sc8eucV_15_HRSCAF_137__chr24	5985932	DEL	415
Sc8eucV_15_HRSCAF_137__chr24	6033453	DEL	63
Sc8eucV_15_HRSCAF_137__chr24	6138720	INS	56
Sc8eucV_15_HRSCAF_137__chr24	6163161	INS	54
Sc8eucV_15_HRSCAF_137__chr24	6164542	DEL	98.5
Sc8eucV_15_HRSCAF_137__chr24	6186556	INS	64
Sc8eucV_15_HRSCAF_137__chr24	6201053	DEL	90
Sc8eucV_15_HRSCAF_137__chr24	6232534	INS	104
Sc8eucV_15_HRSCAF_137__chr24	6232653	DEL	298.5
Sc8eucV_15_HRSCAF_137__chr24	6234145	DEL	115
Sc8eucV_15_HRSCAF_137__chr24	6234232	INS	54
Sc8eucV_15_HRSCAF_137__chr24	6386300	INS	241
Sc8eucV_15_HRSCAF_137__chr24	6863427	DEL	91
Sc8eucV_15_HRSCAF_137__chr24	6865131	DEL	68
Sc8eucV_16_HRSCAF_138__chr1	151233	INS	885
Sc8eucV_16_HRSCAF_138__chr1	151458	DEL	884
Sc8eucV_16_HRSCAF_138__chr1	152707	DEL	870
Sc8eucV_16_HRSCAF_138__chr1	154487	INS	1076
Sc8eucV_16_HRSCAF_138__chr1	155653	INS	1057
Sc8eucV_16_HRSCAF_138__chr1	154894	INS	3253
Sc8eucV_16_HRSCAF_138__chr1	298125	DEL	2261
Sc8eucV_16_HRSCAF_138__chr1	369533	DEL	50
Sc8eucV_16_HRSCAF_138__chr1	387646	DEL	406
Sc8eucV_16_HRSCAF_138__chr1	390467	DEL	872
Sc8eucV_16_HRSCAF_138__chr1	413556	INS	266
Sc8eucV_16_HRSCAF_138__chr1	581563	DUP	69
Sc8eucV_16_HRSCAF_138__chr1	581562	INS	95
Sc8eucV_16_HRSCAF_138__chr1	852569	DEL	62
Sc8eucV_16_HRSCAF_138__chr1	871419	DEL	76
Sc8eucV_16_HRSCAF_138__chr1	1217272	INS	170.5
Sc8eucV_16_HRSCAF_138__chr1	1392990	DEL	667
Sc8eucV_16_HRSCAF_138__chr1	1393971	DEL	757
Sc8eucV_16_HRSCAF_138__chr1	1395153	DEL	482
Sc8eucV_16_HRSCAF_138__chr1	1468471	INS	55
Sc8eucV_16_HRSCAF_138__chr1	1689866	INS	133.5
Sc8eucV_16_HRSCAF_138__chr1	1690032	DEL	426
Sc8eucV_16_HRSCAF_138__chr1	1734272	DEL	2981
Sc8eucV_16_HRSCAF_138__chr1	2551694	DEL	161
Sc8eucV_16_HRSCAF_138__chr1	2551998	DUP	86
Sc8eucV_16_HRSCAF_138__chr1	2552213	INS	214
Sc8eucV_16_HRSCAF_138__chr1	3226483	DEL	238
Sc8eucV_16_HRSCAF_138__chr1	3227100	DEL	1121
Sc8eucV_16_HRSCAF_138__chr1	3228272	INS	359
Sc8eucV_16_HRSCAF_138__chr1	3228442	DEL	363
Sc8eucV_16_HRSCAF_138__chr1	3229647	INS	224
Sc8eucV_16_HRSCAF_138__chr1	3230906	INS	92
Sc8eucV_16_HRSCAF_138__chr1	3413514	DEL	61
Sc8eucV_16_HRSCAF_138__chr1	3543172	INS	1956
Sc8eucV_16_HRSCAF_138__chr1	4329718	DEL	80
Sc8eucV_16_HRSCAF_138__chr1	5284412	DEL	702
Sc8eucV_16_HRSCAF_138__chr1	5750821	DEL	80
Sc8eucV_16_HRSCAF_138__chr1	5750924	INS	80
Sc8eucV_16_HRSCAF_138__chr1	6030040	INS	107.5
Sc8eucV_16_HRSCAF_138__chr1	6337076	DEL	662.5
Sc8eucV_16_HRSCAF_138__chr1	6626186	DUP	62
Sc8eucV_16_HRSCAF_138__chr1	6626224	INS	88
Sc8eucV_16_HRSCAF_138__chr1	6815433	INS	705.5
Sc8eucV_16_HRSCAF_138__chr1	6888030	INS	57
Sc8eucV_16_HRSCAF_138__chr1	7200249	INS	701
Sc8eucV_16_HRSCAF_138__chr1	7221805	DEL	214
Sc8eucV_16_HRSCAF_138__chr1	7589728	DEL	398.5
Sc8eucV_16_HRSCAF_138__chr1	7618613	DEL	665
Sc8eucV_16_HRSCAF_138__chr1	7811489	DEL	57
Sc8eucV_16_HRSCAF_138__chr1	8083588	DEL	237
Sc8eucV_16_HRSCAF_138__chr1	8135721	DEL	234.5
Sc8eucV_16_HRSCAF_138__chr1	8172910	DEL	58
Sc8eucV_16_HRSCAF_138__chr1	8172885	INS	195
Sc8eucV_16_HRSCAF_138__chr1	8281882	DEL	72
Sc8eucV_16_HRSCAF_138__chr1	8282062	INS	120
Sc8eucV_16_HRSCAF_138__chr1	8348520	DEL	711.5
Sc8eucV_16_HRSCAF_138__chr1	8422516	INS	88
Sc8eucV_16_HRSCAF_138__chr1	9409399	INS	52
Sc8eucV_16_HRSCAF_138__chr1	9452180	INS	61
Sc8eucV_16_HRSCAF_138__chr1	9478125	INS	171
Sc8eucV_16_HRSCAF_138__chr1	10034041	DEL	70
Sc8eucV_16_HRSCAF_138__chr1	10059289	DEL	64.5
Sc8eucV_16_HRSCAF_138__chr1	10191939	DEL	64
Sc8eucV_16_HRSCAF_138__chr1	10770344	INS	89
Sc8eucV_16_HRSCAF_138__chr1	11277329	INS	58
Sc8eucV_16_HRSCAF_138__chr1	11282383	DEL	67
Sc8eucV_16_HRSCAF_138__chr1	11625472	INS	57
Sc8eucV_16_HRSCAF_138__chr1	11855313	DEL	127
Sc8eucV_16_HRSCAF_138__chr1	11976183	DEL	5312
Sc8eucV_16_HRSCAF_138__chr1	12350432	INS	1089
Sc8eucV_16_HRSCAF_138__chr1	12449192	INS	5073
Sc8eucV_16_HRSCAF_138__chr1	12502952	INS	7311
Sc8eucV_16_HRSCAF_138__chr1	12603777	DEL	701
Sc8eucV_16_HRSCAF_138__chr1	12718132	INS	124
Sc8eucV_16_HRSCAF_138__chr1	12718297	DEL	96
Sc8eucV_16_HRSCAF_138__chr1	12804713	DUP	248
Sc8eucV_16_HRSCAF_138__chr1	12851241	INS	299.5
Sc8eucV_16_HRSCAF_138__chr1	12862032	INS	6996
Sc8eucV_16_HRSCAF_138__chr1	12867794	INS	2263
Sc8eucV_16_HRSCAF_138__chr1	13921627	DEL	5703
Sc8eucV_16_HRSCAF_138__chr1	15618386	INS	52
Sc8eucV_16_HRSCAF_138__chr1	15792794	DEL	52
Sc8eucV_16_HRSCAF_138__chr1	16096653	DEL	528
Sc8eucV_16_HRSCAF_138__chr1	16221818	INS	59
Sc8eucV_16_HRSCAF_138__chr1	16370502	DEL	6492
Sc8eucV_16_HRSCAF_138__chr1	16553458	INS	74.5
Sc8eucV_16_HRSCAF_138__chr1	16829721	INS	68
Sc8eucV_16_HRSCAF_138__chr1	16956771	DEL	65
Sc8eucV_16_HRSCAF_138__chr1	17574829	INS	570
Sc8eucV_16_HRSCAF_138__chr1	17879750	DUP	171
Sc8eucV_16_HRSCAF_138__chr1	17879962	INS	59
Sc8eucV_16_HRSCAF_138__chr1	18058335	DEL	2262
Sc8eucV_16_HRSCAF_138__chr1	18340095	DEL	691
Sc8eucV_16_HRSCAF_138__chr1	18458009	INS	150
Sc8eucV_16_HRSCAF_138__chr1	18687640	INS	91
Sc8eucV_16_HRSCAF_138__chr1	18697366	DEL	663
Sc8eucV_16_HRSCAF_138__chr1	18966220	INS	55
Sc8eucV_16_HRSCAF_138__chr1	18966213	DUP	66
Sc8eucV_16_HRSCAF_138__chr1	19105694	DEL	563
Sc8eucV_16_HRSCAF_138__chr1	19137531	DEL	70
Sc8eucV_16_HRSCAF_138__chr1	19564169	INS	1386.5
Sc8eucV_16_HRSCAF_138__chr1	19589172	INS	66
Sc8eucV_16_HRSCAF_138__chr1	19589435	DEL	162.5
Sc8eucV_16_HRSCAF_138__chr1	20098062	DEL	309
Sc8eucV_16_HRSCAF_138__chr1	20505124	DEL	178.5
Sc8eucV_16_HRSCAF_138__chr1	20870460	DEL	69
Sc8eucV_16_HRSCAF_138__chr1	20870555	INS	64
Sc8eucV_16_HRSCAF_138__chr1	20947029	INS	104.5
Sc8eucV_16_HRSCAF_138__chr1	21097131	INS	74
Sc8eucV_16_HRSCAF_138__chr1	21112110	DEL	125
Sc8eucV_16_HRSCAF_138__chr1	21140612	DEL	120
Sc8eucV_16_HRSCAF_138__chr1	21396360	DEL	469
Sc8eucV_16_HRSCAF_138__chr1	21678219	DEL	470
Sc8eucV_16_HRSCAF_138__chr1	22067770	DEL	137
Sc8eucV_16_HRSCAF_138__chr1	22264464	DEL	65
Sc8eucV_16_HRSCAF_138__chr1	22630865	DEL	60
Sc8eucV_16_HRSCAF_138__chr1	22814337	DEL	62
Sc8eucV_16_HRSCAF_138__chr1	23097893	INS	75.5
Sc8eucV_16_HRSCAF_138__chr1	23323280	DEL	84
Sc8eucV_16_HRSCAF_138__chr1	23471029	DEL	734
Sc8eucV_16_HRSCAF_138__chr1	23834334	DEL	1310.5
Sc8eucV_16_HRSCAF_138__chr1	25192509	DEL	88
Sc8eucV_16_HRSCAF_138__chr1	25192623	INS	87
Sc8eucV_16_HRSCAF_138__chr1	25436078	DEL	132
Sc8eucV_16_HRSCAF_138__chr1	25436225	INS	130
Sc8eucV_16_HRSCAF_138__chr1	26140830	DEL	313.5
Sc8eucV_16_HRSCAF_138__chr1	26411203	DEL	908
Sc8eucV_16_HRSCAF_138__chr1	26562527	DEL	54
Sc8eucV_16_HRSCAF_138__chr1	27371308	INS	155.5
Sc8eucV_16_HRSCAF_138__chr1	27469757	INS	69
Sc8eucV_16_HRSCAF_138__chr1	27788327	INS	225
Sc8eucV_16_HRSCAF_138__chr1	27789508	DEL	1150
Sc8eucV_16_HRSCAF_138__chr1	27790898	DEL	499
Sc8eucV_16_HRSCAF_138__chr1	27791985	DEL	274
Sc8eucV_16_HRSCAF_138__chr1	27847034	INS	1282
Sc8eucV_16_HRSCAF_138__chr1	28907997	INS	1961
Sc8eucV_16_HRSCAF_138__chr1	28913240	INS	3220
Sc8eucV_16_HRSCAF_138__chr1	29132530	DEL	12757
Sc8eucV_16_HRSCAF_138__chr1	29163022	INS	2927
Sc8eucV_16_HRSCAF_138__chr1	29251089	DEL	260
Sc8eucV_16_HRSCAF_138__chr1	29390336	INS	2867
Sc8eucV_16_HRSCAF_138__chr1	29819402	DUP	146
Sc8eucV_16_HRSCAF_138__chr1	29819548	DEL	1015
Sc8eucV_16_HRSCAF_138__chr1	29821225	INS	17597
Sc8eucV_16_HRSCAF_138__chr1	29948833	INS	70
Sc8eucV_16_HRSCAF_138__chr1	29948786	DUP	225
Sc8eucV_16_HRSCAF_138__chr1	30481698	INS	50
Sc8eucV_16_HRSCAF_138__chr1	30634968	INS	130
Sc8eucV_16_HRSCAF_138__chr1	30634912	DUP	207
Sc8eucV_16_HRSCAF_138__chr1	30925864	INS	143
Sc8eucV_16_HRSCAF_138__chr1	30927574	DEL	121
Sc8eucV_16_HRSCAF_138__chr1	30937900	DEL	153
Sc8eucV_16_HRSCAF_138__chr1	31797628	DEL	60
Sc8eucV_16_HRSCAF_138__chr1	31805714	INS	59
Sc8eucV_16_HRSCAF_138__chr1	31805833	DEL	2261
Sc8eucV_16_HRSCAF_138__chr1	32013524	INS	103
Sc8eucV_16_HRSCAF_138__chr1	32148909	DEL	60
Sc8eucV_16_HRSCAF_138__chr1	32593321	DEL	98
Sc8eucV_16_HRSCAF_138__chr1	32832893	DEL	61
Sc8eucV_16_HRSCAF_138__chr1	33000134	DEL	93.5
Sc8eucV_16_HRSCAF_138__chr1	33403077	DUP	251
Sc8eucV_16_HRSCAF_138__chr1	33403315	INS	252
Sc8eucV_16_HRSCAF_138__chr1	33555296	DEL	569
Sc8eucV_16_HRSCAF_138__chr1	33881848	INS	58.5
Sc8eucV_16_HRSCAF_138__chr1	34056733	INS	1849
Sc8eucV_16_HRSCAF_138__chr1	34058499	INS	117
Sc8eucV_16_HRSCAF_138__chr1	35321865	DEL	51
Sc8eucV_16_HRSCAF_138__chr1	35418531	DEL	148
Sc8eucV_16_HRSCAF_138__chr1	35489850	DEL	115
Sc8eucV_16_HRSCAF_138__chr1	35667919	DEL	1314.5
Sc8eucV_16_HRSCAF_138__chr1	35707677	INS	597.5
Sc8eucV_16_HRSCAF_138__chr1	35729290	INS	56
Sc8eucV_16_HRSCAF_138__chr1	35807706	INS	52
Sc8eucV_16_HRSCAF_138__chr1	35870315	INS	774
Sc8eucV_16_HRSCAF_138__chr1	35978182	DEL	609
Sc8eucV_16_HRSCAF_138__chr1	36335195	INS	98
Sc8eucV_16_HRSCAF_138__chr1	36389336	INS	80
Sc8eucV_16_HRSCAF_138__chr1	36389316	DUP	162
Sc8eucV_16_HRSCAF_138__chr1	36450696	DEL	86
Sc8eucV_16_HRSCAF_138__chr1	36668086	INS	61
Sc8eucV_16_HRSCAF_138__chr1	36819831	DEL	56.5
Sc8eucV_16_HRSCAF_138__chr1	37023034	DEL	53
Sc8eucV_16_HRSCAF_138__chr1	37073930	INS	7369
Sc8eucV_16_HRSCAF_138__chr1	37104056	INS	159.5
Sc8eucV_16_HRSCAF_138__chr1	37260338	INS	53
Sc8eucV_16_HRSCAF_138__chr1	37470672	DEL	78
Sc8eucV_16_HRSCAF_138__chr1	37470825	INS	78
Sc8eucV_16_HRSCAF_138__chr1	37670073	DEL	67
Sc8eucV_16_HRSCAF_138__chr1	37695201	DEL	70
Sc8eucV_16_HRSCAF_138__chr1	37776161	INS	750
Sc8eucV_16_HRSCAF_138__chr1	37776956	DEL	726
Sc8eucV_16_HRSCAF_138__chr1	37777732	INS	1498
Sc8eucV_16_HRSCAF_138__chr1	38805761	DEL	53
Sc8eucV_16_HRSCAF_138__chr1	38943700	INS	82
Sc8eucV_16_HRSCAF_138__chr1	38943555	DUP	155
Sc8eucV_16_HRSCAF_138__chr1	39071273	INS	361
Sc8eucV_16_HRSCAF_138__chr1	39206533	INS	2121
Sc8eucV_16_HRSCAF_138__chr1	39447829	DEL	89.5
Sc8eucV_16_HRSCAF_138__chr1	39678647	DEL	2264
Sc8eucV_16_HRSCAF_138__chr1	39699467	DEL	62
Sc8eucV_16_HRSCAF_138__chr1	39731766	DEL	296.5
Sc8eucV_16_HRSCAF_138__chr1	39754333	INS	68.5
Sc8eucV_16_HRSCAF_138__chr1	39814642	DEL	2262
Sc8eucV_16_HRSCAF_138__chr1	40118323	DUP	61
Sc8eucV_16_HRSCAF_138__chr1	40118353	INS	62
Sc8eucV_16_HRSCAF_138__chr1	40119756	DEL	578.5
Sc8eucV_16_HRSCAF_138__chr1	40262325	DEL	64
Sc8eucV_16_HRSCAF_138__chr1	40364162	DEL	566
Sc8eucV_16_HRSCAF_138__chr1	40679328	DEL	299.5
Sc8eucV_16_HRSCAF_138__chr1	41188338	DEL	79
Sc8eucV_16_HRSCAF_138__chr1	41379632	INS	60
Sc8eucV_16_HRSCAF_138__chr1	41406877	DEL	644
Sc8eucV_16_HRSCAF_138__chr1	41596279	DEL	86
Sc8eucV_16_HRSCAF_138__chr1	41627396	DUP	102
Sc8eucV_16_HRSCAF_138__chr1	41627459	INS	71
Sc8eucV_16_HRSCAF_138__chr1	41959861	DUP	99
Sc8eucV_16_HRSCAF_138__chr1	41959941	INS	213
Sc8eucV_16_HRSCAF_138__chr1	42096259	DEL	2255
Sc8eucV_16_HRSCAF_138__chr1	42237482	DEL	61
Sc8eucV_16_HRSCAF_138__chr1	42594146	DUP	64
Sc8eucV_16_HRSCAF_138__chr1	42594179	INS	59
Sc8eucV_16_HRSCAF_138__chr1	43055539	DEL	68
Sc8eucV_16_HRSCAF_138__chr1	43103084	DEL	2262
Sc8eucV_16_HRSCAF_138__chr1	43572857	INS	354
Sc8eucV_16_HRSCAF_138__chr1	43913583	DEL	76
Sc8eucV_16_HRSCAF_138__chr1	44040775	DEL	167
Sc8eucV_16_HRSCAF_138__chr1	44283895	DEL	296
Sc8eucV_16_HRSCAF_138__chr1	44437230	DEL	89
Sc8eucV_16_HRSCAF_138__chr1	44943882	DEL	59
Sc8eucV_16_HRSCAF_138__chr1	45734181	INS	267
Sc8eucV_16_HRSCAF_138__chr1	45773928	INS	72.5
Sc8eucV_16_HRSCAF_138__chr1	45795576	INS	1337.5
Sc8eucV_16_HRSCAF_138__chr1	45878989	DEL	100.5
Sc8eucV_16_HRSCAF_138__chr1	45980737	DEL	296.5
Sc8eucV_16_HRSCAF_138__chr1	46943556	DUP	74
Sc8eucV_16_HRSCAF_138__chr1	46943616	INS	76
Sc8eucV_16_HRSCAF_138__chr1	47101557	INS	70
Sc8eucV_16_HRSCAF_138__chr1	47172468	DEL	2264
Sc8eucV_16_HRSCAF_138__chr1	47207240	INS	69
Sc8eucV_16_HRSCAF_138__chr1	47402363	INS	65
Sc8eucV_16_HRSCAF_138__chr1	47765116	DUP	110
Sc8eucV_16_HRSCAF_138__chr1	47765149	INS	135
Sc8eucV_16_HRSCAF_138__chr1	48092285	DEL	7167
Sc8eucV_16_HRSCAF_138__chr1	48132956	INS	1327
Sc8eucV_16_HRSCAF_138__chr1	48321679	DEL	706
Sc8eucV_16_HRSCAF_138__chr1	48638126	DEL	127.5
Sc8eucV_16_HRSCAF_138__chr1	49030799	INS	520
Sc8eucV_16_HRSCAF_138__chr1	49517945	DEL	50
Sc8eucV_16_HRSCAF_138__chr1	49535464	DEL	2263
Sc8eucV_16_HRSCAF_138__chr1	50073529	DEL	224
Sc8eucV_16_HRSCAF_138__chr1	50076046	DEL	2260
Sc8eucV_16_HRSCAF_138__chr1	50319955	DUP	57
Sc8eucV_16_HRSCAF_138__chr1	50320008	INS	68
Sc8eucV_16_HRSCAF_138__chr1	50360525	INS	56
Sc8eucV_16_HRSCAF_138__chr1	50444381	INS	6427
Sc8eucV_16_HRSCAF_138__chr1	50779349	DEL	69
Sc8eucV_16_HRSCAF_138__chr1	51396265	DEL	50
Sc8eucV_16_HRSCAF_138__chr1	51831291	DEL	55
Sc8eucV_16_HRSCAF_138__chr1	51839401	DEL	55
Sc8eucV_16_HRSCAF_138__chr1	51871049	DEL	50
Sc8eucV_16_HRSCAF_138__chr1	52130786	DEL	615
Sc8eucV_16_HRSCAF_138__chr1	52131438	INS	617
Sc8eucV_16_HRSCAF_138__chr1	52181072	DEL	53
Sc8eucV_16_HRSCAF_138__chr1	52216503	INS	1325
Sc8eucV_16_HRSCAF_138__chr1	52582685	DEL	126.5
Sc8eucV_16_HRSCAF_138__chr1	52654048	INS	59
Sc8eucV_16_HRSCAF_138__chr1	53537388	DUP	64
Sc8eucV_16_HRSCAF_138__chr1	53537452	INS	59
Sc8eucV_16_HRSCAF_138__chr1	53571580	DEL	59
Sc8eucV_16_HRSCAF_138__chr1	53694524	DUP	65
Sc8eucV_16_HRSCAF_138__chr1	53694562	INS	59
Sc8eucV_16_HRSCAF_138__chr1	54007990	INS	60
Sc8eucV_16_HRSCAF_138__chr1	54008039	DEL	62
Sc8eucV_16_HRSCAF_138__chr1	54021005	DEL	85
Sc8eucV_16_HRSCAF_138__chr1	54130751	INS	82
Sc8eucV_16_HRSCAF_138__chr1	54649890	DEL	124
Sc8eucV_16_HRSCAF_138__chr1	55275130	INS	2254
Sc8eucV_16_HRSCAF_138__chr1	55405539	DEL	928.5
Sc8eucV_16_HRSCAF_138__chr1	55602104	INS	303
Sc8eucV_16_HRSCAF_138__chr1	55821824	INS	2190
Sc8eucV_16_HRSCAF_138__chr1	56811491	DEL	194
Sc8eucV_16_HRSCAF_138__chr1	57452529	DEL	1329
Sc8eucV_16_HRSCAF_138__chr1	58016739	DEL	334
Sc8eucV_16_HRSCAF_138__chr1	58237222	DEL	859
Sc8eucV_16_HRSCAF_138__chr1	58314081	INS	53
Sc8eucV_16_HRSCAF_138__chr1	58409128	DEL	67.5
Sc8eucV_16_HRSCAF_138__chr1	58467731	INS	582.5
Sc8eucV_16_HRSCAF_138__chr1	58525237	INS	156
Sc8eucV_16_HRSCAF_138__chr1	58525343	DEL	69
Sc8eucV_16_HRSCAF_138__chr1	58525121	DUP	309
Sc8eucV_16_HRSCAF_138__chr1	58770154	DEL	55.5
Sc8eucV_16_HRSCAF_138__chr1	58818164	INS	1341
Sc8eucV_16_HRSCAF_138__chr1	59121127	DEL	60
Sc8eucV_16_HRSCAF_138__chr1	59121309	INS	57.5
Sc8eucV_16_HRSCAF_138__chr1	59296351	INS	572
Sc8eucV_16_HRSCAF_138__chr1	59332267	DEL	6725
Sc8eucV_16_HRSCAF_138__chr1	59463338	DEL	225
Sc8eucV_16_HRSCAF_138__chr1	59549004	DEL	221.5
Sc8eucV_16_HRSCAF_138__chr1	59591559	INS	1439
Sc8eucV_16_HRSCAF_138__chr1	59664553	INS	1379.5
Sc8eucV_16_HRSCAF_138__chr1	59680099	INS	224.5
Sc8eucV_16_HRSCAF_138__chr1	59795007	DUP	281
Sc8eucV_16_HRSCAF_138__chr1	59795015	INS	539
Sc8eucV_16_HRSCAF_138__chr1	59936492	INS	54
Sc8eucV_16_HRSCAF_138__chr1	59974239	DEL	172
Sc8eucV_16_HRSCAF_138__chr1	60258005	INS	6420
Sc8eucV_16_HRSCAF_138__chr1	60377298	DEL	2262
Sc8eucV_16_HRSCAF_138__chr1	60452480	DEL	169
Sc8eucV_16_HRSCAF_138__chr1	60505053	DEL	80
Sc8eucV_16_HRSCAF_138__chr1	61839292	DEL	1339
Sc8eucV_16_HRSCAF_138__chr1	61850994	INS	910
Sc8eucV_16_HRSCAF_138__chr1	61933511	DEL	286.5
Sc8eucV_16_HRSCAF_138__chr1	62023189	INS	73
Sc8eucV_16_HRSCAF_138__chr1	62043873	INS	171
Sc8eucV_16_HRSCAF_138__chr1	62050862	INS	1602
Sc8eucV_16_HRSCAF_138__chr1	62168763	DEL	68.5
Sc8eucV_16_HRSCAF_138__chr1	62260808	INS	82
Sc8eucV_16_HRSCAF_138__chr1	62352796	INS	64
Sc8eucV_16_HRSCAF_138__chr1	62481888	DEL	6373
Sc8eucV_16_HRSCAF_138__chr1	62604429	DEL	54.5
Sc8eucV_16_HRSCAF_138__chr1	62668479	INS	61
Sc8eucV_16_HRSCAF_138__chr1	62668515	INS	1098
Sc8eucV_16_HRSCAF_138__chr1	62769158	INS	59
Sc8eucV_16_HRSCAF_138__chr1	62989709	DEL	1171.5
Sc8eucV_16_HRSCAF_138__chr1	62991239	DEL	67
Sc8eucV_16_HRSCAF_138__chr1	63158585	DUP	234
Sc8eucV_16_HRSCAF_138__chr1	63158706	INS	296
Sc8eucV_16_HRSCAF_138__chr1	63191392	INS	2253
Sc8eucV_16_HRSCAF_138__chr1	63309130	DEL	6813
Sc8eucV_16_HRSCAF_138__chr1	63358948	DEL	1340
Sc8eucV_16_HRSCAF_138__chr1	63552828	DUP	490
Sc8eucV_16_HRSCAF_138__chr1	63553021	INS	206.5
Sc8eucV_16_HRSCAF_138__chr1	64430356	DEL	50
Sc8eucV_16_HRSCAF_138__chr1	64700855	DUP	61
Sc8eucV_16_HRSCAF_138__chr1	64700898	INS	57
Sc8eucV_16_HRSCAF_138__chr1	65033733	DEL	6971
Sc8eucV_16_HRSCAF_138__chr1	65121218	DEL	172
Sc8eucV_16_HRSCAF_138__chr1	65207745	INS	303
Sc8eucV_16_HRSCAF_138__chr1	65295813	DEL	714.5
Sc8eucV_16_HRSCAF_138__chr1	65354066	INS	915
Sc8eucV_16_HRSCAF_138__chr1	65524950	INS	473.5
Sc8eucV_16_HRSCAF_138__chr1	65632407	DEL	170.5
Sc8eucV_16_HRSCAF_138__chr1	65708456	DEL	57
Sc8eucV_16_HRSCAF_138__chr1	65726356	INS	92
Sc8eucV_16_HRSCAF_138__chr1	65996619	DEL	51
Sc8eucV_16_HRSCAF_138__chr1	66050294	DEL	60
Sc8eucV_16_HRSCAF_138__chr1	66101912	DEL	46
Sc8eucV_16_HRSCAF_138__chr1	66189842	DEL	80
Sc8eucV_16_HRSCAF_138__chr1	66294783	INS	88
Sc8eucV_16_HRSCAF_138__chr1	66294717	DUP	139
Sc8eucV_16_HRSCAF_138__chr1	66423080	DEL	51
Sc8eucV_16_HRSCAF_138__chr1	66596672	INS	5754
Sc8eucV_16_HRSCAF_138__chr1	66667036	DEL	116
Sc8eucV_16_HRSCAF_138__chr1	66779659	INS	65
Sc8eucV_16_HRSCAF_138__chr1	66995846	DEL	381
Sc8eucV_16_HRSCAF_138__chr1	67054323	INS	365.5
Sc8eucV_16_HRSCAF_138__chr1	67153357	INS	50
Sc8eucV_16_HRSCAF_138__chr1	67457888	INS	51
Sc8eucV_16_HRSCAF_138__chr1	67681206	INS	51
Sc8eucV_16_HRSCAF_138__chr1	67741414	INS	915
Sc8eucV_16_HRSCAF_138__chr1	68272616	DEL	71.5
Sc8eucV_16_HRSCAF_138__chr1	68272556	DUP	168
Sc8eucV_16_HRSCAF_138__chr1	68272555	INS	790
Sc8eucV_16_HRSCAF_138__chr1	68369391	DEL	2265
Sc8eucV_16_HRSCAF_138__chr1	68385269	INS	184.5
Sc8eucV_16_HRSCAF_138__chr1	68404029	INS	2259
Sc8eucV_16_HRSCAF_138__chr1	68482201	INS	2261
Sc8eucV_16_HRSCAF_138__chr1	68720593	INS	99.5
Sc8eucV_16_HRSCAF_138__chr1	68821166	INS	80.5
Sc8eucV_16_HRSCAF_138__chr1	69042243	INS	146.5
Sc8eucV_16_HRSCAF_138__chr1	69134744	DEL	75.5
Sc8eucV_16_HRSCAF_138__chr1	69420750	INS	66
Sc8eucV_16_HRSCAF_138__chr1	69432884	DEL	115
Sc8eucV_16_HRSCAF_138__chr1	69636630	INS	1347.5
Sc8eucV_16_HRSCAF_138__chr1	69922220	DUP	79
Sc8eucV_16_HRSCAF_138__chr1	69922237	INS	244
Sc8eucV_16_HRSCAF_138__chr1	70078088	INS	97
Sc8eucV_16_HRSCAF_138__chr1	70078161	DEL	54
Sc8eucV_16_HRSCAF_138__chr1	70103717	INS	57
Sc8eucV_16_HRSCAF_138__chr1	70543111	INS	78
Sc8eucV_16_HRSCAF_138__chr1	70571819	DEL	367
Sc8eucV_16_HRSCAF_138__chr1	70572866	DEL	182
Sc8eucV_16_HRSCAF_138__chr1	70573938	INS	365
Sc8eucV_16_HRSCAF_138__chr1	70605153	INS	1280.5
Sc8eucV_16_HRSCAF_138__chr1	70655626	INS	2261
Sc8eucV_16_HRSCAF_138__chr1	70661874	DEL	223
Sc8eucV_16_HRSCAF_138__chr1	71004631	DEL	125
Sc8eucV_16_HRSCAF_138__chr1	71039326	DEL	909
Sc8eucV_16_HRSCAF_138__chr1	71058326	DEL	3253
Sc8eucV_16_HRSCAF_138__chr1	71116251	DEL	2255
Sc8eucV_16_HRSCAF_138__chr1	71139003	INS	91
Sc8eucV_16_HRSCAF_138__chr1	71139735	DEL	6964
Sc8eucV_16_HRSCAF_138__chr1	71209948	INS	52
Sc8eucV_16_HRSCAF_138__chr1	71242937	DEL	115
Sc8eucV_16_HRSCAF_138__chr1	71357800	INS	913
Sc8eucV_16_HRSCAF_138__chr1	71676893	DUP	156
Sc8eucV_16_HRSCAF_138__chr1	71677043	INS	86
Sc8eucV_16_HRSCAF_138__chr1	71786900	INS	53
Sc8eucV_16_HRSCAF_138__chr1	71948640	DUP	293
Sc8eucV_16_HRSCAF_138__chr1	71948742	INS	1967
Sc8eucV_16_HRSCAF_138__chr1	71963846	INS	2264
Sc8eucV_16_HRSCAF_138__chr1	72327894	DEL	66.5
Sc8eucV_16_HRSCAF_138__chr1	72888008	DEL	7330
Sc8eucV_16_HRSCAF_138__chr1	72945781	DEL	109
Sc8eucV_16_HRSCAF_138__chr1	73275985	DUP	375
Sc8eucV_16_HRSCAF_138__chr1	73276073	INS	5403
Sc8eucV_16_HRSCAF_138__chr1	73436606	INS	1280
Sc8eucV_16_HRSCAF_138__chr1	73774781	INS	691
Sc8eucV_16_HRSCAF_138__chr1	73848641	INS	78
Sc8eucV_16_HRSCAF_138__chr1	73848611	DUP	284
Sc8eucV_16_HRSCAF_138__chr1	73880386	DUP	101
Sc8eucV_16_HRSCAF_138__chr1	73880495	INS	195
Sc8eucV_16_HRSCAF_138__chr1	73916181	INS	2242
Sc8eucV_16_HRSCAF_138__chr1	73957787	DEL	135.5
Sc8eucV_16_HRSCAF_138__chr1	74238445	INS	75
Sc8eucV_16_HRSCAF_138__chr1	74244590	DEL	552
Sc8eucV_16_HRSCAF_138__chr1	74249110	DEL	2265
Sc8eucV_16_HRSCAF_138__chr1	74748857	INS	67
Sc8eucV_16_HRSCAF_138__chr1	74803084	DEL	346.5
Sc8eucV_16_HRSCAF_138__chr1	74828544	DEL	6432
Sc8eucV_16_HRSCAF_138__chr1	74931798	INS	302.5
Sc8eucV_16_HRSCAF_138__chr1	74947158	INS	6975
Sc8eucV_16_HRSCAF_138__chr1	75030931	INS	83
Sc8eucV_16_HRSCAF_138__chr1	75044052	DUP	228
Sc8eucV_16_HRSCAF_138__chr1	75044153	INS	141
Sc8eucV_16_HRSCAF_138__chr1	75147886	INS	62
Sc8eucV_16_HRSCAF_138__chr1	75925038	DEL	1824
Sc8eucV_16_HRSCAF_138__chr1	76090829	INS	73
Sc8eucV_16_HRSCAF_138__chr1	76104437	DEL	2254
Sc8eucV_16_HRSCAF_138__chr1	76295195	INS	59
Sc8eucV_16_HRSCAF_138__chr1	76303872	INS	63
Sc8eucV_16_HRSCAF_138__chr1	76810852	INS	2265
Sc8eucV_16_HRSCAF_138__chr1	77080581	DUP	132
Sc8eucV_16_HRSCAF_138__chr1	77080575	INS	160
Sc8eucV_16_HRSCAF_138__chr1	77262258	DEL	53.5
Sc8eucV_16_HRSCAF_138__chr1	77666189	INS	628
Sc8eucV_16_HRSCAF_138__chr1	77730820	DEL	77
Sc8eucV_16_HRSCAF_138__chr1	77853898	DEL	56
Sc8eucV_16_HRSCAF_138__chr1	78319351	DEL	2264
Sc8eucV_16_HRSCAF_138__chr1	78507371	DEL	2243
Sc8eucV_16_HRSCAF_138__chr1	78553649	DEL	106.5
Sc8eucV_16_HRSCAF_138__chr1	78836762	INS	95
Sc8eucV_16_HRSCAF_138__chr1	78836722	DUP	173
Sc8eucV_16_HRSCAF_138__chr1	78937295	INS	67
Sc8eucV_16_HRSCAF_138__chr1	78977579	INS	57
Sc8eucV_16_HRSCAF_138__chr1	79191412	INS	56
Sc8eucV_16_HRSCAF_138__chr1	79204926	DEL	57
Sc8eucV_16_HRSCAF_138__chr1	79608972	DEL	268.5
Sc8eucV_16_HRSCAF_138__chr1	79713936	DUP	54
Sc8eucV_16_HRSCAF_138__chr1	79713976	INS	93
Sc8eucV_16_HRSCAF_138__chr1	80627474	DUP	101
Sc8eucV_16_HRSCAF_138__chr1	80627525	INS	89
Sc8eucV_16_HRSCAF_138__chr1	81137413	DEL	208
Sc8eucV_16_HRSCAF_138__chr1	81205971	INS	514.5
Sc8eucV_16_HRSCAF_138__chr1	81402321	DUP	57
Sc8eucV_16_HRSCAF_138__chr1	81402351	INS	67
Sc8eucV_16_HRSCAF_138__chr1	81511095	DEL	60
Sc8eucV_16_HRSCAF_138__chr1	81609512	INS	6430
Sc8eucV_16_HRSCAF_138__chr1	81629635	DUP	93
Sc8eucV_16_HRSCAF_138__chr1	81629688	INS	93
Sc8eucV_16_HRSCAF_138__chr1	81700936	DEL	3664
Sc8eucV_16_HRSCAF_138__chr1	81705842	INS	2262
Sc8eucV_16_HRSCAF_138__chr1	82086074	INS	10961
Sc8eucV_16_HRSCAF_138__chr1	82298470	INS	53
Sc8eucV_16_HRSCAF_138__chr1	82321733	DEL	428.5
Sc8eucV_16_HRSCAF_138__chr1	82950035	DEL	153.5
Sc8eucV_16_HRSCAF_138__chr1	83338936	DEL	66
Sc8eucV_16_HRSCAF_138__chr1	83339119	INS	56
Sc8eucV_16_HRSCAF_138__chr1	83605432	DEL	84
Sc8eucV_16_HRSCAF_138__chr1	83699992	INS	370
Sc8eucV_16_HRSCAF_138__chr1	83841411	INS	60.5
Sc8eucV_16_HRSCAF_138__chr1	83988498	INS	56
Sc8eucV_16_HRSCAF_138__chr1	83988478	DUP	214
Sc8eucV_16_HRSCAF_138__chr1	84134165	INS	477.5
Sc8eucV_16_HRSCAF_138__chr1	84238248	DUP	341
Sc8eucV_16_HRSCAF_138__chr1	84420549	DUP	175
Sc8eucV_16_HRSCAF_138__chr1	84420610	INS	165
Sc8eucV_16_HRSCAF_138__chr1	84605947	DEL	83.5
Sc8eucV_16_HRSCAF_138__chr1	84688594	DEL	109
Sc8eucV_16_HRSCAF_138__chr1	84791544	DEL	58
Sc8eucV_16_HRSCAF_138__chr1	84791630	INS	58
Sc8eucV_16_HRSCAF_138__chr1	85363151	DEL	195
Sc8eucV_16_HRSCAF_138__chr1	85444325	DEL	70.5
Sc8eucV_16_HRSCAF_138__chr1	85450166	DUP	213
Sc8eucV_16_HRSCAF_138__chr1	85450175	INS	147.5
Sc8eucV_16_HRSCAF_138__chr1	85597329	DEL	56
Sc8eucV_16_HRSCAF_138__chr1	85597299	INS	170
Sc8eucV_16_HRSCAF_138__chr1	85686873	DEL	74
Sc8eucV_16_HRSCAF_138__chr1	85689685	DEL	293
Sc8eucV_16_HRSCAF_138__chr1	85746447	DEL	1324
Sc8eucV_16_HRSCAF_138__chr1	85889736	DEL	145
Sc8eucV_16_HRSCAF_138__chr1	86134198	DUP	158
Sc8eucV_16_HRSCAF_138__chr1	86134230	INS	229
Sc8eucV_16_HRSCAF_138__chr1	86273545	DEL	2249
Sc8eucV_16_HRSCAF_138__chr1	87269634	INS	119
Sc8eucV_16_HRSCAF_138__chr1	87269727	DEL	117
Sc8eucV_16_HRSCAF_138__chr1	87811902	INS	96.5
Sc8eucV_16_HRSCAF_138__chr1	87913021	DEL	446
Sc8eucV_16_HRSCAF_138__chr1	87919670	DEL	138
Sc8eucV_16_HRSCAF_138__chr1	87926818	DEL	57
Sc8eucV_16_HRSCAF_138__chr1	87972520	DEL	462
Sc8eucV_16_HRSCAF_138__chr1	88151134	INS	205
Sc8eucV_16_HRSCAF_138__chr1	88227943	DEL	184
Sc8eucV_16_HRSCAF_138__chr1	88228172	INS	235
Sc8eucV_16_HRSCAF_138__chr1	88781165	DEL	59
Sc8eucV_16_HRSCAF_138__chr1	89317010	DEL	2259
Sc8eucV_16_HRSCAF_138__chr1	89390750	INS	193.5
Sc8eucV_16_HRSCAF_138__chr1	89397930	DEL	125
Sc8eucV_16_HRSCAF_138__chr1	89398165	INS	160
Sc8eucV_16_HRSCAF_138__chr1	89425802	INS	62
Sc8eucV_16_HRSCAF_138__chr1	89446194	INS	173
Sc8eucV_16_HRSCAF_138__chr1	89446313	DEL	172
Sc8eucV_16_HRSCAF_138__chr1	89992959	DEL	107.5
Sc8eucV_16_HRSCAF_138__chr1	90477410	DEL	670
Sc8eucV_16_HRSCAF_138__chr1	90599598	DEL	55
Sc8eucV_16_HRSCAF_138__chr1	90609145	INS	53
Sc8eucV_16_HRSCAF_138__chr1	90650349	DUP	144
Sc8eucV_16_HRSCAF_138__chr1	90650447	INS	146
Sc8eucV_16_HRSCAF_138__chr1	90687562	INS	52
Sc8eucV_16_HRSCAF_138__chr1	90857545	INS	113
Sc8eucV_16_HRSCAF_138__chr1	90857517	DUP	179
Sc8eucV_16_HRSCAF_138__chr1	90901784	INS	57
Sc8eucV_16_HRSCAF_138__chr1	90901853	DEL	110
Sc8eucV_16_HRSCAF_138__chr1	90910744	INS	65
Sc8eucV_16_HRSCAF_138__chr1	90910711	DUP	104
Sc8eucV_16_HRSCAF_138__chr1	91091847	DUP	101
Sc8eucV_16_HRSCAF_138__chr1	91091923	INS	100
Sc8eucV_16_HRSCAF_138__chr1	91097991	DEL	53
Sc8eucV_16_HRSCAF_138__chr1	91098078	INS	50
Sc8eucV_16_HRSCAF_138__chr1	91318103	INS	72
Sc8eucV_16_HRSCAF_138__chr1	91317843	DUP	393
Sc8eucV_16_HRSCAF_138__chr1	91370428	DEL	135
Sc8eucV_16_HRSCAF_138__chr1	91412892	DEL	6486
Sc8eucV_16_HRSCAF_138__chr1	91469453	INS	2262
Sc8eucV_16_HRSCAF_138__chr1	91656117	DEL	51
Sc8eucV_16_HRSCAF_138__chr1	91656194	INS	51
Sc8eucV_16_HRSCAF_138__chr1	91687294	DEL	100.5
Sc8eucV_16_HRSCAF_138__chr1	91714811	DUP	405
Sc8eucV_16_HRSCAF_138__chr1	92446372	INS	2261
Sc8eucV_16_HRSCAF_138__chr1	93051553	INS	107
Sc8eucV_16_HRSCAF_138__chr1	93085191	DEL	184
Sc8eucV_16_HRSCAF_138__chr1	93969704	DUP	67
Sc8eucV_16_HRSCAF_138__chr1	93969755	INS	131
Sc8eucV_16_HRSCAF_138__chr1	94392389	DUP	66
Sc8eucV_16_HRSCAF_138__chr1	94392418	INS	110.5
Sc8eucV_16_HRSCAF_138__chr1	94405524	DEL	7360
Sc8eucV_16_HRSCAF_138__chr1	94932196	INS	100.5
Sc8eucV_16_HRSCAF_138__chr1	95131796	INS	397
Sc8eucV_16_HRSCAF_138__chr1	95132012	DUP	75
Sc8eucV_16_HRSCAF_138__chr1	95141777	DEL	64
Sc8eucV_16_HRSCAF_138__chr1	95143856	INS	6437
Sc8eucV_16_HRSCAF_138__chr1	95285609	INS	2263
Sc8eucV_16_HRSCAF_138__chr1	95299861	INS	53
Sc8eucV_16_HRSCAF_138__chr1	95337088	DEL	77
Sc8eucV_16_HRSCAF_138__chr1	95337489	INS	72
Sc8eucV_16_HRSCAF_138__chr1	95566451	INS	470
Sc8eucV_16_HRSCAF_138__chr1	95598311	DEL	321.5
Sc8eucV_16_HRSCAF_138__chr1	95682834	DEL	1327
Sc8eucV_16_HRSCAF_138__chr1	95685353	INS	83
Sc8eucV_16_HRSCAF_138__chr1	95703438	DEL	58
Sc8eucV_16_HRSCAF_138__chr1	95922674	INS	935.5
Sc8eucV_16_HRSCAF_138__chr1	96122823	DEL	1382.5
Sc8eucV_16_HRSCAF_138__chr1	96387436	INS	2262
Sc8eucV_16_HRSCAF_138__chr1	96396660	INS	5046
Sc8eucV_16_HRSCAF_138__chr1	96435048	DEL	119
Sc8eucV_16_HRSCAF_138__chr1	96722514	DEL	2251
Sc8eucV_16_HRSCAF_138__chr1	96872774	DEL	6995
Sc8eucV_16_HRSCAF_138__chr1	96928978	INS	2261
Sc8eucV_16_HRSCAF_138__chr1	97132217	DEL	102
Sc8eucV_16_HRSCAF_138__chr1	97566875	DEL	1273
Sc8eucV_16_HRSCAF_138__chr1	97956582	DEL	170
Sc8eucV_16_HRSCAF_138__chr1	98515866	INS	1338
Sc8eucV_16_HRSCAF_138__chr1	98969482	INS	169.5
Sc8eucV_16_HRSCAF_138__chr1	99396670	DEL	2267
Sc8eucV_16_HRSCAF_138__chr1	99570634	DEL	70
Sc8eucV_16_HRSCAF_138__chr1	99617252	DEL	70.5
Sc8eucV_16_HRSCAF_138__chr1	99816962	DEL	4672
Sc8eucV_16_HRSCAF_138__chr1	100174901	INS	80
Sc8eucV_16_HRSCAF_138__chr1	100227434	INS	719.5
Sc8eucV_16_HRSCAF_138__chr1	100339724	INS	362.5
Sc8eucV_16_HRSCAF_138__chr1	100455501	DEL	158
Sc8eucV_16_HRSCAF_138__chr1	100455790	INS	50
Sc8eucV_16_HRSCAF_138__chr1	100839378	INS	2361
Sc8eucV_16_HRSCAF_138__chr1	101069957	INS	62
Sc8eucV_16_HRSCAF_138__chr1	101489371	DUP	260
Sc8eucV_16_HRSCAF_138__chr1	101489584	INS	125
Sc8eucV_16_HRSCAF_138__chr1	101675114	DEL	104
Sc8eucV_16_HRSCAF_138__chr1	101675240	INS	102
Sc8eucV_16_HRSCAF_138__chr1	101836477	DEL	75
Sc8eucV_16_HRSCAF_138__chr1	102360036	DUP	145
Sc8eucV_16_HRSCAF_138__chr1	102360100	INS	92
Sc8eucV_16_HRSCAF_138__chr1	102552485	DEL	76.5
Sc8eucV_16_HRSCAF_138__chr1	102664074	INS	300
Sc8eucV_16_HRSCAF_138__chr1	103113870	DEL	160
Sc8eucV_16_HRSCAF_138__chr1	103156760	DEL	257
Sc8eucV_16_HRSCAF_138__chr1	103202254	DEL	50
Sc8eucV_16_HRSCAF_138__chr1	103417441	DEL	50
Sc8eucV_16_HRSCAF_138__chr1	104349953	DEL	53
Sc8eucV_16_HRSCAF_138__chr1	104603487	INS	1380
Sc8eucV_16_HRSCAF_138__chr1	104629605	DEL	62
Sc8eucV_16_HRSCAF_138__chr1	104764635	INS	2274
Sc8eucV_16_HRSCAF_138__chr1	104816074	DEL	2343
Sc8eucV_16_HRSCAF_138__chr1	104827482	INS	56
Sc8eucV_16_HRSCAF_138__chr1	104859343	INS	73
Sc8eucV_16_HRSCAF_138__chr1	105745546	INS	107.5
Sc8eucV_16_HRSCAF_138__chr1	106384271	INS	95
Sc8eucV_16_HRSCAF_138__chr1	106389037	INS	1063
Sc8eucV_16_HRSCAF_138__chr1	106516161	DEL	80
Sc8eucV_16_HRSCAF_138__chr1	106557433	INS	1284.5
Sc8eucV_16_HRSCAF_138__chr1	106650551	DEL	113
Sc8eucV_16_HRSCAF_138__chr1	106917657	INS	6977
Sc8eucV_16_HRSCAF_138__chr1	107151772	DEL	78.5
Sc8eucV_16_HRSCAF_138__chr1	107275213	DEL	911
Sc8eucV_16_HRSCAF_138__chr1	108156158	DEL	55
Sc8eucV_16_HRSCAF_138__chr1	109000881	INS	108
Sc8eucV_16_HRSCAF_138__chr1	109003540	INS	402
Sc8eucV_16_HRSCAF_138__chr1	109724612	DUP	64
Sc8eucV_16_HRSCAF_138__chr1	109724648	INS	114
Sc8eucV_16_HRSCAF_138__chr1	109921321	DEL	480
Sc8eucV_16_HRSCAF_138__chr1	110014810	DUP	71
Sc8eucV_16_HRSCAF_138__chr1	110014825	INS	68
Sc8eucV_16_HRSCAF_138__chr1	110652360	DEL	891.5
Sc8eucV_16_HRSCAF_138__chr1	110721317	INS	60
Sc8eucV_16_HRSCAF_138__chr1	110721270	DUP	335
Sc8eucV_16_HRSCAF_138__chr1	110897069	DEL	297.5
Sc8eucV_16_HRSCAF_138__chr1	111032170	DEL	158
Sc8eucV_16_HRSCAF_138__chr1	111032154	INS	192
Sc8eucV_16_HRSCAF_138__chr1	111114841	INS	2259
Sc8eucV_16_HRSCAF_138__chr1	111765134	DEL	222
Sc8eucV_16_HRSCAF_138__chr1	111936587	INS	114.5
Sc8eucV_16_HRSCAF_138__chr1	112093029	DEL	493
Sc8eucV_16_HRSCAF_138__chr1	112097768	DEL	1941
Sc8eucV_16_HRSCAF_138__chr1	112139215	DEL	66
Sc8eucV_16_HRSCAF_138__chr1	112167599	INS	80
Sc8eucV_16_HRSCAF_138__chr1	112167564	DUP	121
Sc8eucV_16_HRSCAF_138__chr1	112273918	DEL	296
Sc8eucV_16_HRSCAF_138__chr1	112275569	INS	151
Sc8eucV_16_HRSCAF_138__chr1	112275967	DEL	527
Sc8eucV_16_HRSCAF_138__chr1	112313483	INS	302.5
Sc8eucV_16_HRSCAF_138__chr1	113113905	DEL	102.5
Sc8eucV_16_HRSCAF_138__chr1	113268176	DEL	147.5
Sc8eucV_16_HRSCAF_138__chr1	113744139	DEL	84
Sc8eucV_16_HRSCAF_138__chr1	113836003	DEL	72
Sc8eucV_16_HRSCAF_138__chr1	113836168	INS	53
Sc8eucV_16_HRSCAF_138__chr1	113899701	INS	66
Sc8eucV_16_HRSCAF_138__chr1	113899996	DEL	66
Sc8eucV_16_HRSCAF_138__chr1	113954999	DEL	154.5
Sc8eucV_16_HRSCAF_138__chr1	113955603	INS	119
Sc8eucV_16_HRSCAF_138__chr1	113993196	INS	1321
Sc8eucV_16_HRSCAF_138__chr1	114288897	INS	60
Sc8eucV_16_HRSCAF_138__chr1	114300240	DEL	67
Sc8eucV_16_HRSCAF_138__chr1	114300942	INS	646
Sc8eucV_16_HRSCAF_138__chr1	114303645	DEL	1549
Sc8eucV_16_HRSCAF_138__chr1	114305231	INS	225
Sc8eucV_16_HRSCAF_138__chr1	114397089	DEL	1813
Sc8eucV_16_HRSCAF_138__chr1	114426717	DEL	2259
Sc8eucV_16_HRSCAF_138__chr1	114488809	INS	474.5
Sc8eucV_16_HRSCAF_138__chr1	114514126	INS	55
Sc8eucV_16_HRSCAF_138__chr1	114912067	DUP	1999
Sc8eucV_16_HRSCAF_138__chr1	114913743	INS	7123
Sc8eucV_16_HRSCAF_138__chr1	114945101	DEL	1277.5
Sc8eucV_16_HRSCAF_138__chr1	114979934	DUP	325
Sc8eucV_16_HRSCAF_138__chr1	114980032	INS	530
Sc8eucV_16_HRSCAF_138__chr1	115005417	INS	83
Sc8eucV_16_HRSCAF_138__chr1	115008460	INS	84
Sc8eucV_16_HRSCAF_138__chr1	115020758	DEL	2252
Sc8eucV_16_HRSCAF_138__chr1	115070348	DEL	278
Sc8eucV_16_HRSCAF_138__chr1	115073061	INS	932
Sc8eucV_16_HRSCAF_138__chr1	115120040	INS	78
Sc8eucV_16_HRSCAF_138__chr1	115119926	DUP	338
Sc8eucV_16_HRSCAF_138__chr1	115237684	DUP	71
Sc8eucV_16_HRSCAF_138__chr1	115253483	DEL	53
Sc8eucV_16_HRSCAF_138__chr1	115309978	DEL	112
Sc8eucV_16_HRSCAF_138__chr1	115310423	INS	56
Sc8eucV_16_HRSCAF_138__chr1	115327187	DEL	55.5
Sc8eucV_16_HRSCAF_138__chr1	115458801	DEL	57
Sc8eucV_16_HRSCAF_138__chr1	115462268	INS	69
Sc8eucV_16_HRSCAF_138__chr1	115735603	INS	54
Sc8eucV_16_HRSCAF_138__chr1	115781381	DEL	138
Sc8eucV_16_HRSCAF_138__chr1	115781535	INS	230
Sc8eucV_16_HRSCAF_138__chr1	115968671	INS	114
Sc8eucV_16_HRSCAF_138__chr1	116176138	INS	161
Sc8eucV_16_HRSCAF_138__chr1	116189979	INS	61
Sc8eucV_16_HRSCAF_138__chr1	116190013	DEL	94.5
Sc8eucV_16_HRSCAF_138__chr1	116215696	INS	65
Sc8eucV_16_HRSCAF_138__chr1	116417765	INS	161
Sc8eucV_16_HRSCAF_138__chr1	116434516	INS	171
Sc8eucV_16_HRSCAF_138__chr1	116539595	DEL	93
Sc8eucV_16_HRSCAF_138__chr1	116722391	DEL	81
Sc8eucV_16_HRSCAF_138__chr1	116723569	DEL	129
Sc8eucV_16_HRSCAF_138__chr1	116726199	INS	167
Sc8eucV_16_HRSCAF_138__chr1	116761587	DEL	340
Sc8eucV_16_HRSCAF_138__chr1	116769317	DEL	59
Sc8eucV_16_HRSCAF_138__chr1	116948509	INS	199
Sc8eucV_16_HRSCAF_138__chr1	116949679	DEL	95
Sc8eucV_16_HRSCAF_138__chr1	117015092	DEL	214
Sc8eucV_16_HRSCAF_138__chr1	117096202	INS	60.5
Sc8eucV_16_HRSCAF_138__chr1	117101760	INS	1913
Sc8eucV_16_HRSCAF_138__chr1	117103116	INS	1916
Sc8eucV_16_HRSCAF_138__chr1	117102407	INS	10600
Sc8eucV_16_HRSCAF_138__chr1	117111156	DEL	76
Sc8eucV_16_HRSCAF_138__chr1	117111027	INS	420
Sc8eucV_16_HRSCAF_138__chr1	117125168	INS	201
Sc8eucV_16_HRSCAF_138__chr1	117124887	DUP	618
Sc8eucV_16_HRSCAF_138__chr1	117211060	DEL	189
Sc8eucV_16_HRSCAF_138__chr1	117257065	INS	269.5
Sc8eucV_16_HRSCAF_138__chr1	117320090	INS	57
Sc8eucV_16_HRSCAF_138__chr1	117440817	DEL	417
Sc8eucV_16_HRSCAF_138__chr1	117469221	INS	60
Sc8eucV_16_HRSCAF_138__chr1	117469392	DEL	60
Sc8eucV_16_HRSCAF_138__chr1	117471828	INS	401
Sc8eucV_16_HRSCAF_138__chr1	117501669	DEL	60
Sc8eucV_16_HRSCAF_138__chr1	117502348	INS	244
Sc8eucV_16_HRSCAF_138__chr1	117519478	DEL	71
Sc8eucV_16_HRSCAF_138__chr1	117693182	INS	237
Sc8eucV_16_HRSCAF_138__chr1	117693262	DEL	102
Sc8eucV_16_HRSCAF_138__chr1	117708092	DEL	119
Sc8eucV_16_HRSCAF_138__chr1	117745775	INS	512.5
Sc8eucV_16_HRSCAF_138__chr1	117746003	DEL	320
Sc8eucV_16_HRSCAF_138__chr1	117753711	DEL	93
Sc8eucV_16_HRSCAF_138__chr1	117753820	INS	93
Sc8eucV_16_HRSCAF_138__chr1	117802470	DEL	347
Sc8eucV_16_HRSCAF_138__chr1	117829447	DEL	139
Sc8eucV_16_HRSCAF_138__chr1	117834750	INS	51
Sc8eucV_16_HRSCAF_138__chr1	117863065	INS	140
Sc8eucV_16_HRSCAF_138__chr1	117863099	DEL	157
Sc8eucV_16_HRSCAF_138__chr1	117871839	INS	91
Sc8eucV_16_HRSCAF_138__chr1	117882566	DEL	156
Sc8eucV_16_HRSCAF_138__chr1	117882737	INS	156
Sc8eucV_16_HRSCAF_138__chr1	117955509	INS	56
Sc8eucV_16_HRSCAF_138__chr1	117955563	DEL	111
Sc8eucV_16_HRSCAF_138__chr1	117976584	DEL	242
Sc8eucV_16_HRSCAF_138__chr1	118014551	INS	58
Sc8eucV_16_HRSCAF_138__chr1	118017236	INS	64
Sc8eucV_16_HRSCAF_138__chr1	118026236	INS	594
Sc8eucV_16_HRSCAF_138__chr1	118036434	DEL	52
Sc8eucV_16_HRSCAF_138__chr1	118043128	INS	459
Sc8eucV_16_HRSCAF_138__chr1	118077441	DEL	440
[truncated: 7,916 more rows]
