# Supplementary material for: Discovery and population genomics of structural variation in a songbird genus
Source: Nat Commun. 2020 Jul 7;11:3403. doi: 10.1038/s41467-020-17195-4 (PMC7341801; doi:10.1038/s41467-020-17195-4)
Supplement: Supplementary file 6 — Source Data file [file 41467_2020_17195_MOESM6_ESM.zip › source_files/primary_contigs_HAC-associated_contigs_HAC.0_Assemblytics_smartiesv.SURVIVOR.table]

primary_contig_1	1132498	INS	402
primary_contig_1	1133283	DEL	91
primary_contig_1	1134667	INS	339
primary_contig_1	7520349	DEL	82
primary_contig_1	8360430	DEL	81
primary_contig_1	8360158	INS	334
primary_contig_1	8874954	INS	3931
primary_contig_100	81151	DEL	66
primary_contig_100	247277	INS	81.5
primary_contig_100	289847	DEL	4594
primary_contig_100	294486	DEL	271
primary_contig_100	299297	INS	120
primary_contig_100	523523	DEL	50
primary_contig_100	532391	INS	238
primary_contig_100	625143	DEL	61.5
primary_contig_100	869356	INS	108
primary_contig_100	915274	INS	2253
primary_contig_100	1122665	INS	204
primary_contig_100	1122415	DUP	612
primary_contig_100	1180124	DEL	195
primary_contig_100	1180699	INS	195
primary_contig_100	1233325	INS	321
primary_contig_100	1234169	INS	327
primary_contig_100	1233208	DUP	1381
primary_contig_100	1234329	INS	513
primary_contig_100	1251482	INS	252
primary_contig_100	1251848	INS	348
primary_contig_100	1251298	DUP	939
primary_contig_100	1530579	DEL	122
primary_contig_100	1603899	DEL	122.5
primary_contig_100	1636827	DEL	51
primary_contig_100	1636921	INS	51
primary_contig_100	1646829	INS	120
primary_contig_100	1886824	DEL	2261
primary_contig_100	2480063	DEL	6780
primary_contig_103	1163	DUP	819
primary_contig_103	58871	DEL	5113
primary_contig_107	224762	INS	755.5
primary_contig_107	291837	INS	72
primary_contig_112	8298	DEL	216
primary_contig_112	8984	INS	55
primary_contig_112	7616	INS	3891
primary_contig_112	9301	INS	2309
primary_contig_112	72716	DEL	855
primary_contig_112	96777	DEL	1296
primary_contig_112	103875	DEL	185.5
primary_contig_116	14208	DEL	2255
primary_contig_116	1322366	DEL	1849
primary_contig_12	16979	INS	29763
primary_contig_12	17471	INS	2836
primary_contig_12	17611	INS	1448
primary_contig_12	18366	INS	2787
primary_contig_12	18472	INS	6855
primary_contig_12	17688	INS	12771
primary_contig_12	20009	DEL	54
primary_contig_12	20541	INS	1394
primary_contig_12	22664	INS	1426
primary_contig_12	24390	INS	5561
primary_contig_12	24336	INS	7062
primary_contig_12	24706	INS	8464
primary_contig_12	369095	INS	400
primary_contig_12	368997	DUP	736
primary_contig_12	624366	DEL	5032
primary_contig_12	822797	INS	7373
primary_contig_12	1671247	DEL	2254
primary_contig_12	1726557	DEL	196
primary_contig_12	1845695	DUP	86
primary_contig_12	1845770	INS	191
primary_contig_12	5167979	DEL	456
primary_contig_12	5168450	INS	456
primary_contig_12	5282243	INS	63
primary_contig_12	5291064	DEL	181
primary_contig_12	5292331	DEL	1731
primary_contig_12	5293779	DEL	164
primary_contig_12	5312766	DEL	186
primary_contig_12	5313042	INS	186
primary_contig_12	5317156	DEL	147
primary_contig_12	5339692	INS	80
primary_contig_12	5339656	DUP	385
primary_contig_12	5344670	INS	91
primary_contig_12	5350411	DEL	107
primary_contig_12	5359080	INS	68
primary_contig_12	5395461	INS	88
primary_contig_12	5398639	DEL	55
primary_contig_12	5402735	INS	74
primary_contig_12	5402653	DUP	229
primary_contig_12	5427497	INS	64
primary_contig_12	5432050	DEL	403
primary_contig_12	5544808	DEL	55
primary_contig_12	5544878	INS	55
primary_contig_12	6196345	DEL	101
primary_contig_12	6196493	INS	101
primary_contig_12	6394442	INS	2251
primary_contig_12	6690168	DEL	6375
primary_contig_12	6870907	DEL	117
primary_contig_12	6982904	INS	7275
primary_contig_12	7090170	DUP	367
primary_contig_12	7090506	INS	240
primary_contig_12	7470822	DEL	221
primary_contig_12	7471418	INS	74
primary_contig_12	8680408	INS	7339
primary_contig_12	9353408	DEL	59.5
primary_contig_12	10382275	DEL	100.5
primary_contig_12	10435802	INS	7293
primary_contig_12	10459809	DEL	7344
primary_contig_12	10624111	INS	9783
primary_contig_12	10823938	DEL	350.5
primary_contig_12	11329624	INS	138
primary_contig_12	11706183	DEL	219
primary_contig_12	11795506	INS	2233
primary_contig_12	11990289	INS	102.5
primary_contig_12	12087415	INS	75
primary_contig_12	12600171	DUP	403
primary_contig_12	12600524	INS	158
primary_contig_12	12761165	INS	260
primary_contig_12	12762218	DEL	100
primary_contig_12	12868718	DEL	134.5
primary_contig_12	12881418	INS	77
primary_contig_12	12881189	DEL	166.5
primary_contig_12	13015790	INS	58
primary_contig_12	13015549	DUP	316
primary_contig_12	13121192	DEL	2880
primary_contig_12	13537722	DEL	55
primary_contig_12	13726337	DEL	250.5
primary_contig_12	13771852	DEL	437
primary_contig_123	49105	DEL	516
primary_contig_123	50250	DEL	258
primary_contig_123	50548	DEL	524
primary_contig_123	51613	DEL	366
primary_contig_123	53704	INS	132
primary_contig_123	54247	DEL	462.5
primary_contig_123	54852	DEL	337
primary_contig_123	55253	INS	382
primary_contig_123	58208	INS	148
primary_contig_123	58308	DEL	125
primary_contig_125	396	INS	809
primary_contig_125	1452	DEL	164
primary_contig_125	1688	INS	156
primary_contig_125	424	INS	2834
primary_contig_125	2586	INS	468
primary_contig_125	3040	DEL	156
primary_contig_125	3639	INS	313
primary_contig_125	4829	INS	313
primary_contig_125	5629	DEL	765
primary_contig_125	6650	DEL	499
primary_contig_125	7525	DEL	312
primary_contig_125	9116	DEL	188
primary_contig_125	9733	INS	160
primary_contig_125	10214	DEL	155
primary_contig_125	11086	INS	468
primary_contig_125	12276	DEL	156
primary_contig_125	12745	DEL	761
primary_contig_125	13780	INS	345
primary_contig_125	15073	DEL	311
primary_contig_125	15005	INS	310
primary_contig_125	16490	INS	188
primary_contig_125	16872	DEL	156
primary_contig_125	17409	INS	468
primary_contig_125	18496	DEL	156
primary_contig_125	18731	INS	155
primary_contig_125	19577	DEL	190
primary_contig_125	20101	INS	109
primary_contig_125	30350	DEL	7404
primary_contig_125	34122	INS	1316
primary_contig_125	41969	DEL	3036
primary_contig_129	11620899	INS	2252
primary_contig_129	11930593	DUP	104
primary_contig_129	11930609	INS	97
primary_contig_129	12149669	DEL	702.5
primary_contig_129	12164115	DUP	132
primary_contig_129	12164206	INS	50
primary_contig_129	12659092	DEL	335.5
primary_contig_129	12659714	INS	123
primary_contig_129	12936443	DEL	153
primary_contig_129	12936924	INS	129.5
primary_contig_129	13022556	INS	141
primary_contig_129	13332405	DEL	5224
primary_contig_129	13356579	DEL	2280
primary_contig_129	13385761	DEL	187
primary_contig_129	13438874	DEL	908
primary_contig_129	13439789	DEL	1357
primary_contig_129	14224558	INS	61
primary_contig_129	14313673	DEL	1323
primary_contig_129	14504922	DEL	7376
primary_contig_129	14570821	DEL	60
primary_contig_129	16021091	DEL	68
primary_contig_129	16883909	DEL	50
primary_contig_129	16883984	INS	50
primary_contig_131	100624	DEL	1074
primary_contig_131	101752	DEL	52
primary_contig_131	102491	INS	1079
primary_contig_131	110898	DEL	57
primary_contig_131	111111	INS	102
primary_contig_134	5446220	INS	204
primary_contig_134	5447631	DEL	380
primary_contig_135	612617	DEL	281
primary_contig_135	614020	DEL	251
primary_contig_135	614450	INS	79
primary_contig_135	632716	INS	27143
primary_contig_138	41579	DEL	5211
primary_contig_138	47185	INS	239
primary_contig_138	47495	DEL	90
primary_contig_138	48762	INS	152
primary_contig_138	49071	DEL	56
primary_contig_138	49517	INS	4393
primary_contig_138	50896	DEL	164
primary_contig_138	51572	INS	491
primary_contig_139	3110444	INS	85
primary_contig_139	3294108	INS	114
primary_contig_139	3294109	DUP	114
primary_contig_139	3869761	INS	54.5
primary_contig_139	3870588	DEL	750
primary_contig_139	3870918	DEL	220
primary_contig_139	3934122	DEL	121
primary_contig_139	3947089	DEL	380
primary_contig_139	3950672	DEL	7312
primary_contig_139	5873900	INS	398
primary_contig_139	5873753	INS	1650.5
primary_contig_139	6163824	DEL	99
primary_contig_139	6827559	DEL	210
primary_contig_139	6846954	DEL	66
primary_contig_139	6946174	INS	136
primary_contig_139	6945981	DUP	444
primary_contig_139	6971629	INS	97
primary_contig_139	6997516	DEL	62
primary_contig_139	7005723	DEL	258
primary_contig_139	7043748	DEL	81
primary_contig_139	7108802	INS	260
primary_contig_139	7108210	DUP	1401
primary_contig_139	7342881	DUP	300
primary_contig_139	7343157	INS	63
primary_contig_139	7382757	DEL	511.5
primary_contig_139	7383798	INS	53
primary_contig_139	7726505	INS	924
primary_contig_142	100389	DUP	172
primary_contig_142	100520	INS	60
primary_contig_142	144625	DEL	51
primary_contig_142	144721	INS	50
primary_contig_142	189237	INS	90
primary_contig_142	190455	DUP	153
primary_contig_142	190526	INS	101
primary_contig_142	217205	INS	82
primary_contig_142	217272	DEL	79
primary_contig_142	221147	DEL	60
primary_contig_142	221279	INS	100
primary_contig_142	226320	INS	227
primary_contig_142	226511	DEL	149
primary_contig_142	227599	INS	566
primary_contig_145	1142	DEL	84
primary_contig_145	1641	INS	120
primary_contig_150	7738773	DEL	78
primary_contig_151	184541	DEL	2253
primary_contig_151	187197	DEL	2258
primary_contig_153	72543	DEL	117
primary_contig_153	72272	INS	150
primary_contig_153	121858	DEL	77.5
primary_contig_153	169090	INS	84
primary_contig_153	697176	DEL	87
primary_contig_153	697518	INS	87
primary_contig_153	725691	INS	140
primary_contig_153	725535	DUP	405
primary_contig_153	764620	DEL	450.5
primary_contig_153	821922	DEL	82
primary_contig_153	838820	INS	62
primary_contig_153	838916	DEL	62
primary_contig_153	884112	DEL	81.5
primary_contig_153	984204	INS	4138
primary_contig_153	1093195	DEL	70
primary_contig_153	1093778	INS	525
primary_contig_153	1096859	INS	56
primary_contig_153	1097427	DEL	376
primary_contig_153	1158117	INS	66
primary_contig_153	1327681	DEL	74
primary_contig_153	1331443	DEL	2176
primary_contig_153	1369624	INS	90
primary_contig_153	1370171	DEL	156
primary_contig_153	1370632	INS	504
primary_contig_153	1374762	DEL	422
primary_contig_153	1375534	INS	58
primary_contig_153	1380336	DEL	201
primary_contig_153	1380644	INS	105
primary_contig_153	1439464	INS	7301
primary_contig_153	1474641	INS	92
primary_contig_153	1474762	DEL	92
primary_contig_153	1474895	DEL	115
primary_contig_153	1475603	INS	253
primary_contig_156	900635	DEL	51
primary_contig_156	900528	INS	144.5
primary_contig_156	1772385	INS	54
primary_contig_156	1778882	INS	2258
primary_contig_157	91	INS	687
primary_contig_157	9647	DEL	53
primary_contig_157	13013	INS	122
primary_contig_157	60244	DEL	209
primary_contig_157	62793	DEL	215
primary_contig_157	67832	DEL	168
primary_contig_157	71408	DEL	200
primary_contig_157	71633	INS	80
primary_contig_16	155936	DEL	2887
primary_contig_16	170636	DEL	340
primary_contig_16	336791	DEL	2252
primary_contig_16	354798	INS	78
primary_contig_16	354795	DUP	226
primary_contig_16	633567	DEL	143
primary_contig_16	838165	DEL	65
primary_contig_160	434739	DEL	81
primary_contig_160	2015777	DEL	732.5
primary_contig_160	2080076	DEL	78
primary_contig_160	2126198	DUP	80
primary_contig_160	2126247	INS	81
primary_contig_160	2814794	INS	2258
primary_contig_160	4937054	DEL	67
primary_contig_160	5146542	INS	5233
primary_contig_160	5206770	DEL	2852
primary_contig_160	5762305	DEL	300
primary_contig_163	10374	DEL	695
primary_contig_163	11131	INS	695
primary_contig_163	21247	DEL	345
primary_contig_163	21611	INS	290
primary_contig_163	91370	INS	363
primary_contig_163	91474	DEL	360
primary_contig_163	92859	DEL	50
primary_contig_163	92971	INS	72
primary_contig_163	104856	DEL	114
primary_contig_163	105065	INS	110
primary_contig_163	247643	DEL	99
primary_contig_163	247763	INS	69
primary_contig_163	277576	INS	305
primary_contig_163	277907	DEL	106
primary_contig_163	278988	DEL	51
primary_contig_163	317646	DEL	634
primary_contig_163	318752	DEL	130
primary_contig_163	318571	DEL	1803
primary_contig_163	319881	DEL	231
primary_contig_163	345538	DEL	50
primary_contig_163	354193	DEL	52
primary_contig_163	551156	DEL	252
primary_contig_163	552660	DEL	83
primary_contig_163	552864	INS	416
primary_contig_163	553881	DEL	273
primary_contig_163	554702	DEL	457
primary_contig_163	556287	DEL	56
primary_contig_163	555616	INS	1502
primary_contig_163	809878	DEL	89
primary_contig_163	810009	INS	102
primary_contig_163	1041239	DEL	1556
primary_contig_166	1675890	DEL	54
primary_contig_166	1676072	INS	55
primary_contig_166	1681592	INS	72
primary_contig_166	1710263	DEL	346
primary_contig_166	1710760	INS	396
primary_contig_166	1716969	INS	86
primary_contig_166	1717981	DEL	89
primary_contig_166	1719350	DEL	149
primary_contig_166	1719151	INS	392
primary_contig_166	1733574	DEL	91
primary_contig_166	1734165	INS	299
primary_contig_166	1770664	DEL	404
primary_contig_166	1771083	INS	403
primary_contig_166	1779077	DEL	1738
primary_contig_166	1781087	DEL	67
primary_contig_166	1781240	INS	1774
primary_contig_168	50408	INS	69
primary_contig_168	150825	DEL	2254
primary_contig_168	300579	INS	64
primary_contig_168	300694	DEL	84
primary_contig_168	555612	INS	336
primary_contig_168	555601	DUP	106
primary_contig_168	621456	INS	306
primary_contig_168	674378	INS	198
primary_contig_168	674568	DEL	66
primary_contig_168	841812	INS	86
primary_contig_168	842496	DEL	130
primary_contig_168	864671	INS	200
primary_contig_168	866277	INS	50
primary_contig_168	869234	INS	160
primary_contig_168	1218060	DEL	55
primary_contig_168	1655926	DEL	76
primary_contig_168	1888230	DEL	266.5
primary_contig_168	2154188	INS	179.5
primary_contig_168	2251013	DEL	119
primary_contig_168	2599517	INS	409
primary_contig_168	2599247	DUP	794
primary_contig_168	2626765	DEL	63
primary_contig_168	2639621	DEL	57
primary_contig_17	42744	DEL	82
primary_contig_17	43866	INS	75
primary_contig_17	50424	INS	570
primary_contig_17	50736	DEL	96
primary_contig_17	51689	INS	56
primary_contig_17	57836	DEL	120
primary_contig_17	59727	INS	60
primary_contig_17	62236	INS	79
primary_contig_17	64376	INS	336
primary_contig_17	67744	INS	80
primary_contig_17	70509	INS	95
primary_contig_17	85915	DEL	61
primary_contig_17	92602	DEL	136
primary_contig_17	92784	INS	163
primary_contig_17	103691	INS	117
primary_contig_17	110605	INS	129
primary_contig_17	159830	INS	91
primary_contig_17	164694	INS	51
primary_contig_17	189767	DEL	113
primary_contig_17	189899	INS	124
primary_contig_17	264746	DEL	277
primary_contig_17	264632	INS	460
primary_contig_17	264719	INS	4257
primary_contig_17	265783	DEL	251
primary_contig_17	267392	DEL	211
primary_contig_17	267112	INS	1046
primary_contig_17	267979	DEL	1990
primary_contig_171	223627	DEL	61
primary_contig_171	223923	INS	61
primary_contig_171	261328	DEL	80
primary_contig_171	264093	DEL	135
primary_contig_171	265265	INS	96
primary_contig_171	277463	DEL	1369.5
primary_contig_171	279627	INS	100
primary_contig_171	287749	INS	77
primary_contig_171	356181	INS	73
primary_contig_171	356075	DUP	398
primary_contig_171	441963	DEL	322
primary_contig_171	442422	INS	114
primary_contig_171	514970	DEL	168
primary_contig_171	579655	INS	52
primary_contig_171	582337	DEL	332
primary_contig_171	612181	INS	144
primary_contig_171	613055	DEL	271.5
primary_contig_171	613459	DEL	591
primary_contig_171	614146	INS	234
primary_contig_171	673578	DEL	79
primary_contig_171	673563	INS	118
primary_contig_171	770205	DEL	252
primary_contig_171	770568	INS	161
primary_contig_171	813112	DEL	110
primary_contig_171	1063812	INS	64
primary_contig_171	1081639	DEL	68
primary_contig_171	1081728	INS	57
primary_contig_171	1092318	DEL	80
primary_contig_171	1100069	DEL	62
primary_contig_171	1100253	INS	124
primary_contig_171	1131022	DEL	272
primary_contig_171	1420827	DEL	216.5
primary_contig_171	1468945	DEL	219.5
primary_contig_171	1654411	DUP	158
primary_contig_171	1654520	INS	56
primary_contig_171	1669674	INS	123
primary_contig_171	1669483	DUP	566
primary_contig_171	1903690	DEL	143
primary_contig_171	2119505	INS	289
primary_contig_174	1148864	INS	76.5
primary_contig_174	1475599	INS	2263
primary_contig_174	1717973	DUP	185
primary_contig_174	1718117	INS	135
primary_contig_174	1761303	DEL	238.5
primary_contig_178	23953	DEL	101
primary_contig_178	24231	INS	120
primary_contig_178	25861	DEL	111
primary_contig_178	25987	INS	111
primary_contig_178	30484	INS	299
primary_contig_178	30764	DEL	348
primary_contig_178	32443	DEL	61
primary_contig_178	35780	DEL	317
primary_contig_178	36417	DEL	685
primary_contig_178	37260	DEL	464
primary_contig_178	37988	DEL	1061
primary_contig_178	39668	INS	635
primary_contig_178	39725	INS	2179
primary_contig_179	117406	DEL	6460
primary_contig_179	436760	INS	62
primary_contig_179	1246175	INS	51
primary_contig_179	1458068	DEL	718.5
primary_contig_179	1589359	INS	143.5
primary_contig_179	1726542	INS	2254
primary_contig_179	1806585	DEL	4518
primary_contig_179	1864844	INS	700.5
primary_contig_179	2081061	DEL	6994
primary_contig_179	2339843	INS	7363
primary_contig_179	2513053	DUP	538
primary_contig_179	2513581	INS	7836
primary_contig_179	2526273	DEL	94
primary_contig_179	2818802	DEL	801
primary_contig_179	3500024	DEL	3408
primary_contig_179	4037976	DEL	74
primary_contig_179	4038568	DEL	1088.5
primary_contig_179	4700103	INS	2258
primary_contig_179	4705640	INS	53
primary_contig_179	4709160	DEL	50
primary_contig_179	5183814	DEL	150.5
primary_contig_179	5399827	DEL	63
primary_contig_179	5781195	INS	53
primary_contig_179	5796021	INS	2263
primary_contig_179	6351040	DEL	93
primary_contig_179	6423830	INS	383.5
primary_contig_179	6428270	DEL	69
primary_contig_179	6676503	DEL	6981
primary_contig_179	6800910	DEL	3737
primary_contig_179	7014346	INS	6694
primary_contig_179	7125541	DUP	127
primary_contig_179	7125627	INS	65
primary_contig_179	7259527	INS	8977
primary_contig_179	7703861	DEL	81
primary_contig_179	7746628	DEL	128.5
primary_contig_179	8121196	INS	129.5
primary_contig_179	9506469	INS	2254
primary_contig_179	9859298	DUP	86
primary_contig_179	9859353	INS	70
primary_contig_179	11096436	DEL	90.5
primary_contig_182	387782	DEL	199
primary_contig_182	531320	INS	62
primary_contig_182	531384	DEL	50
primary_contig_182	647644	DEL	89
primary_contig_182	658329	DUP	113
primary_contig_182	658365	INS	108
primary_contig_182	728839	INS	50
primary_contig_182	746052	DEL	491
primary_contig_182	746634	INS	496
primary_contig_182	754883	INS	136
primary_contig_182	755042	DEL	138
primary_contig_182	799066	INS	79
primary_contig_182	798674	DUP	477
primary_contig_182	807939	DEL	284
primary_contig_182	808340	INS	284
primary_contig_182	836844	DEL	113
primary_contig_182	836845	DUP	596
primary_contig_182	837361	INS	210
primary_contig_182	872560	INS	417
primary_contig_182	987270	DEL	2253
primary_contig_182	1029454	INS	152
primary_contig_182	1029238	DUP	1077
primary_contig_182	1135746	DEL	82
primary_contig_182	1726573	INS	539
primary_contig_182	1764828	INS	412
primary_contig_182	1764520	DUP	991
primary_contig_182	1765346	INS	751
primary_contig_182	2199257	DEL	144
primary_contig_182	2199428	INS	144
primary_contig_182	2222998	DEL	192
primary_contig_182	2644369	DEL	53
primary_contig_182	2644438	INS	53
primary_contig_182	2779749	INS	57
primary_contig_182	2812984	INS	72
primary_contig_182	2813321	DEL	156
primary_contig_182	2890553	DEL	63
primary_contig_182	3486040	DEL	52
primary_contig_182	3488131	INS	1119.5
primary_contig_182	3557431	INS	153
primary_contig_182	3557336	DUP	294
primary_contig_182	3808304	DEL	130
primary_contig_182	4020270	DEL	66
primary_contig_182	4020398	INS	99
primary_contig_182	4113125	DEL	705
primary_contig_182	4249171	INS	50
primary_contig_182	4494828	INS	484.5
primary_contig_183	138476	DEL	55
primary_contig_183	138546	INS	55
primary_contig_183	448848	INS	60
primary_contig_185	33017	INS	54
primary_contig_185	93546	DEL	138
primary_contig_185	93740	INS	168
primary_contig_185	136921	INS	6410
primary_contig_190	524544	DEL	1556
primary_contig_190	525813	DEL	287
primary_contig_190	749501	INS	59
primary_contig_190	795417	DEL	1799.5
primary_contig_190	1020303	DEL	199
primary_contig_190	1109971	DEL	55
primary_contig_190	1624574	INS	4989
primary_contig_190	2866652	DEL	210
primary_contig_190	3454056	INS	2254
primary_contig_190	3553884	INS	83
primary_contig_190	3733346	INS	1321.5
primary_contig_190	4055907	DEL	97
primary_contig_190	4057037	INS	107
primary_contig_190	4056231	DEL	305
primary_contig_190	4296104	DEL	2143
primary_contig_190	4443847	DEL	300.5
primary_contig_190	4809441	INS	1294
primary_contig_190	5123746	DEL	904.5
primary_contig_190	5417056	DEL	65
primary_contig_190	5488996	DEL	325
primary_contig_190	6212387	INS	2253
primary_contig_190	6297983	INS	1332.5
primary_contig_190	6566383	DEL	1331
primary_contig_190	6678731	INS	674.5
primary_contig_190	7504744	DEL	75
primary_contig_190	7674862	INS	50
primary_contig_190	8774181	INS	126.5
primary_contig_190	10850579	DEL	106
primary_contig_190	11533099	INS	59
primary_contig_190	11533106	DEL	1506
primary_contig_190	11534311	DEL	228
primary_contig_190	11791225	INS	91
primary_contig_190	11791900	DEL	57
primary_contig_190	12343566	DEL	98
primary_contig_190	12343684	INS	98
primary_contig_190	12506509	INS	96
primary_contig_190	12506256	DUP	671
primary_contig_190	12605031	DUP	369
primary_contig_190	12605328	INS	82
primary_contig_190	12638695	DEL	2255
primary_contig_190	12643483	INS	169
primary_contig_190	12643889	DEL	557
primary_contig_190	12817340	DEL	252.5
primary_contig_190	12818273	INS	141
primary_contig_190	12865717	INS	942
primary_contig_190	12865852	DEL	952
primary_contig_190	12887731	DUP	256
primary_contig_190	12969740	INS	74
primary_contig_190	13020897	INS	305.5
primary_contig_190	13047978	DEL	69
primary_contig_190	13048062	INS	69
primary_contig_190	13176773	INS	342
primary_contig_190	13177196	DEL	114
primary_contig_190	13176746	DUP	1223
primary_contig_190	13177887	INS	380
primary_contig_190	13250528	DEL	691.5
primary_contig_190	13257698	DEL	102
primary_contig_190	13257815	INS	102
primary_contig_190	13382753	INS	336
primary_contig_190	13383014	DEL	150
primary_contig_190	13382685	DUP	682
primary_contig_190	13501936	DEL	220
primary_contig_190	13502171	INS	220
primary_contig_190	13718951	DEL	52
primary_contig_190	13719430	INS	61
primary_contig_190	13738379	DUP	240
primary_contig_190	13738587	INS	56
primary_contig_190	13757320	DEL	118
primary_contig_190	13792190	INS	109
primary_contig_190	13792139	DUP	310
primary_contig_190	13809137	DEL	51
primary_contig_190	13834640	DEL	51
primary_contig_190	13834706	INS	51
primary_contig_190	13841345	INS	75
primary_contig_190	13841566	DEL	59
primary_contig_190	13924927	INS	200
primary_contig_190	13924841	DUP	200
primary_contig_190	13950646	DUP	251
primary_contig_190	13951288	INS	66
primary_contig_190	13950873	INS	2257
primary_contig_190	14077369	DEL	2254
primary_contig_190	14088417	INS	2255
primary_contig_190	14402832	INS	54
primary_contig_192	11518	DEL	584
primary_contig_192	12877	DEL	157
primary_contig_192	14089	INS	183
primary_contig_192	17677	DEL	68
primary_contig_192	22356	INS	76
primary_contig_192	23362	INS	76
primary_contig_192	151629	DEL	2256
primary_contig_192	226549	DEL	2252
primary_contig_192	323497	INS	167.5
primary_contig_192	540037	INS	331.5
primary_contig_192	581531	INS	191
primary_contig_192	608552	INS	76
primary_contig_192	609106	DEL	77
primary_contig_192	659407	INS	196
primary_contig_192	659306	DUP	525
primary_contig_192	683722	DEL	395.5
primary_contig_192	741653	INS	202
primary_contig_192	741526	DUP	557
primary_contig_192	797779	INS	113.5
primary_contig_192	819798	DEL	116
primary_contig_192	831642	DEL	193.5
primary_contig_192	832107	INS	84
primary_contig_192	853408	DEL	80
primary_contig_192	991729	INS	53
primary_contig_192	992043	DEL	95
primary_contig_192	1007933	DEL	58
primary_contig_192	1147314	INS	303.5
primary_contig_192	1202904	INS	114
primary_contig_192	1203162	DEL	75
primary_contig_192	2084751	DEL	68
primary_contig_192	2123303	INS	115
primary_contig_192	2124080	DEL	115
primary_contig_192	2124360	INS	161.5
primary_contig_192	2290453	DEL	126
primary_contig_192	2304620	DEL	185
primary_contig_192	2305584	INS	168
primary_contig_192	2359126	INS	115
primary_contig_192	2416607	INS	7311
primary_contig_192	2453818	INS	148
primary_contig_192	2454337	DEL	60
primary_contig_192	3008551	INS	60
primary_contig_192	3008526	DUP	247
primary_contig_192	3108302	INS	97
primary_contig_192	3244288	DEL	504
primary_contig_192	3399284	DEL	7382
primary_contig_192	3406686	DEL	65
primary_contig_192	3758882	DEL	77
primary_contig_192	4414513	DEL	2265
primary_contig_192	5568425	INS	76
primary_contig_194	25710	INS	4383
primary_contig_194	207898	INS	61
primary_contig_194	207719	DUP	247
primary_contig_194	343260	INS	156
primary_contig_194	342938	DUP	682
primary_contig_194	360847	DEL	2258
primary_contig_194	579358	DEL	299.5
primary_contig_197	1806477	INS	304.5
primary_contig_197	2080572	INS	61
primary_contig_198	783138	INS	84
primary_contig_198	797653	DEL	78
primary_contig_198	798293	INS	77
primary_contig_198	806684	INS	149
primary_contig_198	806916	DEL	470.5
primary_contig_198	878428	DEL	135
primary_contig_198	1009483	DEL	72
primary_contig_198	1009477	DUP	144
primary_contig_198	1009590	INS	145
primary_contig_198	1038811	DEL	60
primary_contig_198	1064973	DEL	2251
primary_contig_198	1135294	DEL	253
primary_contig_198	1135825	INS	437
primary_contig_198	1392695	DEL	256
primary_contig_198	1394649	DEL	96
primary_contig_198	1394806	INS	88
primary_contig_198	1445559	DEL	68
primary_contig_198	1516237	INS	74
primary_contig_198	1516238	DUP	356
primary_contig_198	1532782	INS	128
primary_contig_198	1668680	INS	87
primary_contig_198	1707636	INS	121.5
primary_contig_198	1756289	INS	99
primary_contig_198	2268337	DEL	167
primary_contig_198	2462599	DEL	737.5
primary_contig_198	2603740	INS	76
primary_contig_198	2603803	DEL	200
primary_contig_198	2603681	DUP	688
primary_contig_198	2605645	INS	59
primary_contig_198	2605871	DEL	2263
primary_contig_198	2668908	DEL	114.5
primary_contig_2	2246	INS	75
primary_contig_2	2765	INS	2976
primary_contig_2	3073	INS	6418
primary_contig_2	3850	INS	2938
primary_contig_2	11870	INS	1095
primary_contig_2	17264	INS	872
primary_contig_2	24314	INS	947
primary_contig_2	27592	INS	75
primary_contig_2	27723	DEL	75
primary_contig_2	31916	INS	75
primary_contig_2	38699	DEL	228
primary_contig_2	41218	DEL	75
primary_contig_2	42491	DEL	74
primary_contig_2	45008	DEL	1846
primary_contig_2	47065	DEL	947
primary_contig_2	48752	DEL	1546
primary_contig_2	50544	DEL	150
primary_contig_204	40503	DEL	122
primary_contig_204	40686	INS	89.5
primary_contig_204	47827	DEL	188
primary_contig_204	48047	INS	200
primary_contig_204	51533	INS	57
primary_contig_204	69072	DEL	70
primary_contig_204	76793	INS	717
primary_contig_204	84390	DEL	930
primary_contig_204	85335	INS	924
primary_contig_204	92429	INS	419
primary_contig_204	92477	DEL	419
primary_contig_204	97087	DEL	3423
primary_contig_204	100525	INS	3442
primary_contig_204	104013	DEL	78
primary_contig_204	104112	INS	78
primary_contig_204	105224	DEL	1190
primary_contig_204	106732	INS	1193
primary_contig_204	108265	DEL	170
primary_contig_204	108622	INS	201
primary_contig_204	113937	DEL	121
primary_contig_204	114099	INS	162
primary_contig_206	5418	DEL	65
primary_contig_206	5498	INS	65
primary_contig_206	9807	DEL	138
primary_contig_207	1907541	DEL	126
primary_contig_207	1913312	INS	308
primary_contig_207	1913093	DEL	774
primary_contig_207	1915293	DEL	499
primary_contig_207	1915794	INS	165
primary_contig_207	1920026	INS	93
primary_contig_207	1920024	DEL	492
primary_contig_208	1338386	DUP	147
primary_contig_208	1338492	INS	85
primary_contig_208	1483174	INS	2254
primary_contig_208	1517929	INS	80
primary_contig_208	1518110	DEL	60
primary_contig_208	1517299	DUP	1211
primary_contig_208	1518457	INS	200
primary_contig_208	1840525	DEL	240
primary_contig_208	1920080	DEL	55
primary_contig_208	1920150	INS	55
primary_contig_210	746	DEL	59
primary_contig_210	1728	DEL	149
primary_contig_210	4402	DEL	68
primary_contig_210	9085	DEL	156
primary_contig_210	10402	DEL	82
primary_contig_210	12536	DEL	95
primary_contig_210	12886	DEL	2253
primary_contig_210	76433	DEL	206
primary_contig_210	77511	DEL	69
primary_contig_210	86216	INS	95
primary_contig_210	86391	DEL	91
primary_contig_210	88052	DEL	90
primary_contig_210	88247	INS	127
primary_contig_210	93211	DEL	96
primary_contig_210	94688	DEL	59
primary_contig_210	94762	INS	59
primary_contig_212	87214	DEL	191
primary_contig_212	87575	INS	191
primary_contig_212	430081	DEL	406
primary_contig_212	430553	INS	304
primary_contig_212	437505	DEL	275
primary_contig_212	447149	DEL	290
primary_contig_212	447454	INS	297
primary_contig_212	455316	INS	174
primary_contig_212	546033	DEL	123
primary_contig_212	545895	INS	692
primary_contig_212	545738	DUP	1751
primary_contig_212	547280	DEL	54
primary_contig_212	547030	INS	324
primary_contig_212	562378	DEL	75
primary_contig_212	562597	DEL	2025
primary_contig_212	1616377	DEL	110
primary_contig_212	1630713	DEL	206
primary_contig_212	1630935	INS	204
primary_contig_212	1670067	DUP	297
primary_contig_212	1670369	INS	238
primary_contig_212	1681276	DUP	235
primary_contig_212	1681459	INS	138
primary_contig_212	1724609	INS	52
primary_contig_212	1758534	INS	84
primary_contig_212	1758437	DUP	479
primary_contig_212	1798424	INS	105.5
primary_contig_212	1807305	INS	80
primary_contig_212	1807410	DEL	155
primary_contig_212	1829940	DEL	88
primary_contig_212	1840864	INS	103
primary_contig_212	1986788	DEL	146
primary_contig_212	2018809	DEL	166
primary_contig_212	2018990	INS	168
primary_contig_212	2022949	DEL	348
primary_contig_212	2073112	DEL	94
primary_contig_212	2425219	INS	61
primary_contig_212	2545205	DEL	97
primary_contig_212	2554363	DEL	689
primary_contig_212	2561074	INS	105
primary_contig_212	2562532	DEL	252
primary_contig_212	2563169	INS	54
primary_contig_212	2669091	INS	70
primary_contig_212	2676112	DEL	67
primary_contig_212	2677799	DEL	50
primary_contig_212	2677962	INS	159
primary_contig_212	2679575	INS	69
primary_contig_212	2791925	INS	94.5
primary_contig_212	2794382	DEL	226
primary_contig_212	2794674	INS	245
primary_contig_212	2927064	INS	82
primary_contig_212	3092277	DEL	473
primary_contig_212	3220527	DEL	50
primary_contig_212	3220592	INS	50
primary_contig_212	3458230	INS	727.5
primary_contig_214	27233	DEL	192
primary_contig_214	31294	INS	24328
primary_contig_214	46434	DEL	180
primary_contig_215	28240	DEL	116
primary_contig_215	43285	INS	70
primary_contig_215	47558	DEL	94
primary_contig_215	57901	INS	66
primary_contig_215	70738	DEL	58
primary_contig_217	2705	DEL	236
primary_contig_217	6638	INS	122
primary_contig_217	6895	DEL	154
primary_contig_217	7690	INS	210
primary_contig_217	8017	DEL	291
primary_contig_217	8620	INS	613
primary_contig_217	9059	DEL	199
primary_contig_217	9311	DEL	2777
primary_contig_217	12877	INS	165
primary_contig_217	19041	DEL	320
primary_contig_217	21218	DEL	112
primary_contig_217	21410	INS	55
primary_contig_217	22293	DEL	789
primary_contig_219	149914	DEL	63
primary_contig_219	149767	INS	94.5
primary_contig_219	166123	INS	10278
primary_contig_224	150325	INS	285
primary_contig_224	150184	DUP	805
primary_contig_226	855426	DEL	145.5
primary_contig_226	894268	DEL	724
primary_contig_226	950606	DEL	167
primary_contig_226	1207966	DEL	2252
primary_contig_226	1316797	INS	63
primary_contig_226	1316823	DEL	111
primary_contig_226	1577895	INS	86
primary_contig_226	1578079	DEL	60
primary_contig_226	1667362	DUP	113
primary_contig_226	1667400	INS	199
primary_contig_226	1837970	DEL	47
primary_contig_238	14455486	INS	94
primary_contig_239	21820	DEL	2063
primary_contig_239	24035	INS	2068
primary_contig_239	38378	DEL	67
primary_contig_239	38460	INS	67
primary_contig_239	46686	DEL	619
primary_contig_239	47329	INS	622
primary_contig_239	51884	INS	261
primary_contig_239	51982	DEL	321
primary_contig_249	35085	INS	75
primary_contig_249	35779	INS	1244
primary_contig_249	36003	DEL	2860
primary_contig_249	38935	DEL	684
primary_contig_249	39919	DEL	722
primary_contig_249	41742	DEL	75
primary_contig_249	42573	INS	224
primary_contig_249	42679	INS	113
primary_contig_249	43419	INS	526
primary_contig_249	45090	INS	150
primary_contig_249	46010	DEL	111
primary_contig_249	46951	INS	299
primary_contig_249	48007	INS	300
primary_contig_249	49852	DEL	262
primary_contig_249	52645	DEL	450
primary_contig_249	53884	INS	73
primary_contig_249	54755	DEL	394
primary_contig_249	56116	INS	75
primary_contig_25	3894	INS	292.5
primary_contig_250	13178	DEL	159
primary_contig_250	13386	INS	179
primary_contig_252	19072	DEL	249
primary_contig_252	20876	DEL	147
primary_contig_252	23920	INS	814
primary_contig_252	70813	INS	83
primary_contig_256	42296	DEL	2265
primary_contig_256	2171281	INS	7373
primary_contig_256	2185161	INS	412
primary_contig_256	2184970	DUP	532
primary_contig_256	2242937	INS	79
primary_contig_256	2243040	DEL	67
primary_contig_256	2243362	INS	68
primary_contig_256	2307434	DEL	203
primary_contig_256	2307419	INS	359
primary_contig_256	2526811	INS	578.5
primary_contig_256	2732792	DEL	844.5
primary_contig_256	3804890	INS	107
primary_contig_256	3805449	DEL	64
primary_contig_256	3806020	INS	467
primary_contig_256	3974087	INS	71
primary_contig_256	3974102	DEL	103
primary_contig_256	3988207	DUP	294
primary_contig_256	3988484	INS	1951
primary_contig_256	4034538	DEL	6343
primary_contig_256	4041016	DEL	6342
primary_contig_256	4120536	INS	50
primary_contig_256	4781496	INS	82
primary_contig_256	4780856	DUP	923
primary_contig_256	5512769	DEL	160
primary_contig_256	5834497	DEL	130
primary_contig_256	6495888	INS	52
primary_contig_256	6565211	INS	476.5
primary_contig_256	6788268	DUP	58
primary_contig_256	6788292	INS	58
primary_contig_256	6973080	DUP	208
primary_contig_256	6973257	INS	51
primary_contig_256	7245222	DEL	45.5
primary_contig_256	7632846	DEL	299.5
primary_contig_259	309193	DEL	124
primary_contig_259	999015	DEL	52
primary_contig_259	999115	INS	52
primary_contig_259	1030834	DEL	5063
primary_contig_259	1037310	DEL	6406
primary_contig_259	1058958	INS	475.5
primary_contig_259	1219866	INS	76
primary_contig_259	1895122	DUP	213
primary_contig_259	1895288	INS	86
primary_contig_259	1960191	INS	56
primary_contig_259	1960821	DEL	57
primary_contig_259	1961335	INS	359
primary_contig_259	2187751	DEL	2254
primary_contig_259	2683917	DEL	96
primary_contig_259	2731489	INS	68.5
primary_contig_259	2849756	DEL	2260
primary_contig_259	3065999	INS	2257
primary_contig_259	3476130	INS	2252
primary_contig_259	3507342	INS	7941
primary_contig_259	3518512	INS	7946
primary_contig_259	3761991	DUP	715
primary_contig_259	3762640	INS	4480
primary_contig_259	4004353	DUP	280
primary_contig_259	4004561	INS	90
primary_contig_259	4760194	DEL	2252
primary_contig_259	5149714	INS	72
primary_contig_259	5157976	INS	2250
primary_contig_259	6233741	DEL	2261
primary_contig_259	6281080	DEL	2256
primary_contig_259	6450619	DEL	2260
primary_contig_259	6570776	INS	306
primary_contig_259	6625374	DUP	200
primary_contig_259	6625566	INS	176
primary_contig_259	7370907	DEL	7300
primary_contig_259	7505694	INS	677.5
primary_contig_259	8122770	INS	219
primary_contig_259	8126372	DEL	96
primary_contig_259	8132509	DEL	16618
primary_contig_259	8156832	DEL	6476
primary_contig_259	8189546	INS	2252
primary_contig_259	8690799	INS	2250
primary_contig_259	8718992	DEL	2258
primary_contig_259	8898713	DUP	719
primary_contig_259	8899401	INS	5337
primary_contig_259	9058107	DUP	276
primary_contig_259	9058303	INS	92
primary_contig_259	9125580	DEL	56
primary_contig_259	9125651	INS	56
primary_contig_259	9306546	INS	307
primary_contig_259	9306673	DEL	329
primary_contig_259	9345968	INS	87.5
primary_contig_259	9350551	DEL	60
primary_contig_259	9350968	INS	74.5
primary_contig_259	10203625	DEL	583
primary_contig_259	10204256	DEL	1090
primary_contig_259	10205361	DEL	1696
primary_contig_259	10207156	DEL	181
primary_contig_259	10212226	INS	332
primary_contig_259	10245574	INS	299
primary_contig_259	10246230	DEL	71
primary_contig_259	10246892	INS	200
primary_contig_259	10263071	DEL	348
primary_contig_259	10268567	DEL	149
primary_contig_259	10267998	INS	792
primary_contig_259	10536208	DEL	92
primary_contig_259	10536315	INS	92
primary_contig_259	10543891	DEL	140
primary_contig_259	10544129	INS	140
primary_contig_259	10561218	DEL	449
primary_contig_259	10562232	DEL	261
primary_contig_259	10562974	INS	1008
primary_contig_259	10612800	DEL	480
primary_contig_259	10614008	DEL	200
primary_contig_259	10615640	DEL	149
primary_contig_259	10615923	INS	144
primary_contig_259	10619169	DEL	161
primary_contig_259	10634783	INS	3829
primary_contig_259	10636565	INS	3632
primary_contig_259	10637741	DEL	51
primary_contig_259	10641495	DEL	51
primary_contig_259	10649459	DEL	102
primary_contig_259	10652921	INS	54
primary_contig_261	374707	DEL	75
primary_contig_261	375211	INS	150
primary_contig_261	375057	INS	1390
primary_contig_261	378235	INS	75
primary_contig_261	379138	DEL	229
primary_contig_261	380115	INS	281
primary_contig_261	380812	INS	1819
primary_contig_261	382403	INS	868
primary_contig_261	383622	INS	1172
primary_contig_261	383704	INS	2373
primary_contig_263	74272	DEL	346
primary_contig_265	315104	INS	2250
primary_contig_265	1042401	INS	135
primary_contig_265	1042634	DEL	135
primary_contig_265	1095073	INS	181
primary_contig_265	1094890	DUP	390
primary_contig_265	1232567	DEL	6977
primary_contig_265	1245288	DEL	171
primary_contig_265	1511298	DEL	2266
primary_contig_265	1587673	DUP	112
primary_contig_265	1587760	INS	55
primary_contig_265	1738766	INS	56
primary_contig_265	1961788	DUP	153
primary_contig_265	1961939	INS	154
primary_contig_265	2262014	DEL	352.5
primary_contig_265	2276622	DEL	58
primary_contig_265	2510312	DUP	230
primary_contig_265	2510500	INS	66
primary_contig_265	3893501	INS	2890
primary_contig_265	3936882	INS	2256
primary_contig_265	3959849	INS	119.5
primary_contig_265	4008150	INS	69
primary_contig_265	4017322	DEL	2258
primary_contig_265	4026283	DEL	710
primary_contig_265	4027605	INS	367
primary_contig_265	4428240	DEL	33
primary_contig_265	4586804	DUP	201
primary_contig_265	4772351	DEL	4212
primary_contig_265	4878678	DEL	61
primary_contig_265	5717139	INS	60
primary_contig_265	5717576	DEL	75
primary_contig_265	5993119	DEL	2252
primary_contig_268	9581	DEL	1389
primary_contig_268	10977	DEL	54
primary_contig_268	11382	INS	662
primary_contig_268	15011	INS	247
primary_contig_268	18215	DEL	83
primary_contig_268	17692	INS	2232
primary_contig_268	42711	DEL	252
primary_contig_268	56801	INS	80
primary_contig_268	62278	DEL	169
primary_contig_271	6688650	DEL	1976.5
primary_contig_271	6875360	DEL	2256
primary_contig_271	7105385	INS	65
primary_contig_271	7126579	INS	153.5
primary_contig_271	7539909	DEL	86
primary_contig_271	7645197	DEL	2252
primary_contig_271	7652396	DEL	299
primary_contig_271	8642840	INS	7281
primary_contig_272	231768	DUP	235
primary_contig_272	231864	INS	141
primary_contig_272	270912	DEL	7324
primary_contig_272	492468	DEL	74.5
primary_contig_272	2514979	DEL	295
primary_contig_272	2515117	DEL	1962
primary_contig_272	2723039	INS	2252
primary_contig_272	3034903	INS	517
primary_contig_272	3034417	DUP	985
primary_contig_272	3121930	DEL	2252
primary_contig_272	3782331	INS	51
primary_contig_272	3843860	INS	1952
primary_contig_272	3986782	DUP	104
primary_contig_272	4158948	DEL	68
primary_contig_272	4585418	DEL	47
primary_contig_273	430754	DEL	71
primary_contig_273	497018	INS	303.5
primary_contig_273	1174585	INS	815
primary_contig_273	1174587	DUP	957
primary_contig_273	1477310	INS	208
primary_contig_273	1477306	DUP	232
primary_contig_273	2319194	INS	305.5
primary_contig_273	2621689	INS	6914
primary_contig_273	2636633	DUP	161
primary_contig_273	2636753	INS	50
primary_contig_273	2703171	DEL	2247
primary_contig_273	3192929	DEL	6695
primary_contig_273	3234386	INS	2250
primary_contig_273	3687243	DEL	7307
primary_contig_273	3851571	INS	69
primary_contig_273	4070100	DEL	58
primary_contig_273	4442926	INS	83
primary_contig_273	4725046	DEL	54.5
primary_contig_273	4801597	DEL	183.5
primary_contig_273	4979212	DEL	334.5
primary_contig_274	29296	INS	565
primary_contig_274	29540	DEL	89
primary_contig_274	38830	INS	715
primary_contig_274	40051	INS	298
primary_contig_274	46796	INS	938
primary_contig_274	49970	INS	575
primary_contig_274	50710	INS	69
primary_contig_274	51133	DEL	533
primary_contig_274	114605	DEL	795
primary_contig_274	115884	DEL	56
primary_contig_274	118704	INS	697
primary_contig_276	5166	DEL	328
primary_contig_28	6330	INS	1340
primary_contig_28	170466	DUP	242
primary_contig_28	170658	INS	122
primary_contig_28	876395	DEL	262
primary_contig_28	903232	DEL	68
primary_contig_28	902996	INS	219
primary_contig_28	988794	INS	346
primary_contig_28	989356	DEL	138
primary_contig_28	1012705	DEL	96
primary_contig_28	1012833	INS	64
primary_contig_28	1031622	DEL	58
primary_contig_28	1032002	INS	72
primary_contig_28	1032157	DEL	377
primary_contig_28	1032577	DEL	578
primary_contig_28	1034022	DEL	1441
primary_contig_28	1111072	INS	54
primary_contig_28	1127393	INS	408
primary_contig_28	1127442	DEL	272
primary_contig_28	1129787	DUP	220
primary_contig_28	1129902	INS	402
primary_contig_28	1252404	INS	377
primary_contig_28	1252520	DEL	372.5
primary_contig_28	1267014	DUP	68
primary_contig_28	1267041	INS	105
primary_contig_28	1300089	INS	58
primary_contig_28	1317302	DEL	120
primary_contig_28	1317958	INS	120
primary_contig_28	1323704	DUP	352
primary_contig_28	1323966	INS	200
primary_contig_28	1335335	INS	55
primary_contig_28	1879120	DEL	222
primary_contig_28	1879318	DEL	1612
primary_contig_28	1989472	INS	60
primary_contig_28	1991841	INS	91
primary_contig_28	1998815	DEL	110
primary_contig_28	1999625	INS	248
primary_contig_28	2006326	DEL	191
primary_contig_28	2009652	INS	61
primary_contig_28	2010506	DEL	122
primary_contig_28	2037777	DEL	111
primary_contig_28	2066696	INS	89
primary_contig_28	2071483	DEL	139
primary_contig_28	2082754	INS	102
primary_contig_28	2082897	DEL	68
primary_contig_280	621144	DEL	2252
primary_contig_280	843950	DEL	1930.5
primary_contig_280	1207591	DEL	297
primary_contig_280	2876136	DEL	2260
primary_contig_280	3009217	DEL	64
primary_contig_280	3009296	INS	64
primary_contig_280	3414991	INS	2265
primary_contig_280	3929500	DEL	77
primary_contig_282	986282	INS	60
primary_contig_282	1087142	INS	157
primary_contig_282	1087456	DEL	416
primary_contig_282	1088667	DEL	83
primary_contig_282	1680286	DUP	76
primary_contig_282	1680331	INS	76
primary_contig_282	1857230	DEL	2252
primary_contig_282	1861113	INS	2263
primary_contig_282	1865894	INS	2256
primary_contig_282	2028808	INS	65
primary_contig_282	2028752	DUP	134
primary_contig_282	2911229	DEL	52
primary_contig_282	3600854	INS	176.5
primary_contig_282	3756288	DEL	55
primary_contig_282	3756399	INS	55
primary_contig_282	4037600	INS	59
primary_contig_282	4388863	DEL	70.5
primary_contig_282	5019427	DEL	98
primary_contig_282	5897623	DEL	70
primary_contig_282	6134040	DEL	71
primary_contig_282	6256856	DEL	2260
primary_contig_282	6586583	INS	2271
primary_contig_282	7438190	INS	2265
primary_contig_282	7544371	INS	82
primary_contig_282	7562708	DUP	420
primary_contig_282	7563029	INS	7472
primary_contig_283	979732	INS	74.5
primary_contig_283	1019647	INS	91
primary_contig_283	1042972	DEL	2255
primary_contig_283	1203280	DUP	97
primary_contig_283	1203356	INS	96
primary_contig_283	1352371	INS	2258
primary_contig_283	1559423	DEL	2253
primary_contig_283	1932137	DEL	2258
primary_contig_283	2102433	DEL	83.5
primary_contig_283	2385268	DEL	1946
primary_contig_283	2387119	DEL	295
primary_contig_287	21214	DEL	84
primary_contig_287	21372	INS	83
primary_contig_288	81189	INS	75
primary_contig_288	87089	DEL	1689
primary_contig_288	88786	DEL	75
primary_contig_288	89090	DEL	1249
primary_contig_288	90438	DEL	148
primary_contig_288	90903	DEL	3916
primary_contig_288	94894	DEL	4530
primary_contig_288	99483	DEL	1994
primary_contig_288	108957	DEL	74
primary_contig_288	109092	INS	75
primary_contig_288	112700	INS	3894
primary_contig_3	86603	INS	391
primary_contig_3	90683	INS	1511
primary_contig_302	1819059	DEL	91
primary_contig_302	1819165	INS	91
primary_contig_302	1826073	DEL	324
primary_contig_302	1826470	INS	322
primary_contig_302	1841559	DEL	63
primary_contig_302	1841690	INS	99
primary_contig_302	1842552	DEL	177
primary_contig_302	1842744	INS	177
primary_contig_302	1844480	DEL	107
primary_contig_302	1844624	INS	107
primary_contig_302	1845287	DEL	326
primary_contig_302	1845715	INS	326
primary_contig_304	187416	INS	167
primary_contig_304	1507099	INS	120
primary_contig_304	1833554	DEL	2256
primary_contig_304	2284733	DEL	66
primary_contig_304	2284814	INS	88
primary_contig_304	2360136	INS	68
primary_contig_304	2368791	INS	128.5
primary_contig_304	2400936	INS	675.5
primary_contig_304	2658276	DUP	112
primary_contig_304	2658312	INS	105
primary_contig_304	2768318	DEL	216.5
primary_contig_304	2840371	INS	54
primary_contig_304	3075383	INS	1239.5
primary_contig_304	3280092	DEL	2256
primary_contig_304	3316111	INS	2252
primary_contig_307	2116	INS	90
primary_contig_31	17925	INS	550
primary_contig_315	503660	INS	52
primary_contig_315	1267649	INS	119
primary_contig_315	1268721	DEL	66
primary_contig_315	1566630	INS	2252
primary_contig_317	106924	DEL	61
primary_contig_317	107017	INS	61
primary_contig_317	194995	DEL	159
primary_contig_317	207160	DUP	619
primary_contig_317	207748	INS	70
primary_contig_317	1057080	INS	63
primary_contig_317	1131344	INS	63
primary_contig_317	1182784	DUP	54
primary_contig_317	1182836	INS	115
primary_contig_317	1544779	INS	146
primary_contig_317	1544900	DEL	75
primary_contig_317	1544649	DUP	451
primary_contig_317	1585972	INS	140
primary_contig_317	1586370	DEL	71
primary_contig_317	1617111	INS	81
primary_contig_317	1617262	DEL	100
primary_contig_317	1617457	DEL	493.5
primary_contig_317	1619528	DEL	241
primary_contig_317	1619889	INS	100
primary_contig_317	1643380	INS	96
primary_contig_317	1756988	INS	120
primary_contig_317	1759770	INS	108
primary_contig_317	1817611	INS	364
primary_contig_317	1825707	DEL	125
primary_contig_317	1828937	DEL	243
primary_contig_317	1830279	INS	90
primary_contig_317	1836638	DEL	117
primary_contig_317	1852995	INS	59
primary_contig_317	1894201	INS	68
primary_contig_317	1894216	DEL	136
primary_contig_317	1899277	INS	765
primary_contig_317	1962471	DEL	80
primary_contig_317	1962566	INS	80
primary_contig_317	2025417	DEL	204
primary_contig_317	2035909	INS	74
primary_contig_317	2082622	DEL	51
primary_contig_317	2094284	DEL	107
primary_contig_317	2098936	DEL	55
primary_contig_317	2107203	INS	56
primary_contig_317	2114031	DEL	896
primary_contig_317	2115149	INS	352
primary_contig_317	2118020	INS	282
primary_contig_317	2283972	DEL	51
primary_contig_317	2311749	INS	664
primary_contig_317	2311642	DUP	1651
primary_contig_317	2312860	INS	120
primary_contig_317	2325219	DEL	95
primary_contig_317	2325376	INS	95
primary_contig_317	2604108	INS	322
primary_contig_317	2603143	DUP	1731
primary_contig_317	2741193	DEL	206.5
primary_contig_32	601	INS	1377
primary_contig_32	15616	INS	87
primary_contig_32	17667	INS	5774
primary_contig_32	20421	INS	5772
primary_contig_321	1098077	INS	75
primary_contig_321	1098320	DEL	106
primary_contig_323	369329	INS	84
primary_contig_323	441346	INS	72
primary_contig_323	457367	INS	86
primary_contig_327	59996	DEL	2253
primary_contig_327	81275	INS	4854
primary_contig_327	542933	INS	2261
primary_contig_328	666315	INS	60.5
primary_contig_328	715045	DEL	319.5
primary_contig_328	746912	DEL	52
primary_contig_328	747119	INS	536.5
primary_contig_328	748073	INS	100
primary_contig_328	758186	INS	463
primary_contig_328	758169	DUP	200
primary_contig_328	761938	DEL	73
primary_contig_328	762786	INS	155
primary_contig_328	777319	DEL	196
primary_contig_328	777579	INS	98
primary_contig_328	786394	INS	101
primary_contig_328	787735	INS	150
primary_contig_328	790639	INS	275
primary_contig_328	890340	INS	220
primary_contig_328	890330	DUP	280
primary_contig_328	900597	DEL	58
primary_contig_328	900679	INS	58
primary_contig_328	910803	INS	162
primary_contig_328	910760	DUP	424
primary_contig_328	936821	DEL	115
primary_contig_328	956446	DEL	475.5
primary_contig_328	956724	DEL	226
primary_contig_328	957556	INS	96
primary_contig_328	966865	INS	176
primary_contig_328	967216	DEL	132
primary_contig_328	966637	DUP	783
primary_contig_328	972975	INS	89
primary_contig_328	973740	DEL	89
primary_contig_328	980050	DUP	285
primary_contig_328	980304	INS	52
primary_contig_328	1020409	DEL	70
primary_contig_328	1020858	INS	488
primary_contig_328	1021370	INS	99
primary_contig_333	48471	DEL	1171
primary_contig_333	50617	INS	165
primary_contig_333	51526	DEL	549
primary_contig_333	52991	DEL	474
primary_contig_333	54736	DEL	168
primary_contig_335	2196	DEL	219
primary_contig_335	2181	INS	407
primary_contig_335	6927	DEL	120
primary_contig_335	7102	INS	120
primary_contig_335	8236	DEL	373
primary_contig_335	9331	INS	373
primary_contig_335	10995	DEL	191
primary_contig_335	11443	INS	373
primary_contig_335	17447	DEL	508
primary_contig_335	17970	INS	504
primary_contig_335	18583	DEL	849
primary_contig_335	18495	INS	1066
primary_contig_338	17218	INS	7743
primary_contig_338	19695	INS	1935
primary_contig_338	31006	INS	371
primary_contig_338	1579312	DEL	54
primary_contig_338	1587177	DEL	55
primary_contig_338	1591719	DEL	570
primary_contig_34	199803	INS	207
primary_contig_34	200565	INS	442
primary_contig_34	202689	DEL	380
primary_contig_34	203572	INS	331
primary_contig_34	280448	DEL	221
primary_contig_34	280701	INS	221
primary_contig_34	295903	INS	128
primary_contig_34	316411	INS	54
primary_contig_34	317003	DEL	110
primary_contig_34	317185	INS	249.5
primary_contig_34	331718	DEL	106
primary_contig_34	341016	DEL	64
primary_contig_34	362787	INS	107
primary_contig_34	1076883	INS	85
primary_contig_34	1243165	DEL	53
primary_contig_34	1310889	DEL	71
primary_contig_34	1312027	DEL	212
primary_contig_34	1556113	DEL	908
primary_contig_34	1584834	DUP	154
primary_contig_34	1584902	INS	102
primary_contig_34	1673171	INS	53
primary_contig_34	1673205	DEL	106
primary_contig_34	1741962	INS	67
primary_contig_34	1741828	DUP	337
primary_contig_340	451045	DEL	1963
primary_contig_340	453113	INS	1961
primary_contig_340	499008	INS	715
primary_contig_340	504830	DEL	2263
primary_contig_340	1319465	DEL	189
primary_contig_340	1475504	DEL	57
primary_contig_340	1608747	DEL	136
primary_contig_340	1873787	DEL	78
primary_contig_340	2401295	INS	571
primary_contig_340	2659616	INS	67.5
primary_contig_340	2672365	INS	2255
primary_contig_340	2822545	DEL	80
primary_contig_340	2976523	DEL	6745
primary_contig_340	2982248	DEL	373
primary_contig_340	3564096	DUP	143
primary_contig_340	3564197	INS	72
primary_contig_340	3698274	DEL	7377
primary_contig_340	4701455	INS	2891
primary_contig_340	4998820	DEL	95
primary_contig_340	6228001	INS	52
primary_contig_340	6480381	DEL	401.5
primary_contig_340	6666318	INS	360.5
primary_contig_340	6931097	DUP	174
primary_contig_340	6931185	INS	155
primary_contig_340	7476296	INS	911
primary_contig_340	7722040	INS	111.5
primary_contig_340	8171510	INS	198
primary_contig_340	8177810	DEL	124
primary_contig_340	8543006	DEL	69
primary_contig_340	8772596	INS	168
primary_contig_340	8772870	DEL	72
primary_contig_340	8774024	INS	204.5
primary_contig_340	8812675	INS	2256
primary_contig_340	8832958	DEL	308.5
primary_contig_340	9217862	DEL	92
primary_contig_340	9426336	INS	725.5
primary_contig_340	9791054	DEL	2250
primary_contig_340	9823004	INS	199
primary_contig_340	9822853	DUP	371
primary_contig_340	10252949	DEL	73
primary_contig_340	10566935	DEL	6070
primary_contig_340	10616229	INS	84
primary_contig_340	10686429	DEL	95
primary_contig_340	10865529	INS	7296
primary_contig_340	10920988	DEL	6418
primary_contig_340	11199861	INS	129
primary_contig_340	11216267	DUP	78
primary_contig_340	11216314	INS	78
primary_contig_340	11766217	INS	107.5
primary_contig_340	11801024	DEL	100
primary_contig_342	54131	DEL	92.5
primary_contig_342	56040	DEL	186
primary_contig_342	76169	DEL	512
primary_contig_342	76822	INS	473
primary_contig_342	77822	DEL	85
primary_contig_343	165620	INS	9165
primary_contig_343	270607	INS	10094
primary_contig_343	352745	INS	113
primary_contig_343	359179	DEL	208
primary_contig_343	398323	DEL	182
primary_contig_343	398522	INS	168
primary_contig_343	766423	DEL	50
primary_contig_343	767529	DEL	300
primary_contig_343	773845	INS	53
primary_contig_343	780037	DEL	164
primary_contig_343	799784	DUP	269
primary_contig_343	799984	INS	238
primary_contig_343	824553	INS	56
primary_contig_343	824440	DUP	800
primary_contig_343	840173	INS	110
primary_contig_343	840941	DEL	65
primary_contig_343	842066	DEL	858
primary_contig_343	1021281	DEL	141.5
primary_contig_343	1039413	DEL	83
primary_contig_343	1072760	DEL	50
primary_contig_343	1086381	INS	61
primary_contig_343	1251322	DEL	224
primary_contig_343	1312409	INS	54
primary_contig_343	1354310	DEL	83
primary_contig_343	1354572	INS	56
primary_contig_343	1486398	DEL	1059
primary_contig_343	1487492	INS	51
primary_contig_343	1487542	INS	1037
primary_contig_343	1676546	INS	67
primary_contig_343	1676923	DEL	425.5
primary_contig_343	1715676	DEL	113.5
primary_contig_343	1743593	DEL	2884
primary_contig_343	1799097	INS	158
primary_contig_343	1798938	DUP	605
primary_contig_343	1915445	INS	286
primary_contig_343	1915437	DUP	816
primary_contig_343	1915857	INS	1365
primary_contig_343	1979650	DEL	102
primary_contig_343	1982625	DEL	51
primary_contig_343	1994708	INS	76
primary_contig_343	1994407	DUP	1438
primary_contig_343	1995523	INS	76
primary_contig_343	2037413	INS	71.5
primary_contig_343	2037291	DUP	1257
primary_contig_343	2038304	DEL	66
primary_contig_343	2038445	INS	118
primary_contig_343	2100262	DEL	81
primary_contig_343	2100575	INS	50
primary_contig_343	2101269	DEL	497
primary_contig_343	2101821	DEL	96
primary_contig_343	2104957	DEL	81
primary_contig_343	2125130	INS	182
primary_contig_343	2125045	DUP	325
primary_contig_344	45874	INS	53
primary_contig_344	64557	DEL	86.5
primary_contig_344	75766	DEL	135
primary_contig_344	328614	INS	53
primary_contig_344	365689	DEL	176
primary_contig_344	366248	INS	176
primary_contig_344	375845	INS	114
primary_contig_344	392669	INS	74
primary_contig_344	392507	DUP	282
primary_contig_344	407169	INS	50
primary_contig_344	418922	INS	56
primary_contig_344	422583	INS	112
primary_contig_344	422289	DEL	373
primary_contig_344	569971	DUP	224
primary_contig_344	570112	INS	110
primary_contig_344	643033	DEL	81
primary_contig_344	735548	DEL	66
primary_contig_344	756687	INS	69
primary_contig_344	756666	DUP	359
primary_contig_344	776996	INS	113
primary_contig_344	777134	DEL	478
primary_contig_344	780232	INS	86
primary_contig_344	951263	DEL	117
primary_contig_344	1009512	DEL	185.5
primary_contig_344	1058831	INS	63
primary_contig_344	1058699	DUP	310
primary_contig_344	1122968	INS	135
primary_contig_344	1124252	INS	288
primary_contig_344	1314916	DEL	5056
primary_contig_344	1527523	DEL	17640
primary_contig_346	63205	DEL	66
primary_contig_346	83709	DEL	107.5
primary_contig_346	567476	DEL	470
primary_contig_346	1111260	DEL	2255
primary_contig_346	1851114	INS	50
primary_contig_346	1857137	INS	110
primary_contig_346	2243561	DEL	116
primary_contig_346	2243700	INS	116
primary_contig_346	2355484	INS	302.5
primary_contig_346	2368880	DEL	7352
primary_contig_346	2527252	INS	55
primary_contig_346	2527145	DUP	170
primary_contig_346	2825273	DEL	49.5
primary_contig_346	2996245	DEL	10440
primary_contig_346	3152694	DEL	2254
primary_contig_346	3241363	DEL	119.5
primary_contig_346	3269451	INS	111.5
primary_contig_346	3365239	DEL	1953
primary_contig_346	3367137	DEL	303
primary_contig_346	3592662	INS	2269
primary_contig_346	3656789	DEL	905.5
primary_contig_346	3720615	DEL	2265
primary_contig_346	3938799	DEL	2266
primary_contig_346	3968754	DUP	717
primary_contig_346	3969470	INS	1471
primary_contig_346	3969478	INS	3848
primary_contig_346	3986455	INS	1024.5
primary_contig_346	4033619	INS	667.5
primary_contig_346	4138423	DEL	60
primary_contig_346	4400045	DEL	300.5
primary_contig_346	4478179	DEL	2259
primary_contig_346	4738377	INS	1960.5
primary_contig_346	4849555	DUP	293
primary_contig_346	4849589	INS	1950
primary_contig_346	4861990	DEL	148
primary_contig_346	5127346	INS	68
primary_contig_346	5158931	DEL	62
primary_contig_346	5406065	DUP	303
primary_contig_346	5406344	INS	69
primary_contig_354	132308	DEL	629
primary_contig_354	133407	DEL	136
primary_contig_354	136402	DEL	85
primary_contig_354	595631	DEL	631
primary_contig_354	609817	INS	54
primary_contig_354	609954	DEL	50
primary_contig_354	895691	INS	304
primary_contig_354	1185046	DEL	56
primary_contig_354	1184762	INS	175
primary_contig_354	1415955	DEL	60
primary_contig_354	1416075	INS	60
primary_contig_354	1728518	DEL	679
primary_contig_354	1742793	DEL	2255
primary_contig_354	2196620	DEL	105
primary_contig_354	2196490	INS	84.5
primary_contig_354	2327935	DEL	104
primary_contig_354	2328179	INS	129
primary_contig_354	9022556	INS	78
primary_contig_354	9110084	DEL	56
primary_contig_354	9802770	INS	2260
primary_contig_354	9859128	DEL	643
primary_contig_355	54549	DEL	13579
primary_contig_355	68476	INS	68
primary_contig_355	72380	INS	74
primary_contig_359	1534	INS	12975
primary_contig_359	3348433	INS	54
primary_contig_359	3349498	INS	123
primary_contig_359	3802845	DEL	682
primary_contig_359	4178672	DUP	122
primary_contig_359	4178759	INS	57
primary_contig_359	4228888	DEL	80
primary_contig_359	4502671	DEL	135.5
primary_contig_359	4655379	INS	392
primary_contig_36	18677	DEL	715
primary_contig_36	18625	INS	2258
primary_contig_36	21623	INS	359
primary_contig_36	22506	DEL	390
primary_contig_36	23487	INS	508
primary_contig_360	5620210	DEL	117.5
primary_contig_360	5720929	INS	63
primary_contig_360	5772711	DEL	108.5
primary_contig_360	5816920	DUP	1502
primary_contig_360	5818148	INS	202
primary_contig_360	5839767	DUP	248
primary_contig_360	5839984	INS	90
primary_contig_360	5863366	DEL	54
primary_contig_360	5886082	DUP	133
primary_contig_360	5886167	INS	280
primary_contig_360	5974074	INS	128.5
primary_contig_360	6082109	DEL	2254
primary_contig_360	6120437	DEL	93.5
primary_contig_360	6149776	DEL	177
primary_contig_360	6150068	DEL	825
primary_contig_360	6151397	INS	295
primary_contig_360	6289081	DEL	103.5
primary_contig_360	6339163	DEL	70
primary_contig_360	6339260	INS	70
primary_contig_360	6343086	DEL	255.5
primary_contig_360	6376553	DEL	53
primary_contig_360	6382996	INS	79
primary_contig_360	6383064	DEL	159.5
primary_contig_360	6464637	INS	68
primary_contig_360	6484152	DEL	102
primary_contig_360	6509996	INS	68
primary_contig_360	6594921	INS	315
primary_contig_360	6649911	DUP	176
primary_contig_360	6649934	INS	198.5
primary_contig_360	6993554	DEL	92
primary_contig_360	6993829	INS	138
primary_contig_360	7058714	DEL	84
primary_contig_360	7141531	DEL	198
primary_contig_360	7141975	INS	270
primary_contig_360	7230009	INS	90
primary_contig_360	7238506	DEL	100
primary_contig_360	7275005	INS	65
primary_contig_360	7275091	DEL	247
primary_contig_361	7833	INS	219.5
primary_contig_361	26523	DEL	82
primary_contig_361	26643	INS	83
primary_contig_361	28861	DEL	79
primary_contig_361	28971	INS	81
primary_contig_361	58244	INS	111
primary_contig_361	62995	DEL	124
primary_contig_361	68596	INS	107
primary_contig_361	72502	DEL	86
primary_contig_361	72702	INS	113
primary_contig_361	78874	INS	52
primary_contig_361	78907	DEL	53
primary_contig_361	87693	DEL	139
primary_contig_361	87915	INS	142
primary_contig_361	91114	DEL	286
primary_contig_361	107182	DEL	113
primary_contig_361	107346	INS	116
primary_contig_361	115567	DEL	170
primary_contig_361	115757	INS	163
primary_contig_361	118186	DEL	89
primary_contig_361	118308	INS	88
primary_contig_363	17505	INS	13042
primary_contig_363	23288	INS	53
primary_contig_363	24320	INS	249
primary_contig_363	35813	DEL	373
primary_contig_363	37195	DEL	467
primary_contig_363	44270	DEL	196
primary_contig_363	45548	DEL	277
primary_contig_363	54907	DEL	179
primary_contig_363	76635	INS	94
primary_contig_364	351143	DUP	87
primary_contig_364	351214	INS	136
primary_contig_364	355683	DEL	64
primary_contig_364	355762	INS	64
primary_contig_364	446499	DEL	215.5
primary_contig_364	565908	DEL	116
primary_contig_364	862120	INS	51
primary_contig_364	1824467	INS	63
primary_contig_364	1824392	DUP	257
primary_contig_364	2019942	DEL	7344
primary_contig_364	2141959	INS	52
primary_contig_364	2285576	INS	2254
primary_contig_364	2707604	INS	235
primary_contig_368	1546	INS	179
primary_contig_368	146705	INS	73
primary_contig_368	195111	INS	302
primary_contig_368	434240	DEL	2252
primary_contig_368	570470	DEL	116
primary_contig_368	588338	INS	90
primary_contig_368	803928	INS	104
primary_contig_37	27821	INS	82
primary_contig_371	425269	DEL	84
primary_contig_371	425875	INS	84
primary_contig_371	467694	INS	16448
primary_contig_371	469898	INS	16503
primary_contig_371	474501	DEL	13304
primary_contig_373	89079	DEL	368.5
primary_contig_373	598476	DEL	467.5
primary_contig_373	793850	INS	260
primary_contig_373	917265	INS	391
primary_contig_373	918862	DEL	82
primary_contig_373	919608	INS	782
primary_contig_373	979205	INS	129
primary_contig_373	978928	DUP	543
primary_contig_373	1027285	INS	66
primary_contig_373	1090922	DEL	76
primary_contig_373	1237253	DEL	168
primary_contig_373	1247531	DEL	158
primary_contig_373	1248152	INS	381
primary_contig_373	1257432	DEL	160
primary_contig_373	1257795	INS	103
primary_contig_373	1263107	DEL	50
primary_contig_373	1263182	INS	50
primary_contig_373	1290044	DEL	112
primary_contig_373	1302383	DEL	66
primary_contig_373	1401353	INS	80
primary_contig_373	1400974	DUP	482
primary_contig_373	1426037	INS	94
primary_contig_373	1426955	DEL	182
primary_contig_373	1502144	DUP	113
primary_contig_373	1502221	INS	57
primary_contig_373	1510366	DEL	187
primary_contig_373	1510584	INS	187
primary_contig_373	1680306	DEL	64
primary_contig_373	1791793	DEL	102
primary_contig_373	1828437	INS	84
primary_contig_373	1828467	DEL	83
primary_contig_373	1904720	DEL	167
primary_contig_373	1904523	INS	200
primary_contig_373	1928939	INS	1769
primary_contig_377	192971	DUP	906
primary_contig_377	193846	INS	6421
primary_contig_378	49285	DEL	465
primary_contig_38	18131	DEL	106
primary_contig_38	18608	INS	105
primary_contig_38	31852	DEL	230
primary_contig_38	32165	INS	232
primary_contig_38	35290	INS	91
primary_contig_38	35918	DEL	112
primary_contig_38	45035	DEL	51
primary_contig_38	45101	INS	50
primary_contig_381	929593	INS	87
primary_contig_381	938880	INS	216
primary_contig_381	946618	INS	61
primary_contig_381	950943	DEL	252
primary_contig_381	951308	INS	168
primary_contig_381	954660	DEL	108
primary_contig_381	955464	INS	123
primary_contig_381	971976	DEL	106
primary_contig_381	972544	INS	254
primary_contig_381	1082221	DEL	97
primary_contig_381	1083433	INS	226
primary_contig_381	1085099	INS	72
primary_contig_381	1085923	DEL	205
primary_contig_381	1100323	DEL	106
primary_contig_381	1100488	INS	107
primary_contig_381	1109851	DEL	126
primary_contig_381	1112526	DEL	192
primary_contig_381	1117809	DEL	66
primary_contig_381	1117767	INS	220
primary_contig_381	1219090	DEL	136
primary_contig_381	1219697	INS	69
primary_contig_381	1222286	DEL	102
primary_contig_381	1222407	INS	102
primary_contig_381	1224626	INS	163
primary_contig_381	1225583	INS	428
primary_contig_381	1418166	INS	274
primary_contig_381	1418327	DEL	1406.5
primary_contig_381	1419701	INS	296
primary_contig_381	1421563	DEL	231
primary_contig_381	1421872	INS	231
primary_contig_381	1423215	INS	403
primary_contig_381	1423731	DEL	617
primary_contig_381	1431997	INS	149
primary_contig_381	1432063	DEL	372
primary_contig_381	1433080	INS	224
primary_contig_381	1434354	INS	1199
primary_contig_381	1437444	INS	57
primary_contig_381	1439697	INS	119
primary_contig_381	1445395	DEL	72
primary_contig_381	1445482	INS	72
primary_contig_381	1458068	DEL	63
primary_contig_381	1458167	INS	63
primary_contig_381	1463056	INS	174
primary_contig_381	1463676	INS	1052
primary_contig_381	1464821	DEL	269
primary_contig_381	1465516	INS	54
primary_contig_381	1466307	DEL	486
primary_contig_381	1467416	INS	435
primary_contig_381	1467460	DEL	532
primary_contig_381	1468837	INS	89
primary_contig_381	1468530	DEL	1119
primary_contig_381	1469679	DEL	103
primary_contig_381	1470535	INS	56
primary_contig_381	1470715	DEL	348
primary_contig_381	1471854	INS	218
primary_contig_381	1471741	DEL	865
primary_contig_381	1472842	INS	639
primary_contig_381	1473366	INS	640
primary_contig_381	1474131	INS	1194
primary_contig_381	1475142	INS	357
primary_contig_381	1474201	DUP	1372
primary_contig_381	1476579	INS	140
primary_contig_381	1478107	INS	120
primary_contig_381	1478951	INS	529
primary_contig_381	1481529	INS	307
primary_contig_381	1482990	DUP	123
primary_contig_381	1482989	INS	248
primary_contig_381	1484246	DEL	320
primary_contig_381	1485815	INS	101
primary_contig_381	1486116	DEL	85
primary_contig_381	1487535	DEL	100
primary_contig_381	1487720	INS	200
primary_contig_381	1496943	INS	93
primary_contig_381	1512813	DEL	127
primary_contig_381	1512960	INS	128
primary_contig_381	1746456	DEL	50
primary_contig_381	2062936	INS	80
primary_contig_381	2063827	INS	317
primary_contig_381	2065176	DEL	96
primary_contig_381	2065352	INS	284
primary_contig_381	2066595	DEL	282
primary_contig_381	2067492	INS	225
primary_contig_381	2184622	INS	59
primary_contig_381	2205855	DUP	153
primary_contig_381	2205967	INS	60
primary_contig_381	2249796	DEL	116
primary_contig_381	2303785	INS	81
primary_contig_381	2400134	DEL	662
primary_contig_381	2719192	DEL	210
primary_contig_381	2719428	INS	256
primary_contig_381	4051974	DEL	173
primary_contig_381	4637885	INS	8374
primary_contig_381	4686082	DEL	65
primary_contig_381	4686169	INS	107.5
primary_contig_381	5240999	INS	660
primary_contig_381	5342070	DEL	102
primary_contig_381	5660219	DEL	2268
primary_contig_381	5847863	DEL	58
primary_contig_381	5885985	DUP	121
primary_contig_381	5886056	INS	95
primary_contig_381	6027612	DEL	99.5
primary_contig_381	6731464	INS	2254
primary_contig_381	7203264	DEL	212
primary_contig_381	7623505	INS	150
primary_contig_381	7624569	DEL	66
primary_contig_381	7624831	INS	174.5
primary_contig_381	7730400	INS	1439.5
primary_contig_381	7814387	DEL	65
primary_contig_381	7834001	DEL	111
primary_contig_381	7867770	DEL	107.5
primary_contig_381	8038195	DEL	121.5
primary_contig_381	8157784	INS	2256
primary_contig_381	8568240	DEL	112
primary_contig_381	8568413	INS	112
primary_contig_381	9854857	DEL	68
primary_contig_381	9854968	INS	68
primary_contig_381	9908041	DEL	7370
primary_contig_384	86166	DEL	109
primary_contig_384	86316	INS	91
primary_contig_384	92230	INS	5143
primary_contig_384	178108	INS	85
primary_contig_384	178056	DUP	440
primary_contig_384	585366	INS	6692
primary_contig_385	51009	DEL	75
primary_contig_385	55481	DEL	794
primary_contig_385	56373	DEL	3695
primary_contig_385	68193	INS	149
primary_contig_385	69597	DEL	74
primary_contig_385	70922	INS	1848
primary_contig_385	70712	INS	5329
primary_contig_385	73039	DEL	75
primary_contig_385	72559	INS	5331
primary_contig_385	73544	DEL	1373
primary_contig_385	75039	DEL	1021
primary_contig_385	76835	INS	133
primary_contig_385	75935	INS	5350
primary_contig_385	77615	DEL	75
primary_contig_385	77460	INS	798
primary_contig_385	78508	INS	1666
primary_contig_386	1591179	DEL	57
primary_contig_387	61911	DEL	101
primary_contig_387	62331	INS	162
primary_contig_387	74030	DEL	364
primary_contig_387	74410	INS	362
primary_contig_387	75187	DEL	103
primary_contig_389	22849	INS	569
primary_contig_389	31169	DEL	77
primary_contig_393	1549378	DEL	107
primary_contig_393	1549532	INS	125
primary_contig_393	1562146	DEL	56
primary_contig_393	1571892	DEL	297
primary_contig_393	1572204	INS	297
primary_contig_393	1592845	DEL	138
primary_contig_393	1593068	INS	166
primary_contig_393	1600418	INS	111
primary_contig_393	1600459	DEL	111
primary_contig_393	1608321	DEL	112
primary_contig_393	1608520	INS	109
primary_contig_393	1614223	DEL	253
primary_contig_393	1614570	INS	251
primary_contig_393	1619057	DEL	384
primary_contig_393	1619644	INS	263
primary_contig_396	2304	DEL	96
primary_contig_396	2535	INS	78
primary_contig_396	390416	INS	62
primary_contig_396	399422	DEL	293.5
primary_contig_396	421191	DEL	62
primary_contig_396	598932	INS	286
primary_contig_396	598735	DUP	1280
primary_contig_396	671917	DEL	104
primary_contig_396	672111	INS	147
primary_contig_396	801586	INS	92
primary_contig_397	4846470	DEL	68
primary_contig_398	64246	DEL	107
primary_contig_398	97634	DEL	256
primary_contig_398	98196	DEL	285.5
primary_contig_398	148008	DEL	110
primary_contig_398	331753	DEL	75
primary_contig_398	332052	INS	101
primary_contig_398	485417	INS	50
primary_contig_398	485272	DUP	207
primary_contig_404	11143	DEL	87
primary_contig_404	11942	INS	191
primary_contig_404	323816	DEL	168
primary_contig_404	780811	DEL	56
primary_contig_404	1453334	DEL	97
primary_contig_404	2013056	INS	2252
primary_contig_404	2946869	INS	100.5
primary_contig_404	3362870	INS	50
primary_contig_404	3586168	DEL	2251
primary_contig_404	4075304	INS	334
primary_contig_404	4075222	DUP	210
primary_contig_404	6419869	INS	95
primary_contig_404	6492964	INS	81
primary_contig_404	6549672	DEL	107.5
primary_contig_404	6593787	INS	5191
primary_contig_404	6715474	INS	2255
primary_contig_404	6891747	DEL	55
primary_contig_404	6943605	DEL	261
primary_contig_404	6944005	INS	909
primary_contig_404	6943510	DUP	580
primary_contig_404	6958367	DEL	7376
primary_contig_404	7077251	INS	96.5
primary_contig_404	7084040	DEL	94
primary_contig_404	7087056	DEL	70
primary_contig_404	7113051	INS	216
primary_contig_404	7113421	DEL	135
primary_contig_404	7112775	DUP	921
primary_contig_404	7253739	INS	93
primary_contig_404	7318242	INS	78
primary_contig_404	7318295	DEL	55
[truncated: 2,841 more rows]
