# Supplementary material for: Discovery and population genomics of structural variation in a songbird genus
Source: Nat Commun. 2020 Jul 7;11:3403. doi: 10.1038/s41467-020-17195-4 (PMC7341801; doi:10.1038/s41467-020-17195-4)
Supplement: Supplementary file 6 — Source Data file [file 41467_2020_17195_MOESM6_ESM.zip › source_files/primary_contigs_JDv2.3-associated_contigs_JDv2.0.0_Assemblytics_smartiesv.SURVIVOR.table]

Super-Scaffold_164__JD_UN1	36447	DEL	168
Super-Scaffold_164__JD_UN1	37917	INS	199
Super-Scaffold_164__JD_UN1	38040	DEL	165
Super-Scaffold_164__JD_UN1	38910	DEL	331
Super-Scaffold_164__JD_UN1	39671	DEL	1393
Super-Scaffold_164__JD_UN1	41158	INS	303
Super-Scaffold_164__JD_UN1	41383	DEL	442
Super-Scaffold_164__JD_UN1	41136	INS	2015
Super-Scaffold_164__JD_UN1	100516	DEL	126
Super-Scaffold_164__JD_UN1	174957	DEL	68
Super-Scaffold_164__JD_UN1	177788	INS	57.5
Super-Scaffold_164__JD_UN1	185561	DEL	59
Super-Scaffold_164__JD_UN1	187797	DEL	136
Super-Scaffold_164__JD_UN1	188002	INS	74
Super-Scaffold_164__JD_UN1	216608	INS	100
Super-Scaffold_164__JD_UN1	227558	INS	210
Super-Scaffold_164__JD_UN1	234646	INS	57.5
Super-Scaffold_164__JD_UN1	237401	INS	57
Super-Scaffold_164__JD_UN1	244173	DEL	57
Super-Scaffold_164__JD_UN1	247840	DEL	134.5
Super-Scaffold_164__JD_UN1	247681	DUP	331
Super-Scaffold_164__JD_UN1	248185	INS	496
Super-Scaffold_164__JD_UN1	269039	INS	55
Super-Scaffold_164__JD_UN1	271637	INS	83
Super-Scaffold_164__JD_UN1	281136	DEL	57
Super-Scaffold_164__JD_UN1	292623	DEL	74
Super-Scaffold_164__JD_UN1	297540	DEL	109
Super-Scaffold_164__JD_UN1	297583	DEL	1910
Super-Scaffold_164__JD_UN1	299510	INS	134
Super-Scaffold_164__JD_UN1	475851	DEL	51
Super-Scaffold_164__JD_UN1	476347	INS	70
Super-Scaffold_164__JD_UN1	484943	INS	101
Super-Scaffold_164__JD_UN1	535885	DEL	66
Super-Scaffold_164__JD_UN1	547170	DEL	100
Super-Scaffold_164__JD_UN1	556574	DEL	68
Super-Scaffold_164__JD_UN1	599082	INS	178
Super-Scaffold_164__JD_UN1	599475	DEL	150
Super-Scaffold_164__JD_UN1	635337	INS	70
Super-Scaffold_164__JD_UN1	681560	INS	67
Super-Scaffold_164__JD_UN1	681594	DEL	68
Super-Scaffold_164__JD_UN1	865590	DUP	122
Super-Scaffold_164__JD_UN1	865672	INS	118
Super-Scaffold_164__JD_UN1	866122	DEL	64
Super-Scaffold_164__JD_UN1	926039	INS	143
Super-Scaffold_164__JD_UN1	926077	INS	1465
Super-Scaffold_164__JD_UN1	927467	INS	143
Super-Scaffold_164__JD_UN1	942019	DEL	154
Super-Scaffold_164__JD_UN1	942188	INS	69
Super-Scaffold_164__JD_UN1	953153	DEL	261
Super-Scaffold_164__JD_UN1	974375	DEL	68
Super-Scaffold_164__JD_UN1	974458	INS	98
Super-Scaffold_164__JD_UN1	982343	DEL	61.5
Super-Scaffold_164__JD_UN1	985710	INS	69.5
Super-Scaffold_164__JD_UN1	986435	DEL	290
Super-Scaffold_164__JD_UN1	993139	INS	61
Super-Scaffold_164__JD_UN1	1007953	DEL	53
Super-Scaffold_164__JD_UN1	1059923	DEL	64.5
Super-Scaffold_164__JD_UN1	1083373	INS	67
Super-Scaffold_164__JD_UN1	1084369	DEL	199
Super-Scaffold_164__JD_UN1	1084646	INS	91
Super-Scaffold_164__JD_UN1	1090265	DEL	61
Super-Scaffold_164__JD_UN1	1090744	INS	59.5
Super-Scaffold_164__JD_UN1	1117993	DEL	83
Super-Scaffold_164__JD_UN1	1124696	INS	132
Super-Scaffold_164__JD_UN1	1124848	DEL	215
Super-Scaffold_164__JD_UN1	1126182	INS	122
Super-Scaffold_164__JD_UN1	1126498	DEL	121
Super-Scaffold_164__JD_UN1	1161663	DEL	65
Super-Scaffold_164__JD_UN1	1164088	INS	85
Super-Scaffold_164__JD_UN1	1164315	DEL	64
Super-Scaffold_164__JD_UN1	1165815	INS	118
Super-Scaffold_164__JD_UN1	1165869	DEL	121
Super-Scaffold_164__JD_UN1	1171424	INS	179
Super-Scaffold_164__JD_UN1	1182680	INS	126
Super-Scaffold_164__JD_UN1	1182930	INS	1473
Super-Scaffold_164__JD_UN1	1184213	INS	70.5
Super-Scaffold_164__JD_UN1	1217495	INS	156
Super-Scaffold_164__JD_UN1	1217560	DEL	158
Super-Scaffold_164__JD_UN1	1218984	INS	111
Super-Scaffold_164__JD_UN1	1219026	DEL	111
Super-Scaffold_166__JD_UN2	29978	INS	55
Super-Scaffold_166__JD_UN2	29853	DUP	270
Super-Scaffold_166__JD_UN2	74202	DEL	91
Super-Scaffold_166__JD_UN2	80661	INS	66.5
Super-Scaffold_166__JD_UN2	104479	DUP	114
Super-Scaffold_166__JD_UN2	104537	INS	229
Super-Scaffold_166__JD_UN2	116569	DEL	57
Super-Scaffold_166__JD_UN2	119716	INS	96
Super-Scaffold_166__JD_UN2	138163	INS	136
Super-Scaffold_166__JD_UN2	140035	DEL	62.5
Super-Scaffold_166__JD_UN2	267048	INS	53.5
Super-Scaffold_166__JD_UN2	296760	INS	112.5
Super-Scaffold_166__JD_UN2	419521	DUP	85
Super-Scaffold_166__JD_UN2	419603	INS	111
Super-Scaffold_166__JD_UN2	452664	DEL	53
Super-Scaffold_166__JD_UN2	514032	DEL	108
Super-Scaffold_166__JD_UN2	645891	DUP	174
Super-Scaffold_166__JD_UN2	646065	INS	99
Super-Scaffold_166__JD_UN2	806849	INS	66
Super-Scaffold_166__JD_UN2	806906	DEL	57
Super-Scaffold_166__JD_UN2	831836	INS	143
Super-Scaffold_190__JD_UN3	59017	DEL	67
Super-Scaffold_190__JD_UN3	59574	INS	617.5
Super-Scaffold_190__JD_UN3	99519	DEL	513.5
Super-Scaffold_190__JD_UN3	134066	INS	156
Super-Scaffold_190__JD_UN3	148485	INS	116
Super-Scaffold_190__JD_UN3	148329	DUP	413
Super-Scaffold_190__JD_UN3	148784	DEL	56
Super-Scaffold_190__JD_UN3	215632	INS	211.5
Super-Scaffold_190__JD_UN3	229210	INS	345
Super-Scaffold_190__JD_UN3	319447	DUP	67
Super-Scaffold_190__JD_UN3	319506	INS	51
Super-Scaffold_190__JD_UN3	347740	DUP	124
Super-Scaffold_190__JD_UN3	347795	INS	216
Super-Scaffold_190__JD_UN3	350567	DEL	88
Super-Scaffold_190__JD_UN3	350863	INS	85
Super-Scaffold_190__JD_UN3	352957	INS	50
Super-Scaffold_190__JD_UN3	358523	DEL	104
Super-Scaffold_190__JD_UN3	372119	INS	56
Super-Scaffold_190__JD_UN3	382717	DEL	71
Super-Scaffold_190__JD_UN3	382880	INS	233
Super-Scaffold_190__JD_UN3	738920	DEL	106
Super-Scaffold_190__JD_UN3	739671	DEL	360
Super-Scaffold_190__JD_UN3	889096	DEL	95
Super-Scaffold_190__JD_UN3	904996	DEL	72.5
Super-Scaffold_190__JD_UN3	906534	INS	89
Super-Scaffold_190__JD_UN3	916071	INS	130
Super-Scaffold_190__JD_UN3	929096	INS	97
Super-Scaffold_190__JD_UN3	929111	DEL	78.5
Super-Scaffold_190__JD_UN3	947212	INS	291
Super-Scaffold_190__JD_UN3	952613	DUP	103
Super-Scaffold_197__JD_UN4	175534	DEL	230
Super-Scaffold_197__JD_UN4	222311	DEL	130
Super-Scaffold_197__JD_UN4	235191	DEL	205
Super-Scaffold_197__JD_UN4	238468	DEL	81
Super-Scaffold_197__JD_UN4	242003	INS	80
Super-Scaffold_197__JD_UN4	248767	INS	51
Super-Scaffold_197__JD_UN4	248877	DEL	98
Super-Scaffold_197__JD_UN4	262396	DEL	163
Super-Scaffold_197__JD_UN4	263978	INS	124
Super-Scaffold_197__JD_UN4	264693	DEL	208
Super-Scaffold_197__JD_UN4	265599	INS	272
Super-Scaffold_197__JD_UN4	266366	DEL	78
Super-Scaffold_197__JD_UN4	267010	INS	76
Super-Scaffold_197__JD_UN4	268800	INS	90
Super-Scaffold_197__JD_UN4	269451	DEL	186
Super-Scaffold_197__JD_UN4	275493	INS	66.5
Super-Scaffold_197__JD_UN4	280583	DEL	80
Super-Scaffold_197__JD_UN4	280813	INS	493
Super-Scaffold_197__JD_UN4	281786	INS	171
Super-Scaffold_197__JD_UN4	282066	DEL	133
Super-Scaffold_197__JD_UN4	284485	DEL	86
Super-Scaffold_197__JD_UN4	284838	INS	105
Super-Scaffold_197__JD_UN4	286595	INS	190.5
Super-Scaffold_197__JD_UN4	309718	INS	59
Super-Scaffold_197__JD_UN4	335723	DEL	268
Super-Scaffold_197__JD_UN4	336108	INS	332
Super-Scaffold_197__JD_UN4	389167	DEL	99
Super-Scaffold_197__JD_UN4	389912	INS	97
Super-Scaffold_197__JD_UN4	390131	DEL	98
Super-Scaffold_197__JD_UN4	390939	INS	51
Super-Scaffold_197__JD_UN4	391427	DEL	384
Super-Scaffold_197__JD_UN4	394061	INS	76
Super-Scaffold_206__JD_UN5	13690	INS	3179
Super-Scaffold_206__JD_UN5	51376	INS	203
Super-Scaffold_206__JD_UN5	127663	DEL	50
Super-Scaffold_206__JD_UN5	147051	INS	109
Super-Scaffold_206__JD_UN5	146926	DEL	500
Super-Scaffold_206__JD_UN5	174255	DEL	425.5
Super-Scaffold_206__JD_UN5	213909	DEL	71
Super-Scaffold_206__JD_UN5	213833	INS	193
Super-Scaffold_206__JD_UN5	217906	INS	82
Super-Scaffold_206__JD_UN5	242937	DEL	82
Super-Scaffold_206__JD_UN5	243156	INS	148
Super-Scaffold_206__JD_UN5	264948	INS	298
Super-Scaffold_206__JD_UN5	265428	DEL	77
Super-Scaffold_206__JD_UN5	266645	INS	61
Super-Scaffold_206__JD_UN5	268190	DEL	68
Super-Scaffold_206__JD_UN5	268712	INS	90
Super-Scaffold_206__JD_UN5	269422	DEL	200
Super-Scaffold_206__JD_UN5	270712	DEL	50
Super-Scaffold_206__JD_UN5	271095	INS	99
Super-Scaffold_206__JD_UN5	274608	DEL	254
Super-Scaffold_206__JD_UN5	274889	INS	233
Super-Scaffold_206__JD_UN5	277151	INS	355
Super-Scaffold_206__JD_UN5	278213	DEL	595
Super-Scaffold_206__JD_UN5	279232	INS	164
Super-Scaffold_206__JD_UN5	279881	DEL	93
Super-Scaffold_206__JD_UN5	281528	INS	449
Super-Scaffold_206__JD_UN5	282065	DEL	162
Super-Scaffold_206__JD_UN5	282556	INS	749
Super-Scaffold_206__JD_UN5	283265	DEL	63
Super-Scaffold_206__JD_UN5	283660	INS	70
Super-Scaffold_206__JD_UN5	284301	DEL	173
Super-Scaffold_234__JD_UN6	10955	INS	70
Super-Scaffold_234__JD_UN6	13173	INS	78
Super-Scaffold_234__JD_UN6	14205	DEL	74
Super-Scaffold_234__JD_UN6	17484	DEL	468
Super-Scaffold_234__JD_UN6	18787	INS	109
Super-Scaffold_234__JD_UN6	27468	DEL	56
Super-Scaffold_234__JD_UN6	28769	DEL	60.5
Super-Scaffold_234__JD_UN6	29717	INS	171
Super-Scaffold_234__JD_UN6	33938	INS	111
Super-Scaffold_234__JD_UN6	34700	DEL	259
Super-Scaffold_234__JD_UN6	40554	INS	152
Super-Scaffold_234__JD_UN6	43334	DEL	133
Super-Scaffold_234__JD_UN6	45170	DEL	70
Super-Scaffold_234__JD_UN6	45505	INS	201
Super-Scaffold_234__JD_UN6	53209	INS	165
Super-Scaffold_234__JD_UN6	56124	INS	66
Super-Scaffold_234__JD_UN6	56182	DEL	70
Super-Scaffold_234__JD_UN6	87400	DEL	71
Super-Scaffold_234__JD_UN6	87885	INS	155
Super-Scaffold_234__JD_UN6	89118	DEL	285
Super-Scaffold_234__JD_UN6	88956	INS	512
Super-Scaffold_234__JD_UN6	98037	INS	114
Super-Scaffold_234__JD_UN6	103402	INS	398
Super-Scaffold_234__JD_UN6	103668	DEL	120
Super-Scaffold_234__JD_UN6	110544	DEL	80
Super-Scaffold_234__JD_UN6	110929	INS	103
Super-Scaffold_234__JD_UN6	110969	DEL	1091
Super-Scaffold_234__JD_UN6	116903	INS	193
Super-Scaffold_234__JD_UN6	117617	DEL	134
Super-Scaffold_234__JD_UN6	118855	DEL	81
Super-Scaffold_234__JD_UN6	119697	INS	81
Super-Scaffold_234__JD_UN6	132568	INS	105
Super-Scaffold_234__JD_UN6	132794	DEL	140
Super-Scaffold_235__JD_UN7	46136	DEL	207
Super-Scaffold_235__JD_UN7	46447	INS	205
Super-Scaffold_235__JD_UN7	47649	INS	67.5
Super-Scaffold_235__JD_UN7	48897	INS	74
Super-Scaffold_235__JD_UN7	51714	DEL	84
Super-Scaffold_235__JD_UN7	53832	DEL	133
Super-Scaffold_235__JD_UN7	54989	INS	204
Super-Scaffold_235__JD_UN7	64924	DEL	64
Super-Scaffold_242__JD_UN8	2196	DEL	70
Super-Scaffold_242__JD_UN8	2453	DEL	742
Super-Scaffold_242__JD_UN8	7176	INS	164
Super-Scaffold_242__JD_UN8	9243	DEL	683
Super-Scaffold_242__JD_UN8	11197	DEL	623
Super-Scaffold_242__JD_UN8	11561	INS	82
Super-Scaffold_242__JD_UN8	12228	DEL	167
Super-Scaffold_242__JD_UN8	13886	DEL	57
Super-Scaffold_242__JD_UN8	13617	INS	649
Super-Scaffold_242__JD_UN8	16487	INS	125
Super-Scaffold_242__JD_UN8	16757	DEL	756
Super-Scaffold_242__JD_UN8	46205	INS	296
Super-Scaffold_242__JD_UN8	46859	DEL	922
Super-Scaffold_242__JD_UN8	48348	INS	710
Super-Scaffold_242__JD_UN8	50899	DEL	317
Super-Scaffold_242__JD_UN8	102726	DEL	80
Super-Scaffold_242__JD_UN8	117859	INS	131.5
chr1	172879	INS	174
chr1	173809	DEL	853
chr1	175371	DEL	1584
chr1	177109	DEL	676
chr1	178499	DEL	1729
chr1	179534	DEL	1228
chr1	180777	INS	1209
chr1	180819	DEL	2232
chr1	183108	DEL	78
chr1	183264	DEL	2489
chr1	184795	DEL	138
chr1	184990	INS	79
chr1	186569	DEL	103
chr1	185567	INS	5469
chr1	187416	INS	2341
chr1	251099	INS	188
chr1	251196	DEL	53
chr1	251089	DUP	324
chr1	321670	INS	54
chr1	417353	INS	80.5
chr1	434034	INS	51
chr1	434380	DEL	60
chr1	548783	DEL	114.5
chr1	643994	DEL	103
chr1	664448	DUP	318
chr1	852036	DEL	238.5
chr1	928388	INS	63
chr1	930646	INS	926
chr1	932090	INS	295
chr1	1188214	INS	216
chr1	1465233	DEL	93
chr1	1660505	DEL	206
chr1	1660959	INS	52
chr1	2282058	INS	77
chr1	2590849	DEL	677.5
chr1	2704365	INS	57
chr1	3246442	DEL	91
chr1	3246855	DUP	90
chr1	3246876	INS	210
chr1	3449214	INS	82
chr1	3715716	DEL	54
chr1	3998123	DEL	67
chr1	4341575	DEL	51
chr1	4669143	DEL	6715
chr1	4961994	DEL	70.5
chr1	5310513	INS	72.5
chr1	5728703	DEL	362
chr1	5877634	DEL	59
chr1	5883191	INS	56
chr1	6250003	DEL	68
chr1	6910956	INS	94
chr1	7387283	INS	153
chr1	8196549	DEL	90.5
chr1	8306016	DUP	249
chr1	8306300	INS	74
chr1	8428940	INS	162
chr1	8474141	INS	121
chr1	8624631	DEL	163
chr1	8660016	DEL	59
chr1	8660470	INS	58.5
chr1	8840108	DUP	66
chr1	8840119	INS	67
chr1	8992309	DEL	58
chr1	9173940	INS	109
chr1	9281470	DEL	318
chr1	9307135	DEL	2265
chr1	9436894	DEL	91
chr1	9437077	INS	73
chr1	9505458	INS	74
chr1	9797470	DEL	136
chr1	9996583	DEL	1315
chr1	10088025	DEL	193
chr1	10283030	DEL	1332.5
chr1	10336632	DEL	54
chr1	11315260	DEL	132.5
chr1	11586048	INS	54.5
chr1	11721341	DEL	574
chr1	11722368	DEL	623
chr1	11723072	INS	101.5
chr1	11893365	DEL	2884
chr1	12248084	INS	58.5
chr1	12641312	INS	9912
chr1	12644550	DEL	9929
chr1	12749764	DEL	1308.5
chr1	12835605	INS	76
chr1	12835709	DEL	170
chr1	12895986	DEL	163
chr1	12912981	INS	690.5
chr1	12931002	INS	98.5
chr1	12949980	INS	6503
chr1	13105798	INS	1315
chr1	13446352	DUP	134
chr1	13446423	INS	174
chr1	13507557	DEL	88
chr1	13754805	INS	174
chr1	14320585	INS	1268
chr1	14406645	INS	6498
chr1	14637719	INS	81
chr1	14829934	DEL	1952
chr1	14830978	DEL	287
chr1	14877444	INS	7731
chr1	15216648	INS	59
chr1	15413357	INS	4735
chr1	15569798	DEL	59
chr1	15688624	DEL	1265.5
chr1	15724411	DEL	54
chr1	15735348	DEL	825.5
chr1	15854958	INS	1293
chr1	15859324	DEL	1548
chr1	15932499	DEL	128
chr1	17375967	INS	55
chr1	17664166	INS	130.5
chr1	17777363	DEL	567.5
chr1	17788552	DEL	50
chr1	17924125	DEL	162
chr1	18096792	INS	1315.5
chr1	18252886	INS	1302.5
chr1	18288581	DEL	53
chr1	18372855	DEL	65.5
chr1	18404991	INS	1280
chr1	18549356	INS	75
chr1	18625704	INS	832
chr1	18627823	DEL	2860
chr1	18823801	INS	64
chr1	18833361	DEL	1321
chr1	19130734	DUP	110
chr1	19130753	INS	560
chr1	19514647	INS	355
chr1	19516699	INS	506
chr1	19815367	INS	351
chr1	19815474	DEL	167
chr1	19815974	INS	509
chr1	19924623	DEL	55.5
chr1	20170476	INS	133.5
chr1	20294750	DEL	73
chr1	20431576	DEL	124
chr1	20431707	DEL	1243.5
chr1	20662081	INS	1331
chr1	20883709	DEL	54
chr1	20938183	DEL	317
chr1	21063105	DEL	134
chr1	21063577	INS	57
chr1	21092193	INS	186
chr1	21289115	DEL	149
chr1	21301753	DEL	777
chr1	21610730	INS	2837
chr1	21975725	INS	1321
chr1	22230827	DEL	67
chr1	22230897	DEL	1245.5
chr1	22404755	DEL	76
chr1	22549836	DEL	63
chr1	22821672	DEL	157
chr1	22821672	DEL	1504
chr1	22822695	DEL	1128
chr1	23190168	DEL	116
chr1	23370766	DUP	492
chr1	23371218	INS	292
chr1	23400809	INS	960
chr1	23535015	INS	92
chr1	23534960	DUP	184
chr1	23812301	DEL	6517
chr1	24543759	INS	2229
chr1	24631281	DEL	78
chr1	24800932	DEL	313.5
chr1	25580074	DEL	568.5
chr1	26413688	DEL	11220
chr1	26431815	INS	11195
chr1	26751871	INS	67
chr1	26969319	INS	2235
chr1	27535364	DEL	898
chr1	27733125	DEL	60
chr1	28105439	INS	89.5
chr1	28786267	INS	111
chr1	28787641	DEL	85
chr1	28987357	DEL	67.5
chr1	29118104	DEL	467.5
chr1	29142123	DEL	6412
chr1	29368388	DEL	287
chr1	29386786	INS	12589
chr1	29430402	INS	16381
chr1	29493607	DEL	846.5
chr1	29960548	DEL	97
chr1	30050956	DEL	617
chr1	30050901	INS	417
chr1	30175401	DEL	121
chr1	30285912	INS	53
chr1	31150634	DEL	170
chr1	31436256	DEL	57.5
chr1	31439699	DEL	56
chr1	31549498	DUP	79
chr1	31549505	INS	272
chr1	31683552	DEL	54
chr1	31785361	DEL	54
chr1	31793223	DEL	48
chr1	32015055	INS	89
chr1	32023005	INS	60
chr1	32060286	DEL	190
chr1	32145094	DEL	99
chr1	32294937	DEL	135.5
chr1	32344879	DEL	70.5
chr1	32372888	DUP	146
chr1	32373125	DEL	55
chr1	32372919	INS	389
chr1	32486101	INS	69.5
chr1	32519327	DEL	312.5
chr1	32791807	INS	69
chr1	32948557	INS	689
chr1	33006845	INS	83
chr1	33006987	DEL	133
chr1	33023382	DEL	328.5
chr1	33053556	INS	1302
chr1	33069225	DEL	201
chr1	33071206	DEL	78
chr1	33261155	DUP	168
chr1	33316125	DEL	184
chr1	33455200	DEL	61.5
chr1	33660085	DEL	70
chr1	33738574	INS	2800
chr1	34257132	DEL	384.5
chr1	35461119	DEL	62
chr1	35481521	INS	1306
chr1	35523718	DEL	180.5
chr1	35929065	DEL	1269
chr1	35949684	DEL	50
chr1	36168285	DEL	88
chr1	36258726	INS	118.5
chr1	36551580	INS	91
chr1	36551607	DEL	89
chr1	36551704	DEL	1780
chr1	36703853	DEL	1322
chr1	36893209	INS	62
chr1	36893309	DEL	242
chr1	37066718	INS	91.5
chr1	37160327	INS	1383
chr1	37182824	INS	83
chr1	37327838	INS	66.5
chr1	37803973	DEL	65
chr1	37804109	INS	60
chr1	37869378	DEL	321
chr1	37870367	INS	238
chr1	37869577	DEL	1508
chr1	37870505	DEL	132
chr1	38048606	DUP	108
chr1	38048646	INS	80
chr1	38436299	DEL	50
chr1	38987171	INS	93
chr1	39075986	DEL	177.5
chr1	39076456	INS	69
chr1	39248129	INS	73
chr1	39339617	INS	993.5
chr1	39563013	INS	349
chr1	39661503	INS	58
chr1	39675979	INS	93
chr1	39924414	DEL	63
chr1	40179672	INS	92
chr1	40180001	DEL	113.5
chr1	41212634	DUP	263
chr1	41212799	INS	260
chr1	41409954	DEL	79
chr1	41601570	DEL	66.5
chr1	41795499	DEL	1272
chr1	41960393	DEL	71
chr1	41994905	DEL	58.5
chr1	42138010	DEL	108
chr1	42182223	DEL	70.5
chr1	42265766	DEL	389
chr1	42456566	DEL	100
chr1	42456678	DUP	146
chr1	42456688	INS	106
chr1	42551447	INS	6421
chr1	42821871	INS	192.5
chr1	42874884	DEL	168
chr1	43200604	DEL	58.5
chr1	43215282	DEL	111.5
chr1	43941900	DUP	73
chr1	43941938	INS	69
chr1	44090556	DEL	55
chr1	44133014	DEL	105
chr1	44132926	INS	57
chr1	44259682	DEL	122.5
chr1	44259944	INS	85
chr1	44302938	INS	2812
chr1	44572329	INS	79.5
chr1	44656535	INS	98
chr1	44656391	DUP	396
chr1	45005185	INS	117.5
chr1	45134541	DUP	77
chr1	45134564	INS	73
chr1	45220525	INS	107
chr1	45479101	INS	169
chr1	45478911	DUP	428
chr1	45538780	INS	617
chr1	46095689	DEL	74
chr1	46176171	DEL	59
chr1	46445920	INS	172
chr1	46445640	DUP	509
chr1	46488423	INS	58
chr1	46777212	INS	6453
chr1	47639915	DUP	79
chr1	47639920	INS	78
chr1	48007961	DEL	293
chr1	48008944	DEL	394.5
chr1	48009766	DEL	180
chr1	48010301	INS	81
chr1	48098947	INS	6445
chr1	48119713	DEL	84
chr1	48363954	DUP	144
chr1	48364100	INS	185
chr1	48794856	INS	70
chr1	49239026	DUP	546
chr1	49239523	INS	87
chr1	49239761	DEL	79
chr1	49576474	DEL	103.5
chr1	50176489	INS	325
chr1	50554509	INS	285
chr1	50554435	DUP	265
chr1	50938484	DEL	78.5
chr1	50959083	DEL	120.5
chr1	50959288	INS	80
chr1	50959751	DEL	185.5
chr1	51015500	DEL	59
chr1	51015500	DUP	140
chr1	51015815	INS	174.5
chr1	51797539	INS	577
chr1	51872082	DEL	867.5
chr1	51888682	INS	448.5
chr1	51954431	DEL	66.5
chr1	52024399	DEL	64
chr1	52354442	INS	147
chr1	52871005	INS	67
chr1	52950377	INS	64.5
chr1	52960134	INS	549
chr1	53323245	INS	66.5
chr1	53388038	DUP	127
chr1	53621262	DEL	59
chr1	53621052	INS	275
chr1	53621067	DUP	438
chr1	53942126	DEL	70.5
chr1	54193769	DEL	53
chr1	54208593	INS	72
chr1	54253703	DEL	72
chr1	54253805	INS	164.5
chr1	54648494	INS	70
chr1	54848521	INS	1304
chr1	54898372	INS	497
chr1	55398880	INS	2830
chr1	55913324	INS	122
chr1	55913242	DUP	426
chr1	56090111	DUP	86
chr1	56090193	INS	82
chr1	56168143	DEL	1508
chr1	56247065	DEL	433
chr1	56247515	INS	98
chr1	56258022	INS	57
chr1	56321789	DEL	58
chr1	56331647	INS	83
chr1	56341374	DEL	57
chr1	57129674	INS	67
chr1	57129754	DEL	97.5
chr1	57148589	INS	61
chr1	57148447	DUP	298
chr1	57216232	DEL	6437
chr1	57606431	DEL	5002
chr1	57815235	DUP	96
chr1	57815295	INS	265
chr1	58465428	DEL	113
chr1	58562911	INS	50.5
chr1	58608926	INS	66.5
chr1	58655807	DEL	571.5
chr1	58655718	INS	57.5
chr1	58740142	INS	967
chr1	58772107	DUP	188
chr1	58772171	INS	1909
chr1	58793531	DEL	214.5
chr1	58818285	INS	51
chr1	58818372	DEL	200
chr1	58818293	INS	1059
chr1	59014183	INS	51
chr1	59015739	DEL	64
chr1	59276519	INS	196
chr1	59276860	DEL	64
chr1	59371725	DEL	705.5
chr1	59407650	DEL	139
chr1	59432571	DEL	1335.5
chr1	59459815	INS	6486
chr1	59702861	DEL	73
chr1	59703285	INS	76
chr1	59762520	DEL	60
chr1	59803587	DEL	95
chr1	59803763	INS	427
chr1	59924396	DUP	108
chr1	59924419	INS	637
chr1	59987727	DEL	256
chr1	60002811	DEL	590
chr1	60050171	INS	50
chr1	60081165	INS	76.5
chr1	60230214	DEL	313
chr1	60230955	INS	72
chr1	60233394	INS	1747
chr1	60233543	DEL	1792
chr1	60424795	INS	1453
chr1	60426206	INS	71
chr1	60636496	INS	103
chr1	60707404	DEL	52
chr1	60884718	DEL	2261
chr1	61062473	DUP	239
chr1	61062634	INS	398
chr1	61062687	DEL	73
chr1	61365644	DEL	432
chr1	61749162	INS	113.5
chr1	61766107	INS	577.5
chr1	61790793	INS	1312
chr1	61796437	DEL	1133
chr1	61859075	INS	53.5
chr1	62094960	INS	586
chr1	62094954	INS	1299.5
chr1	62216501	DEL	205.5
chr1	62216773	INS	98
chr1	62225104	DEL	68
chr1	62237093	INS	61
chr1	62362331	INS	56
chr1	62362361	DEL	201
chr1	62364653	INS	77
chr1	62534804	DEL	79
chr1	62627084	DEL	1328.5
chr1	62678796	DEL	64
chr1	62787638	INS	53
chr1	62919134	INS	51
chr1	62965730	INS	92
chr1	62965664	DUP	228
chr1	63101734	DEL	113
chr1	63101854	DEL	1212
chr1	63147072	INS	1337
chr1	63230924	INS	748
chr1	63440359	INS	62
chr1	63442945	DEL	295
chr1	63525460	DUP	56
chr1	63525468	INS	65
chr1	63716496	DEL	61
chr1	63831769	DUP	170
chr1	63832350	DEL	55
chr1	63832172	INS	289
chr1	64035068	DUP	104
chr1	64035153	INS	67
chr1	64442295	DEL	76.5
chr1	64735791	DEL	70
chr1	64768255	DEL	1276.5
chr1	64839744	DEL	1822.5
chr1	65093233	DEL	615.5
chr1	65116962	INS	288
chr1	65259214	INS	69
chr1	65314993	INS	300
chr1	65387652	INS	363.5
chr1	65387530	DUP	853
chr1	65388203	DEL	64.5
chr1	65474009	INS	658.5
chr1	65626631	DEL	583.5
chr1	65675662	DEL	60
chr1	65710788	INS	993
chr1	65798552	DEL	654
chr1	65825351	INS	797
chr1	65825521	DEL	53
chr1	65825622	DUP	158
chr1	65911552	INS	54.5
chr1	66104281	DEL	73
chr1	66110413	DEL	121
chr1	66133818	INS	101
chr1	66134110	DEL	74.5
chr1	66426750	INS	94
chr1	66426713	DUP	163
chr1	66613149	INS	60
chr1	66772407	INS	69
chr1	66799713	INS	74
chr1	66889118	DEL	60
chr1	67103349	INS	67
chr1	67286416	DEL	43.5
chr1	67475267	INS	4508
chr1	67533004	DUP	92
chr1	67533027	INS	88
chr1	67816259	DEL	99
chr1	67816626	INS	86
chr1	68106858	DEL	1007
chr1	68159012	DEL	573
chr1	68215063	DEL	62
chr1	68392469	DEL	97.5
chr1	68405560	DEL	106
chr1	68470724	DEL	735
chr1	68471405	INS	156
chr1	68592086	DEL	191
chr1	68645005	DEL	1319.5
chr1	68663360	INS	1218
chr1	69568423	DEL	1335
chr1	69570945	DEL	66
chr1	69603602	DEL	556.5
chr1	70178665	INS	145.5
chr1	70194252	DEL	341
chr1	70220526	INS	244
chr1	70220829	DEL	86
chr1	70258600	DEL	104
chr1	70743187	DEL	79
chr1	70743396	INS	268
chr1	71101047	DEL	51
chr1	71115576	DEL	65
chr1	71132561	DEL	104
chr1	71181181	DEL	121
chr1	71290657	INS	260
chr1	71290794	DEL	144
chr1	71290576	DUP	389
chr1	71346644	INS	891
chr1	71533656	DEL	200
chr1	71756152	INS	262.5
chr1	71854572	INS	92
chr1	71867119	DEL	72
chr1	72017626	DEL	59
chr1	72076261	DEL	54
chr1	72305884	INS	955
chr1	72415880	DEL	330
chr1	72416256	INS	50
chr1	72677975	INS	1308
chr1	72904618	DEL	158
chr1	73011599	DEL	1327.5
chr1	73016467	INS	55
chr1	73103588	INS	132
chr1	73221037	DEL	61
chr1	73226066	INS	1192.5
chr1	73227429	DEL	1131
chr1	73228601	DEL	81
chr1	73228799	INS	57
chr1	73240204	DEL	2846
chr1	73270858	INS	125.5
chr1	73411496	DEL	1425
chr1	73437805	INS	941.5
chr1	73440548	DEL	54
chr1	73777269	DEL	1226.5
chr1	73778410	DEL	84
chr1	73842070	INS	950
chr1	73862103	INS	111
chr1	73862140	DEL	122
chr1	73876689	DEL	54
chr1	73917521	DEL	458.5
chr1	73951224	DEL	82
chr1	73962312	INS	122
chr1	73962520	DEL	72
chr1	74025697	DUP	145
chr1	74025774	INS	187
chr1	74118403	INS	53
chr1	74305283	DUP	182
chr1	74305432	INS	118
chr1	74311368	DEL	74
chr1	74327853	INS	53
chr1	74358455	DEL	52
chr1	74385957	INS	566
chr1	74451157	DUP	105
chr1	74451229	INS	91
chr1	74734410	INS	2212
chr1	74853443	INS	6646
chr1	74899329	INS	1140.5
chr1	74905261	DEL	727
chr1	74912940	DEL	570
chr1	74980921	DEL	81
chr1	75034561	INS	322
chr1	75049672	INS	64
chr1	75304244	DEL	93
chr1	75638385	DEL	1798
chr1	75758432	INS	52
chr1	76050123	DEL	59
chr1	76422823	DEL	57.5
chr1	76464268	DUP	122
chr1	76464311	INS	338
chr1	76469397	INS	59
chr1	76926948	INS	196
chr1	76926841	DUP	307
chr1	77007788	INS	2853
chr1	77018557	INS	333.5
chr1	78840320	DEL	103
chr1	78840559	INS	68
chr1	78941083	DEL	52
chr1	78980291	DEL	65
chr1	79072243	DEL	1321
chr1	79434445	INS	81
chr1	79987265	DEL	788
chr1	80243814	INS	93
chr1	80542781	DUP	83
chr1	80542839	INS	59
chr1	80833309	INS	83
chr1	80848887	DUP	88
chr1	80848937	INS	74
chr1	81104928	DEL	122
chr1	81119780	INS	982
chr1	81215511	INS	1316
chr1	81281601	DEL	56
chr1	81367030	DEL	1305
chr1	81386208	DEL	110
chr1	81398434	DEL	373
chr1	81399019	INS	715
chr1	81516584	DEL	64.5
chr1	81643474	DEL	69
chr1	81767680	DEL	75
chr1	81855078	DEL	67.5
chr1	81855348	INS	69
chr1	81891352	INS	149.5
chr1	81918063	INS	58
chr1	81926566	INS	107
chr1	82271371	DEL	227
chr1	82272058	INS	56
chr1	82477699	INS	54
chr1	82607690	INS	285.5
chr1	83336248	INS	267
chr1	83447751	INS	145
chr1	83593847	DEL	1312
chr1	83759147	DEL	196.5
chr1	83956412	DEL	174
chr1	84144569	INS	71
chr1	84170502	DEL	61
chr1	84633774	INS	82
chr1	84633904	DEL	51
chr1	84701401	DEL	1330
chr1	84904628	INS	606
chr1	84905646	DEL	716
chr1	84909101	DEL	102
chr1	84909633	INS	494
chr1	84984542	DEL	85.5
chr1	85399675	DEL	159.5
chr1	85857921	INS	161
chr1	85942878	INS	7474
chr1	86433692	DUP	67
chr1	86433705	INS	60
chr1	86473830	DUP	89
chr1	86473896	INS	73
chr1	87239818	INS	101.5
chr1	87318640	DEL	50
chr1	88121055	INS	156
chr1	88120943	DEL	611.5
chr1	88198460	DEL	70
chr1	88199267	INS	71
chr1	88732479	DEL	82
chr1	88798287	DEL	111.5
chr1	88897455	INS	73
chr1	88897671	DEL	101
chr1	89032966	INS	52
chr1	89052957	INS	319
chr1	89251461	DEL	52
chr1	89265744	INS	51
chr1	89269006	DEL	1389
chr1	89359008	DEL	56
chr1	89366479	DEL	63
chr1	89385977	DEL	60
chr1	89546492	DEL	135.5
chr1	89611158	INS	51
chr1	89610777	DEL	576.5
chr1	89692757	DEL	68
chr1	89908508	INS	58
chr1	89952175	INS	95
chr1	89952242	DEL	802
chr1	90095121	INS	118
chr1	90264724	INS	64
chr1	90281058	DEL	254
chr1	90576436	DEL	88
chr1	90655463	DEL	61
chr1	90722077	INS	70
chr1	90825340	DUP	184
chr1	90825469	INS	289
chr1	91278169	INS	252
chr1	91278132	DUP	466
chr1	91779495	DEL	215.5
chr1	91870848	INS	596
chr1	93047825	INS	76
chr1	93047692	DUP	565
chr1	93153375	INS	99
chr1	93154429	INS	472
chr1	93327383	INS	131
chr1	93595077	DEL	72
chr1	93847576	DEL	68
chr1	93928780	INS	62
chr1	94352759	DEL	70
chr1	94409268	DUP	164
chr1	94409294	INS	202
chr1	94516157	DEL	69
chr1	94535775	INS	82
chr1	94830467	DEL	114.5
chr1	94883873	INS	268
chr1	94884208	DEL	186
chr1	94883885	INS	1084.5
chr1	94905094	INS	91.5
chr1	95253232	DEL	72
chr1	95254702	INS	81
chr1	95292076	INS	50
chr1	95299895	INS	423.5
chr1	95411285	INS	51
chr1	95539143	DEL	125.5
chr1	95547560	DEL	52
chr1	95565565	INS	159
chr1	95641999	INS	56
chr1	95643655	INS	53
chr1	95679853	INS	6544
chr1	95689294	INS	1819
chr1	95722996	DEL	64
chr1	95771397	INS	1324
chr1	95797422	DEL	65
chr1	96023811	DEL	120
chr1	96068815	INS	107
chr1	96143041	DEL	60.5
chr1	96185377	INS	56
chr1	96239858	INS	568
chr1	96333534	DEL	145.5
chr1	96388448	DEL	68
chr1	96388665	INS	113
chr1	96388450	DUP	660
chr1	96530336	DEL	102
chr1	96615341	INS	1272
chr1	96628487	DEL	118
chr1	96693446	DEL	256
chr1	96694310	INS	1611.5
chr1	96723143	INS	96
chr1	96914472	DEL	65
chr1	97106239	DEL	69
chr1	97323093	DEL	590
chr1	97897720	DEL	153
chr1	97897460	INS	55
chr1	98414916	DEL	54
chr1	98775290	DEL	74
chr1	99055279	DEL	58
chr1	99072768	DEL	65
chr1	99242350	DEL	70
chr1	99556056	INS	88
chr1	99555999	DUP	221
chr1	99925964	DUP	76
chr1	100111456	DEL	244
chr1	100111638	INS	60
chr1	100223460	DEL	83
chr1	100389384	DEL	164
chr1	100694877	INS	801.5
chr1	101255665	DEL	133
chr1	101345720	INS	58
chr1	101607406	INS	92
chr1	101652366	INS	120
chr1	101653078	DEL	88
chr1	101653775	INS	83
chr1	101720683	INS	127
chr1	101720627	DUP	141
chr1	101897946	DEL	57
chr1	102003146	INS	1310
chr1	102005589	DEL	57.5
chr1	102004677	INS	1929
chr1	102220795	INS	661
chr1	102266279	DEL	1322.5
chr1	102288288	DEL	122
chr1	102330017	INS	71.5
chr1	102364086	DEL	56
chr1	102414901	DEL	59
chr1	102464870	INS	136
chr1	102489813	DEL	941.5
chr1	102578240	DEL	391.5
chr1	103562769	DEL	103
chr1	103721005	INS	574
chr1	103743356	DEL	1310
chr1	103786557	DEL	80
chr1	103918352	INS	421.5
chr1	103947397	DUP	60
chr1	103947440	INS	163
chr1	103983160	INS	59.5
chr1	104264339	INS	254
chr1	104264209	DUP	203
chr1	104530592	DEL	58
chr1	104620604	INS	1377
chr1	105061862	DUP	89
chr1	105061921	INS	127
chr1	105651199	DEL	54
chr1	105878702	DEL	110
chr1	106065122	INS	595
chr1	106314333	DEL	80
chr1	106386561	DEL	1312
chr1	106389272	INS	55
chr1	106420702	DEL	138
chr1	106432945	DEL	159
chr1	106618159	INS	222
chr1	106660652	DEL	72
chr1	107051413	INS	71
chr1	107051458	DEL	73
chr1	107419614	DEL	53
chr1	107450605	INS	57
chr1	107792740	DEL	413
chr1	108585590	DEL	76
chr1	108820940	INS	135
chr1	109004397	DEL	1312.5
chr1	109231031	DEL	175
chr1	109508952	INS	1344.5
chr1	109847676	INS	60.5
chr1	110008048	DEL	110
chr1	110061939	DEL	87
chr1	110090323	DEL	63
chr1	110315083	INS	95
chr1	110498997	DUP	190
chr1	110499020	INS	192
chr1	110510237	INS	59.5
chr1	110919523	INS	202
chr1	110919504	DUP	415
chr1	111043269	DUP	109
chr1	111043347	DEL	50
chr1	111206630	DEL	57
chr1	111464558	INS	55
chr1	111567849	INS	59
chr1	111567787	DEL	370
chr1	111567845	DEL	1969
chr1	111838266	DEL	59
chr1	111968950	INS	685
chr1	112031228	INS	84
chr1	112030983	DUP	397
chr1	112163129	DEL	832
chr1	112164393	DEL	422
chr1	112165379	DEL	544
chr1	112166615	INS	147
chr1	112166987	INS	795
chr1	112169071	DEL	388
chr1	112366725	INS	59
chr1	112467435	INS	51.5
chr1	112604895	DUP	79
chr1	112604951	INS	92
chr1	112890676	DUP	120
chr1	112890676	INS	123
chr1	113138648	INS	3088
chr1	113628683	DUP	273
chr1	113628912	INS	92
chr1	113695436	DUP	114
chr1	113695512	INS	100
chr1	113721205	INS	126
chr1	113720582	DEL	125.5
chr1	113768823	INS	2849
chr1	113784518	DUP	229
chr1	113784694	INS	55
chr1	113838796	DUP	115
chr1	113838820	INS	558
chr1	113860326	INS	61
chr1	114415901	DEL	51
chr1	114428865	DEL	64
chr1	114676438	DEL	74.5
chr1	114845200	DEL	59
chr1	114870497	DEL	81
chr1	114880888	DEL	89.5
chr1	114989161	DUP	188
chr1	114989239	INS	259
chr1	115028877	DEL	62
chr1	115107015	INS	238
chr1	115107606	INS	1327
chr1	115138682	INS	51
chr1	115196285	INS	74
chr1	115604274	DEL	86
chr1	115615030	DEL	245.5
chr1	115650079	INS	89
chr1	115650062	DUP	366
chr1	115842363	INS	74
chr1	115882965	INS	82
chr1	115946216	INS	493
chr1	115946030	DUP	270
chr1	115963180	DUP	115
chr1	116064709	DEL	375.5
chr1	116090904	INS	135
chr1	116157914	INS	238
chr1	116157825	DUP	205
chr1	116257233	INS	50
chr1	116279979	INS	98
chr1	116280578	DEL	95
chr1	116295963	DEL	76
chr1	116295855	DUP	233
chr1	116410421	DEL	1414
chr1	116472603	DEL	59
chr1	116497843	DEL	72.5
chr1	116573360	DEL	60
chr1	116584232	DEL	81
chr1	116585832	DEL	202
chr1	116588179	DEL	165
chr1	116588454	INS	494
chr1	116608185	DEL	53
chr1	116623478	DEL	531
chr1	116631868	DEL	60
chr1	116632387	INS	353
chr1	116632095	DEL	60
chr1	116634446	INS	684
chr1	116702827	DEL	105
chr1	116712380	DEL	126
chr1	116764453	INS	92
chr1	116765900	DEL	244
chr1	116766443	INS	68
chr1	116803483	INS	67
chr1	116831049	INS	82
chr1	116831274	DEL	281
chr1	116835741	DEL	96
chr1	116836798	INS	76
chr1	116859567	DEL	217
chr1	116871064	DEL	63
chr1	116880598	DUP	645
chr1	116881063	INS	206
chr1	116960058	DEL	75
chr1	116962352	INS	56
chr1	116962516	DEL	123
chr1	116964541	DEL	682
chr1	116971141	DEL	223
chr1	117075089	DEL	52
chr1	117116756	DEL	65
chr1	117128952	DUP	319
chr1	117129168	INS	110
chr1	117183452	DEL	103
chr1	117212745	DEL	70
chr1	117299833	INS	131
chr1	117310740	DEL	215
chr1	117363519	DEL	122
chr1	117381212	INS	69
chr1	117381168	DEL	117.5
chr10	216142	INS	708.5
chr10	381440	INS	50
chr10	397599	DEL	304.5
chr10	398137	INS	118
chr10	647339	DUP	130
chr10	647466	INS	63
chr10	672611	INS	76
chr10	725214	INS	127
chr10	798408	DEL	226
chr10	814418	DEL	180.5
chr10	985929	DUP	69
chr10	985950	INS	65
chr10	999290	DEL	172.5
chr10	1041485	INS	87
chr10	1090088	INS	94
chr10	1130350	DUP	82
chr10	1130376	INS	218
chr10	1177693	DEL	247.5
chr10	1323632	DEL	53
chr10	1449985	INS	64
chr10	1467940	DEL	52
chr10	2226675	INS	63
chr10	2386315	INS	91
chr10	3078004	DUP	154
chr10	3368056	INS	140
chr10	3367952	DUP	169
chr10	3391944	DUP	158
chr10	3392030	INS	158
chr10	3631663	INS	3040
chr10	3803028	DEL	100
chr10	3943826	DEL	262.5
chr10	4323489	INS	56
chr10	4457479	INS	77.5
chr10	4457458	DUP	357
chr10	4530565	DEL	88
chr10	4576324	DEL	337.5
chr10	4576969	INS	70
chr10	4737276	DUP	327
chr10	4737274	INS	257.5
chr10	5422340	INS	74
chr10	5490983	DEL	80
chr10	6565657	DEL	80
chr10	6583938	INS	72
chr10	6806419	DEL	89.5
chr10	6947939	DEL	94
chr10	6948123	INS	56
chr10	6947832	DUP	416
chr10	7050974	DUP	158
chr10	7051022	INS	139
chr10	7392133	DEL	460
chr10	7754919	DEL	685.5
chr10	8137268	INS	67
chr10	11027393	DEL	61
chr10	11114571	DUP	62
chr10	11114597	INS	68
chr10	11685579	INS	88.5
chr10	11804609	DEL	74.5
chr10	11878491	INS	69
chr10	11878572	DEL	85
chr10	11899691	INS	117.5
chr10	11900886	DEL	56
chr10	11899934	INS	264.5
chr10	11901158	INS	1110
chr10	11900917	DEL	1377
chr10	11902412	DEL	1478
chr10	11903328	DEL	686
chr10	11904829	DEL	59
chr10	11904859	INS	55
chr10	12053869	INS	52
chr10	12053989	DEL	67
chr10	19060846	INS	53
chr10	19060872	DEL	52
chr10	19582923	DEL	112
chr10	20009630	DEL	246
chr10	20009891	INS	248
chr10	20478487	INS	74
chr10	20489333	DEL	91.5
chr10	20689282	DEL	102
chr11	281830	DEL	128.5
chr11	537290	DUP	178
chr11	537473	INS	68
chr11	602707	DEL	58
chr11	712917	DEL	190
chr11	713303	INS	257
chr11	713937	DEL	90.5
chr11	825503	DEL	187
chr11	1142463	INS	56
chr11	1414428	INS	62
chr11	1465837	DUP	51
chr11	1465837	INS	237
chr11	1553523	DEL	173
chr11	1682092	DEL	69
chr11	1684570	DUP	96
chr11	1684617	INS	142
chr11	1688030	INS	61.5
chr11	1695120	INS	56
chr11	1701705	DEL	95.5
chr11	1718405	DEL	72
chr11	1869858	INS	199
chr11	1877992	INS	68
chr11	1881741	DEL	151
chr11	1881907	INS	163
chr11	1950007	INS	63
chr11	1953120	DUP	105
chr11	1953135	INS	187
chr11	2049040	DEL	102
chr11	2049155	INS	101
chr11	2060646	DEL	116
chr11	2090672	DEL	129
chr11	2165444	DEL	278
chr11	2201466	INS	50
chr11	2201355	DUP	311
chr11	2359994	DEL	63
chr11	2361372	DEL	67
chr11	2361284	INS	69
chr11	2376121	DEL	107
chr11	2384991	DEL	52
chr11	2405650	INS	61
chr11	2467005	INS	123
chr11	2466761	DUP	666
chr11	2544671	INS	86
chr11	2546509	DEL	161
chr11	2546734	INS	164
chr11	2636193	INS	406
chr11	2636356	DEL	271
chr11	2651677	DEL	122
chr11	2651946	INS	169
chr11	2651639	DUP	732
chr11	2676887	DEL	347.5
chr11	2677321	INS	58
chr11	2743163	INS	87
chr11	2956619	DEL	156
chr11	3239411	DEL	55
chr11	3239272	INS	54
chr11	3292122	INS	59
chr11	3448777	DEL	165
chr11	3488077	DUP	136
chr11	3488140	INS	123
chr11	3518664	DEL	64.5
chr11	3624932	DUP	72
chr11	3624982	INS	86
chr11	3745787	DEL	55
chr11	3767135	INS	66
chr11	3869729	INS	113
chr11	3869716	DUP	261
chr11	3924260	INS	80.5
chr11	3924253	DUP	205
chr11	3928982	INS	86
chr11	4228944	DEL	2860
chr11	4545639	INS	107
chr11	5260068	DEL	126
chr11	5358830	INS	83
chr11	5629931	DEL	106
chr11	6001667	DEL	245.5
chr11	6147958	DEL	36
chr11	6377948	DEL	72
chr11	6569459	DUP	125
chr11	6569500	INS	187
chr11	6598312	DEL	138
chr11	6885151	DEL	312.5
chr11	7152153	DEL	69
chr11	7228703	DEL	1323
chr11	8212935	INS	55.5
chr11	8305199	DUP	147
chr11	8305198	INS	526
chr11	8335892	DEL	55
chr11	8503403	INS	92
chr11	8503456	DEL	51
chr11	8568448	DEL	74
chr11	8834914	INS	108
chr11	8852721	INS	70
chr11	9620207	DEL	96
chr11	10299151	INS	53
chr11	10299152	DUP	54
chr11	10553988	DEL	85
chr11	11484428	DUP	65
chr11	11484462	INS	159
chr11	11709874	DUP	59
chr11	11709901	INS	58
chr11	12269993	DEL	104
chr11	12269791	DUP	383
chr11	12270159	INS	230
chr11	12641126	INS	57.5
chr11	12769946	INS	80
chr11	12925305	DEL	114
chr11	12925003	DUP	601
chr11	12925774	INS	250
chr11	13124128	DUP	56
chr11	13124146	INS	54
chr11	13167726	DUP	458
chr11	13167878	INS	474
chr11	13582725	DEL	70
chr11	13939592	DEL	188
chr11	13939918	INS	107
chr11	14145249	DEL	450
chr11	14378181	INS	52
chr11	14528457	DEL	84
chr11	14683229	INS	61
chr11	14866852	INS	54
chr11	15535752	INS	159
chr11	15577522	DEL	63
chr11	16130759	DEL	106
chr11	16130946	INS	93
chr11	16198982	DEL	146.5
chr11	16351702	DEL	63
chr11	16370408	INS	380
chr11	16447286	DEL	232
chr11	16825506	DEL	54.5
chr11	17327434	DEL	59
chr11	17338850	DUP	127
chr11	17338938	INS	383
chr11	17714879	DEL	50
chr11	17848655	DEL	82
chr11	17959378	DEL	195
chr11	18091560	DEL	110
chr11	18119466	DEL	1274
chr11	18240600	INS	51
chr11	18262399	DEL	309.5
chr11	18306641	INS	292.5
chr11	18306985	DEL	85
chr11	18325941	INS	60.5
chr11	18329215	DUP	182
chr11	18329219	INS	239
chr11	18329465	DEL	80
chr11	18375745	INS	52
chr11	18427496	INS	99
chr11	18427662	DEL	76
chr11	18446175	DEL	62
chr11	18539500	DEL	74
chr11	18727849	DEL	152
chr11	18728833	DEL	84
chr11	18819573	INS	69.5
chr11	18843398	INS	72
chr11	18915774	DEL	67
chr11	18942321	DEL	53
chr11	18942321	DUP	64
chr11	18942424	INS	160
chr11	18963808	DUP	138
chr11	18964400	INS	209
chr11	19061093	INS	76
chr11	19061070	DUP	146
chr11	19098515	DEL	63
chr11	19152617	DEL	51.5
chr11	19234999	DUP	166
chr11	19235140	INS	92
chr11	19270731	DEL	72
chr11	19318858	DEL	70
chr11	19374582	DEL	50
chr11	19374642	INS	114
chr11	19374280	DUP	517
chr11	19451991	INS	272
chr11	19453056	INS	146
chr11	19452744	DEL	124.5
chr11	19519193	INS	53
chr11	19525754	DEL	116
chr11	19542271	DEL	98
chr11	19547437	INS	241
chr11	19741311	DEL	217
chr11	19774887	DEL	94
chr11	19795023	INS	93
chr11	19823833	INS	57
chr11	19823836	DUP	429
chr11	19866153	DEL	92
chr11	19902060	DEL	60
chr11	20017706	DUP	350
chr11	20018036	INS	78
chr11	20099287	INS	100.5
chr11	20213587	INS	159
chr11	20319898	INS	119
chr11	20319607	DUP	552
chr11	20443115	INS	65
chr11	20557037	DEL	54
chr11	20757700	INS	73.5
chr11	20961945	INS	660
chr12	542752	DUP	100
chr12	542800	INS	75
chr12	605110	DEL	107.5
chr12	656407	DEL	116
chr12	656339	INS	245
chr12	789568	DEL	59
chr12	789683	INS	50
chr12	791387	DEL	1574
chr12	792984	DEL	254
chr12	796270	INS	2170
chr12	803637	INS	219
chr12	803806	DEL	75
chr12	821692	DEL	71
chr12	832653	DEL	189
chr12	832173	INS	340.5
chr12	846331	INS	50
chr12	881492	DEL	62
chr12	956381	INS	67
chr12	964829	INS	50
chr12	976290	DEL	126.5
chr12	1027795	DEL	175
chr12	1062923	INS	69
chr12	1132450	DEL	6310
chr12	1282364	DEL	61
chr12	1299137	INS	73
chr12	1356051	DEL	125
chr12	1394717	INS	136
chr12	1422655	DEL	196
chr12	1558660	DEL	65
chr12	1579015	DUP	106
chr12	1579121	INS	97
chr12	1782816	DUP	57
chr12	1782846	INS	98
chr12	1830590	DEL	69
chr12	1830824	INS	768.5
chr12	1842243	DUP	110
chr12	1842244	INS	130
chr12	1944395	INS	198
chr12	1944597	DEL	254
chr12	1991459	DEL	127
chr12	2005217	DEL	52.5
chr12	2095087	DEL	291
chr12	2111450	DEL	65
chr12	2166146	INS	89
chr12	2165656	DUP	695
chr12	2325662	DEL	51
chr12	2358463	INS	64
chr12	2375028	DEL	81
chr12	2402176	DEL	75
chr12	2486680	DEL	61
chr12	2491191	DUP	297
chr12	2554398	DEL	571
chr12	2599201	DUP	80
chr12	2599276	INS	80
chr12	2770575	INS	85
chr12	2770620	DEL	69
chr12	2914303	INS	126
chr12	2914232	DUP	225
chr12	3062009	DUP	97
chr12	3062010	INS	123
chr12	3227086	DEL	168
chr12	3235120	INS	135
chr12	3234895	INS	8869
chr12	3242909	DEL	769
chr12	3244804	INS	266
chr12	3247095	DEL	19985
chr12	3249137	INS	108
chr12	3280517	INS	332
chr12	3332426	DEL	105.5
chr12	3579335	DUP	117
chr12	3579465	INS	125
chr12	3597771	DEL	52
chr12	4367161	DEL	812
chr12	4382001	DEL	109
chr12	4865813	DEL	54
chr12	5001693	INS	376
chr12	5324580	DEL	160
chr12	5415946	DEL	311.5
chr12	5927960	DEL	61
chr12	6387435	DEL	72
chr12	6409969	DEL	52
chr12	6409804	DUP	464
chr12	6428135	INS	69
chr12	6428228	DEL	69
chr12	6429121	INS	134.5
chr12	6442458	INS	175
chr12	6984243	INS	128.5
chr12	6984525	DEL	91
chr12	7134430	INS	141
chr12	7275280	INS	307.5
chr12	8064608	DEL	174
chr12	8245399	DUP	79
chr12	8245476	INS	136
chr12	8328332	DEL	27062
chr12	8346188	INS	124
chr12	8347331	DEL	124
chr12	8347325	INS	568
chr12	8459297	INS	90
chr12	8504291	INS	72
chr12	8944260	DUP	113
chr12	8944282	INS	208
chr12	9169111	DEL	114
chr12	9589231	INS	54
chr12	10010758	DUP	57
chr12	10010794	INS	152
chr12	10054955	INS	59
chr12	10263270	INS	2223
chr12	10545463	DUP	233
chr12	10545587	INS	176
chr12	11080144	DEL	206
chr12	12857739	INS	59
chr12	12986440	DUP	168
chr12	12986459	INS	167
chr12	13142819	INS	60
chr12	13179170	INS	114
chr12	13283377	INS	77
chr12	14111209	DEL	214
chr12	14299487	INS	168.5
chr12	14425365	DEL	66
chr12	14425219	INS	351
chr12	14443749	INS	110
chr12	14668308	DEL	84.5
chr12	14861312	INS	2208
chr12	14945609	DEL	65
chr12	15058114	DEL	88
chr12	15176846	DUP	141
chr12	15176966	INS	141
chr12	16263199	DEL	59
chr12	16263074	INS	61
chr12	16436773	DEL	60
chr12	17620485	DEL	53.5
chr12	17753579	DEL	182
chr12	17753827	INS	178
chr12	17955300	DEL	113.5
chr12	18163911	DEL	415.5
chr12	18466637	INS	136
chr12	18466633	DUP	582
chr12	18553293	DEL	1320
chr12	18582439	DEL	51
chr12	18711902	DEL	78
chr12	18761960	DEL	52
chr12	18801110	INS	92
chr12	18921377	DEL	2816
chr12	19058307	DUP	61
chr12	19058339	INS	51
chr12	19314118	DEL	92
chr12	19362260	INS	106
chr12	19362179	DUP	245
chr12	19401059	DEL	69
chr12	19413258	DEL	68
chr12	19536847	DUP	282
chr12	19537199	INS	65
chr12	19673849	INS	107
chr12	19675532	DEL	125
chr12	19835326	INS	55
chr12	19835370	DEL	62
chr12	19869033	DEL	81.5
chr12	19890444	DEL	277
chr12	19962823	DEL	68
chr12	19989646	DEL	235.5
chr12	20063713	DEL	77
chr12	20063910	INS	99
chr12	20255719	INS	51
chr12	20255786	DEL	75
chr12	20264250	DEL	447.5
chr12	20264168	INS	499
chr12	20279692	DEL	87
chr12	20279823	INS	58
chr12	20287168	DUP	399
chr12	20287509	INS	81
chr12	21010673	INS	809
chr12	21020575	INS	303
chr12	21027140	DUP	492
chr13	12748	INS	186
chr13	47561	DEL	249
chr13	359174	INS	55
chr13	413583	DEL	69
chr13	417183	DEL	58
chr13	417984	INS	54
chr13	528105	DEL	63
chr13	527900	DUP	371
chr13	528240	INS	172
chr13	562271	DEL	89
chr13	566200	INS	1305
chr13	575943	INS	92.5
chr13	644476	INS	107
chr13	644695	DEL	142
chr13	649416	INS	224
chr13	661213	DEL	70
chr13	664386	DEL	83
chr13	717677	INS	2850
chr13	763687	DEL	199
chr13	837389	DEL	64
chr13	839370	INS	56
chr13	1032437	INS	121
chr13	1068594	INS	74.5
chr13	1142264	INS	111
chr13	1142659	DEL	96
chr13	1209979	DEL	229
chr13	1356185	INS	87
chr13	1368471	INS	66
chr13	1409756	DEL	57
chr13	1446505	DEL	85
chr13	1473534	INS	135
chr13	1473600	DEL	80
chr13	1519223	INS	91
chr13	1527993	INS	208
chr13	1670042	DUP	149
chr13	1670161	INS	56
chr13	1777124	INS	128
chr13	1776993	DUP	273
chr13	1788377	DEL	50.5
chr13	1859760	DEL	65.5
chr13	1949556	DEL	50
chr13	2133344	DEL	101.5
chr13	2159529	INS	64
chr13	2159560	DEL	63
chr13	2197347	INS	313
chr13	2282712	INS	109
chr13	2392425	INS	270
chr13	2584270	DEL	148
chr13	2585301	INS	972
chr13	2753152	DEL	54
chr13	2802957	INS	75
chr13	2804936	DEL	68
chr13	2810839	INS	78
chr13	2886156	DEL	1312.5
chr13	2904333	DEL	180
chr13	2904887	DEL	392.5
chr13	2938386	INS	92
chr13	2938196	DEL	68.5
chr13	3171083	DEL	114
chr13	3206682	INS	64.5
chr13	3726903	DEL	52
chr13	4296114	DEL	70
chr13	4471898	DUP	80
chr13	4472126	INS	157
chr13	4490852	DEL	81.5
chr13	4623803	INS	168
chr13	4665940	DEL	75
chr13	4792091	DEL	63
chr13	5045122	DEL	59.5
chr13	5647893	INS	51
chr13	5854305	INS	79
chr13	6261851	DEL	126
chr13	6358172	DEL	1302
chr13	6389143	DEL	65.5
chr13	6417053	DEL	145.5
chr13	6625500	DEL	76
chr13	7081285	INS	60
chr13	7081445	DEL	64.5
chr13	7097169	DEL	434
chr13	8640293	INS	93
chr13	8816372	DEL	82.5
chr13	8855223	DUP	237
chr13	8855410	INS	68
chr13	8883866	DUP	129
chr13	8883882	INS	227
chr13	9226202	DEL	84.5
chr13	9259964	DEL	182.5
chr13	10132693	INS	516
chr13	10135011	DEL	202.5
chr13	10593865	DUP	206
chr13	10594311	DEL	54.5
chr13	11143202	DEL	50
chr13	11634255	DEL	64
chr13	11648536	INS	102
chr13	11687387	DEL	87
chr13	11729992	INS	85
chr13	11730041	DEL	116
chr13	11759349	INS	66
chr13	11764358	INS	66
chr13	11770213	INS	126
chr13	11776685	INS	54
chr13	11780462	DEL	103
chr13	11799120	DEL	93
chr13	11805509	DEL	56
chr13	11837425	INS	248
chr13	11839283	INS	118
chr13	11866277	DEL	209
chr13	11873090	INS	146
chr13	11913238	DEL	126
chr13	11920066	DEL	59.5
chr13	11933789	INS	69
chr13	11934397	DEL	170
chr13	11949545	DEL	202
chr13	11956202	INS	89
chr13	11961191	INS	68
chr13	11983852	INS	92
chr13	11983643	DUP	306
chr13	12007079	INS	103
chr13	12023288	INS	53
chr13	12032837	INS	62
chr13	12037852	DEL	55
chr13	12038957	INS	198
chr13	12038991	DEL	201
chr13	12044569	DEL	173
chr13	12046796	DEL	54
chr13	12057549	DEL	114
chr13	12069750	DEL	65
chr13	12070021	INS	319
chr13	12069503	DUP	664
chr13	12096482	DEL	253
chr13	12099005	DEL	154
chr13	12119188	INS	226
chr13	12161566	INS	135
chr13	12161491	DUP	290
chr13	12352456	DEL	61
chr13	12404740	INS	12925
chr13	12407368	DEL	3174
chr13	12413442	DEL	3187
chr13	12416734	INS	6423
chr13	12524562	DEL	50
chr13	12537128	DEL	62
chr13	12584263	DUP	393
chr13	12644805	DEL	63
chr13	12644653	INS	235
chr13	12661194	DEL	60
chr13	12675118	INS	53
chr13	12675395	DEL	51
chr13	12680264	INS	284
chr13	12699310	INS	2354
chr13	12699633	DEL	2364
chr13	12932628	DUP	80
chr13	12932677	INS	80
chr13	12950714	DEL	90
chr13	12950823	DEL	1049
chr13	13027035	DEL	54.5
chr13	13070288	DEL	71
chr13	13186277	DEL	279.5
chr13	13250344	INS	74
chr13	13265143	DEL	266
chr13	13307945	INS	348
chr13	13310630	DEL	80
chr13	13361563	DEL	100
chr13	13370375	DEL	146
chr13	13373654	DEL	60
chr13	13487760	INS	302
chr13	13488023	DEL	145
chr13	13598777	DEL	52
chr13	13832778	INS	4417
chr13	13839149	INS	13177
chr13	14203235	INS	1311.5
chr13	14283261	INS	156.5
chr13	14563777	DEL	1003.5
chr13	14700880	DEL	64
chr13	14701704	DEL	264
chr13	14716230	DEL	75
chr13	14736178	DEL	85
chr13	14802691	DEL	139.5
chr13	14887410	INS	91
chr13	14887342	DUP	209
chr13	15046858	INS	81
chr13	15073226	DEL	567
chr13	15226747	INS	82
chr13	15574421	DUP	156
chr13	15574532	INS	100
chr13	15736571	DEL	117
chr13	15736764	INS	103
chr13	15792439	DEL	79
chr13	15823915	DUP	97
chr13	15823990	INS	93
chr13	15994213	DUP	98
chr13	15994236	INS	224
chr13	17235804	DEL	60
chr13	17372934	INS	1270
chr13	17626663	INS	5433
chr13	17652280	INS	7550
chr13	17677891	INS	1186
chr13	17801754	INS	193
chr13	17844331	DUP	67
chr13	17844367	INS	60
chr13	18879626	DEL	1946
chr13	18936132	DEL	4989
chr14	312027	DEL	75
chr14	392946	DUP	186
chr14	393132	INS	103
chr14	469962	INS	73.5
chr14	597090	DEL	564
chr14	697984	DUP	58
chr14	697983	INS	132
chr14	780166	INS	123
chr14	780024	DUP	354
chr14	780444	DEL	298
chr14	816066	INS	1318.5
chr14	915014	DEL	101
chr14	1040606	DEL	81.5
chr14	1062767	INS	187
chr14	1277972	INS	76
chr14	1279280	INS	116
chr14	1279701	DEL	346
chr14	1280102	DEL	298.5
chr14	1356895	DEL	124
chr14	1471253	DEL	145
chr14	1584726	DEL	9974
chr14	1615558	INS	81
chr14	1665358	DUP	134
chr14	1665512	DEL	64
chr14	1933545	DEL	401.5
chr14	2220665	DEL	50
chr14	2246910	DEL	80
chr14	2247249	DEL	1151
chr14	2248305	DEL	108
chr14	2398705	DEL	84
chr14	2585553	INS	59
chr14	3193871	DEL	2859
chr14	3272398	INS	165
chr14	3418723	DUP	306
chr14	3524250	INS	55
chr14	3524528	DEL	198
chr14	3702724	DEL	106.5
chr14	3836724	INS	200
chr14	3842665	INS	103
chr14	3906782	INS	59
chr14	4068084	INS	93
chr14	4644198	DUP	185
chr14	4644345	INS	57.5
chr14	4700248	DEL	130.5
chr14	4785757	DUP	196
chr14	4785847	INS	203
chr14	4791998	INS	56
chr14	4963058	DEL	94
chr14	5171623	DEL	122
chr14	5171875	INS	83
chr14	6059937	DUP	84
chr14	6060019	DEL	53
chr14	6060111	INS	133
chr14	6082432	DEL	84
chr14	6173055	DEL	66
chr14	6241809	DEL	78
chr14	6242097	INS	120
chr14	6283679	DEL	145
chr14	6946815	DUP	146
chr14	7190385	DUP	148
chr14	7190429	INS	148
chr14	7247262	INS	103
chr14	7258189	DEL	103.5
chr14	7309282	INS	77
chr14	7330525	DEL	92
chr14	7330737	INS	250
chr14	7358225	DUP	51
chr14	7358238	INS	51
chr14	7365474	INS	65
chr14	7383181	INS	82
chr14	7396709	INS	98
chr14	7624895	INS	100
chr14	7698152	INS	107
chr14	7763466	INS	51
chr14	8026885	DEL	90
chr14	8201226	INS	464
chr14	8201473	DEL	192
chr14	8380972	INS	52
chr14	8380771	DEL	118
chr14	8468367	DEL	217
chr14	8624758	DEL	63
chr14	8633925	DEL	189
chr14	8984945	DEL	1310
chr14	9475248	INS	109.5
chr14	9766069	DUP	98
chr14	9766250	INS	105
chr14	9848653	INS	6370
chr14	10215083	DEL	189
chr14	10232420	INS	80
chr14	10904188	DEL	265
chr14	10904975	INS	113
chr14	10953026	DUP	106
chr14	10953131	INS	112.5
chr14	11107830	DEL	81.5
chr14	11114724	DEL	404
chr14	11213523	DEL	68.5
chr14	11351630	DEL	174
chr14	11439037	INS	79
chr14	11729041	INS	5590
chr14	11890360	DEL	53
chr14	12802362	DEL	438
chr14	12918643	INS	50
chr14	12943452	DUP	139
chr14	12943451	INS	143
chr14	13021867	INS	205
chr14	13206149	DEL	287
chr14	13230815	DEL	54
chr14	13338997	INS	1383.5
chr14	13390167	DEL	55
chr14	13479801	DEL	33
chr14	13853008	DEL	50
chr14	13855810	DUP	124
chr14	13855908	INS	113
chr14	14007468	DEL	86
chr14	14079746	DEL	73
chr14	14492626	DEL	58
chr14	14646023	DEL	72
chr14	14703744	INS	52
chr14	14704770	DEL	190
chr14	14713773	INS	885
chr14	14792789	INS	57
chr14	14843607	DEL	98.5
chr14	14910871	INS	53.5
chr14	14945477	INS	81
chr14	15080588	DEL	137
chr14	15106275	INS	207
chr14	15106400	INS	822
chr14	15170911	DEL	110
chr14	15170723	INS	362
chr14	15257640	INS	54
chr14	15452348	INS	50
chr14	15542614	DEL	229
chr14	15542869	INS	928
chr14	15542602	DUP	544
chr14	15653391	INS	64
chr14	15680951	INS	70
chr14	15708010	DUP	223
chr14	15708089	INS	56.5
chr14	15741545	DEL	71
chr14	15767864	DEL	60
chr14	15834547	DEL	58
chr14	15834483	INS	87
chr14	15865650	INS	52
chr14	15865702	DEL	165
chr14	15876700	INS	286
chr14	15876875	DEL	54
chr14	15876644	DUP	656
chr14	15976890	DEL	316
chr14	16600040	INS	587
chr14	16601355	DEL	347
chr14	16606318	INS	1128
chr15	102353	INS	65
chr15	102715	DEL	50
chr15	187401	INS	63
chr15	229197	DEL	98
chr15	394635	INS	72
chr15	394762	DEL	71
chr15	420811	INS	180
chr15	426500	INS	76
chr15	493957	DEL	211
chr15	494327	DEL	564
chr15	495415	INS	156
chr15	494886	DEL	77
chr15	507748	INS	113
chr15	508073	DEL	53
chr15	591958	DEL	259
chr15	594089	DEL	61
chr15	667128	INS	72.5
chr15	692266	DEL	78
chr15	702171	DEL	65
chr15	704197	DEL	102
chr15	704314	INS	249
chr15	706518	INS	105
chr15	709013	INS	218
chr15	727608	DEL	155
chr15	730782	DEL	84
chr15	749972	INS	107
chr15	750854	DEL	63
chr15	750914	INS	168
chr15	785402	DEL	99.5
chr15	855486	DEL	51
chr15	859753	DEL	70
chr15	900906	DUP	80
chr15	900905	INS	98
chr15	955047	DEL	221
chr15	1124280	DUP	87
chr15	1124290	INS	164
chr15	1160645	INS	60
chr15	1160226	DEL	511.5
chr15	1161623	INS	558
chr15	1207395	DEL	87
chr15	1225163	DEL	54
[truncated: 7,903 more rows]
