# Supplementary material for: Discovery and population genomics of structural variation in a songbird genus
Source: Nat Commun. 2020 Jul 7;11:3403. doi: 10.1038/s41467-020-17195-4 (PMC7341801; doi:10.1038/s41467-020-17195-4)
Supplement: Supplementary file 6 — Source Data file [file 41467_2020_17195_MOESM6_ESM.zip › source_files/LR_SV_calls.chr_pos_type_len]

chr	pos	type	len
Sc8eucV_10_HRSCAF_100__chr15	58193	DEL	1185
Sc8eucV_10_HRSCAF_100__chr15	65567	DEL	301
Sc8eucV_10_HRSCAF_100__chr15	113504	INS	507
Sc8eucV_10_HRSCAF_100__chr15	152132	INS	2224
Sc8eucV_10_HRSCAF_100__chr15	191212	INS	2266
Sc8eucV_10_HRSCAF_100__chr15	210965	INS	101
Sc8eucV_10_HRSCAF_100__chr15	213599	DEL	2522
Sc8eucV_10_HRSCAF_100__chr15	240147	DEL	98
Sc8eucV_10_HRSCAF_100__chr15	272553	DEL	156
Sc8eucV_10_HRSCAF_100__chr15	273917	DEL	60
Sc8eucV_10_HRSCAF_100__chr15	298091	INS	144
Sc8eucV_10_HRSCAF_100__chr15	356515	INS	139
Sc8eucV_10_HRSCAF_100__chr15	359068	INS	1390
Sc8eucV_10_HRSCAF_100__chr15	405798	DEL	406
Sc8eucV_10_HRSCAF_100__chr15	432115	INS	383
Sc8eucV_10_HRSCAF_100__chr15	434838	INS	115
Sc8eucV_10_HRSCAF_100__chr15	437410	INS	78
Sc8eucV_10_HRSCAF_100__chr15	437223	DEL	2460
Sc8eucV_10_HRSCAF_100__chr15	504908	DEL	206
Sc8eucV_10_HRSCAF_100__chr15	504952	INS	192
Sc8eucV_10_HRSCAF_100__chr15	504952	DUP	192
Sc8eucV_10_HRSCAF_100__chr15	505289	INS	1071
Sc8eucV_10_HRSCAF_100__chr15	514399	INS	74
Sc8eucV_10_HRSCAF_100__chr15	517229	DEL	97
Sc8eucV_10_HRSCAF_100__chr15	517246	INS	407
Sc8eucV_10_HRSCAF_100__chr15	544498	INS	203
Sc8eucV_10_HRSCAF_100__chr15	579114	INS	626
Sc8eucV_10_HRSCAF_100__chr15	600076	DUP	57
Sc8eucV_10_HRSCAF_100__chr15	600115	INS	244
Sc8eucV_10_HRSCAF_100__chr15	601994	DEL	74
Sc8eucV_10_HRSCAF_100__chr15	601993	INS	128
Sc8eucV_10_HRSCAF_100__chr15	619797	DEL	115
Sc8eucV_10_HRSCAF_100__chr15	619789	INS	150
Sc8eucV_10_HRSCAF_100__chr15	619789	DUP	150
Sc8eucV_10_HRSCAF_100__chr15	628341	DEL	368
Sc8eucV_10_HRSCAF_100__chr15	669993	INS	54
Sc8eucV_10_HRSCAF_100__chr15	673102	INS	62
Sc8eucV_10_HRSCAF_100__chr15	674801	DEL	89
Sc8eucV_10_HRSCAF_100__chr15	674799	INS	111
Sc8eucV_10_HRSCAF_100__chr15	695663	DEL	53
Sc8eucV_10_HRSCAF_100__chr15	699434	DEL	72
Sc8eucV_10_HRSCAF_100__chr15	699316	DUP_INS	255
Sc8eucV_10_HRSCAF_100__chr15	699316	DUP	255
Sc8eucV_10_HRSCAF_100__chr15	709347	DEL	63
Sc8eucV_10_HRSCAF_100__chr15	709343	INS	67
Sc8eucV_10_HRSCAF_100__chr15	711214	DEL	98
Sc8eucV_10_HRSCAF_100__chr15	711340	INS	111
Sc8eucV_10_HRSCAF_100__chr15	713616	DEL	106
Sc8eucV_10_HRSCAF_100__chr15	716203	INS	129
Sc8eucV_10_HRSCAF_100__chr15	716203	DUP	73
Sc8eucV_10_HRSCAF_100__chr15	722385	INS	972
Sc8eucV_10_HRSCAF_100__chr15	723986	DEL	85
Sc8eucV_10_HRSCAF_100__chr15	724176	INS	155
Sc8eucV_10_HRSCAF_100__chr15	734033	INS	198
Sc8eucV_10_HRSCAF_100__chr15	733920	DEL	121
Sc8eucV_10_HRSCAF_100__chr15	734033	DUP	198
Sc8eucV_10_HRSCAF_100__chr15	736399	INS	164
Sc8eucV_10_HRSCAF_100__chr15	736494	DUP	780
Sc8eucV_10_HRSCAF_100__chr15	736751	DEL	340
Sc8eucV_10_HRSCAF_100__chr15	755860	DEL	417
Sc8eucV_10_HRSCAF_100__chr15	756465	INS	680
Sc8eucV_10_HRSCAF_100__chr15	756465	DUP	680
Sc8eucV_10_HRSCAF_100__chr15	767482	INS	85
Sc8eucV_10_HRSCAF_100__chr15	791095	INS	342
Sc8eucV_10_HRSCAF_100__chr15	791095	DUP	342
Sc8eucV_10_HRSCAF_100__chr15	826832	INS	63
Sc8eucV_10_HRSCAF_100__chr15	860913	DEL	52
Sc8eucV_10_HRSCAF_100__chr15	865187	DEL	81
Sc8eucV_10_HRSCAF_100__chr15	906494	INS	134
Sc8eucV_10_HRSCAF_100__chr15	906494	DUP	134
Sc8eucV_10_HRSCAF_100__chr15	906452	DEL	368
Sc8eucV_10_HRSCAF_100__chr15	961034	DEL	121
Sc8eucV_10_HRSCAF_100__chr15	961612	INS	200
Sc8eucV_10_HRSCAF_100__chr15	961612	DUP	200
Sc8eucV_10_HRSCAF_100__chr15	994970	DEL	54
Sc8eucV_10_HRSCAF_100__chr15	1023866	INS	121
Sc8eucV_10_HRSCAF_100__chr15	1023883	DEL	64
Sc8eucV_10_HRSCAF_100__chr15	1041318	DEL	147
Sc8eucV_10_HRSCAF_100__chr15	1041430	INS	141
Sc8eucV_10_HRSCAF_100__chr15	1079783	INS	200
Sc8eucV_10_HRSCAF_100__chr15	1094120	DEL	62
Sc8eucV_10_HRSCAF_100__chr15	1094273	INS	152
Sc8eucV_10_HRSCAF_100__chr15	1098614	INS	71
Sc8eucV_10_HRSCAF_100__chr15	1130347	INS	119
Sc8eucV_10_HRSCAF_100__chr15	1130337	DEL	159
Sc8eucV_10_HRSCAF_100__chr15	1134499	INS	185
Sc8eucV_10_HRSCAF_100__chr15	1165975	INS	451
Sc8eucV_10_HRSCAF_100__chr15	1165990	INS	1659
Sc8eucV_10_HRSCAF_100__chr15	1168161	DEL	89
Sc8eucV_10_HRSCAF_100__chr15	1211698	INS	193
Sc8eucV_10_HRSCAF_100__chr15	1211698	DUP	193
Sc8eucV_10_HRSCAF_100__chr15	1229010	INS	169
Sc8eucV_10_HRSCAF_100__chr15	1231320	INS	730
Sc8eucV_10_HRSCAF_100__chr15	1231320	DUP	730
Sc8eucV_10_HRSCAF_100__chr15	1231211	DEL	447
Sc8eucV_10_HRSCAF_100__chr15	1304751	INS	72
Sc8eucV_10_HRSCAF_100__chr15	1338569	INS	501
Sc8eucV_10_HRSCAF_100__chr15	1338569	DUP	501
Sc8eucV_10_HRSCAF_100__chr15	1343954	INS	96
Sc8eucV_10_HRSCAF_100__chr15	1345132	INS	176
Sc8eucV_10_HRSCAF_100__chr15	1370235	DEL	73
Sc8eucV_10_HRSCAF_100__chr15	1383437	INS	79
Sc8eucV_10_HRSCAF_100__chr15	1399630	DEL	72
Sc8eucV_10_HRSCAF_100__chr15	1399650	INS	194
Sc8eucV_10_HRSCAF_100__chr15	1399650	DUP_INS	194
Sc8eucV_10_HRSCAF_100__chr15	1432112	INS	71
Sc8eucV_10_HRSCAF_100__chr15	1436284	INS	153
Sc8eucV_10_HRSCAF_100__chr15	1474070	DEL	153
Sc8eucV_10_HRSCAF_100__chr15	1495968	INS	489
Sc8eucV_10_HRSCAF_100__chr15	1495963	DEL	385
Sc8eucV_10_HRSCAF_100__chr15	1495968	DUP	489
Sc8eucV_10_HRSCAF_100__chr15	1566699	INS	76
Sc8eucV_10_HRSCAF_100__chr15	1581967	INS	658
Sc8eucV_10_HRSCAF_100__chr15	1591369	DEL	59
Sc8eucV_10_HRSCAF_100__chr15	1598663	INS	2257
Sc8eucV_10_HRSCAF_100__chr15	1602048	DEL	72
Sc8eucV_10_HRSCAF_100__chr15	1602057	INS	163
Sc8eucV_10_HRSCAF_100__chr15	1602057	DUP	163
Sc8eucV_10_HRSCAF_100__chr15	1660092	DUP_INS	83
Sc8eucV_10_HRSCAF_100__chr15	1660092	INS	359
Sc8eucV_10_HRSCAF_100__chr15	1689157	INS	184
Sc8eucV_10_HRSCAF_100__chr15	1689149	DEL	322
Sc8eucV_10_HRSCAF_100__chr15	1703355	INS	2234
Sc8eucV_10_HRSCAF_100__chr15	1769327	DEL	498
Sc8eucV_10_HRSCAF_100__chr15	1782976	DEL	418
Sc8eucV_10_HRSCAF_100__chr15	1824704	INS	318
Sc8eucV_10_HRSCAF_100__chr15	1824704	DUP	318
Sc8eucV_10_HRSCAF_100__chr15	1873305	DEL	190
Sc8eucV_10_HRSCAF_100__chr15	1887498	INS	321
Sc8eucV_10_HRSCAF_100__chr15	1888635	DEL	612
Sc8eucV_10_HRSCAF_100__chr15	1902917	INS	391
Sc8eucV_10_HRSCAF_100__chr15	1902638	DEL	272
Sc8eucV_10_HRSCAF_100__chr15	1902917	DUP	391
Sc8eucV_10_HRSCAF_100__chr15	1914230	INS	308
Sc8eucV_10_HRSCAF_100__chr15	1914230	DUP	308
Sc8eucV_10_HRSCAF_100__chr15	1934957	DEL	139
Sc8eucV_10_HRSCAF_100__chr15	1934906	INS	286
Sc8eucV_10_HRSCAF_100__chr15	1934906	DUP	286
Sc8eucV_10_HRSCAF_100__chr15	1980391	INS	2690
Sc8eucV_10_HRSCAF_100__chr15	2032071	INS	1325
Sc8eucV_10_HRSCAF_100__chr15	2036413	INS	76
Sc8eucV_10_HRSCAF_100__chr15	2101787	DEL	208
Sc8eucV_10_HRSCAF_100__chr15	2199706	DEL	51
Sc8eucV_10_HRSCAF_100__chr15	2211887	INS	76
Sc8eucV_10_HRSCAF_100__chr15	2269776	DEL	5803
Sc8eucV_10_HRSCAF_100__chr15	2313503	DEL	57
Sc8eucV_10_HRSCAF_100__chr15	2358297	DEL	222
Sc8eucV_10_HRSCAF_100__chr15	2366901	INS	92
Sc8eucV_10_HRSCAF_100__chr15	2384009	DEL	56
Sc8eucV_10_HRSCAF_100__chr15	2425826	DEL	210
Sc8eucV_10_HRSCAF_100__chr15	2434343	DEL	120
Sc8eucV_10_HRSCAF_100__chr15	2434486	INS	76
Sc8eucV_10_HRSCAF_100__chr15	2459331	INS	60
Sc8eucV_10_HRSCAF_100__chr15	2464972	DEL	61
Sc8eucV_10_HRSCAF_100__chr15	2464961	INS	79
Sc8eucV_10_HRSCAF_100__chr15	2566429	INS	179
Sc8eucV_10_HRSCAF_100__chr15	2568226	DEL	313
Sc8eucV_10_HRSCAF_100__chr15	2647384	DEL	115
Sc8eucV_10_HRSCAF_100__chr15	2750772	INS	125
Sc8eucV_10_HRSCAF_100__chr15	2753389	INS	617
Sc8eucV_10_HRSCAF_100__chr15	2768928	INS	2720
Sc8eucV_10_HRSCAF_100__chr15	2800220	DEL	64
Sc8eucV_10_HRSCAF_100__chr15	2814316	INS	54
Sc8eucV_10_HRSCAF_100__chr15	2829797	DEL	7215
Sc8eucV_10_HRSCAF_100__chr15	2988103	INS	82
Sc8eucV_10_HRSCAF_100__chr15	2988371	DEL	54
Sc8eucV_10_HRSCAF_100__chr15	2999285	INS	52
Sc8eucV_10_HRSCAF_100__chr15	3045755	DEL	99
Sc8eucV_10_HRSCAF_100__chr15	3045759	INS	194
Sc8eucV_10_HRSCAF_100__chr15	3131637	DEL	52
Sc8eucV_10_HRSCAF_100__chr15	3203361	INS	51
Sc8eucV_10_HRSCAF_100__chr15	3222830	INS	2244
Sc8eucV_10_HRSCAF_100__chr15	3284392	INS	121
Sc8eucV_10_HRSCAF_100__chr15	3296224	INS	106
Sc8eucV_10_HRSCAF_100__chr15	3330336	DEL	89
Sc8eucV_10_HRSCAF_100__chr15	3383373	DEL	58
Sc8eucV_10_HRSCAF_100__chr15	3420714	DEL	100
Sc8eucV_10_HRSCAF_100__chr15	3432141	INS	297
Sc8eucV_10_HRSCAF_100__chr15	3515230	DEL	151
Sc8eucV_10_HRSCAF_100__chr15	3515440	INS	275
Sc8eucV_10_HRSCAF_100__chr15	3515440	DUP	275
Sc8eucV_10_HRSCAF_100__chr15	3552402	INS	57
Sc8eucV_10_HRSCAF_100__chr15	3636711	DEL	79
Sc8eucV_10_HRSCAF_100__chr15	3659438	INS	71
Sc8eucV_10_HRSCAF_100__chr15	3659689	DEL	352
Sc8eucV_10_HRSCAF_100__chr15	3766411	DEL	91
Sc8eucV_10_HRSCAF_100__chr15	3789564	INS	52
Sc8eucV_10_HRSCAF_100__chr15	3891435	INS	108
Sc8eucV_10_HRSCAF_100__chr15	3897310	INS	54
Sc8eucV_10_HRSCAF_100__chr15	3925145	DEL	59
Sc8eucV_10_HRSCAF_100__chr15	3925160	INS	125
Sc8eucV_10_HRSCAF_100__chr15	3939993	INS	72
Sc8eucV_10_HRSCAF_100__chr15	4000652	DEL	89
Sc8eucV_10_HRSCAF_100__chr15	4000627	INS	97
Sc8eucV_10_HRSCAF_100__chr15	4046806	INS	65
Sc8eucV_10_HRSCAF_100__chr15	4046806	DUP	65
Sc8eucV_10_HRSCAF_100__chr15	4053484	INS	2285
Sc8eucV_10_HRSCAF_100__chr15	4058588	DEL	125
Sc8eucV_10_HRSCAF_100__chr15	4099926	DEL	54
Sc8eucV_10_HRSCAF_100__chr15	4099977	INS	71
Sc8eucV_10_HRSCAF_100__chr15	4113865	DEL	52
Sc8eucV_10_HRSCAF_100__chr15	4116921	INS	72
Sc8eucV_10_HRSCAF_100__chr15	4118331	INS	99
Sc8eucV_10_HRSCAF_100__chr15	4120479	DEL	238
Sc8eucV_10_HRSCAF_100__chr15	4200854	INS	125
Sc8eucV_10_HRSCAF_100__chr15	4200592	DEL	216
Sc8eucV_10_HRSCAF_100__chr15	4200420	DUP	453
Sc8eucV_10_HRSCAF_100__chr15	4305914	INS	133
Sc8eucV_10_HRSCAF_100__chr15	4310476	INS	87
Sc8eucV_10_HRSCAF_100__chr15	4309856	DUP	165
Sc8eucV_10_HRSCAF_100__chr15	4309894	DEL	312
Sc8eucV_10_HRSCAF_100__chr15	4335793	DEL	83
Sc8eucV_10_HRSCAF_100__chr15	4335822	INS	79
Sc8eucV_10_HRSCAF_100__chr15	4336001	INS	1011
Sc8eucV_10_HRSCAF_100__chr15	4338564	DEL	201
Sc8eucV_10_HRSCAF_100__chr15	4359839	INS	76
Sc8eucV_10_HRSCAF_100__chr15	4359847	DEL	94
Sc8eucV_10_HRSCAF_100__chr15	4361647	INS	1350
Sc8eucV_10_HRSCAF_100__chr15	4379826	DEL	73
Sc8eucV_10_HRSCAF_100__chr15	4423969	INS	77
Sc8eucV_10_HRSCAF_100__chr15	4446071	INS	302
Sc8eucV_10_HRSCAF_100__chr15	4454471	INS	80
Sc8eucV_10_HRSCAF_100__chr15	4486217	DEL	70
Sc8eucV_10_HRSCAF_100__chr15	4486230	INS	233
Sc8eucV_10_HRSCAF_100__chr15	4491043	DEL	109
Sc8eucV_10_HRSCAF_100__chr15	4523050	INS	66
Sc8eucV_10_HRSCAF_100__chr15	4523040	DEL	228
Sc8eucV_10_HRSCAF_100__chr15	4529996	DEL	54
Sc8eucV_10_HRSCAF_100__chr15	4532528	DEL	213
Sc8eucV_10_HRSCAF_100__chr15	4532865	INS	321
Sc8eucV_10_HRSCAF_100__chr15	4532865	DUP	321
Sc8eucV_10_HRSCAF_100__chr15	4543437	INS	214
Sc8eucV_10_HRSCAF_100__chr15	4579664	DEL	283
Sc8eucV_10_HRSCAF_100__chr15	4591491	DEL	99
Sc8eucV_10_HRSCAF_100__chr15	4591535	INS	60
Sc8eucV_10_HRSCAF_100__chr15	4595718	INS	57
Sc8eucV_10_HRSCAF_100__chr15	4603780	DEL	282
Sc8eucV_10_HRSCAF_100__chr15	4611650	DEL	785
Sc8eucV_10_HRSCAF_100__chr15	4717338	DEL	80
Sc8eucV_10_HRSCAF_100__chr15	4789549	INS	87
Sc8eucV_10_HRSCAF_100__chr15	4807076	DEL	211
Sc8eucV_10_HRSCAF_100__chr15	4807972	INS	83
Sc8eucV_10_HRSCAF_100__chr15	4820161	INS	595
Sc8eucV_10_HRSCAF_100__chr15	4820164	DEL	225
Sc8eucV_10_HRSCAF_100__chr15	4820161	DUP	595
Sc8eucV_10_HRSCAF_100__chr15	4823033	INS	420
Sc8eucV_10_HRSCAF_100__chr15	4823157	DEL	152
Sc8eucV_10_HRSCAF_100__chr15	4823033	DUP	420
Sc8eucV_10_HRSCAF_100__chr15	4825388	INS	80
Sc8eucV_10_HRSCAF_100__chr15	4830834	INS	61
Sc8eucV_10_HRSCAF_100__chr15	4861164	INS	455
Sc8eucV_10_HRSCAF_100__chr15	4865226	DEL	71
Sc8eucV_10_HRSCAF_100__chr15	4865279	INS	114
Sc8eucV_10_HRSCAF_100__chr15	4921405	INS	115
Sc8eucV_10_HRSCAF_100__chr15	4921405	DUP	115
Sc8eucV_10_HRSCAF_100__chr15	4923559	INS	487
Sc8eucV_10_HRSCAF_100__chr15	4944182	DEL	80
Sc8eucV_10_HRSCAF_100__chr15	4957786	INS	123
Sc8eucV_10_HRSCAF_100__chr15	4957832	DEL	85
Sc8eucV_10_HRSCAF_100__chr15	4959106	INS	111
Sc8eucV_10_HRSCAF_100__chr15	4959323	DUP_INS	267
Sc8eucV_10_HRSCAF_100__chr15	4974612	INS	75
Sc8eucV_10_HRSCAF_100__chr15	4993998	INS	175
Sc8eucV_10_HRSCAF_100__chr15	4993998	DUP_INS	175
Sc8eucV_10_HRSCAF_100__chr15	4998378	INS	64
Sc8eucV_10_HRSCAF_100__chr15	5015594	INS	222
Sc8eucV_10_HRSCAF_100__chr15	5015652	DEL	194
Sc8eucV_10_HRSCAF_100__chr15	5015594	DUP	627
Sc8eucV_10_HRSCAF_100__chr15	5020890	DEL	577
Sc8eucV_10_HRSCAF_100__chr15	5050292	INS	461
Sc8eucV_10_HRSCAF_100__chr15	5060275	DEL	251
Sc8eucV_10_HRSCAF_100__chr15	5065439	INS	77
Sc8eucV_10_HRSCAF_100__chr15	5085602	DEL	106
Sc8eucV_10_HRSCAF_100__chr15	5095630	INS	57
Sc8eucV_10_HRSCAF_100__chr15	5098712	INS	180
Sc8eucV_10_HRSCAF_100__chr15	5109527	DEL	97
Sc8eucV_10_HRSCAF_100__chr15	5125407	INS	88
Sc8eucV_10_HRSCAF_100__chr15	5133967	INS	173
Sc8eucV_10_HRSCAF_100__chr15	5136804	INS	54
Sc8eucV_10_HRSCAF_100__chr15	5149677	DEL	58
Sc8eucV_10_HRSCAF_100__chr15	5167544	INS	75
Sc8eucV_10_HRSCAF_100__chr15	5203174	INS	327
Sc8eucV_10_HRSCAF_100__chr15	5203174	DUP	327
Sc8eucV_10_HRSCAF_100__chr15	5231417	INS	483
Sc8eucV_10_HRSCAF_100__chr15	5231421	DEL	213
Sc8eucV_10_HRSCAF_100__chr15	5231417	DUP	483
Sc8eucV_10_HRSCAF_100__chr15	5295956	DEL	54
Sc8eucV_10_HRSCAF_100__chr15	5297587	DEL	60
Sc8eucV_10_HRSCAF_100__chr15	5390155	INS	162
Sc8eucV_10_HRSCAF_100__chr15	5390166	DEL	256
Sc8eucV_10_HRSCAF_100__chr15	5407967	INS	72
Sc8eucV_10_HRSCAF_100__chr15	5431081	DEL	113
Sc8eucV_10_HRSCAF_100__chr15	5491012	INS	322
Sc8eucV_10_HRSCAF_100__chr15	5491021	DEL	174
Sc8eucV_10_HRSCAF_100__chr15	5491012	DUP	322
Sc8eucV_10_HRSCAF_100__chr15	5500719	DUP_INS	1644
Sc8eucV_10_HRSCAF_100__chr15	5500668	DEL	647
Sc8eucV_10_HRSCAF_100__chr15	5500719	DUP	1644
Sc8eucV_10_HRSCAF_100__chr15	5502242	DEL	55
Sc8eucV_10_HRSCAF_100__chr15	5512495	INS	2189
Sc8eucV_10_HRSCAF_100__chr15	5512496	INV	471
Sc8eucV_10_HRSCAF_100__chr15	5512495	DUP	2189
Sc8eucV_10_HRSCAF_100__chr15	5512968	DEL	1814
Sc8eucV_10_HRSCAF_100__chr15	5514679	INS	490
Sc8eucV_10_HRSCAF_100__chr15	5525602	DEL	154
Sc8eucV_10_HRSCAF_100__chr15	5525633	INS	146
Sc8eucV_10_HRSCAF_100__chr15	5542779	INS	57
Sc8eucV_10_HRSCAF_100__chr15	5576886	INS	67
Sc8eucV_10_HRSCAF_100__chr15	5689870	DEL	348
Sc8eucV_10_HRSCAF_100__chr15	5742673	DEL	98
Sc8eucV_10_HRSCAF_100__chr15	5742782	INS	132
Sc8eucV_10_HRSCAF_100__chr15	5804999	INS	113
Sc8eucV_10_HRSCAF_100__chr15	5805033	DEL	52
Sc8eucV_10_HRSCAF_100__chr15	5812522	DEL	56
Sc8eucV_10_HRSCAF_100__chr15	5812550	INS	254
Sc8eucV_10_HRSCAF_100__chr15	5919847	DEL	645
Sc8eucV_10_HRSCAF_100__chr15	5961977	DEL	53
Sc8eucV_10_HRSCAF_100__chr15	5976734	INS	77
Sc8eucV_10_HRSCAF_100__chr15	6011700	DEL	55
Sc8eucV_10_HRSCAF_100__chr15	6018569	INS	1357
Sc8eucV_10_HRSCAF_100__chr15	6051383	DEL	179
Sc8eucV_10_HRSCAF_100__chr15	6114171	INS	79
Sc8eucV_10_HRSCAF_100__chr15	6119351	INS	1252
Sc8eucV_10_HRSCAF_100__chr15	6141801	INS	990
Sc8eucV_10_HRSCAF_100__chr15	6213532	DEL	420
Sc8eucV_10_HRSCAF_100__chr15	6402593	INS	60
Sc8eucV_10_HRSCAF_100__chr15	6433305	INS	2283
Sc8eucV_10_HRSCAF_100__chr15	6433305	INS	4251
Sc8eucV_10_HRSCAF_100__chr15	6457627	DEL	531
Sc8eucV_10_HRSCAF_100__chr15	6762798	INS	66
Sc8eucV_10_HRSCAF_100__chr15	6762675	INS	1270
Sc8eucV_10_HRSCAF_100__chr15	6829856	INS	76
Sc8eucV_10_HRSCAF_100__chr15	6872526	DEL	67
Sc8eucV_10_HRSCAF_100__chr15	6932831	INS	140
Sc8eucV_10_HRSCAF_100__chr15	7048225	DEL	76
Sc8eucV_10_HRSCAF_100__chr15	7071269	INS	124
Sc8eucV_10_HRSCAF_100__chr15	7143330	DEL	66
Sc8eucV_10_HRSCAF_100__chr15	7148253	DEL	51
Sc8eucV_10_HRSCAF_100__chr15	7248479	INS	103
Sc8eucV_10_HRSCAF_100__chr15	7356946	INS	55
Sc8eucV_10_HRSCAF_100__chr15	7399213	DEL	109
Sc8eucV_10_HRSCAF_100__chr15	7501207	INS	1380
Sc8eucV_10_HRSCAF_100__chr15	7511498	DEL	77
Sc8eucV_10_HRSCAF_100__chr15	7511534	INS	171
Sc8eucV_10_HRSCAF_100__chr15	7517766	DEL	100
Sc8eucV_10_HRSCAF_100__chr15	7522291	INS	1342
Sc8eucV_10_HRSCAF_100__chr15	7542752	INS	1313
Sc8eucV_10_HRSCAF_100__chr15	7546147	INS	265
Sc8eucV_10_HRSCAF_100__chr15	7564435	DEL	653
Sc8eucV_10_HRSCAF_100__chr15	7567004	DEL	70
Sc8eucV_10_HRSCAF_100__chr15	7598216	INS	1272
Sc8eucV_10_HRSCAF_100__chr15	7620419	DEL	53
Sc8eucV_10_HRSCAF_100__chr15	7687095	DEL	613
Sc8eucV_10_HRSCAF_100__chr15	7699878	DEL	52
Sc8eucV_10_HRSCAF_100__chr15	7735289	DEL	168
Sc8eucV_10_HRSCAF_100__chr15	7735458	INS	117
Sc8eucV_10_HRSCAF_100__chr15	7773005	DEL	77
Sc8eucV_10_HRSCAF_100__chr15	7816304	INS	771
Sc8eucV_10_HRSCAF_100__chr15	7825164	DEL	81
Sc8eucV_10_HRSCAF_100__chr15	7828239	INS	94
Sc8eucV_10_HRSCAF_100__chr15	7844688	INS	66
Sc8eucV_10_HRSCAF_100__chr15	7855678	INS	702
Sc8eucV_10_HRSCAF_100__chr15	7868220	INS	91
Sc8eucV_10_HRSCAF_100__chr15	7868241	DEL	115
Sc8eucV_10_HRSCAF_100__chr15	7898827	DEL	96
Sc8eucV_10_HRSCAF_100__chr15	7898826	INS	190
Sc8eucV_10_HRSCAF_100__chr15	7911303	INV	671
Sc8eucV_10_HRSCAF_100__chr15	7942207	DEL	256
Sc8eucV_10_HRSCAF_100__chr15	7942599	DUP_INS	243
Sc8eucV_10_HRSCAF_100__chr15	7942599	DUP	243
Sc8eucV_10_HRSCAF_100__chr15	8082661	DEL	82
Sc8eucV_10_HRSCAF_100__chr15	8161504	INS	60
Sc8eucV_10_HRSCAF_100__chr15	8210683	INS	87
Sc8eucV_10_HRSCAF_100__chr15	8232926	INS	52
Sc8eucV_10_HRSCAF_100__chr15	8264998	DEL	69
Sc8eucV_10_HRSCAF_100__chr15	8333414	DEL	216
Sc8eucV_10_HRSCAF_100__chr15	8333873	INS	327
Sc8eucV_10_HRSCAF_100__chr15	8333873	DUP	327
Sc8eucV_10_HRSCAF_100__chr15	8336021	INS	269
Sc8eucV_10_HRSCAF_100__chr15	8367211	DEL	157
Sc8eucV_10_HRSCAF_100__chr15	8409112	INS	70
Sc8eucV_10_HRSCAF_100__chr15	8415094	DEL	64
Sc8eucV_10_HRSCAF_100__chr15	8426482	INS	777
Sc8eucV_10_HRSCAF_100__chr15	8450589	DEL	203
Sc8eucV_10_HRSCAF_100__chr15	8470941	INS	51
Sc8eucV_10_HRSCAF_100__chr15	8479861	INS	99
Sc8eucV_10_HRSCAF_100__chr15	8510524	DEL	126
Sc8eucV_10_HRSCAF_100__chr15	8510723	INS	63
Sc8eucV_10_HRSCAF_100__chr15	8558939	DEL	119
Sc8eucV_10_HRSCAF_100__chr15	8600202	INS	554
Sc8eucV_10_HRSCAF_100__chr15	8622793	DEL	69
Sc8eucV_10_HRSCAF_100__chr15	8659015	DEL	660
Sc8eucV_10_HRSCAF_100__chr15	8665605	INS	85
Sc8eucV_10_HRSCAF_100__chr15	8667894	DEL	107
Sc8eucV_10_HRSCAF_100__chr15	8667847	INS	314
Sc8eucV_10_HRSCAF_100__chr15	8686006	DEL	52
Sc8eucV_10_HRSCAF_100__chr15	8782448	INS	1340
Sc8eucV_10_HRSCAF_100__chr15	8802077	DEL	80
Sc8eucV_10_HRSCAF_100__chr15	8824524	DEL	212
Sc8eucV_10_HRSCAF_100__chr15	8825250	INS	115
Sc8eucV_10_HRSCAF_100__chr15	8868737	INS	82
Sc8eucV_10_HRSCAF_100__chr15	8894217	DEL	109
Sc8eucV_10_HRSCAF_100__chr15	8893258	INS	1407
Sc8eucV_10_HRSCAF_100__chr15	8894654	INS	157
Sc8eucV_10_HRSCAF_100__chr15	8906521	INS	1362
Sc8eucV_10_HRSCAF_100__chr15	8906389	DEL	54114
Sc8eucV_10_HRSCAF_100__chr15	8915137	DEL	39537
Sc8eucV_10_HRSCAF_100__chr15	8937041	INS	19180
Sc8eucV_10_HRSCAF_100__chr15	8937041	DUP	19180
Sc8eucV_10_HRSCAF_100__chr15	8939140	DEL	11405
Sc8eucV_10_HRSCAF_100__chr15	8939188	DEL	23549
Sc8eucV_10_HRSCAF_100__chr15	8952980	DEL	2584
Sc8eucV_10_HRSCAF_100__chr15	8952041	DUP	7497
Sc8eucV_10_HRSCAF_100__chr15	8952781	DEL	10787
Sc8eucV_10_HRSCAF_100__chr15	8955596	DUP_INS	1433
Sc8eucV_10_HRSCAF_100__chr15	8955596	DUP	1433
Sc8eucV_10_HRSCAF_100__chr15	8966327	INS	725
Sc8eucV_10_HRSCAF_100__chr15	8977688	INS	349
Sc8eucV_10_HRSCAF_100__chr15	8977688	DUP	349
Sc8eucV_10_HRSCAF_100__chr15	9039549	INS	453
Sc8eucV_10_HRSCAF_100__chr15	9050679	INS	937
Sc8eucV_10_HRSCAF_100__chr15	9051924	DEL	1277
Sc8eucV_10_HRSCAF_100__chr15	9304372	DEL	183
Sc8eucV_10_HRSCAF_100__chr15	9378718	DEL	260
Sc8eucV_10_HRSCAF_100__chr15	9458184	DEL	1339
Sc8eucV_10_HRSCAF_100__chr15	9630208	INV	109
Sc8eucV_10_HRSCAF_100__chr15	9782768	INS	193
Sc8eucV_10_HRSCAF_100__chr15	9817176	INS	58
Sc8eucV_10_HRSCAF_100__chr15	9834975	INS	931
Sc8eucV_10_HRSCAF_100__chr15	9862279	INS	63
Sc8eucV_10_HRSCAF_100__chr15	9876103	INS	920
Sc8eucV_10_HRSCAF_100__chr15	9970417	INS	936
Sc8eucV_10_HRSCAF_100__chr15	10019309	INS	102
Sc8eucV_10_HRSCAF_100__chr15	10043613	INS	61
Sc8eucV_10_HRSCAF_100__chr15	10060186	INS	79
Sc8eucV_10_HRSCAF_100__chr15	10133398	INS	64
Sc8eucV_10_HRSCAF_100__chr15	10181937	DEL	55
Sc8eucV_10_HRSCAF_100__chr15	10209978	DEL	1376
Sc8eucV_10_HRSCAF_100__chr15	10222884	INS	471
Sc8eucV_10_HRSCAF_100__chr15	10281243	INS	216
Sc8eucV_10_HRSCAF_100__chr15	10303999	INS	53
Sc8eucV_10_HRSCAF_100__chr15	10322146	DEL	117
Sc8eucV_10_HRSCAF_100__chr15	10329590	INS	1302
Sc8eucV_10_HRSCAF_100__chr15	10356085	INS	89
Sc8eucV_10_HRSCAF_100__chr15	10365558	DEL	9592
Sc8eucV_10_HRSCAF_100__chr15	10377309	DEL	62
Sc8eucV_10_HRSCAF_100__chr15	10381106	INS	297
Sc8eucV_10_HRSCAF_100__chr15	10381106	DUP	297
Sc8eucV_10_HRSCAF_100__chr15	10381221	INS	1938
Sc8eucV_10_HRSCAF_100__chr15	10387083	INS	1368
Sc8eucV_10_HRSCAF_100__chr15	10389342	INS	75
Sc8eucV_10_HRSCAF_100__chr15	10399461	INS	71
Sc8eucV_10_HRSCAF_100__chr15	10408058	DEL	2255
Sc8eucV_10_HRSCAF_100__chr15	10409800	INS	76
Sc8eucV_10_HRSCAF_100__chr15	10532222	DEL	653
Sc8eucV_10_HRSCAF_100__chr15	10548594	INS	2238
Sc8eucV_10_HRSCAF_100__chr15	10561986	INS	61
Sc8eucV_10_HRSCAF_100__chr15	10626378	DEL	74
Sc8eucV_10_HRSCAF_100__chr15	10647255	INS	59
Sc8eucV_10_HRSCAF_100__chr15	10659171	DEL	107
Sc8eucV_10_HRSCAF_100__chr15	10764288	DEL	59
Sc8eucV_10_HRSCAF_100__chr15	10773021	INS	6976
Sc8eucV_10_HRSCAF_100__chr15	10776009	DEL	6264
Sc8eucV_10_HRSCAF_100__chr15	10783144	INS	299
Sc8eucV_10_HRSCAF_100__chr15	10804975	INS	2258
Sc8eucV_10_HRSCAF_100__chr15	10816340	DEL	86
Sc8eucV_10_HRSCAF_100__chr15	10826534	INS	2232
Sc8eucV_10_HRSCAF_100__chr15	10827841	DEL	75
Sc8eucV_10_HRSCAF_100__chr15	10832589	DEL	531
Sc8eucV_10_HRSCAF_100__chr15	10843673	DEL	14034
Sc8eucV_10_HRSCAF_100__chr15	10846128	INV	30607
Sc8eucV_10_HRSCAF_100__chr15	10849071	INS	980
Sc8eucV_10_HRSCAF_100__chr15	10855287	DEL	665
Sc8eucV_10_HRSCAF_100__chr15	10859447	DEL	10694
Sc8eucV_10_HRSCAF_100__chr15	10874025	DEL	116
Sc8eucV_10_HRSCAF_100__chr15	10876720	DEL	2716
Sc8eucV_10_HRSCAF_100__chr15	10879431	DEL	5332
Sc8eucV_10_HRSCAF_100__chr15	10888793	INS	552
Sc8eucV_10_HRSCAF_100__chr15	10888793	DUP	552
Sc8eucV_10_HRSCAF_100__chr15	10936367	INS	2862
Sc8eucV_10_HRSCAF_100__chr15	10972844	DEL	54
Sc8eucV_10_HRSCAF_100__chr15	10973002	INS	64
Sc8eucV_10_HRSCAF_100__chr15	10985890	INS	69
Sc8eucV_10_HRSCAF_100__chr15	10997753	DEL	647
Sc8eucV_10_HRSCAF_100__chr15	11032486	INS	1276
Sc8eucV_10_HRSCAF_100__chr15	11037453	INS	573
Sc8eucV_10_HRSCAF_100__chr15	11037460	INS	6584
Sc8eucV_10_HRSCAF_100__chr15	11049189	INS	691
Sc8eucV_10_HRSCAF_100__chr15	11077837	INS	110
Sc8eucV_10_HRSCAF_100__chr15	11094629	INS	1110
Sc8eucV_10_HRSCAF_100__chr15	11144535	INS	1325
Sc8eucV_10_HRSCAF_100__chr15	11149438	INS	58
Sc8eucV_10_HRSCAF_100__chr15	11179116	DEL	630
Sc8eucV_10_HRSCAF_100__chr15	11184622	INS	77
Sc8eucV_10_HRSCAF_100__chr15	11186623	DEL	77
Sc8eucV_10_HRSCAF_100__chr15	11186627	INS	119
Sc8eucV_10_HRSCAF_100__chr15	11209144	DEL	71
Sc8eucV_10_HRSCAF_100__chr15	11219350	DEL	58
Sc8eucV_10_HRSCAF_100__chr15	11229613	DEL	442
Sc8eucV_10_HRSCAF_100__chr15	11258643	DUP_INS	563
Sc8eucV_10_HRSCAF_100__chr15	11258819	DEL	203
Sc8eucV_10_HRSCAF_100__chr15	11258643	DUP	563
Sc8eucV_10_HRSCAF_100__chr15	11260950	DEL	111
Sc8eucV_10_HRSCAF_100__chr15	11266178	DEL	57
Sc8eucV_10_HRSCAF_100__chr15	11266208	INS	129
Sc8eucV_10_HRSCAF_100__chr15	11274548	INS	556
Sc8eucV_10_HRSCAF_100__chr15	11284124	INS	106
Sc8eucV_10_HRSCAF_100__chr15	11309765	DEL	685
Sc8eucV_10_HRSCAF_100__chr15	11313597	DEL	378
Sc8eucV_10_HRSCAF_100__chr15	11334245	INS	931
Sc8eucV_10_HRSCAF_100__chr15	11346255	INS	401
Sc8eucV_10_HRSCAF_100__chr15	11352002	DEL	5563
Sc8eucV_10_HRSCAF_100__chr15	11355936	DEL	55
Sc8eucV_10_HRSCAF_100__chr15	11369903	DEL	584
Sc8eucV_10_HRSCAF_100__chr15	11371035	DEL	183
Sc8eucV_10_HRSCAF_100__chr15	11371627	INS	159
Sc8eucV_10_HRSCAF_100__chr15	11386008	INS	511
Sc8eucV_10_HRSCAF_100__chr15	11385288	DEL	468
Sc8eucV_10_HRSCAF_100__chr15	11386008	DUP_INS	511
Sc8eucV_10_HRSCAF_100__chr15	11386479	DEL	164
Sc8eucV_10_HRSCAF_100__chr15	11394420	INS	61
Sc8eucV_10_HRSCAF_100__chr15	11407486	DEL	61
Sc8eucV_10_HRSCAF_100__chr15	11407533	INS	89
Sc8eucV_10_HRSCAF_100__chr15	11408820	DEL	51
Sc8eucV_10_HRSCAF_100__chr15	11408815	INS	99
Sc8eucV_10_HRSCAF_100__chr15	11433318	DEL	381
Sc8eucV_10_HRSCAF_100__chr15	11442256	DEL	194
Sc8eucV_10_HRSCAF_100__chr15	11442141	INS	220
Sc8eucV_10_HRSCAF_100__chr15	11474947	DEL	182
Sc8eucV_10_HRSCAF_100__chr15	11484417	INS	143
Sc8eucV_10_HRSCAF_100__chr15	11513721	DEL	140
Sc8eucV_10_HRSCAF_100__chr15	11514034	INS	177
Sc8eucV_10_HRSCAF_100__chr15	11526279	DEL	185
Sc8eucV_10_HRSCAF_100__chr15	11527590	DEL	83
Sc8eucV_10_HRSCAF_100__chr15	11533569	DEL	133
Sc8eucV_10_HRSCAF_100__chr15	11533687	INS	145
Sc8eucV_10_HRSCAF_100__chr15	11536191	DEL	1584
Sc8eucV_10_HRSCAF_100__chr15	11549543	DEL	353
Sc8eucV_10_HRSCAF_100__chr15	11556663	INS	65
Sc8eucV_10_HRSCAF_100__chr15	11563564	DEL	55
Sc8eucV_10_HRSCAF_100__chr15	11566328	INS	51
Sc8eucV_10_HRSCAF_100__chr15	11574584	INS	69
Sc8eucV_10_HRSCAF_100__chr15	11576089	INS	71
Sc8eucV_10_HRSCAF_100__chr15	11578048	DEL	53
Sc8eucV_10_HRSCAF_100__chr15	11581212	INS	351
Sc8eucV_10_HRSCAF_100__chr15	11583237	INS	51
Sc8eucV_10_HRSCAF_100__chr15	11599702	INS	109
Sc8eucV_10_HRSCAF_100__chr15	11599702	DUP	109
Sc8eucV_10_HRSCAF_100__chr15	11599611	DEL	352
Sc8eucV_10_HRSCAF_100__chr15	11615469	DEL	556
Sc8eucV_10_HRSCAF_100__chr15	11618105	DEL	58
Sc8eucV_10_HRSCAF_100__chr15	11622076	INS	208
Sc8eucV_10_HRSCAF_100__chr15	11649623	INS	70
Sc8eucV_10_HRSCAF_100__chr15	11654451	INS	74
Sc8eucV_10_HRSCAF_100__chr15	11659341	DEL	207
Sc8eucV_10_HRSCAF_100__chr15	11662299	INS	682
Sc8eucV_10_HRSCAF_100__chr15	11664608	DEL	211
Sc8eucV_10_HRSCAF_100__chr15	11665128	INS	70
Sc8eucV_10_HRSCAF_100__chr15	11671782	DEL	68
Sc8eucV_10_HRSCAF_100__chr15	11671747	INS	119
Sc8eucV_10_HRSCAF_100__chr15	11682053	INS	74
Sc8eucV_10_HRSCAF_100__chr15	11684051	DEL	164
Sc8eucV_10_HRSCAF_100__chr15	11684287	DUP_INS	1505
Sc8eucV_10_HRSCAF_100__chr15	11684287	DUP	1505
Sc8eucV_10_HRSCAF_100__chr15	11684047	DEL	1335
Sc8eucV_10_HRSCAF_100__chr15	11685349	DEL	129
Sc8eucV_10_HRSCAF_100__chr15	11708416	INS	745
Sc8eucV_10_HRSCAF_100__chr15	11708416	DUP	745
Sc8eucV_10_HRSCAF_100__chr15	11709158	INV	992
Sc8eucV_10_HRSCAF_100__chr15	11709926	DEL	741
Sc8eucV_10_HRSCAF_100__chr15	11718771	DEL	61
Sc8eucV_10_HRSCAF_100__chr15	11728132	DEL	380
Sc8eucV_10_HRSCAF_100__chr15	11734513	INS	375
Sc8eucV_10_HRSCAF_100__chr15	11735528	INS	1310
Sc8eucV_10_HRSCAF_100__chr15	11739617	INS	698
Sc8eucV_10_HRSCAF_100__chr15	11743290	DEL	603
Sc8eucV_10_HRSCAF_100__chr15	11743321	DEL	2530
Sc8eucV_10_HRSCAF_100__chr15	11745451	DEL	268
Sc8eucV_10_HRSCAF_100__chr15	11749434	INS	169
Sc8eucV_10_HRSCAF_100__chr15	11756360	DEL	52
Sc8eucV_10_HRSCAF_100__chr15	11765321	INS	87
Sc8eucV_10_HRSCAF_100__chr15	11773669	DEL	228
Sc8eucV_10_HRSCAF_100__chr15	11774051	INS	402
Sc8eucV_10_HRSCAF_100__chr15	11775172	DEL	249
Sc8eucV_10_HRSCAF_100__chr15	11777473	INS	51
Sc8eucV_10_HRSCAF_100__chr15	11779058	DEL	126
Sc8eucV_10_HRSCAF_100__chr15	11779062	INS	280
Sc8eucV_10_HRSCAF_100__chr15	11786025	DEL	121
Sc8eucV_10_HRSCAF_100__chr15	11787295	DUP	83634
Sc8eucV_10_HRSCAF_100__chr15	11787423	DEL	83602
Sc8eucV_10_HRSCAF_100__chr15	11795199	INS	262
Sc8eucV_10_HRSCAF_100__chr15	11795508	DEL	81
Sc8eucV_10_HRSCAF_100__chr15	11796730	INS	303
Sc8eucV_10_HRSCAF_100__chr15	11800038	DEL	590
Sc8eucV_10_HRSCAF_100__chr15	11810389	DEL	215
Sc8eucV_10_HRSCAF_100__chr15	11810470	INS	220
Sc8eucV_10_HRSCAF_100__chr15	11813512	INS	220
Sc8eucV_10_HRSCAF_100__chr15	11816141	DEL	70
Sc8eucV_10_HRSCAF_100__chr15	11818566	DEL	86
Sc8eucV_10_HRSCAF_100__chr15	11821298	DEL	182
Sc8eucV_10_HRSCAF_100__chr15	11826242	INS	55
Sc8eucV_10_HRSCAF_100__chr15	11829074	INS	160
Sc8eucV_10_HRSCAF_100__chr15	11848899	DEL	950
Sc8eucV_10_HRSCAF_100__chr15	11853205	DEL	87
Sc8eucV_10_HRSCAF_100__chr15	11853238	INS	126
Sc8eucV_10_HRSCAF_100__chr15	11859419	INS	680
Sc8eucV_10_HRSCAF_100__chr15	11861110	INS	80
Sc8eucV_10_HRSCAF_100__chr15	11867285	DEL	304
Sc8eucV_10_HRSCAF_100__chr15	11870929	INS	227
Sc8eucV_10_HRSCAF_100__chr15	11872246	INS	244
Sc8eucV_10_HRSCAF_100__chr15	11876259	INS	69
Sc8eucV_10_HRSCAF_100__chr15	11879254	DEL	154
Sc8eucV_10_HRSCAF_100__chr15	11879262	INS	131
Sc8eucV_10_HRSCAF_100__chr15	11884774	INS	69
Sc8eucV_10_HRSCAF_100__chr15	11886845	INS	231
Sc8eucV_10_HRSCAF_100__chr15	11886845	DUP	231
Sc8eucV_10_HRSCAF_100__chr15	11886708	DEL	218
Sc8eucV_10_HRSCAF_100__chr15	11888531	INS	134
Sc8eucV_10_HRSCAF_100__chr15	11903760	INS	188
Sc8eucV_10_HRSCAF_100__chr15	11907972	DEL	1676
Sc8eucV_10_HRSCAF_100__chr15	11922684	DEL	51
Sc8eucV_10_HRSCAF_100__chr15	11925251	DEL	69
Sc8eucV_10_HRSCAF_100__chr15	11939305	INS	65
Sc8eucV_10_HRSCAF_100__chr15	11947798	INS	188
Sc8eucV_10_HRSCAF_100__chr15	11951856	DEL	59
Sc8eucV_10_HRSCAF_100__chr15	11951886	INS	91
Sc8eucV_10_HRSCAF_100__chr15	11973792	DEL	108
Sc8eucV_10_HRSCAF_100__chr15	11973458	INS	1259
Sc8eucV_10_HRSCAF_100__chr15	11977736	DEL	80
Sc8eucV_10_HRSCAF_100__chr15	11979539	INV	131
Sc8eucV_10_HRSCAF_100__chr15	11997774	DEL	653
Sc8eucV_10_HRSCAF_100__chr15	12000887	DEL	67
Sc8eucV_10_HRSCAF_100__chr15	12015524	INS	71
Sc8eucV_10_HRSCAF_100__chr15	12022204	INS	157
Sc8eucV_10_HRSCAF_100__chr15	12023047	DEL	83
Sc8eucV_10_HRSCAF_100__chr15	12034982	INS	69
Sc8eucV_10_HRSCAF_100__chr15	12035178	DEL	57
Sc8eucV_10_HRSCAF_100__chr15	12073787	INS	377
Sc8eucV_10_HRSCAF_100__chr15	12073726	DEL	335
Sc8eucV_10_HRSCAF_100__chr15	12073787	DUP	377
Sc8eucV_10_HRSCAF_100__chr15	12082828	DEL	57
Sc8eucV_10_HRSCAF_100__chr15	12082880	INS	77
Sc8eucV_10_HRSCAF_100__chr15	12085296	INS	553
Sc8eucV_10_HRSCAF_100__chr15	12085242	DEL	308
Sc8eucV_10_HRSCAF_100__chr15	12085296	DUP	553
Sc8eucV_10_HRSCAF_100__chr15	12086611	DEL	949
Sc8eucV_10_HRSCAF_100__chr15	12087957	DEL	134
Sc8eucV_10_HRSCAF_100__chr15	12119581	DEL	100
Sc8eucV_10_HRSCAF_100__chr15	12119579	INS	142
Sc8eucV_10_HRSCAF_100__chr15	12130740	INS	64
Sc8eucV_10_HRSCAF_100__chr15	12157102	DEL	143
Sc8eucV_10_HRSCAF_100__chr15	12165395	DEL	133
Sc8eucV_10_HRSCAF_100__chr15	12254426	INS	131
Sc8eucV_10_HRSCAF_100__chr15	12373105	INS	89
Sc8eucV_10_HRSCAF_100__chr15	12391270	DEL	66
Sc8eucV_10_HRSCAF_100__chr15	12391346	INS	118
Sc8eucV_10_HRSCAF_100__chr15	12422586	DEL	155
Sc8eucV_10_HRSCAF_100__chr15	12422782	INS	87
Sc8eucV_10_HRSCAF_100__chr15	12426399	DEL	133
Sc8eucV_10_HRSCAF_100__chr15	12435910	DEL	107
Sc8eucV_10_HRSCAF_100__chr15	12436006	INS	96
Sc8eucV_10_HRSCAF_100__chr15	12437713	DEL	345
Sc8eucV_10_HRSCAF_100__chr15	12458838	DEL	105
Sc8eucV_10_HRSCAF_100__chr15	12484786	DEL	293
Sc8eucV_10_HRSCAF_100__chr15	12488716	DEL	53
Sc8eucV_10_HRSCAF_100__chr15	12489449	INS	76
Sc8eucV_10_HRSCAF_100__chr15	12496615	INS	53
Sc8eucV_10_HRSCAF_100__chr15	12496779	DEL	53
Sc8eucV_10_HRSCAF_100__chr15	12499441	INS	54
Sc8eucV_10_HRSCAF_100__chr15	12503839	DEL	305
Sc8eucV_10_HRSCAF_100__chr15	12504067	INS	57
Sc8eucV_10_HRSCAF_100__chr15	12506522	INS	134
Sc8eucV_10_HRSCAF_100__chr15	12521739	INS	119
Sc8eucV_10_HRSCAF_100__chr15	12522080	DEL	136
Sc8eucV_10_HRSCAF_100__chr15	12538752	INS	681
Sc8eucV_10_HRSCAF_100__chr15	12539021	DEL	1450
Sc8eucV_10_HRSCAF_100__chr15	12538796	INS	1887
Sc8eucV_10_HRSCAF_100__chr15	12552990	DEL	599
Sc8eucV_10_HRSCAF_100__chr15	12555628	INS	84
Sc8eucV_10_HRSCAF_100__chr15	12561707	DEL	170
Sc8eucV_10_HRSCAF_100__chr15	12573028	DEL	60
Sc8eucV_10_HRSCAF_100__chr15	12575758	INS	69
Sc8eucV_10_HRSCAF_100__chr15	12577192	DEL	77
Sc8eucV_10_HRSCAF_100__chr15	12579700	DEL	106
Sc8eucV_10_HRSCAF_100__chr15	12580614	INS	63
Sc8eucV_10_HRSCAF_100__chr15	12581341	DEL	312
Sc8eucV_10_HRSCAF_100__chr15	12581781	INS	130
Sc8eucV_10_HRSCAF_100__chr15	12581341	DUP_INS	526
Sc8eucV_10_HRSCAF_100__chr15	12589217	DEL	86
Sc8eucV_10_HRSCAF_100__chr15	12589386	INS	91
Sc8eucV_10_HRSCAF_100__chr15	12589386	DUP	91
Sc8eucV_10_HRSCAF_100__chr15	12598835	DEL	71
Sc8eucV_10_HRSCAF_100__chr15	12598831	INS	119
Sc8eucV_10_HRSCAF_100__chr15	12599987	DEL	116
Sc8eucV_10_HRSCAF_100__chr15	12600005	INS	116
Sc8eucV_10_HRSCAF_100__chr15	12610973	DEL	280
Sc8eucV_10_HRSCAF_100__chr15	12619889	INS	83
Sc8eucV_10_HRSCAF_100__chr15	12620109	DEL	142
Sc8eucV_10_HRSCAF_100__chr15	12621114	DEL	51
Sc8eucV_10_HRSCAF_100__chr15	12627182	INS	238
Sc8eucV_10_HRSCAF_100__chr15	12631137	DEL	101
Sc8eucV_10_HRSCAF_100__chr15	12648223	INS	56
Sc8eucV_10_HRSCAF_100__chr15	12648770	DEL	58
Sc8eucV_10_HRSCAF_100__chr15	12659595	DEL	73
Sc8eucV_10_HRSCAF_100__chr15	12659811	INS	128
Sc8eucV_10_HRSCAF_100__chr15	12663477	INS	83
Sc8eucV_10_HRSCAF_100__chr15	12669826	DEL	61
Sc8eucV_10_HRSCAF_100__chr15	12674116	INS	130
Sc8eucV_10_HRSCAF_100__chr15	12676084	INV_INVDUP	438
Sc8eucV_10_HRSCAF_100__chr15	12693525	DEL	71
Sc8eucV_10_HRSCAF_100__chr15	12716596	DEL	174
Sc8eucV_10_HRSCAF_100__chr15	12718721	INS	140
Sc8eucV_10_HRSCAF_100__chr15	12718721	DUP	140
Sc8eucV_10_HRSCAF_100__chr15	12718715	DEL	317
Sc8eucV_10_HRSCAF_100__chr15	12736155	DEL	73
Sc8eucV_10_HRSCAF_100__chr15	12740176	INS	65
Sc8eucV_10_HRSCAF_100__chr15	12747251	DEL	162
Sc8eucV_10_HRSCAF_100__chr15	12748934	DEL	90
Sc8eucV_10_HRSCAF_100__chr15	12759476	DEL	97
Sc8eucV_10_HRSCAF_100__chr15	12776423	DEL	55
Sc8eucV_10_HRSCAF_100__chr15	12776412	INS	187
Sc8eucV_10_HRSCAF_100__chr15	12786585	DEL	66
Sc8eucV_10_HRSCAF_100__chr15	12786512	INS	288
Sc8eucV_10_HRSCAF_100__chr15	12788764	DEL	55
Sc8eucV_10_HRSCAF_100__chr15	12788782	INS	78
Sc8eucV_10_HRSCAF_100__chr15	12800237	DUP	658
Sc8eucV_10_HRSCAF_100__chr15	12800247	DEL	335
Sc8eucV_10_HRSCAF_100__chr15	12835575	DUP_INS	1249
Sc8eucV_10_HRSCAF_100__chr15	12835521	DEL	667
Sc8eucV_10_HRSCAF_100__chr15	12835575	DUP	1249
Sc8eucV_10_HRSCAF_100__chr15	12847286	INS	65
Sc8eucV_10_HRSCAF_100__chr15	12888456	DEL	63
Sc8eucV_10_HRSCAF_100__chr15	12905296	DEL	357
Sc8eucV_10_HRSCAF_100__chr15	12920953	INS	987
Sc8eucV_10_HRSCAF_100__chr15	12926028	DEL	719
Sc8eucV_10_HRSCAF_100__chr15	12929880	DEL	68052
Sc8eucV_10_HRSCAF_100__chr15	12943137	DEL	90
Sc8eucV_10_HRSCAF_100__chr15	13014856	DUP	93
Sc8eucV_10_HRSCAF_100__chr15	13014871	INS	425
Sc8eucV_10_HRSCAF_100__chr15	13034035	DEL	490
Sc8eucV_10_HRSCAF_100__chr15	13048079	INS	9768
Sc8eucV_10_HRSCAF_100__chr15	13048079	DUP	9768
Sc8eucV_10_HRSCAF_100__chr15	13049230	INS	4633
Sc8eucV_10_HRSCAF_100__chr15	13049230	DUP	4633
Sc8eucV_10_HRSCAF_100__chr15	13049231	DUP	8583
Sc8eucV_10_HRSCAF_100__chr15	13051174	DEL	240
Sc8eucV_10_HRSCAF_100__chr15	13051081	INS	233
Sc8eucV_10_HRSCAF_100__chr15	13052352	INS	2453
Sc8eucV_10_HRSCAF_100__chr15	13052352	DUP	2453
Sc8eucV_10_HRSCAF_100__chr15	13053863	DEL	3608
Sc8eucV_10_HRSCAF_100__chr15	13134153	DEL	138
Sc8eucV_10_HRSCAF_100__chr15	13134234	INS	84
Sc8eucV_10_HRSCAF_100__chr15	13180629	INS	115
Sc8eucV_10_HRSCAF_100__chr15	13232087	DEL	488
Sc8eucV_10_HRSCAF_100__chr15	13232123	DUP	564
Sc8eucV_10_HRSCAF_100__chr15	13232717	INS	86
Sc8eucV_10_HRSCAF_100__chr15	13255155	INS	303
Sc8eucV_10_HRSCAF_100__chr15	13434662	INS	58
Sc8eucV_10_HRSCAF_100__chr15	13438196	DEL	483
Sc8eucV_10_HRSCAF_100__chr15	13439017	INS	702
Sc8eucV_10_HRSCAF_100__chr15	13439017	DUP	702
Sc8eucV_10_HRSCAF_100__chr15	13488164	DEL	772
Sc8eucV_10_HRSCAF_100__chr15	13496026	DEL	57
Sc8eucV_10_HRSCAF_100__chr15	13504769	INS	73
Sc8eucV_10_HRSCAF_100__chr15	13593845	INS	82
Sc8eucV_10_HRSCAF_100__chr15	13708388	INS	100
Sc8eucV_10_HRSCAF_100__chr15	13739465	INS	66
Sc8eucV_10_HRSCAF_100__chr15	13742794	INS	79
Sc8eucV_10_HRSCAF_100__chr15	13822452	INS	302
Sc8eucV_10_HRSCAF_100__chr15	13822097	DEL	411
Sc8eucV_10_HRSCAF_100__chr15	13822452	DUP_INS	302
Sc8eucV_10_HRSCAF_100__chr15	13843096	DEL	64
Sc8eucV_10_HRSCAF_100__chr15	13843097	INS	165
Sc8eucV_10_HRSCAF_100__chr15	13846229	INS	362
Sc8eucV_10_HRSCAF_100__chr15	13846229	DUP_INS	362
Sc8eucV_10_HRSCAF_100__chr15	13858468	DEL	78
Sc8eucV_10_HRSCAF_100__chr15	13861301	INS	683
Sc8eucV_10_HRSCAF_100__chr15	13860896	DEL	321
Sc8eucV_10_HRSCAF_100__chr15	13861301	DUP	683
Sc8eucV_10_HRSCAF_100__chr15	13894337	DEL	64
Sc8eucV_10_HRSCAF_100__chr15	13896156	DEL	469
Sc8eucV_10_HRSCAF_100__chr15	13944442	DEL	134
Sc8eucV_10_HRSCAF_100__chr15	13948224	DEL	245
Sc8eucV_10_HRSCAF_100__chr15	13952770	DEL	208
Sc8eucV_10_HRSCAF_100__chr15	13953071	INS	554
Sc8eucV_10_HRSCAF_100__chr15	13960475	DEL	67
Sc8eucV_10_HRSCAF_100__chr15	13960485	INS	97
Sc8eucV_10_HRSCAF_100__chr15	13969391	INS	177
Sc8eucV_10_HRSCAF_100__chr15	13970030	DEL	126
Sc8eucV_10_HRSCAF_100__chr15	13970035	DUP	220
Sc8eucV_10_HRSCAF_100__chr15	13977121	DEL	144
Sc8eucV_10_HRSCAF_100__chr15	13977255	INS	52
Sc8eucV_10_HRSCAF_100__chr15	13987203	INS	753
Sc8eucV_10_HRSCAF_100__chr15	13987450	DEL	298
Sc8eucV_10_HRSCAF_100__chr15	13987203	DUP	753
Sc8eucV_10_HRSCAF_100__chr15	14039605	INS	116
Sc8eucV_10_HRSCAF_100__chr15	14039543	DEL	368
Sc8eucV_10_HRSCAF_100__chr15	14048683	DEL	154
Sc8eucV_10_HRSCAF_100__chr15	14098810	INS	172
Sc8eucV_10_HRSCAF_100__chr15	14158875	DEL	57
Sc8eucV_10_HRSCAF_100__chr15	14320091	INS	194
Sc8eucV_10_HRSCAF_100__chr15	14334868	INS	386
Sc8eucV_10_HRSCAF_100__chr15	14371625	INS	570
Sc8eucV_10_HRSCAF_100__chr15	14384045	INS	681
Sc8eucV_10_HRSCAF_100__chr15	14385424	INS	56
Sc8eucV_11_HRSCAF_110__chr11	14789	DEL	578
Sc8eucV_11_HRSCAF_110__chr11	37627	DEL	57
Sc8eucV_11_HRSCAF_110__chr11	43842	DEL	997
Sc8eucV_11_HRSCAF_110__chr11	61212	INS	75
Sc8eucV_11_HRSCAF_110__chr11	72716	DEL	61
Sc8eucV_11_HRSCAF_110__chr11	91047	DEL	119
Sc8eucV_11_HRSCAF_110__chr11	144282	INS	705
Sc8eucV_11_HRSCAF_110__chr11	150231	INS	53
Sc8eucV_11_HRSCAF_110__chr11	217369	INS	54
Sc8eucV_11_HRSCAF_110__chr11	234035	INS	219
Sc8eucV_11_HRSCAF_110__chr11	233963	DEL	339
Sc8eucV_11_HRSCAF_110__chr11	234035	DUP	219
Sc8eucV_11_HRSCAF_110__chr11	236444	DEL	87
Sc8eucV_11_HRSCAF_110__chr11	242689	INS	84
Sc8eucV_11_HRSCAF_110__chr11	247504	DEL	66
Sc8eucV_11_HRSCAF_110__chr11	284644	DUP_INS	75
Sc8eucV_11_HRSCAF_110__chr11	284601	INS	273
Sc8eucV_11_HRSCAF_110__chr11	295173	INS	56
Sc8eucV_11_HRSCAF_110__chr11	335287	INS	57
Sc8eucV_11_HRSCAF_110__chr11	383898	DEL	133
Sc8eucV_11_HRSCAF_110__chr11	539933	DEL	490
Sc8eucV_11_HRSCAF_110__chr11	597444	DEL	796
Sc8eucV_11_HRSCAF_110__chr11	606854	DEL	164
Sc8eucV_11_HRSCAF_110__chr11	607726	INS	53
Sc8eucV_11_HRSCAF_110__chr11	717594	DUP	340
Sc8eucV_11_HRSCAF_110__chr11	717489	DEL	126
Sc8eucV_11_HRSCAF_110__chr11	718394	INS	197
Sc8eucV_11_HRSCAF_110__chr11	779067	DEL	112
Sc8eucV_11_HRSCAF_110__chr11	779132	INS	167
Sc8eucV_11_HRSCAF_110__chr11	786145	INS	83
Sc8eucV_11_HRSCAF_110__chr11	830305	INS	58
Sc8eucV_11_HRSCAF_110__chr11	830292	DEL	83
Sc8eucV_11_HRSCAF_110__chr11	854275	INS	76
Sc8eucV_11_HRSCAF_110__chr11	877187	DEL	164
Sc8eucV_11_HRSCAF_110__chr11	916234	INS	59
Sc8eucV_11_HRSCAF_110__chr11	963001	DEL	51
Sc8eucV_11_HRSCAF_110__chr11	968776	INS	75
Sc8eucV_11_HRSCAF_110__chr11	968677	DEL	331
Sc8eucV_11_HRSCAF_110__chr11	975181	DEL	193
Sc8eucV_11_HRSCAF_110__chr11	975162	INS	366
Sc8eucV_11_HRSCAF_110__chr11	1035814	INS	245
Sc8eucV_11_HRSCAF_110__chr11	1046756	DEL	147
Sc8eucV_11_HRSCAF_110__chr11	1050641	INS	117
Sc8eucV_11_HRSCAF_110__chr11	1056082	INS	54
Sc8eucV_11_HRSCAF_110__chr11	1087803	INS	1186
Sc8eucV_11_HRSCAF_110__chr11	1094573	INS	91
Sc8eucV_11_HRSCAF_110__chr11	1110629	INS	64
Sc8eucV_11_HRSCAF_110__chr11	1134605	DEL	68
Sc8eucV_11_HRSCAF_110__chr11	1139436	DEL	51
Sc8eucV_11_HRSCAF_110__chr11	1141256	INS	249
Sc8eucV_11_HRSCAF_110__chr11	1147410	INS	147
Sc8eucV_11_HRSCAF_110__chr11	1156195	INS	53
Sc8eucV_11_HRSCAF_110__chr11	1331557	INS	97
Sc8eucV_11_HRSCAF_110__chr11	1375185	DEL	469
Sc8eucV_11_HRSCAF_110__chr11	1411478	INS	194
Sc8eucV_11_HRSCAF_110__chr11	1411474	DEL	79
Sc8eucV_11_HRSCAF_110__chr11	1419974	INS	116
Sc8eucV_11_HRSCAF_110__chr11	1438701	INS	61
Sc8eucV_11_HRSCAF_110__chr11	1449096	INS	94
Sc8eucV_11_HRSCAF_110__chr11	1471356	DEL	111
Sc8eucV_11_HRSCAF_110__chr11	1471395	INS	111
Sc8eucV_11_HRSCAF_110__chr11	1498235	INS	177
Sc8eucV_11_HRSCAF_110__chr11	1531799	DEL	58
Sc8eucV_11_HRSCAF_110__chr11	1542313	INS	80
Sc8eucV_11_HRSCAF_110__chr11	1543714	INS	93
Sc8eucV_11_HRSCAF_110__chr11	1551239	DEL	64
Sc8eucV_11_HRSCAF_110__chr11	1556390	DEL	70
Sc8eucV_11_HRSCAF_110__chr11	1559663	INS	165
Sc8eucV_11_HRSCAF_110__chr11	1559656	DEL	801
Sc8eucV_11_HRSCAF_110__chr11	1562849	DEL	109
Sc8eucV_11_HRSCAF_110__chr11	1562902	INS	57
Sc8eucV_11_HRSCAF_110__chr11	1590515	INS	54
Sc8eucV_11_HRSCAF_110__chr11	1606538	INS	83
Sc8eucV_11_HRSCAF_110__chr11	1606536	DEL	107
Sc8eucV_11_HRSCAF_110__chr11	1608944	INS	69
Sc8eucV_11_HRSCAF_110__chr11	1616681	DEL	52
Sc8eucV_11_HRSCAF_110__chr11	1617025	INS	95
Sc8eucV_11_HRSCAF_110__chr11	1624512	INS	98
Sc8eucV_11_HRSCAF_110__chr11	1624526	DEL	60
Sc8eucV_11_HRSCAF_110__chr11	1670781	DEL	234
Sc8eucV_11_HRSCAF_110__chr11	1685726	DEL	95
Sc8eucV_11_HRSCAF_110__chr11	1689661	INS	51
Sc8eucV_11_HRSCAF_110__chr11	1692016	DEL	58
Sc8eucV_11_HRSCAF_110__chr11	1695129	DEL	246
Sc8eucV_11_HRSCAF_110__chr11	1701163	DEL	56
Sc8eucV_11_HRSCAF_110__chr11	1705443	INS	90
Sc8eucV_11_HRSCAF_110__chr11	1705295	DEL	254
Sc8eucV_11_HRSCAF_110__chr11	1711865	INS	66
Sc8eucV_11_HRSCAF_110__chr11	1714331	DEL	348
Sc8eucV_11_HRSCAF_110__chr11	1724914	DEL	183
Sc8eucV_11_HRSCAF_110__chr11	1725023	INS	161
Sc8eucV_11_HRSCAF_110__chr11	1726137	INS	58
Sc8eucV_11_HRSCAF_110__chr11	1732110	DUP	416
Sc8eucV_11_HRSCAF_110__chr11	1731848	DEL	315
Sc8eucV_11_HRSCAF_110__chr11	1734200	INS	154
Sc8eucV_11_HRSCAF_110__chr11	1748756	INS	185
Sc8eucV_11_HRSCAF_110__chr11	1757303	DEL	86
Sc8eucV_11_HRSCAF_110__chr11	1757347	INS	68
Sc8eucV_11_HRSCAF_110__chr11	1771420	DEL	57
Sc8eucV_11_HRSCAF_110__chr11	1771468	INS	83
Sc8eucV_11_HRSCAF_110__chr11	1805255	INS	71
Sc8eucV_11_HRSCAF_110__chr11	1828307	DEL	60
Sc8eucV_11_HRSCAF_110__chr11	1836498	INS	65
Sc8eucV_11_HRSCAF_110__chr11	1837378	DEL	65
Sc8eucV_11_HRSCAF_110__chr11	1846282	DEL	66
Sc8eucV_11_HRSCAF_110__chr11	1846322	INS	169
Sc8eucV_11_HRSCAF_110__chr11	1848240	DEL	189
Sc8eucV_11_HRSCAF_110__chr11	1889382	DEL	108
Sc8eucV_11_HRSCAF_110__chr11	1889384	INS	130
Sc8eucV_11_HRSCAF_110__chr11	1900558	DEL	51
Sc8eucV_11_HRSCAF_110__chr11	1900525	INS	233
Sc8eucV_11_HRSCAF_110__chr11	1908551	DEL	68
Sc8eucV_11_HRSCAF_110__chr11	1912415	DEL	98
Sc8eucV_11_HRSCAF_110__chr11	1912670	INS	98
Sc8eucV_11_HRSCAF_110__chr11	1947773	INS	65
Sc8eucV_11_HRSCAF_110__chr11	1955890	DEL	51
Sc8eucV_11_HRSCAF_110__chr11	1974250	INS	53
Sc8eucV_11_HRSCAF_110__chr11	1980900	DEL	112
Sc8eucV_11_HRSCAF_110__chr11	1984679	DEL	190
Sc8eucV_11_HRSCAF_110__chr11	1984711	INS	259
Sc8eucV_11_HRSCAF_110__chr11	1986208	DEL	608
Sc8eucV_11_HRSCAF_110__chr11	2011241	DEL	128
Sc8eucV_11_HRSCAF_110__chr11	2037183	DEL	109
Sc8eucV_11_HRSCAF_110__chr11	2078710	DEL	76
Sc8eucV_11_HRSCAF_110__chr11	2078743	INS	123
Sc8eucV_11_HRSCAF_110__chr11	2078743	DUP	123
Sc8eucV_11_HRSCAF_110__chr11	2081294	DEL	69
Sc8eucV_11_HRSCAF_110__chr11	2081555	INS	186
Sc8eucV_11_HRSCAF_110__chr11	2082039	DEL	306
Sc8eucV_11_HRSCAF_110__chr11	2093585	INS	172
Sc8eucV_11_HRSCAF_110__chr11	2123445	INS	323
Sc8eucV_11_HRSCAF_110__chr11	2198328	DEL	675
Sc8eucV_11_HRSCAF_110__chr11	2234395	INS	79
Sc8eucV_11_HRSCAF_110__chr11	2234301	DEL	294
Sc8eucV_11_HRSCAF_110__chr11	2240767	INS	52
Sc8eucV_11_HRSCAF_110__chr11	2245360	DEL	760
Sc8eucV_11_HRSCAF_110__chr11	2259984	INS	63
Sc8eucV_11_HRSCAF_110__chr11	2266188	DEL	81
Sc8eucV_11_HRSCAF_110__chr11	2266332	INS	249
Sc8eucV_11_HRSCAF_110__chr11	2266332	DUP_INS	249
Sc8eucV_11_HRSCAF_110__chr11	2307831	INS	58
Sc8eucV_11_HRSCAF_110__chr11	2334452	INS	56
Sc8eucV_11_HRSCAF_110__chr11	2361693	INS	55
Sc8eucV_11_HRSCAF_110__chr11	2362496	INS	211
Sc8eucV_11_HRSCAF_110__chr11	2373208	DEL	110
Sc8eucV_11_HRSCAF_110__chr11	2373236	INS	131
Sc8eucV_11_HRSCAF_110__chr11	2379382	DEL	231
Sc8eucV_11_HRSCAF_110__chr11	2383766	DEL	58
Sc8eucV_11_HRSCAF_110__chr11	2389777	INS	85
Sc8eucV_11_HRSCAF_110__chr11	2389959	DEL	96
Sc8eucV_11_HRSCAF_110__chr11	2393394	DEL	78
Sc8eucV_11_HRSCAF_110__chr11	2393547	INS	52
Sc8eucV_11_HRSCAF_110__chr11	2394666	DEL	91
Sc8eucV_11_HRSCAF_110__chr11	2394848	INS	68
Sc8eucV_11_HRSCAF_110__chr11	2409426	INS	181
Sc8eucV_11_HRSCAF_110__chr11	2409601	DEL	149
Sc8eucV_11_HRSCAF_110__chr11	2417980	INS	208
Sc8eucV_11_HRSCAF_110__chr11	2423159	INS	241
Sc8eucV_11_HRSCAF_110__chr11	2424521	DEL	99
Sc8eucV_11_HRSCAF_110__chr11	2434339	DEL	51
Sc8eucV_11_HRSCAF_110__chr11	2436889	DEL	373
Sc8eucV_11_HRSCAF_110__chr11	2438706	DEL	63
Sc8eucV_11_HRSCAF_110__chr11	2450992	INS	261
Sc8eucV_11_HRSCAF_110__chr11	2459880	DEL	63
Sc8eucV_11_HRSCAF_110__chr11	2460591	INS	123
Sc8eucV_11_HRSCAF_110__chr11	2462195	INS	53
Sc8eucV_11_HRSCAF_110__chr11	2499517	INS	168
Sc8eucV_11_HRSCAF_110__chr11	2499612	DEL	101
Sc8eucV_11_HRSCAF_110__chr11	2499517	DUP	168
Sc8eucV_11_HRSCAF_110__chr11	2521460	INS	115
Sc8eucV_11_HRSCAF_110__chr11	2522844	DEL	63
Sc8eucV_11_HRSCAF_110__chr11	2548807	INS	54
Sc8eucV_11_HRSCAF_110__chr11	2576462	INS	133
Sc8eucV_11_HRSCAF_110__chr11	2579201	INS	398
Sc8eucV_11_HRSCAF_110__chr11	2579201	DUP	398
Sc8eucV_11_HRSCAF_110__chr11	2580082	DEL	274
Sc8eucV_11_HRSCAF_110__chr11	2581927	INS	60
Sc8eucV_11_HRSCAF_110__chr11	2604823	INS	53
Sc8eucV_11_HRSCAF_110__chr11	2604829	DEL	81
Sc8eucV_11_HRSCAF_110__chr11	2669630	INS	76
Sc8eucV_11_HRSCAF_110__chr11	2684635	INS	482
Sc8eucV_11_HRSCAF_110__chr11	2684635	DUP	482
Sc8eucV_11_HRSCAF_110__chr11	2709213	DEL	526
Sc8eucV_11_HRSCAF_110__chr11	2718600	DEL	123
Sc8eucV_11_HRSCAF_110__chr11	2718716	INS	109
Sc8eucV_11_HRSCAF_110__chr11	2727641	DEL	70
Sc8eucV_11_HRSCAF_110__chr11	2742080	INS	302
Sc8eucV_11_HRSCAF_110__chr11	2776053	DEL	124
Sc8eucV_11_HRSCAF_110__chr11	2776218	INS	239
Sc8eucV_11_HRSCAF_110__chr11	2782090	INS	88
Sc8eucV_11_HRSCAF_110__chr11	2784756	INS	77
Sc8eucV_11_HRSCAF_110__chr11	2828297	INS	269
Sc8eucV_11_HRSCAF_110__chr11	2906812	DEL	96
Sc8eucV_11_HRSCAF_110__chr11	2906858	INS	137
Sc8eucV_11_HRSCAF_110__chr11	2919750	INS	69
Sc8eucV_11_HRSCAF_110__chr11	2945394	DEL	70
Sc8eucV_11_HRSCAF_110__chr11	2945628	INS	126
Sc8eucV_11_HRSCAF_110__chr11	2975654	INS	137
Sc8eucV_11_HRSCAF_110__chr11	2989105	DEL	218
Sc8eucV_11_HRSCAF_110__chr11	3048673	INS	54
Sc8eucV_11_HRSCAF_110__chr11	3051309	DEL	133
Sc8eucV_11_HRSCAF_110__chr11	3056287	INS	93
Sc8eucV_11_HRSCAF_110__chr11	3122775	INS	85
Sc8eucV_11_HRSCAF_110__chr11	3145751	DEL	120
Sc8eucV_11_HRSCAF_110__chr11	3216469	DEL	54
Sc8eucV_11_HRSCAF_110__chr11	3272088	DEL	96
Sc8eucV_11_HRSCAF_110__chr11	3272128	INS	213
Sc8eucV_11_HRSCAF_110__chr11	3299200	DEL	308
Sc8eucV_11_HRSCAF_110__chr11	3299739	INS	63
Sc8eucV_11_HRSCAF_110__chr11	3324776	INS	1364
Sc8eucV_11_HRSCAF_110__chr11	3341302	INS	665
Sc8eucV_11_HRSCAF_110__chr11	3354915	INS	103
Sc8eucV_11_HRSCAF_110__chr11	3377660	INS	95
Sc8eucV_11_HRSCAF_110__chr11	3416030	INS	62
Sc8eucV_11_HRSCAF_110__chr11	3480368	INS	301
Sc8eucV_11_HRSCAF_110__chr11	3480368	DUP	301
Sc8eucV_11_HRSCAF_110__chr11	3519798	INS	81
Sc8eucV_11_HRSCAF_110__chr11	3550291	INS	96
Sc8eucV_11_HRSCAF_110__chr11	3573604	DEL	136
Sc8eucV_11_HRSCAF_110__chr11	3614996	DEL	111
Sc8eucV_11_HRSCAF_110__chr11	3637737	DEL	361
Sc8eucV_11_HRSCAF_110__chr11	3656911	DEL	114
Sc8eucV_11_HRSCAF_110__chr11	3656907	INS	218
Sc8eucV_11_HRSCAF_110__chr11	3693943	DEL	658
Sc8eucV_11_HRSCAF_110__chr11	3710014	DEL	121
Sc8eucV_11_HRSCAF_110__chr11	3721453	INS	383
Sc8eucV_11_HRSCAF_110__chr11	3723196	INS	346
Sc8eucV_11_HRSCAF_110__chr11	3771683	DEL	288
Sc8eucV_11_HRSCAF_110__chr11	3798066	DEL	71
Sc8eucV_11_HRSCAF_110__chr11	3798058	INS	175
Sc8eucV_11_HRSCAF_110__chr11	3799328	INS	96
Sc8eucV_11_HRSCAF_110__chr11	3799323	DEL	87
Sc8eucV_11_HRSCAF_110__chr11	3878008	DEL	81
Sc8eucV_11_HRSCAF_110__chr11	3891614	INS	133
Sc8eucV_11_HRSCAF_110__chr11	3901796	DEL	88
Sc8eucV_11_HRSCAF_110__chr11	3901792	INS	236
Sc8eucV_11_HRSCAF_110__chr11	3956244	DEL	112
Sc8eucV_11_HRSCAF_110__chr11	3956242	INS	341
Sc8eucV_11_HRSCAF_110__chr11	3961100	INS	88
Sc8eucV_11_HRSCAF_110__chr11	3974399	DEL	54
Sc8eucV_11_HRSCAF_110__chr11	4011952	DEL	647
Sc8eucV_11_HRSCAF_110__chr11	4070583	DUP_INS	359
Sc8eucV_11_HRSCAF_110__chr11	4070583	DUP	359
Sc8eucV_11_HRSCAF_110__chr11	4071791	INS	63
Sc8eucV_11_HRSCAF_110__chr11	4115353	DEL	167
Sc8eucV_11_HRSCAF_110__chr11	4124949	INS	61
Sc8eucV_11_HRSCAF_110__chr11	4190547	DEL	803
Sc8eucV_11_HRSCAF_110__chr11	4198133	INS	2196
Sc8eucV_11_HRSCAF_110__chr11	4204134	DEL	470
Sc8eucV_11_HRSCAF_110__chr11	4244615	DEL	689
Sc8eucV_11_HRSCAF_110__chr11	4264023	INS	2862
Sc8eucV_11_HRSCAF_110__chr11	4293751	DEL	68
Sc8eucV_11_HRSCAF_110__chr11	4307126	INS	106
Sc8eucV_11_HRSCAF_110__chr11	4323035	INS	61
Sc8eucV_11_HRSCAF_110__chr11	4333718	DEL	124
Sc8eucV_11_HRSCAF_110__chr11	4370055	INS	1522
Sc8eucV_11_HRSCAF_110__chr11	4383466	DEL	172
Sc8eucV_11_HRSCAF_110__chr11	4390199	INS	202
Sc8eucV_11_HRSCAF_110__chr11	4446794	INS	2270
Sc8eucV_11_HRSCAF_110__chr11	4540390	INS	95
Sc8eucV_11_HRSCAF_110__chr11	4576177	DEL	299
Sc8eucV_11_HRSCAF_110__chr11	4576553	INS	124
Sc8eucV_11_HRSCAF_110__chr11	4576553	DUP	124
Sc8eucV_11_HRSCAF_110__chr11	4610247	INV	120
Sc8eucV_11_HRSCAF_110__chr11	4617416	INS	1333
Sc8eucV_11_HRSCAF_110__chr11	4680263	DEL	53
Sc8eucV_11_HRSCAF_110__chr11	4687750	INS	63
Sc8eucV_11_HRSCAF_110__chr11	4722414	INS	581
Sc8eucV_11_HRSCAF_110__chr11	4726915	DEL	63
Sc8eucV_11_HRSCAF_110__chr11	4731160	INS	92
Sc8eucV_11_HRSCAF_110__chr11	4850749	INS	82
Sc8eucV_11_HRSCAF_110__chr11	4972430	INS	2340
Sc8eucV_11_HRSCAF_110__chr11	5086415	DEL	94
Sc8eucV_11_HRSCAF_110__chr11	5089960	DEL	51
Sc8eucV_11_HRSCAF_110__chr11	5093576	DEL	60
Sc8eucV_11_HRSCAF_110__chr11	5098271	DEL	2259
Sc8eucV_11_HRSCAF_110__chr11	5205868	INS	1328
Sc8eucV_11_HRSCAF_110__chr11	5219548	INS	72
Sc8eucV_11_HRSCAF_110__chr11	5291960	INS	116
Sc8eucV_11_HRSCAF_110__chr11	5312168	INS	59
Sc8eucV_11_HRSCAF_110__chr11	5325837	DEL	88
Sc8eucV_11_HRSCAF_110__chr11	5336825	DEL	2267
Sc8eucV_11_HRSCAF_110__chr11	5393026	DEL	82
Sc8eucV_11_HRSCAF_110__chr11	5394705	INS	67
Sc8eucV_11_HRSCAF_110__chr11	5417928	INS	478
Sc8eucV_11_HRSCAF_110__chr11	5597816	INS	51
Sc8eucV_11_HRSCAF_110__chr11	5664071	INS	72
Sc8eucV_11_HRSCAF_110__chr11	5664076	DEL	95
Sc8eucV_11_HRSCAF_110__chr11	5666515	DEL	60
Sc8eucV_11_HRSCAF_110__chr11	5697891	INS	525
Sc8eucV_11_HRSCAF_110__chr11	5735876	DEL	58
Sc8eucV_11_HRSCAF_110__chr11	5743040	INS	570
Sc8eucV_11_HRSCAF_110__chr11	5828454	INS	1618
Sc8eucV_11_HRSCAF_110__chr11	5979069	INS	224
Sc8eucV_11_HRSCAF_110__chr11	5990711	INS	2908
Sc8eucV_11_HRSCAF_110__chr11	6014564	INS	62
Sc8eucV_11_HRSCAF_110__chr11	6035424	INS	226
Sc8eucV_11_HRSCAF_110__chr11	6073957	DEL	593
Sc8eucV_11_HRSCAF_110__chr11	6168545	DEL	205
Sc8eucV_11_HRSCAF_110__chr11	6182468	INS	77
Sc8eucV_11_HRSCAF_110__chr11	6215822	DEL	52
Sc8eucV_11_HRSCAF_110__chr11	6315347	INS	300
Sc8eucV_11_HRSCAF_110__chr11	6340991	INS	75
Sc8eucV_11_HRSCAF_110__chr11	6384960	INS	175
Sc8eucV_11_HRSCAF_110__chr11	6389738	INS	86
Sc8eucV_11_HRSCAF_110__chr11	6411721	INS	131
Sc8eucV_11_HRSCAF_110__chr11	6430605	DEL	111
Sc8eucV_11_HRSCAF_110__chr11	6474592	INS	3404
Sc8eucV_11_HRSCAF_110__chr11	6490465	INS	85
Sc8eucV_11_HRSCAF_110__chr11	6515187	INS	132
Sc8eucV_11_HRSCAF_110__chr11	6515187	DUP	132
Sc8eucV_11_HRSCAF_110__chr11	6600397	DEL	58
Sc8eucV_11_HRSCAF_110__chr11	6627146	INS	149
Sc8eucV_11_HRSCAF_110__chr11	6647453	INS	56
Sc8eucV_11_HRSCAF_110__chr11	6677432	DEL	464
Sc8eucV_11_HRSCAF_110__chr11	6777652	INS	122
Sc8eucV_11_HRSCAF_110__chr11	6793160	DEL	224
Sc8eucV_11_HRSCAF_110__chr11	6819996	INS	98
Sc8eucV_11_HRSCAF_110__chr11	6913800	DEL	214
Sc8eucV_11_HRSCAF_110__chr11	6919778	INS	376
Sc8eucV_11_HRSCAF_110__chr11	6923155	DEL	7143
Sc8eucV_11_HRSCAF_110__chr11	7088267	INS	257
Sc8eucV_11_HRSCAF_110__chr11	7088277	DEL	84
Sc8eucV_11_HRSCAF_110__chr11	7142617	INS	120
Sc8eucV_11_HRSCAF_110__chr11	7180758	INS	418
Sc8eucV_11_HRSCAF_110__chr11	7180758	DUP	418
Sc8eucV_11_HRSCAF_110__chr11	7180762	DEL	405
Sc8eucV_11_HRSCAF_110__chr11	7198198	INS	52
Sc8eucV_11_HRSCAF_110__chr11	7257855	INS	1353
Sc8eucV_11_HRSCAF_110__chr11	7262836	INS	601
Sc8eucV_11_HRSCAF_110__chr11	7392870	INS	80
Sc8eucV_11_HRSCAF_110__chr11	7518367	INS	73
Sc8eucV_11_HRSCAF_110__chr11	7523108	INS	726
Sc8eucV_11_HRSCAF_110__chr11	7549496	DEL	171
Sc8eucV_11_HRSCAF_110__chr11	7564108	DEL	119
Sc8eucV_11_HRSCAF_110__chr11	7615309	DEL	121
Sc8eucV_11_HRSCAF_110__chr11	7615962	INS	57
Sc8eucV_11_HRSCAF_110__chr11	7622585	INS	413
Sc8eucV_11_HRSCAF_110__chr11	7626296	INS	2330
Sc8eucV_11_HRSCAF_110__chr11	7663777	DEL	420
Sc8eucV_11_HRSCAF_110__chr11	7663846	INS	837
Sc8eucV_11_HRSCAF_110__chr11	7738703	INS	315
Sc8eucV_11_HRSCAF_110__chr11	7787176	INS	74
Sc8eucV_11_HRSCAF_110__chr11	7803455	INS	74
Sc8eucV_11_HRSCAF_110__chr11	7821007	DEL	69
Sc8eucV_11_HRSCAF_110__chr11	7854216	INS	72
Sc8eucV_11_HRSCAF_110__chr11	7956498	INS	1368
Sc8eucV_11_HRSCAF_110__chr11	8026407	INS	62
Sc8eucV_11_HRSCAF_110__chr11	8056751	DEL	566
Sc8eucV_11_HRSCAF_110__chr11	8132448	DEL	109
Sc8eucV_11_HRSCAF_110__chr11	8133282	INV	6724
Sc8eucV_11_HRSCAF_110__chr11	8149639	DEL	80
Sc8eucV_11_HRSCAF_110__chr11	8199625	INS	2086
Sc8eucV_11_HRSCAF_110__chr11	8238844	INS	58
Sc8eucV_11_HRSCAF_110__chr11	8248120	DEL	699
Sc8eucV_11_HRSCAF_110__chr11	8290850	INS	55
Sc8eucV_11_HRSCAF_110__chr11	8318704	INS	171
Sc8eucV_11_HRSCAF_110__chr11	8331944	INS	152
Sc8eucV_11_HRSCAF_110__chr11	8336756	INS	254
Sc8eucV_11_HRSCAF_110__chr11	8336756	DUP	254
Sc8eucV_11_HRSCAF_110__chr11	8343527	DEL	157
Sc8eucV_11_HRSCAF_110__chr11	8343526	INS	220
Sc8eucV_11_HRSCAF_110__chr11	8530006	DEL	144
Sc8eucV_11_HRSCAF_110__chr11	8530151	INS	125
Sc8eucV_11_HRSCAF_110__chr11	8535349	INS	2290
Sc8eucV_11_HRSCAF_110__chr11	8540173	INS	1352
Sc8eucV_11_HRSCAF_110__chr11	8594948	DEL	102
Sc8eucV_11_HRSCAF_110__chr11	8594961	INS	111
Sc8eucV_11_HRSCAF_110__chr11	8594961	DUP_INS	111
Sc8eucV_11_HRSCAF_110__chr11	8644563	INS	366
Sc8eucV_11_HRSCAF_110__chr11	8683984	INS	94
Sc8eucV_11_HRSCAF_110__chr11	8734852	DEL	76
Sc8eucV_11_HRSCAF_110__chr11	8753094	INS	219
Sc8eucV_11_HRSCAF_110__chr11	8753094	DUP	219
Sc8eucV_11_HRSCAF_110__chr11	8756175	INS	194
Sc8eucV_11_HRSCAF_110__chr11	8787830	DEL	123
Sc8eucV_11_HRSCAF_110__chr11	8792340	INS	554
Sc8eucV_11_HRSCAF_110__chr11	8858290	INS	59
Sc8eucV_11_HRSCAF_110__chr11	8860757	DEL	486
Sc8eucV_11_HRSCAF_110__chr11	8877890	DEL	691
Sc8eucV_11_HRSCAF_110__chr11	8880237	DEL	65
Sc8eucV_11_HRSCAF_110__chr11	8880311	INS	73
Sc8eucV_11_HRSCAF_110__chr11	8888973	DEL	116
Sc8eucV_11_HRSCAF_110__chr11	8951539	INS	296
Sc8eucV_11_HRSCAF_110__chr11	9018980	DEL	1562
Sc8eucV_11_HRSCAF_110__chr11	9038473	DEL	106
Sc8eucV_11_HRSCAF_110__chr11	9039943	DEL	56
Sc8eucV_11_HRSCAF_110__chr11	9087732	INS	719
Sc8eucV_11_HRSCAF_110__chr11	9215755	DEL	1934
Sc8eucV_11_HRSCAF_110__chr11	9271790	INS	683
Sc8eucV_11_HRSCAF_110__chr11	9292241	DEL	169
Sc8eucV_11_HRSCAF_110__chr11	9315103	DEL	56
Sc8eucV_11_HRSCAF_110__chr11	9316550	DEL	83
Sc8eucV_11_HRSCAF_110__chr11	9363558	DEL	401
Sc8eucV_11_HRSCAF_110__chr11	9489909	INS	112
Sc8eucV_11_HRSCAF_110__chr11	9491822	INS	54
Sc8eucV_11_HRSCAF_110__chr11	9647752	DEL	295
Sc8eucV_11_HRSCAF_110__chr11	9651563	DEL	96
Sc8eucV_11_HRSCAF_110__chr11	9651654	INS	51
Sc8eucV_11_HRSCAF_110__chr11	9721787	DEL	888
Sc8eucV_11_HRSCAF_110__chr11	10094257	DEL	55
Sc8eucV_11_HRSCAF_110__chr11	10100279	INS	182
Sc8eucV_11_HRSCAF_110__chr11	10106261	DEL	134
Sc8eucV_11_HRSCAF_110__chr11	10197320	INS	144
Sc8eucV_11_HRSCAF_110__chr11	10234561	INS	1255
Sc8eucV_11_HRSCAF_110__chr11	10331194	INS	54
Sc8eucV_11_HRSCAF_110__chr11	10555661	DEL	80
Sc8eucV_11_HRSCAF_110__chr11	10556657	INS	145
Sc8eucV_11_HRSCAF_110__chr11	10574279	DEL	116
Sc8eucV_11_HRSCAF_110__chr11	10579444	DEL	126
Sc8eucV_11_HRSCAF_110__chr11	10585917	DEL	162
Sc8eucV_11_HRSCAF_110__chr11	10586245	INS	219
Sc8eucV_11_HRSCAF_110__chr11	10607864	INS	2301
Sc8eucV_11_HRSCAF_110__chr11	10634486	DEL	300
Sc8eucV_11_HRSCAF_110__chr11	10792838	INS	2303
Sc8eucV_11_HRSCAF_110__chr11	10847386	DEL	72
Sc8eucV_11_HRSCAF_110__chr11	11016773	INS	77
Sc8eucV_11_HRSCAF_110__chr11	11049127	DEL	71
Sc8eucV_11_HRSCAF_110__chr11	11075314	INS	51
Sc8eucV_11_HRSCAF_110__chr11	11232851	INS	68
Sc8eucV_11_HRSCAF_110__chr11	11244699	DEL	1195
Sc8eucV_11_HRSCAF_110__chr11	11279329	DEL	66
Sc8eucV_11_HRSCAF_110__chr11	11388149	INS	2263
Sc8eucV_11_HRSCAF_110__chr11	11442336	DEL	910
Sc8eucV_11_HRSCAF_110__chr11	11509135	INS	102
Sc8eucV_11_HRSCAF_110__chr11	11519592	INS	109
Sc8eucV_11_HRSCAF_110__chr11	11540864	INS	59
Sc8eucV_11_HRSCAF_110__chr11	11652265	DEL	162
Sc8eucV_11_HRSCAF_110__chr11	11745010	INS	57
Sc8eucV_11_HRSCAF_110__chr11	11758257	DEL	54
Sc8eucV_11_HRSCAF_110__chr11	11793315	INS	70
Sc8eucV_11_HRSCAF_110__chr11	11794114	DEL	157
Sc8eucV_11_HRSCAF_110__chr11	11965307	INS	405
Sc8eucV_11_HRSCAF_110__chr11	11985217	DEL	61
Sc8eucV_11_HRSCAF_110__chr11	12111439	INS	57
Sc8eucV_11_HRSCAF_110__chr11	12155985	DEL	257
Sc8eucV_11_HRSCAF_110__chr11	12167793	INS	2289
Sc8eucV_11_HRSCAF_110__chr11	12235432	INS	517
Sc8eucV_11_HRSCAF_110__chr11	12304193	DEL	97
Sc8eucV_11_HRSCAF_110__chr11	12304179	INS	121
Sc8eucV_11_HRSCAF_110__chr11	12320098	INS	192
Sc8eucV_11_HRSCAF_110__chr11	12328016	INS	1270
Sc8eucV_11_HRSCAF_110__chr11	12418125	DEL	53
Sc8eucV_11_HRSCAF_110__chr11	12499945	INS	96
Sc8eucV_11_HRSCAF_110__chr11	12569611	DEL	129
Sc8eucV_11_HRSCAF_110__chr11	12578393	DEL	1183
Sc8eucV_11_HRSCAF_110__chr11	12603351	DEL	299
Sc8eucV_11_HRSCAF_110__chr11	12675753	DEL	54
Sc8eucV_11_HRSCAF_110__chr11	12709021	INS	6273
Sc8eucV_11_HRSCAF_110__chr11	12719739	DEL	202
Sc8eucV_11_HRSCAF_110__chr11	12770944	INS	85
Sc8eucV_11_HRSCAF_110__chr11	12813811	INS	79
Sc8eucV_11_HRSCAF_110__chr11	12813860	DEL	157
Sc8eucV_11_HRSCAF_110__chr11	12890064	DEL	749
Sc8eucV_11_HRSCAF_110__chr11	12960751	INS	281
Sc8eucV_11_HRSCAF_110__chr11	12960713	DEL	390
Sc8eucV_11_HRSCAF_110__chr11	12960715	DUP	750
Sc8eucV_11_HRSCAF_110__chr11	13092289	INS	55
Sc8eucV_11_HRSCAF_110__chr11	13116082	INS	62
Sc8eucV_11_HRSCAF_110__chr11	13159842	INS	51
Sc8eucV_11_HRSCAF_110__chr11	13190772	DEL	58
Sc8eucV_11_HRSCAF_110__chr11	13203407	INS	297
Sc8eucV_11_HRSCAF_110__chr11	13203407	DUP	297
Sc8eucV_11_HRSCAF_110__chr11	13238981	INS	58
Sc8eucV_11_HRSCAF_110__chr11	13257029	DEL	59
Sc8eucV_11_HRSCAF_110__chr11	13283655	INS	2909
Sc8eucV_11_HRSCAF_110__chr11	13298424	DEL	6481
Sc8eucV_11_HRSCAF_110__chr11	13303555	DEL	114
Sc8eucV_11_HRSCAF_110__chr11	13443166	INS	578
Sc8eucV_11_HRSCAF_110__chr11	13463095	INS	63
Sc8eucV_11_HRSCAF_110__chr11	13465349	INS	1334
Sc8eucV_11_HRSCAF_110__chr11	13477656	DEL	55
Sc8eucV_11_HRSCAF_110__chr11	13479144	DEL	80
Sc8eucV_11_HRSCAF_110__chr11	13504719	DEL	51
Sc8eucV_11_HRSCAF_110__chr11	13511970	DEL	54
Sc8eucV_11_HRSCAF_110__chr11	13575989	DEL	71
Sc8eucV_11_HRSCAF_110__chr11	13592079	DEL	121
Sc8eucV_11_HRSCAF_110__chr11	13622709	DEL	64
Sc8eucV_11_HRSCAF_110__chr11	13622736	INS	159
Sc8eucV_11_HRSCAF_110__chr11	13625124	DEL	61
Sc8eucV_11_HRSCAF_110__chr11	13669676	INS	63
Sc8eucV_11_HRSCAF_110__chr11	13710374	INS	64
Sc8eucV_11_HRSCAF_110__chr11	13747290	DEL	52
Sc8eucV_11_HRSCAF_110__chr11	13844493	DEL	599
Sc8eucV_11_HRSCAF_110__chr11	13869030	DEL	60
Sc8eucV_11_HRSCAF_110__chr11	13921791	INS	3376
Sc8eucV_11_HRSCAF_110__chr11	13982147	DEL	82
Sc8eucV_11_HRSCAF_110__chr11	13982047	INS	154
Sc8eucV_11_HRSCAF_110__chr11	14140349	INS	212
Sc8eucV_11_HRSCAF_110__chr11	14142841	INS	63
Sc8eucV_11_HRSCAF_110__chr11	14160590	DEL	196
Sc8eucV_11_HRSCAF_110__chr11	14168843	DEL	1156
Sc8eucV_11_HRSCAF_110__chr11	14175831	INS	51
Sc8eucV_11_HRSCAF_110__chr11	14186624	INS	107
Sc8eucV_11_HRSCAF_110__chr11	14204114	INS	474
Sc8eucV_11_HRSCAF_110__chr11	14214811	INS	147
Sc8eucV_11_HRSCAF_110__chr11	14226784	DEL	444
Sc8eucV_11_HRSCAF_110__chr11	14226096	INS	2239
Sc8eucV_11_HRSCAF_110__chr11	14232917	DEL	703
Sc8eucV_11_HRSCAF_110__chr11	14314449	INS	974
Sc8eucV_11_HRSCAF_110__chr11	14365889	DEL	136
Sc8eucV_11_HRSCAF_110__chr11	14423570	DEL	107
Sc8eucV_11_HRSCAF_110__chr11	14460722	DEL	52
Sc8eucV_11_HRSCAF_110__chr11	14522338	INS	1308
Sc8eucV_11_HRSCAF_110__chr11	14555986	INS	56
Sc8eucV_11_HRSCAF_110__chr11	14610768	DEL	314
Sc8eucV_11_HRSCAF_110__chr11	14615394	INS	59
Sc8eucV_11_HRSCAF_110__chr11	14630865	DEL	176
Sc8eucV_11_HRSCAF_110__chr11	14631352	INS	140
Sc8eucV_11_HRSCAF_110__chr11	14657315	DEL	197
Sc8eucV_11_HRSCAF_110__chr11	14670807	INS	54
Sc8eucV_11_HRSCAF_110__chr11	14703861	INS	95
Sc8eucV_11_HRSCAF_110__chr11	14729130	INS	2334
Sc8eucV_11_HRSCAF_110__chr11	14738142	DEL	57
Sc8eucV_11_HRSCAF_110__chr11	14747737	INS	56
Sc8eucV_11_HRSCAF_110__chr11	14766225	INS	147
Sc8eucV_11_HRSCAF_110__chr11	14770095	INS	1256
Sc8eucV_11_HRSCAF_110__chr11	14774564	INS	714
Sc8eucV_11_HRSCAF_110__chr11	14782265	INS	52
Sc8eucV_11_HRSCAF_110__chr11	14949921	DEL	55
Sc8eucV_11_HRSCAF_110__chr11	15001206	INV	100
Sc8eucV_11_HRSCAF_110__chr11	15228443	DEL	125
Sc8eucV_11_HRSCAF_110__chr11	15228569	INS	153
Sc8eucV_11_HRSCAF_110__chr11	15278141	INS	57
Sc8eucV_11_HRSCAF_110__chr11	15281160	INS	1337
Sc8eucV_11_HRSCAF_110__chr11	15300431	INS	2250
Sc8eucV_11_HRSCAF_110__chr11	15330676	INS	513
Sc8eucV_11_HRSCAF_110__chr11	15371039	INS	93
Sc8eucV_11_HRSCAF_110__chr11	15394714	INS	57
Sc8eucV_11_HRSCAF_110__chr11	15478164	INS	76
Sc8eucV_11_HRSCAF_110__chr11	15511275	DEL	64
Sc8eucV_11_HRSCAF_110__chr11	15511259	INS	81
Sc8eucV_11_HRSCAF_110__chr11	15617599	INS	641
Sc8eucV_11_HRSCAF_110__chr11	15651957	INS	68
Sc8eucV_11_HRSCAF_110__chr11	15658700	DEL	63
Sc8eucV_11_HRSCAF_110__chr11	15899402	INS	775
Sc8eucV_11_HRSCAF_110__chr11	15958900	DEL	56
Sc8eucV_11_HRSCAF_110__chr11	15958391	INV	1171
Sc8eucV_11_HRSCAF_110__chr11	15976255	INS	149
Sc8eucV_11_HRSCAF_110__chr11	16006754	DEL	228
Sc8eucV_11_HRSCAF_110__chr11	16043244	DEL	126
Sc8eucV_11_HRSCAF_110__chr11	16092135	INS	63
Sc8eucV_11_HRSCAF_110__chr11	16102268	INS	6573
Sc8eucV_11_HRSCAF_110__chr11	16132443	DEL	63
Sc8eucV_11_HRSCAF_110__chr11	16145477	INS	1420
Sc8eucV_11_HRSCAF_110__chr11	16174089	INS	56
Sc8eucV_11_HRSCAF_110__chr11	16198420	DEL	73
Sc8eucV_11_HRSCAF_110__chr11	16208912	INS	2174
Sc8eucV_11_HRSCAF_110__chr11	16211722	DEL	156
Sc8eucV_11_HRSCAF_110__chr11	16226524	INS	53
Sc8eucV_11_HRSCAF_110__chr11	16280135	DEL	104
Sc8eucV_11_HRSCAF_110__chr11	16280232	INS	149
Sc8eucV_11_HRSCAF_110__chr11	16306733	DEL	343
Sc8eucV_11_HRSCAF_110__chr11	16306733	INS	1251
Sc8eucV_11_HRSCAF_110__chr11	16307804	DEL	59
Sc8eucV_11_HRSCAF_110__chr11	16349550	INS	87
Sc8eucV_11_HRSCAF_110__chr11	16378599	DEL	188
Sc8eucV_11_HRSCAF_110__chr11	16382933	INS	61
Sc8eucV_11_HRSCAF_110__chr11	16392585	DEL	374
Sc8eucV_11_HRSCAF_110__chr11	16396691	INS	166
Sc8eucV_11_HRSCAF_110__chr11	16400459	DEL	608
Sc8eucV_11_HRSCAF_110__chr11	16401644	INS	154
Sc8eucV_11_HRSCAF_110__chr11	16411371	DEL	154
Sc8eucV_11_HRSCAF_110__chr11	16412349	INS	2243
Sc8eucV_11_HRSCAF_110__chr11	16413618	DEL	70
Sc8eucV_11_HRSCAF_110__chr11	16413588	INS	343
Sc8eucV_11_HRSCAF_110__chr11	16413435	INS	1593
Sc8eucV_11_HRSCAF_110__chr11	16416763	INS	1291
Sc8eucV_11_HRSCAF_110__chr11	16453572	DUP	106
Sc8eucV_11_HRSCAF_110__chr11	16453565	INS	371
Sc8eucV_11_HRSCAF_110__chr11	16557453	DEL	140
Sc8eucV_11_HRSCAF_110__chr11	16599947	INS	982
Sc8eucV_11_HRSCAF_110__chr11	16626499	INS	2209
Sc8eucV_11_HRSCAF_110__chr11	16811339	DEL	54
Sc8eucV_11_HRSCAF_110__chr11	16830980	INS	78
Sc8eucV_11_HRSCAF_110__chr11	16894776	DEL	2260
Sc8eucV_11_HRSCAF_110__chr11	16907488	INS	257
Sc8eucV_11_HRSCAF_110__chr11	16925256	INS	2179
Sc8eucV_11_HRSCAF_110__chr11	16937452	INS	65
Sc8eucV_11_HRSCAF_110__chr11	16955823	INS	2276
Sc8eucV_11_HRSCAF_110__chr11	16960609	INS	63
Sc8eucV_11_HRSCAF_110__chr11	17001755	DEL	98
Sc8eucV_11_HRSCAF_110__chr11	17001761	INS	181
Sc8eucV_11_HRSCAF_110__chr11	17049290	DEL	58
Sc8eucV_11_HRSCAF_110__chr11	17081122	INS	56
Sc8eucV_11_HRSCAF_110__chr11	17138532	INS	66
Sc8eucV_11_HRSCAF_110__chr11	17175071	INS	2241
Sc8eucV_11_HRSCAF_110__chr11	17183371	DEL	657
Sc8eucV_11_HRSCAF_110__chr11	17202741	INV	83
Sc8eucV_11_HRSCAF_110__chr11	17245319	INS	386
Sc8eucV_11_HRSCAF_110__chr11	17246582	INS	949
Sc8eucV_11_HRSCAF_110__chr11	17252168	INS	596
Sc8eucV_11_HRSCAF_110__chr11	17315985	INS	60
Sc8eucV_11_HRSCAF_110__chr11	17317971	INS	2342
Sc8eucV_11_HRSCAF_110__chr11	17322862	DEL	103
Sc8eucV_11_HRSCAF_110__chr11	17335469	INS	151
Sc8eucV_11_HRSCAF_110__chr11	17336205	DEL	53
Sc8eucV_11_HRSCAF_110__chr11	17346799	DEL	73
Sc8eucV_11_HRSCAF_110__chr11	17346826	INS	178
Sc8eucV_11_HRSCAF_110__chr11	17349728	DEL	59
Sc8eucV_11_HRSCAF_110__chr11	17364508	DEL	60
Sc8eucV_11_HRSCAF_110__chr11	17374211	INS	578
Sc8eucV_11_HRSCAF_110__chr11	17411174	INS	2267
Sc8eucV_11_HRSCAF_110__chr11	17416365	INS	1666
Sc8eucV_11_HRSCAF_110__chr11	17419876	INS	52
Sc8eucV_11_HRSCAF_110__chr11	17436615	DEL	2259
Sc8eucV_11_HRSCAF_110__chr11	17456639	INS	6408
Sc8eucV_11_HRSCAF_110__chr11	17477085	DEL	55
Sc8eucV_11_HRSCAF_110__chr11	17578767	INS	52
Sc8eucV_11_HRSCAF_110__chr11	17625905	DEL	54
Sc8eucV_11_HRSCAF_110__chr11	17724234	DEL	56
Sc8eucV_11_HRSCAF_110__chr11	17733580	DEL	58
Sc8eucV_11_HRSCAF_110__chr11	17775565	INS	564
Sc8eucV_11_HRSCAF_110__chr11	17819632	DEL	568
Sc8eucV_11_HRSCAF_110__chr11	17858584	INS	87
Sc8eucV_11_HRSCAF_110__chr11	17925663	DEL	247
Sc8eucV_11_HRSCAF_110__chr11	17925718	INS	995
Sc8eucV_11_HRSCAF_110__chr11	17929426	DEL	167
Sc8eucV_11_HRSCAF_110__chr11	17947373	INS	65
Sc8eucV_11_HRSCAF_110__chr11	17969506	DEL	132
Sc8eucV_11_HRSCAF_110__chr11	17969650	INS	138
Sc8eucV_11_HRSCAF_110__chr11	17969650	DUP	138
Sc8eucV_11_HRSCAF_110__chr11	17987115	INS	1312
Sc8eucV_11_HRSCAF_110__chr11	17999679	DEL	51
Sc8eucV_11_HRSCAF_110__chr11	18030273	INS	129
Sc8eucV_11_HRSCAF_110__chr11	18058267	DEL	62
Sc8eucV_11_HRSCAF_110__chr11	18094834	INS	57
Sc8eucV_11_HRSCAF_110__chr11	18101766	INS	118
Sc8eucV_11_HRSCAF_110__chr11	18101766	DUP	118
Sc8eucV_11_HRSCAF_110__chr11	18101728	DEL	387
Sc8eucV_11_HRSCAF_110__chr11	18104922	INS	68
Sc8eucV_11_HRSCAF_110__chr11	18130020	INS	1175
Sc8eucV_11_HRSCAF_110__chr11	18150718	DEL	1077
Sc8eucV_11_HRSCAF_110__chr11	18156430	DEL	66
Sc8eucV_11_HRSCAF_110__chr11	18159536	DEL	198
Sc8eucV_11_HRSCAF_110__chr11	18162214	DEL	98
Sc8eucV_11_HRSCAF_110__chr11	18186248	INS	163
Sc8eucV_11_HRSCAF_110__chr11	18186592	DEL	316
Sc8eucV_11_HRSCAF_110__chr11	18235162	DEL	2324
Sc8eucV_11_HRSCAF_110__chr11	18251996	INS	122
Sc8eucV_11_HRSCAF_110__chr11	18263984	DEL	115
Sc8eucV_11_HRSCAF_110__chr11	18273864	INS	145
Sc8eucV_11_HRSCAF_110__chr11	18317556	INS	774
Sc8eucV_11_HRSCAF_110__chr11	18321347	DEL	101
Sc8eucV_11_HRSCAF_110__chr11	18321916	INS	590
Sc8eucV_11_HRSCAF_110__chr11	18328917	DEL	51
Sc8eucV_11_HRSCAF_110__chr11	18328903	INS	145
Sc8eucV_11_HRSCAF_110__chr11	18329173	INV	67
Sc8eucV_11_HRSCAF_110__chr11	18335385	DEL	339
Sc8eucV_11_HRSCAF_110__chr11	18339517	DEL	744
Sc8eucV_11_HRSCAF_110__chr11	18354299	INS	135
Sc8eucV_11_HRSCAF_110__chr11	18386371	DEL	70
Sc8eucV_11_HRSCAF_110__chr11	18400277	INS	127
Sc8eucV_11_HRSCAF_110__chr11	18420513	DEL	201
Sc8eucV_11_HRSCAF_110__chr11	18438468	DEL	84
Sc8eucV_11_HRSCAF_110__chr11	18457149	INS	116
Sc8eucV_11_HRSCAF_110__chr11	18509942	DEL	121
Sc8eucV_11_HRSCAF_110__chr11	18510018	INS	84
Sc8eucV_11_HRSCAF_110__chr11	18550558	INS	72
Sc8eucV_11_HRSCAF_110__chr11	18559066	INS	672
Sc8eucV_11_HRSCAF_110__chr11	18595357	DEL	53
Sc8eucV_11_HRSCAF_110__chr11	18609006	INS	51
Sc8eucV_11_HRSCAF_110__chr11	18620102	DEL	646
Sc8eucV_11_HRSCAF_110__chr11	18630398	DEL	1225
Sc8eucV_11_HRSCAF_110__chr11	18676127	DUP	71
Sc8eucV_11_HRSCAF_110__chr11	18676285	INS	213
Sc8eucV_11_HRSCAF_110__chr11	18697280	INS	987
Sc8eucV_11_HRSCAF_110__chr11	18738777	INS	313
Sc8eucV_11_HRSCAF_110__chr11	18738784	DEL	486
Sc8eucV_11_HRSCAF_110__chr11	18748962	INS	1323
Sc8eucV_11_HRSCAF_110__chr11	18764582	INS	1302
Sc8eucV_11_HRSCAF_110__chr11	18829257	DEL	94
Sc8eucV_11_HRSCAF_110__chr11	18829408	INS	74
Sc8eucV_11_HRSCAF_110__chr11	18853140	INS	560
Sc8eucV_11_HRSCAF_110__chr11	18853091	DEL	320
Sc8eucV_11_HRSCAF_110__chr11	18853140	DUP_INS	560
Sc8eucV_11_HRSCAF_110__chr11	18871119	INS	74
Sc8eucV_11_HRSCAF_110__chr11	18876050	DEL	82
Sc8eucV_11_HRSCAF_110__chr11	18878419	DEL	62
Sc8eucV_11_HRSCAF_110__chr11	18888107	INS	802
Sc8eucV_11_HRSCAF_110__chr11	18926156	DEL	65
Sc8eucV_11_HRSCAF_110__chr11	18926168	INS	158
Sc8eucV_11_HRSCAF_110__chr11	18926168	DUP	158
Sc8eucV_11_HRSCAF_110__chr11	18930908	DUP_INS	1131
Sc8eucV_11_HRSCAF_110__chr11	18930901	DEL	684
Sc8eucV_11_HRSCAF_110__chr11	18930908	DUP	1131
Sc8eucV_11_HRSCAF_110__chr11	18953541	DEL	70
Sc8eucV_11_HRSCAF_110__chr11	18953597	INS	58
Sc8eucV_11_HRSCAF_110__chr11	18975050	INS	354
Sc8eucV_11_HRSCAF_110__chr11	18975050	DUP	354
Sc8eucV_11_HRSCAF_110__chr11	18975656	DEL	299
Sc8eucV_11_HRSCAF_110__chr11	19034566	DEL	119
Sc8eucV_11_HRSCAF_110__chr11	19040967	DEL	190
Sc8eucV_11_HRSCAF_110__chr11	19041455	INS	114
Sc8eucV_11_HRSCAF_110__chr11	19057481	INS	969
Sc8eucV_11_HRSCAF_110__chr11	19072031	INS	395
Sc8eucV_11_HRSCAF_110__chr11	19071847	DEL	215
Sc8eucV_11_HRSCAF_110__chr11	19072031	DUP	395
Sc8eucV_11_HRSCAF_110__chr11	19074363	INS	55
Sc8eucV_11_HRSCAF_110__chr11	19093620	INS	319
Sc8eucV_11_HRSCAF_110__chr11	19093590	DEL	128
Sc8eucV_11_HRSCAF_110__chr11	19109627	DEL	116
Sc8eucV_11_HRSCAF_110__chr11	19109773	INS	162
Sc8eucV_11_HRSCAF_110__chr11	19128431	DEL	1328
Sc8eucV_11_HRSCAF_110__chr11	19139397	INS	918
Sc8eucV_11_HRSCAF_110__chr11	19140277	DEL	662
Sc8eucV_11_HRSCAF_110__chr11	19141728	INS	61
Sc8eucV_11_HRSCAF_110__chr11	19155870	INS	52
Sc8eucV_11_HRSCAF_110__chr11	19155303	DEL	2593
Sc8eucV_11_HRSCAF_110__chr11	19167152	INS	52
Sc8eucV_11_HRSCAF_110__chr11	19167217	DEL	69
Sc8eucV_11_HRSCAF_110__chr11	19188004	DEL	125
Sc8eucV_11_HRSCAF_110__chr11	19188000	INS	258
Sc8eucV_11_HRSCAF_110__chr11	19188000	DUP	258
Sc8eucV_11_HRSCAF_110__chr11	19208655	DEL	66
Sc8eucV_11_HRSCAF_110__chr11	19232562	INS	513
Sc8eucV_11_HRSCAF_110__chr11	19247394	INS	79
Sc8eucV_11_HRSCAF_110__chr11	19249527	DEL	405
Sc8eucV_11_HRSCAF_110__chr11	19285942	INS	114
Sc8eucV_11_HRSCAF_110__chr11	19285942	DUP	114
Sc8eucV_11_HRSCAF_110__chr11	19285895	DEL	238
Sc8eucV_11_HRSCAF_110__chr11	19293769	INS	299
Sc8eucV_11_HRSCAF_110__chr11	19307309	DEL	105
Sc8eucV_11_HRSCAF_110__chr11	19313087	DEL	87
Sc8eucV_11_HRSCAF_110__chr11	19313139	INS	90
Sc8eucV_11_HRSCAF_110__chr11	19321675	DEL	127
Sc8eucV_11_HRSCAF_110__chr11	19322549	INS	131
Sc8eucV_11_HRSCAF_110__chr11	19323714	INS	120
Sc8eucV_11_HRSCAF_110__chr11	19327652	INS	2236
Sc8eucV_11_HRSCAF_110__chr11	19334332	INS	200
Sc8eucV_11_HRSCAF_110__chr11	19344007	INS	100
Sc8eucV_11_HRSCAF_110__chr11	19364977	INS	644
Sc8eucV_11_HRSCAF_110__chr11	19368537	INS	110
Sc8eucV_11_HRSCAF_110__chr11	19400173	DUP	642
Sc8eucV_11_HRSCAF_110__chr11	19400175	DEL	197
Sc8eucV_11_HRSCAF_110__chr11	19478181	DUP	163
Sc8eucV_11_HRSCAF_110__chr11	19478325	DEL	93
Sc8eucV_11_HRSCAF_110__chr11	19479027	INS	102
Sc8eucV_11_HRSCAF_110__chr11	19479027	DUP	102
Sc8eucV_11_HRSCAF_110__chr11	19493609	INS	98
Sc8eucV_11_HRSCAF_110__chr11	19493613	DEL	249
Sc8eucV_11_HRSCAF_110__chr11	19507750	INS	94
Sc8eucV_11_HRSCAF_110__chr11	19520562	DEL	58
Sc8eucV_11_HRSCAF_110__chr11	19526660	DEL	56
Sc8eucV_11_HRSCAF_110__chr11	19552220	DEL	125
Sc8eucV_11_HRSCAF_110__chr11	19552217	INS	376
Sc8eucV_11_HRSCAF_110__chr11	19565732	DEL	87
Sc8eucV_11_HRSCAF_110__chr11	19565729	INS	182
Sc8eucV_11_HRSCAF_110__chr11	19568719	INS	162
Sc8eucV_11_HRSCAF_110__chr11	19573587	DEL	95
Sc8eucV_11_HRSCAF_110__chr11	19573589	INS	1271
Sc8eucV_11_HRSCAF_110__chr11	19624277	DEL	81
Sc8eucV_11_HRSCAF_110__chr11	19643826	INS	60
Sc8eucV_11_HRSCAF_110__chr11	19704717	DEL	62
Sc8eucV_11_HRSCAF_110__chr11	19704668	INS	271
Sc8eucV_11_HRSCAF_110__chr11	19704668	DUP	271
Sc8eucV_11_HRSCAF_110__chr11	19753309	INS	976
Sc8eucV_11_HRSCAF_110__chr11	19767287	DEL	658
Sc8eucV_11_HRSCAF_110__chr11	19767243	DEL	1651
Sc8eucV_11_HRSCAF_110__chr11	19768706	DEL	1003
Sc8eucV_11_HRSCAF_110__chr11	19803146	DEL	198
Sc8eucV_11_HRSCAF_110__chr11	19809013	INS	148
Sc8eucV_11_HRSCAF_110__chr11	19823116	DEL	130
Sc8eucV_11_HRSCAF_110__chr11	19823242	INS	193
Sc8eucV_11_HRSCAF_110__chr11	19852328	DEL	209
Sc8eucV_11_HRSCAF_110__chr11	19852513	INS	500
Sc8eucV_11_HRSCAF_110__chr11	19852513	DUP	500
Sc8eucV_11_HRSCAF_110__chr11	19872392	INS	168
Sc8eucV_11_HRSCAF_110__chr11	19884466	DEL	60
Sc8eucV_11_HRSCAF_110__chr11	19888310	INS	223
Sc8eucV_11_HRSCAF_110__chr11	19894437	INS	428
Sc8eucV_11_HRSCAF_110__chr11	19894351	DEL	207
Sc8eucV_11_HRSCAF_110__chr11	19894437	DUP	428
Sc8eucV_11_HRSCAF_110__chr11	19930110	INS	403
Sc8eucV_11_HRSCAF_110__chr11	19930101	DEL	189
Sc8eucV_11_HRSCAF_110__chr11	19930110	DUP	403
Sc8eucV_11_HRSCAF_110__chr11	19979377	DEL	521
Sc8eucV_11_HRSCAF_110__chr11	20010866	INS	156
Sc8eucV_11_HRSCAF_110__chr11	20013182	DEL	927
Sc8eucV_11_HRSCAF_110__chr11	20020497	DEL	113
Sc8eucV_11_HRSCAF_110__chr11	20028407	DEL	101
Sc8eucV_11_HRSCAF_110__chr11	20028410	INS	138
Sc8eucV_11_HRSCAF_110__chr11	20037520	INS	52
Sc8eucV_11_HRSCAF_110__chr11	20048351	DEL	279
Sc8eucV_11_HRSCAF_110__chr11	20048483	INS	80
Sc8eucV_11_HRSCAF_110__chr11	20058829	INS	58
Sc8eucV_11_HRSCAF_110__chr11	20063872	DEL	858
Sc8eucV_11_HRSCAF_110__chr11	20064166	INV	604
Sc8eucV_11_HRSCAF_110__chr11	20086771	DEL	614
Sc8eucV_11_HRSCAF_110__chr11	20157173	DEL	407
Sc8eucV_11_HRSCAF_110__chr11	20184751	DEL	6491
Sc8eucV_11_HRSCAF_110__chr11	20193747	INS	689
Sc8eucV_11_HRSCAF_110__chr11	20230047	INS	379
Sc8eucV_11_HRSCAF_110__chr11	20239915	INS	1293
Sc8eucV_11_HRSCAF_110__chr11	20245862	DEL	615
Sc8eucV_11_HRSCAF_110__chr11	20253777	DEL	967
Sc8eucV_11_HRSCAF_110__chr11	20262237	INS	63
Sc8eucV_11_HRSCAF_110__chr11	20262205	DEL	339
Sc8eucV_11_HRSCAF_110__chr11	20284824	DEL	590
Sc8eucV_11_HRSCAF_110__chr11	20287333	DEL	913
Sc8eucV_11_HRSCAF_110__chr11	20291648	INS	112
Sc8eucV_11_HRSCAF_110__chr11	20295199	DEL	107
Sc8eucV_11_HRSCAF_110__chr11	20304250	DEL	952
Sc8eucV_11_HRSCAF_110__chr11	20308630	INS	2325
Sc8eucV_11_HRSCAF_110__chr11	20317333	INS	1386
Sc8eucV_11_HRSCAF_110__chr11	20321465	INS	2312
Sc8eucV_11_HRSCAF_110__chr11	20355440	INS	359
Sc8eucV_11_HRSCAF_110__chr11	20356243	INS	1418
Sc8eucV_11_HRSCAF_110__chr11	20355456	INS	3736
Sc8eucV_11_HRSCAF_110__chr11	20389101	DEL	137
Sc8eucV_11_HRSCAF_110__chr11	20439398	DEL	687
Sc8eucV_11_HRSCAF_110__chr11	20446266	INS	195
Sc8eucV_11_HRSCAF_110__chr11	20455072	INS	2821
Sc8eucV_11_HRSCAF_110__chr11	20591431	INS	83
Sc8eucV_11_HRSCAF_110__chr11	20591390	DEL	289
Sc8eucV_11_HRSCAF_110__chr11	20622903	INS	104
Sc8eucV_11_HRSCAF_110__chr11	20626143	INS	2790
Sc8eucV_11_HRSCAF_110__chr11	20630862	DEL	75
Sc8eucV_11_HRSCAF_110__chr11	20658695	INS	2345
Sc8eucV_11_HRSCAF_110__chr11	20687709	INV	49828
Sc8eucV_11_HRSCAF_110__chr11	20687596	DEL	52635
Sc8eucV_11_HRSCAF_110__chr11	20717821	DEL	129
Sc8eucV_11_HRSCAF_110__chr11	20736714	INS	57
Sc8eucV_11_HRSCAF_110__chr11	20742819	INS	1017
Sc8eucV_11_HRSCAF_110__chr11	20745434	DEL	298
Sc8eucV_11_HRSCAF_110__chr11	20755196	DEL	6365
Sc8eucV_11_HRSCAF_110__chr11	20759842	INS	99
Sc8eucV_11_HRSCAF_110__chr11	20775082	INS	1309
Sc8eucV_11_HRSCAF_110__chr11	20775654	DEL	2185
Sc8eucV_11_HRSCAF_110__chr11	20790650	DEL	421
Sc8eucV_11_HRSCAF_110__chr11	20794105	DUP_INS	300
Sc8eucV_11_HRSCAF_110__chr11	20794105	DUP	300
Sc8eucV_11_HRSCAF_110__chr11	20839251	DEL	128
Sc8eucV_11_HRSCAF_110__chr11	20869963	DEL	670
Sc8eucV_11_HRSCAF_110__chr11	20893321	DEL	1277
Sc8eucV_11_HRSCAF_110__chr11	20895697	INV	328
Sc8eucV_11_HRSCAF_110__chr11	20896023	DEL	1235
Sc8eucV_11_HRSCAF_110__chr11	20895543	INV	1938
Sc8eucV_11_HRSCAF_110__chr11	20897473	INS	144
Sc8eucV_11_HRSCAF_110__chr11	20903369	DEL	211
Sc8eucV_11_HRSCAF_110__chr11	20903382	INS	85
Sc8eucV_11_HRSCAF_110__chr11	20918515	DEL	252
Sc8eucV_11_HRSCAF_110__chr11	20924397	INS	707
Sc8eucV_11_HRSCAF_110__chr11	20952862	DEL	7461
Sc8eucV_11_HRSCAF_110__chr11	20955202	INS	536
Sc8eucV_11_HRSCAF_110__chr11	20958209	INS	61
Sc8eucV_11_HRSCAF_110__chr11	20964811	INS	80
Sc8eucV_12_HRSCAF_113__chr4A	712	DUP	9812
Sc8eucV_12_HRSCAF_113__chr4A	1777	DUP	7498
Sc8eucV_12_HRSCAF_113__chr4A	2124	DUP	8421
Sc8eucV_12_HRSCAF_113__chr4A	3733	INS	2712
Sc8eucV_12_HRSCAF_113__chr4A	3701	DEL	2570
Sc8eucV_12_HRSCAF_113__chr4A	3733	DUP	2712
Sc8eucV_12_HRSCAF_113__chr4A	4417	DEL	2997
Sc8eucV_12_HRSCAF_113__chr4A	3428	DUP	4124
Sc8eucV_12_HRSCAF_113__chr4A	4219	DEL	4208
Sc8eucV_12_HRSCAF_113__chr4A	3555	DUP	5904
Sc8eucV_12_HRSCAF_113__chr4A	3465	DUP	7109
Sc8eucV_12_HRSCAF_113__chr4A	5077	DUP	1725
Sc8eucV_12_HRSCAF_113__chr4A	5058	DUP	4456
Sc8eucV_12_HRSCAF_113__chr4A	5228	DEL	3717
Sc8eucV_12_HRSCAF_113__chr4A	5018	DUP	5712
Sc8eucV_12_HRSCAF_113__chr4A	6947	DEL	1749
Sc8eucV_12_HRSCAF_113__chr4A	6750	DEL	2836
Sc8eucV_12_HRSCAF_113__chr4A	6285	DUP	4094
Sc8eucV_12_HRSCAF_113__chr4A	7837	DEL	1306
Sc8eucV_12_HRSCAF_113__chr4A	7129	DUP	2748
Sc8eucV_12_HRSCAF_113__chr4A	8919	DUP	1440
Sc8eucV_12_HRSCAF_113__chr4A	8133	INS	3987
Sc8eucV_12_HRSCAF_113__chr4A	10105	DEL	55
Sc8eucV_12_HRSCAF_113__chr4A	17240	DUP_INS	3662
Sc8eucV_12_HRSCAF_113__chr4A	17269	INV	350
Sc8eucV_12_HRSCAF_113__chr4A	17240	DUP	3660
Sc8eucV_12_HRSCAF_113__chr4A	18363	INS	566
Sc8eucV_12_HRSCAF_113__chr4A	17667	DEL	3312
Sc8eucV_12_HRSCAF_113__chr4A	32715	DEL	2218
Sc8eucV_12_HRSCAF_113__chr4A	45631	INS	60
Sc8eucV_12_HRSCAF_113__chr4A	50388	DUP_INS	3049
Sc8eucV_12_HRSCAF_113__chr4A	50388	DUP	3049
Sc8eucV_12_HRSCAF_113__chr4A	72330	INS	89
Sc8eucV_12_HRSCAF_113__chr4A	112657	INS	64
Sc8eucV_12_HRSCAF_113__chr4A	151122	INS	1274
Sc8eucV_12_HRSCAF_113__chr4A	155238	INS	117
Sc8eucV_12_HRSCAF_113__chr4A	221133	DEL	1345
Sc8eucV_12_HRSCAF_113__chr4A	282988	DEL	393
Sc8eucV_12_HRSCAF_113__chr4A	282901	INS	767
Sc8eucV_12_HRSCAF_113__chr4A	287494	INS	1333
Sc8eucV_12_HRSCAF_113__chr4A	306199	INS	1065
Sc8eucV_12_HRSCAF_113__chr4A	319827	DEL	295
Sc8eucV_12_HRSCAF_113__chr4A	328522	DEL	6486
Sc8eucV_12_HRSCAF_113__chr4A	344868	INS	961
Sc8eucV_12_HRSCAF_113__chr4A	348430	DEL	6408
Sc8eucV_12_HRSCAF_113__chr4A	357548	INS	917
Sc8eucV_12_HRSCAF_113__chr4A	357548	DUP	917
Sc8eucV_12_HRSCAF_113__chr4A	372551	INS	306
Sc8eucV_12_HRSCAF_113__chr4A	393473	INS	587
Sc8eucV_12_HRSCAF_113__chr4A	421727	DEL	67
Sc8eucV_12_HRSCAF_113__chr4A	434984	INS	307
Sc8eucV_12_HRSCAF_113__chr4A	439580	INS	926
Sc8eucV_12_HRSCAF_113__chr4A	449357	INS	2233
Sc8eucV_12_HRSCAF_113__chr4A	504971	INS	51
Sc8eucV_12_HRSCAF_113__chr4A	576913	DEL	141
Sc8eucV_12_HRSCAF_113__chr4A	581206	INV	545
Sc8eucV_12_HRSCAF_113__chr4A	581839	INS	184
Sc8eucV_12_HRSCAF_113__chr4A	614120	INS	7288
Sc8eucV_12_HRSCAF_113__chr4A	631958	DUP	931
Sc8eucV_12_HRSCAF_113__chr4A	686440	INS	62
Sc8eucV_12_HRSCAF_113__chr4A	696268	INS	981
Sc8eucV_12_HRSCAF_113__chr4A	704329	INS	244
Sc8eucV_12_HRSCAF_113__chr4A	709072	DEL	53
Sc8eucV_12_HRSCAF_113__chr4A	709112	INS	52
Sc8eucV_12_HRSCAF_113__chr4A	717226	DEL	953
Sc8eucV_12_HRSCAF_113__chr4A	765015	DEL	84
Sc8eucV_12_HRSCAF_113__chr4A	800416	DEL	85
Sc8eucV_12_HRSCAF_113__chr4A	800529	INS	234
Sc8eucV_12_HRSCAF_113__chr4A	802220	INS	179
Sc8eucV_12_HRSCAF_113__chr4A	809000	INS	58
Sc8eucV_12_HRSCAF_113__chr4A	808282	DEL	1322
Sc8eucV_12_HRSCAF_113__chr4A	867437	INS	52
Sc8eucV_12_HRSCAF_113__chr4A	923916	DEL	2251
Sc8eucV_12_HRSCAF_113__chr4A	1113777	INS	362
Sc8eucV_12_HRSCAF_113__chr4A	1149274	DEL	69
Sc8eucV_12_HRSCAF_113__chr4A	1174551	DEL	267
Sc8eucV_12_HRSCAF_113__chr4A	1177044	INS	86
Sc8eucV_12_HRSCAF_113__chr4A	1183985	INS	90
Sc8eucV_12_HRSCAF_113__chr4A	1200998	DEL	53
Sc8eucV_12_HRSCAF_113__chr4A	1200991	INS	237
Sc8eucV_12_HRSCAF_113__chr4A	1249966	INS	1323
Sc8eucV_12_HRSCAF_113__chr4A	1298644	DEL	57
Sc8eucV_12_HRSCAF_113__chr4A	1378828	DEL	184
Sc8eucV_12_HRSCAF_113__chr4A	1393388	DEL	122
Sc8eucV_12_HRSCAF_113__chr4A	1397858	DEL	13666
Sc8eucV_12_HRSCAF_113__chr4A	1398699	DUP	13672
Sc8eucV_12_HRSCAF_113__chr4A	1465314	INS	71
Sc8eucV_12_HRSCAF_113__chr4A	1465783	DEL	52
Sc8eucV_12_HRSCAF_113__chr4A	1469176	DEL	2255
Sc8eucV_12_HRSCAF_113__chr4A	1484201	DEL	71
Sc8eucV_12_HRSCAF_113__chr4A	1484234	INS	114
Sc8eucV_12_HRSCAF_113__chr4A	1505992	DEL	114
Sc8eucV_12_HRSCAF_113__chr4A	1506083	INS	78
Sc8eucV_12_HRSCAF_113__chr4A	1538413	DEL	115
Sc8eucV_12_HRSCAF_113__chr4A	1538490	INS	98
Sc8eucV_12_HRSCAF_113__chr4A	1546211	DEL	66
Sc8eucV_12_HRSCAF_113__chr4A	1610986	DEL	92
Sc8eucV_12_HRSCAF_113__chr4A	1613297	INS	112
Sc8eucV_12_HRSCAF_113__chr4A	1619077	DEL	51
Sc8eucV_12_HRSCAF_113__chr4A	1622492	DEL	201
Sc8eucV_12_HRSCAF_113__chr4A	1622715	INS	52
Sc8eucV_12_HRSCAF_113__chr4A	1625648	DEL	326
Sc8eucV_12_HRSCAF_113__chr4A	1638119	INS	282
Sc8eucV_12_HRSCAF_113__chr4A	1637951	DEL	337
Sc8eucV_12_HRSCAF_113__chr4A	1638119	DUP	282
Sc8eucV_12_HRSCAF_113__chr4A	1670372	DEL	103
Sc8eucV_12_HRSCAF_113__chr4A	1752544	DEL	84
Sc8eucV_12_HRSCAF_113__chr4A	1752604	INS	202
Sc8eucV_12_HRSCAF_113__chr4A	1752604	DUP	202
Sc8eucV_12_HRSCAF_113__chr4A	1758834	DEL	145
Sc8eucV_12_HRSCAF_113__chr4A	1758835	INS	225
Sc8eucV_12_HRSCAF_113__chr4A	1771270	DEL	51
Sc8eucV_12_HRSCAF_113__chr4A	1771294	INS	101
Sc8eucV_12_HRSCAF_113__chr4A	1801437	DEL	439
Sc8eucV_12_HRSCAF_113__chr4A	1802262	INS	178
Sc8eucV_12_HRSCAF_113__chr4A	1801421	DUP	883
Sc8eucV_12_HRSCAF_113__chr4A	1806727	INS	66
Sc8eucV_12_HRSCAF_113__chr4A	1806721	DEL	114
Sc8eucV_12_HRSCAF_113__chr4A	1814614	INS	82
Sc8eucV_12_HRSCAF_113__chr4A	1835263	INS	73
Sc8eucV_12_HRSCAF_113__chr4A	1853110	INS	862
Sc8eucV_12_HRSCAF_113__chr4A	1853060	DEL	360
Sc8eucV_12_HRSCAF_113__chr4A	1853110	DUP	862
Sc8eucV_12_HRSCAF_113__chr4A	1860035	INS	133
Sc8eucV_12_HRSCAF_113__chr4A	1866075	DEL	101
Sc8eucV_12_HRSCAF_113__chr4A	1871404	INS	258
Sc8eucV_12_HRSCAF_113__chr4A	1882415	DEL	58
Sc8eucV_12_HRSCAF_113__chr4A	1898861	DEL	573
Sc8eucV_12_HRSCAF_113__chr4A	1901600	INS	61
Sc8eucV_12_HRSCAF_113__chr4A	1910394	DEL	683
Sc8eucV_12_HRSCAF_113__chr4A	1951207	INS	90
Sc8eucV_12_HRSCAF_113__chr4A	1960398	DEL	68
Sc8eucV_12_HRSCAF_113__chr4A	1960412	INS	114
Sc8eucV_12_HRSCAF_113__chr4A	1964033	INS	155
Sc8eucV_12_HRSCAF_113__chr4A	1968076	DEL	76
Sc8eucV_12_HRSCAF_113__chr4A	1968300	INS	194
Sc8eucV_12_HRSCAF_113__chr4A	1974637	DEL	206
Sc8eucV_12_HRSCAF_113__chr4A	1978378	DEL	61
Sc8eucV_12_HRSCAF_113__chr4A	1979059	INS	99
Sc8eucV_12_HRSCAF_113__chr4A	1981698	DEL	547
Sc8eucV_12_HRSCAF_113__chr4A	1989520	DEL	70
Sc8eucV_12_HRSCAF_113__chr4A	2011756	DEL	171
Sc8eucV_12_HRSCAF_113__chr4A	2024923	DEL	126
Sc8eucV_12_HRSCAF_113__chr4A	2024929	INS	90
Sc8eucV_12_HRSCAF_113__chr4A	2035093	INS	693
Sc8eucV_12_HRSCAF_113__chr4A	2039798	INS	93
Sc8eucV_12_HRSCAF_113__chr4A	2067515	INS	107
Sc8eucV_12_HRSCAF_113__chr4A	2068180	DEL	113
Sc8eucV_12_HRSCAF_113__chr4A	2085270	DEL	122
Sc8eucV_12_HRSCAF_113__chr4A	2087271	DEL	83
Sc8eucV_12_HRSCAF_113__chr4A	2106762	DEL	61
Sc8eucV_12_HRSCAF_113__chr4A	2132724	INS	305
Sc8eucV_12_HRSCAF_113__chr4A	2132724	DUP	305
Sc8eucV_12_HRSCAF_113__chr4A	2142853	DEL	73
Sc8eucV_12_HRSCAF_113__chr4A	2142857	INS	82
Sc8eucV_12_HRSCAF_113__chr4A	2147676	INS	234
Sc8eucV_12_HRSCAF_113__chr4A	2152284	DEL	263
Sc8eucV_12_HRSCAF_113__chr4A	2162530	DEL	79
Sc8eucV_12_HRSCAF_113__chr4A	2162572	INS	157
Sc8eucV_12_HRSCAF_113__chr4A	2168164	INS	72
Sc8eucV_12_HRSCAF_113__chr4A	2179914	INS	78
Sc8eucV_12_HRSCAF_113__chr4A	2179753	DEL	317
Sc8eucV_12_HRSCAF_113__chr4A	2181767	DEL	140
Sc8eucV_12_HRSCAF_113__chr4A	2183617	INS	106
Sc8eucV_12_HRSCAF_113__chr4A	2187120	INS	123
Sc8eucV_12_HRSCAF_113__chr4A	2201604	INS	181
Sc8eucV_12_HRSCAF_113__chr4A	2201604	DUP	181
Sc8eucV_12_HRSCAF_113__chr4A	2215974	DEL	77
Sc8eucV_12_HRSCAF_113__chr4A	2221462	INS	132
Sc8eucV_12_HRSCAF_113__chr4A	2247519	INS	81
Sc8eucV_12_HRSCAF_113__chr4A	2259024	INS	336
Sc8eucV_12_HRSCAF_113__chr4A	2264707	INS	124
Sc8eucV_12_HRSCAF_113__chr4A	2275331	DEL	75
Sc8eucV_12_HRSCAF_113__chr4A	2280790	INS	266
Sc8eucV_12_HRSCAF_113__chr4A	2280790	DUP	266
Sc8eucV_12_HRSCAF_113__chr4A	2292116	INS	60
Sc8eucV_12_HRSCAF_113__chr4A	2299296	INS	54
Sc8eucV_12_HRSCAF_113__chr4A	2300931	DEL	53
Sc8eucV_12_HRSCAF_113__chr4A	2302602	DEL	70
Sc8eucV_12_HRSCAF_113__chr4A	2310110	INS	754
Sc8eucV_12_HRSCAF_113__chr4A	2311547	DEL	104
Sc8eucV_12_HRSCAF_113__chr4A	2345437	DEL	360
Sc8eucV_12_HRSCAF_113__chr4A	2408546	DEL	228
Sc8eucV_12_HRSCAF_113__chr4A	2422225	DEL	58
Sc8eucV_12_HRSCAF_113__chr4A	2458254	DEL	54
Sc8eucV_12_HRSCAF_113__chr4A	2471260	INS	3892
Sc8eucV_12_HRSCAF_113__chr4A	2504690	INS	198
Sc8eucV_12_HRSCAF_113__chr4A	2504690	DUP	169
Sc8eucV_12_HRSCAF_113__chr4A	2504634	DEL	757
Sc8eucV_12_HRSCAF_113__chr4A	2505654	DUP	1111
Sc8eucV_12_HRSCAF_113__chr4A	2505747	DEL	401
Sc8eucV_12_HRSCAF_113__chr4A	2540249	DEL	65
Sc8eucV_12_HRSCAF_113__chr4A	2540147	INS	346
Sc8eucV_12_HRSCAF_113__chr4A	2594500	DEL	88
Sc8eucV_12_HRSCAF_113__chr4A	2606521	DEL	659
Sc8eucV_12_HRSCAF_113__chr4A	2658604	INS	98
Sc8eucV_12_HRSCAF_113__chr4A	2714799	DEL	154
Sc8eucV_12_HRSCAF_113__chr4A	2726351	DEL	51
Sc8eucV_12_HRSCAF_113__chr4A	2729969	INS	170
Sc8eucV_12_HRSCAF_113__chr4A	2759616	DEL	51
Sc8eucV_12_HRSCAF_113__chr4A	2760386	INS	173
Sc8eucV_12_HRSCAF_113__chr4A	2760386	DUP	173
Sc8eucV_12_HRSCAF_113__chr4A	2787188	INS	93
Sc8eucV_12_HRSCAF_113__chr4A	2787251	DEL	61
Sc8eucV_12_HRSCAF_113__chr4A	2836490	INS	59
Sc8eucV_12_HRSCAF_113__chr4A	2838344	INS	72
Sc8eucV_12_HRSCAF_113__chr4A	2923297	DEL	298
Sc8eucV_12_HRSCAF_113__chr4A	2937415	DEL	359
Sc8eucV_12_HRSCAF_113__chr4A	2947958	DEL	141
Sc8eucV_12_HRSCAF_113__chr4A	2948017	INS	297
Sc8eucV_12_HRSCAF_113__chr4A	2948017	DUP	297
Sc8eucV_12_HRSCAF_113__chr4A	2966286	INS	2283
Sc8eucV_12_HRSCAF_113__chr4A	2970145	INS	668
Sc8eucV_12_HRSCAF_113__chr4A	3023606	DEL	78
Sc8eucV_12_HRSCAF_113__chr4A	3035265	DEL	85
Sc8eucV_12_HRSCAF_113__chr4A	3038619	INS	913
Sc8eucV_12_HRSCAF_113__chr4A	3087158	INS	53
Sc8eucV_12_HRSCAF_113__chr4A	3165712	DEL	1038
Sc8eucV_12_HRSCAF_113__chr4A	3224304	INS	395
Sc8eucV_12_HRSCAF_113__chr4A	3224304	DUP	395
Sc8eucV_12_HRSCAF_113__chr4A	3224311	DEL	342
Sc8eucV_12_HRSCAF_113__chr4A	3227858	INS	296
Sc8eucV_12_HRSCAF_113__chr4A	3274787	INS	143
Sc8eucV_12_HRSCAF_113__chr4A	3284506	DEL	148
Sc8eucV_12_HRSCAF_113__chr4A	3284514	INS	132
Sc8eucV_12_HRSCAF_113__chr4A	3284514	DUP	132
Sc8eucV_12_HRSCAF_113__chr4A	3285768	INS	272
Sc8eucV_12_HRSCAF_113__chr4A	3347207	DEL	88
Sc8eucV_12_HRSCAF_113__chr4A	3357627	DEL	66
Sc8eucV_12_HRSCAF_113__chr4A	3356897	INS	1318
Sc8eucV_12_HRSCAF_113__chr4A	3377368	DEL	67
Sc8eucV_12_HRSCAF_113__chr4A	3478751	INS	51
Sc8eucV_12_HRSCAF_113__chr4A	3523344	INS	615
Sc8eucV_12_HRSCAF_113__chr4A	3542066	INS	70
Sc8eucV_12_HRSCAF_113__chr4A	3640376	INS	62
Sc8eucV_12_HRSCAF_113__chr4A	3692400	DEL	68
Sc8eucV_12_HRSCAF_113__chr4A	3692403	INS	191
Sc8eucV_12_HRSCAF_113__chr4A	3742214	INS	124
Sc8eucV_12_HRSCAF_113__chr4A	3753036	DEL	52
Sc8eucV_12_HRSCAF_113__chr4A	3789726	DEL	52
Sc8eucV_12_HRSCAF_113__chr4A	3789733	INS	69
Sc8eucV_12_HRSCAF_113__chr4A	3817349	DEL	64
Sc8eucV_12_HRSCAF_113__chr4A	3842515	DEL	368
Sc8eucV_12_HRSCAF_113__chr4A	3897892	DEL	214
Sc8eucV_12_HRSCAF_113__chr4A	3905537	DEL	63
Sc8eucV_12_HRSCAF_113__chr4A	3909302	INS	127
Sc8eucV_12_HRSCAF_113__chr4A	3913068	INS	96
Sc8eucV_12_HRSCAF_113__chr4A	3928654	INS	205
Sc8eucV_12_HRSCAF_113__chr4A	3928601	DEL	429
Sc8eucV_12_HRSCAF_113__chr4A	3929696	DEL	103
Sc8eucV_12_HRSCAF_113__chr4A	3965138	INS	61
Sc8eucV_12_HRSCAF_113__chr4A	3967449	INS	55
Sc8eucV_12_HRSCAF_113__chr4A	4002524	INS	107
Sc8eucV_12_HRSCAF_113__chr4A	4004334	INS	59
Sc8eucV_12_HRSCAF_113__chr4A	4052864	DEL	54
Sc8eucV_12_HRSCAF_113__chr4A	4071968	DEL	1307
Sc8eucV_12_HRSCAF_113__chr4A	4123409	INS	112
Sc8eucV_12_HRSCAF_113__chr4A	4132807	INS	52
Sc8eucV_12_HRSCAF_113__chr4A	4142977	DEL	186
Sc8eucV_12_HRSCAF_113__chr4A	4146681	DEL	202
Sc8eucV_12_HRSCAF_113__chr4A	4151512	INS	98
Sc8eucV_12_HRSCAF_113__chr4A	4164161	INS	95
Sc8eucV_12_HRSCAF_113__chr4A	4190801	DEL	92
Sc8eucV_12_HRSCAF_113__chr4A	4201390	DEL	70
Sc8eucV_12_HRSCAF_113__chr4A	4204390	DEL	85
Sc8eucV_12_HRSCAF_113__chr4A	4279084	INS	150
Sc8eucV_12_HRSCAF_113__chr4A	4279084	DUP	150
Sc8eucV_12_HRSCAF_113__chr4A	4309216	INS	67
Sc8eucV_12_HRSCAF_113__chr4A	4338273	INS	66
Sc8eucV_12_HRSCAF_113__chr4A	4338520	DEL	68
Sc8eucV_12_HRSCAF_113__chr4A	4355344	DEL	110
Sc8eucV_12_HRSCAF_113__chr4A	4355639	INS	159
Sc8eucV_12_HRSCAF_113__chr4A	4355639	DUP	159
Sc8eucV_12_HRSCAF_113__chr4A	4452665	DEL	200
Sc8eucV_12_HRSCAF_113__chr4A	4555085	INS	290
Sc8eucV_12_HRSCAF_113__chr4A	4656592	INS	2914
Sc8eucV_12_HRSCAF_113__chr4A	4668428	INS	73
Sc8eucV_12_HRSCAF_113__chr4A	4690301	DEL	93
Sc8eucV_12_HRSCAF_113__chr4A	4690386	INS	86
Sc8eucV_12_HRSCAF_113__chr4A	4690386	DUP	86
Sc8eucV_12_HRSCAF_113__chr4A	4713004	DEL	313
Sc8eucV_12_HRSCAF_113__chr4A	4713535	INS	95
Sc8eucV_12_HRSCAF_113__chr4A	4752959	INS	51
Sc8eucV_12_HRSCAF_113__chr4A	4776668	INS	2202
Sc8eucV_12_HRSCAF_113__chr4A	4801472	INS	58
Sc8eucV_12_HRSCAF_113__chr4A	4814815	DEL	690
Sc8eucV_12_HRSCAF_113__chr4A	4855247	DEL	195
Sc8eucV_12_HRSCAF_113__chr4A	4869470	INS	51
Sc8eucV_12_HRSCAF_113__chr4A	4912179	DEL	674
Sc8eucV_12_HRSCAF_113__chr4A	4928791	INS	57
Sc8eucV_12_HRSCAF_113__chr4A	4975416	INS	66
Sc8eucV_12_HRSCAF_113__chr4A	5037788	INS	484
Sc8eucV_12_HRSCAF_113__chr4A	5037775	DEL	259
Sc8eucV_12_HRSCAF_113__chr4A	5037788	DUP	484
Sc8eucV_12_HRSCAF_113__chr4A	5195880	DEL	66
Sc8eucV_12_HRSCAF_113__chr4A	5210502	DEL	58
Sc8eucV_12_HRSCAF_113__chr4A	5233098	INS	592
Sc8eucV_12_HRSCAF_113__chr4A	5233092	DEL	397
Sc8eucV_12_HRSCAF_113__chr4A	5233098	DUP	592
Sc8eucV_12_HRSCAF_113__chr4A	5271276	INS	576
Sc8eucV_12_HRSCAF_113__chr4A	5293508	INS	143
Sc8eucV_12_HRSCAF_113__chr4A	5301969	INS	655
Sc8eucV_12_HRSCAF_113__chr4A	5313147	DEL	91
Sc8eucV_12_HRSCAF_113__chr4A	5351002	INS	150
Sc8eucV_12_HRSCAF_113__chr4A	5358406	INS	109
Sc8eucV_12_HRSCAF_113__chr4A	5358406	DUP	109
Sc8eucV_12_HRSCAF_113__chr4A	5358979	DEL	204
Sc8eucV_12_HRSCAF_113__chr4A	5376239	DUP_INS	1169
Sc8eucV_12_HRSCAF_113__chr4A	5376239	DUP	1169
Sc8eucV_12_HRSCAF_113__chr4A	5401731	DEL	1335
Sc8eucV_12_HRSCAF_113__chr4A	5416822	INS	692
Sc8eucV_12_HRSCAF_113__chr4A	5475479	INS	1336
Sc8eucV_12_HRSCAF_113__chr4A	5555062	DEL	58
Sc8eucV_12_HRSCAF_113__chr4A	5606003	INS	583
Sc8eucV_12_HRSCAF_113__chr4A	5621914	DEL	80
Sc8eucV_12_HRSCAF_113__chr4A	5661574	INS	54
Sc8eucV_12_HRSCAF_113__chr4A	5689987	DEL	330
Sc8eucV_12_HRSCAF_113__chr4A	5690418	INS	399
Sc8eucV_12_HRSCAF_113__chr4A	5690418	DUP	399
Sc8eucV_12_HRSCAF_113__chr4A	5763689	DEL	56
Sc8eucV_12_HRSCAF_113__chr4A	5793211	INS	2282
Sc8eucV_12_HRSCAF_113__chr4A	5922667	DEL	79
Sc8eucV_12_HRSCAF_113__chr4A	5971310	DEL	68
Sc8eucV_12_HRSCAF_113__chr4A	6054177	DEL	109
Sc8eucV_12_HRSCAF_113__chr4A	6107004	INS	57
Sc8eucV_12_HRSCAF_113__chr4A	6168477	DEL	473
Sc8eucV_12_HRSCAF_113__chr4A	6195969	DEL	125
Sc8eucV_12_HRSCAF_113__chr4A	6239537	INS	86
Sc8eucV_12_HRSCAF_113__chr4A	6322154	INS	1342
Sc8eucV_12_HRSCAF_113__chr4A	6363619	INS	55
Sc8eucV_12_HRSCAF_113__chr4A	6443837	DEL	57
Sc8eucV_12_HRSCAF_113__chr4A	6445333	INS	507
Sc8eucV_12_HRSCAF_113__chr4A	6549782	INS	573
Sc8eucV_12_HRSCAF_113__chr4A	6644244	INS	55
Sc8eucV_12_HRSCAF_113__chr4A	6702944	DEL	705
Sc8eucV_12_HRSCAF_113__chr4A	6706143	DEL	51
Sc8eucV_12_HRSCAF_113__chr4A	6708820	INS	63
Sc8eucV_12_HRSCAF_113__chr4A	6716214	INS	491
Sc8eucV_12_HRSCAF_113__chr4A	6751936	DEL	66
Sc8eucV_12_HRSCAF_113__chr4A	6767322	DEL	236
Sc8eucV_12_HRSCAF_113__chr4A	6820888	DEL	639
Sc8eucV_12_HRSCAF_113__chr4A	6830114	DUP_INS	6882
Sc8eucV_12_HRSCAF_113__chr4A	6830120	INS	228
Sc8eucV_12_HRSCAF_113__chr4A	6830121	DEL	6656
Sc8eucV_12_HRSCAF_113__chr4A	6830121	INV	6875
Sc8eucV_12_HRSCAF_113__chr4A	6830114	DUP	6882
Sc8eucV_12_HRSCAF_113__chr4A	6836779	INV	219
[truncated: 50,237 more rows]
